# Supplementary material for: Hereditary chronic pancreatitis induced plasticity cooperates with mutant Kras in early pancreatic carcinogenesis
Source: Gut. 2025 Dec 19;75(5):e335947. doi: 10.1136/gutjnl-2025-335947 (PMC13151493; doi:10.1136/gutjnl-2025-335947)
Supplement: online supplemental table 1 [file gutjnl-75-5-s009.xlsx]

## Sheet: Table S1
Online supplemental table 1 Single-cell annotation strategy. Markers were chosen based on literature and recent single-cell studies.
Cell type	Marker gene symbol	References
Acinar cells	Cpa1	Whitcomb et al. (2007)1
Acinar cells	Try4	Whitcomb et al. (2007)1
Acinar cells	Cela2a	Whitcomb et al. (2007)1
Acinar cells	Pnlip	Whitcomb et al. (2007)1
Acinar cells	Ptf1a	Hoang et al. (2016)2
Acinar cells	Rbpjl	Masui et al. (2010)3
Ductal cells	Krt19	Reichert et al. (2011)4
Ductal cells	Krt18	Aney et al. (2024)5
Ductal cells	Cftr	Reichert et al. (2011)4
Ductal cells	Sox9	Reichert et al. (2011)4
Ductal cells	Car2	Reichert et al. (2011)4
Endocrine cells	Ins1/2	Tomita (2002)6
Endocrine cells	Gcg	Tomita (2002)6
Endocrine cells	Chga	Tomita (2002)6
Macrophages / Dendritic cells	Cd68	Aney et al. (2024)5
Macrophages / Dendritic cells	Ms4a6c	Aney et al. (2024)5
Macrophages / Dendritic cells	F13a1	Aney et al. (2024)5
Endothelial cells	Fabp4	Aney et al. (2024)5
Endothelial cells	Flt1	Aney et al. (2024)5
Endothelial cells	Ptprb	Aney et al. (2024)5
Mesothelial cells	Pkhd1l1	Aney et al. (2024)5
Mesothelial cells	Lrrn4	Aney et al. (2024)5
Mesothelial cells	Msln	Aney et al. (2024)5
B cells	Cd79a	Aney et al. (2024)5
B cells	Bank1	Aney et al. (2024)5
B cells	Igkc	Aney et al. (2024)5
T / NK cells	Trbc2	Aney et al. (2024)5
T / NK cells	Skap1	Aney et al. (2024)5
T / NK cells	Itk	Aney et al. (2024)5
Pericytes	Rgs5	Aney et al. (2024)5
Pericytes	Ndufa4l2	Aney et al. (2024)5
Pericytes	Notch3	Aney et al. (2024)5
Schwann cells	Scn7a	Aney et al. (2024)5
Schwann cells	Plp1	Aney et al. (2024)5
Schwann cells	Kcna1	Aney et al. (2024)5
Red blood cells	Hbb-bs	Aney et al. (2024)5
Red blood cells	Hbb-bt	Aney et al. (2024)5
Fibroblasts	Dcn	Aney et al. (2024)5
Fibroblasts	Col1a1	Aney et al. (2024)5
Fibroblasts	Col6a1	Aney et al. (2024)5
Lymphatic endothelial cells	Lyve1	Fujimoto et al. (2020)7
Lymphatic endothelial cells	Itga2b	Fujimoto et al. (2020)7
Lymphatic endothelial cells	Prox1	Fujimoto et al. (2020)7
Granulocytes	S100a8	Schenten et al. (2018)8
Granulocytes	S100a9	Schenten et al. (2018)8
ADM	Cldn4	Aney et al. (2024)5
ADM	Reg2	Aney et al. (2024)5
ADM	Krt8	Aney et al. (2024)5
PanIN	Gkn1	Schlesinger et al. (2020)9
PanIN	Gkn2	Schlesinger et al. (2020)9
PanIN	Tff1	Schlesinger et al. (2020)9
PanIN	Muc5ac	Kim et al. (2002)10
iCAFs	Clec3b	Elyada et al. (2019)11
iCAFs	Col14a1	Elyada et al. (2019)11
iCAFs	Has1	Elyada et al. (2019)11
myCAFs	Tagln	Elyada et al. (2019)11
myCAFs	Thy1	Elyada et al. (2019)11
myCAFs	Col12a1	Elyada et al. (2019)11
REFERENCES 1. Whitcomb DC, Lowe ME. Human Pancreatic Digestive Enzymes. Dig Dis Sci 2007;52:1–17. 2. Hoang CQ, Hale MA, Azevedo-Pouly AC, et al. Transcriptional Maintenance of Pancreatic Acinar Identity, Differentiation, and Homeostasis by PTF1A. Mol Cell Biol 2016;36:3033–3047. 3. Masui T, Swift GH, Deering T, et al. Replacement of Rbpj With Rbpjl in the PTF1 Complex Controls the Final Maturatio…
