# Supplementary material for: Hereditary chronic pancreatitis induced plasticity cooperates with mutant Kras in early pancreatic carcinogenesis
Source: Gut. 2025 Dec 19;75(5):e335947. doi: 10.1136/gutjnl-2025-335947 (PMC13151493; doi:10.1136/gutjnl-2025-335947)
Supplement: online supplemental table 2 [file gutjnl-75-5-s010.xlsx]

## Sheet: Table S2
Online supplemental table 2 Pathological assessment KC and KC-Cpa1. Remodelling, ADM (acinar-to-ductal metaplasia), PanIN (pancreatic intraepithelial neoplasia) LG (low-grade) and HG (high-grade), AFL (atypical flat lesions) and PDAC (pancreatic ductal adenocarcinoma) in two independent 10-week-old cohorts and the ageing cohort.
Genotype	cohort	Age [w]	Sex	Remodelling [%]	ADM	PanIN LG	PanIN HG	AFL	PDAC
KC-Cpa1	10 weeksa	10.2857	male	50	x	x	-	-	x¹
KC-Cpa1	10 weeksa	9.57143	male	90	x	x	x	x	x
KC-Cpa1	10 weeksa	9.28571	female	100	x	x	-	x	-
KC-Cpa1	10 weeksa	9.14286	male	40	x	x	-	-	-
KC-Cpa1	10 weeksa	9.14286	male	40	x	x	-	x	³
KC	10 weeksa	10	male	20	x	x	-	x	-
KC	10 weeksa	10	male	40	x	x	x	x	x¹
KC	10 weeksa	10	male	20	x	x	-	x	-
KC	10 weeksa	10	female	20	x	x	-	x	-
KC	10 weeksa	10	male	25	x	x	x	x	-
KC-Cpa1	10 weeksb	10	male	40	x	x	-	x	-
KC-Cpa1	10 weeksb	10	male	70	x	x	x	x	x
KC-Cpa1	10 weeksb	10	male	80	x	x	x	x	x
KC-Cpa1	10 weeksb	10.3	female	90	x	x	x	x	x
KC-Cpa1	10 weeksb	9.85714	female	90	x	x	-	x	x
KC	10 weeksb	10	female	5	x	x	-	-	-
KC	10 weeksb	10.1429	female	2	x	x	-	-	-
KC	10 weeksb	10.1429	female	15	x	x	-	-	-
KC	10 weeksb	10.2857	male	8	x	x	-	-	-
KC	10 weeksb	10.2857	male	15	x	x	-	-	-
KC-Cpa1	ageing	19.7143	male	95	x	x	x	x	-
KC-Cpa1	ageing	16.5714	male	95	x	x	x	-	x²
KC-Cpa1	ageing	20.2857	male	95	x	x	x	³	⁴
KC-Cpa1	ageing	20.2857	male	95	x	x	x	x	-
KC-Cpa1	ageing	28.6	female	100	x	x	-	-	-
KC-Cpa1	ageing	43.4286	female	95	x	x	x	-	-
KC-Cpa1	ageing	41.4286	female	95	x	x	x	-	-
KC-Cpa1	ageing	37.2857	male	100	x	x	-	x	x
KC-Cpa1	ageing	51.8571	female	100	x	x	-	-	x
KC-Cpa1	ageing	51.8571	female	100	x	x	-	x	x
KC	ageing	27.9	male	100	x	x	-	x	x
KC	ageing	43.4286	male	98	x	x	-	x	x
KC	ageing	49	male	100	x	x	-	x	-
KC	ageing	50.4286	male	100	x	x	-	x	x
KC	ageing	50.4286	female	95	x	x	-	x	x
KC	ageing	51.5714	male	100	x	x	-	x	x
1,2 = small, very small tumor respectively, 3 = questionable, 4 = mini PDAC, a,b = two independent cohorts of 10-week-old mice.
