# Supplementary material for: Hereditary chronic pancreatitis induced plasticity cooperates with mutant Kras in early pancreatic carcinogenesis
Source: Gut. 2025 Dec 19;75(5):e335947. doi: 10.1136/gutjnl-2025-335947 (PMC13151493; doi:10.1136/gutjnl-2025-335947)
Supplement: online supplemental table 3 [file gutjnl-75-5-s011.xlsx]

## Sheet: Cpa1_vs_Cre_pc
Online supplemental table 3 Differential gene expression RNA-seq. Differential gene expression of RNA-seq samples across genotypes Cre (Ptf1a+/Cre), Cpa1 (Cpa1N256K/N256K), KC (Ptf1a+/CreKrasLSLG12D/+) and KC-Cpa1 (Ptf1a+/CreKrasLSLG12D/+Cpa1N256K/N256K) in 2-, 4- and 8-week-old mice, and Cpa1 and KC-Cpa1 in 10-week-old mice.
gene_id	gene	log2FC w2	FDR w2	log2FC w4	FDR w4	log2FC w8	FDR w8
ENSMUSG00000000001	Gnai3	0.0827172	1	-0.338612	1	0.0134319	1
ENSMUSG00000000003	Pbsn	0	1	-5.12548e-15	1	0	1
ENSMUSG00000000028	Cdc45	0.121874	1	0.235074	1	0.731847	1
ENSMUSG00000000037	Scml2	0.313019	1	0.414971	1	-0.900363	1
ENSMUSG00000000049	Apoh	0	1	-5.12548e-15	1	-0.0691963	1
ENSMUSG00000000056	Narf	-0.385816	1	-0.293382	1	-0.67944	0.784558
ENSMUSG00000000058	Cav2	-0.131192	1	-0.648005	1	0.296334	1
ENSMUSG00000000078	Klf6	0.0262361	1	0.021051	1	0.391751	1
ENSMUSG00000000085	Scmh1	0.0477036	1	0.332643	1	0.24524	1
ENSMUSG00000000088	Cox5a	-0.00593074	1	-0.405101	1	-0.626047	1
ENSMUSG00000000093	Tbx2	0.00192425	1	-0.0875532	1	-0.128091	1
ENSMUSG00000000094	Tbx4	0.510471	1	-2.6606	1	-4.48847	1
ENSMUSG00000000103	Zfy2	0	1	-5.12548e-15	1	0	1
ENSMUSG00000000120	Ngfr	-1.49881	1	-1.67031	1	0.821027	1
ENSMUSG00000000125	Wnt3	-1.48212	1	-0.595116	1	-1.34854	1
ENSMUSG00000000126	Wnt9a	0.841585	1	0.0936356	1	-0.72622	1
ENSMUSG00000000127	Fer	0.546795	1	0.250919	1	-0.0638726	1
ENSMUSG00000000131	Xpo6	-0.484233	1	0.0297659	1	0.13189	1
ENSMUSG00000000134	Tfe3	0.0341905	1	0.082408	1	0.28098	1
ENSMUSG00000000142	Axin2	-0.0332814	1	0.171495	1	0.450368	1
ENSMUSG00000000148	Brat1	-0.299851	1	0.0907285	1	0.285799	1
ENSMUSG00000000149	Gna12	-0.101314	1	0.21988	1	0.511538	1
ENSMUSG00000000154	Slc22a18	1.06543	0.822653	0.639627	1	0.218775	1
ENSMUSG00000000157	Itgb2l	0.515561	1	0.542437	1	-0.448779	1
ENSMUSG00000000159	Igsf5	0.982616	1	0.576792	1	-0.866912	1
ENSMUSG00000000167	Pih1d2	0.555997	1	0.511235	1	0.645573	1
ENSMUSG00000000168	Dlat	0.130895	1	-1.51359	0.0464041	-0.0199161	1
ENSMUSG00000000171	Sdhd	-0.101379	1	-0.668553	1	-0.0896508	1
ENSMUSG00000000182	Fgf23	-5.27967	0.718145	2.36435	1	3.73051	1
ENSMUSG00000000183	Fgf6	-1.82033	1	-5.12548e-15	1	0	1
ENSMUSG00000000184	Ccnd2	0.623144	0.611567	0.61305	1	0.287099	1
ENSMUSG00000000194	Gpr107	0.0713399	1	-0.0227752	1	-0.108263	1
ENSMUSG00000000197	Nalcn	0.70071	1	-0.298904	1	-1.59224	1
ENSMUSG00000000202	Btbd17	1.92098	0.611567	-0.243888	1	0.77702	1
ENSMUSG00000000204	Slfn4	-0.179508	1	-2.03079	1	-0.800549	1
ENSMUSG00000000214	Th	2.5321	0.72835	-4.0124	1	0.582238	1
ENSMUSG00000000215	Ins2	2.35915	0.924482	0.00483907	1	-1.05156	1
ENSMUSG00000000216	Scnn1g	1.87912	1	-1.37627	1	-1.97028	1
ENSMUSG00000000223	Drp2	-1.20656	0.974588	0.416425	1	1.809	1
ENSMUSG00000000244	Tspan32	-3.8343	0.499354	0.176787	1	2.8327	1
ENSMUSG00000000247	Lhx2	-1.6244	1	0.386572	1	3.93471	1
ENSMUSG00000000248	Clec2g	-5.69146	0.381924	-1.0896	1	0.956028	1
ENSMUSG00000000253	Gmpr	0.500726	1	-2.82066	0.177838	0.622444	1
ENSMUSG00000000263	Glra1	2.0122	1	-3.31735	1	0	1
ENSMUSG00000000266	Mid2	0.200822	1	-0.0485314	1	-0.184078	1
ENSMUSG00000000275	Trim25	-0.190403	1	0.616102	1	0.514079	1
ENSMUSG00000000276	Dgke	-0.314482	1	-0.43903	1	0.665082	1
ENSMUSG00000000278	Scpep1	-0.00564132	1	0.152854	1	0.83143	0.76916
ENSMUSG00000000282	Mnt	-0.59549	0.754021	0.14793	1	0.484051	1
ENSMUSG00000000290	Itgb2	-1.89833	0.698507	0.32139	1	1.47684	1
ENSMUSG00000000295	Hddc2	0.0438832	1	0.597367	1	-0.106473	1
ENSMUSG00000000296	Tpd52l1	0.462263	1	0.1586	1	-1.1937	1
ENSMUSG00000000301	Pemt	0.0980176	1	0.764215	1	-0.298296	1
ENSMUSG00000000303	Cdh1	0.824061	1	0.234372	1	0.509746	1
ENSMUSG00000000305	Cdh4	-0.395614	1	-0.271925	1	1.28494	1
ENSMUSG00000000308	Ckmt1	0.63517	1	0.180251	1	-1.22987	1
ENSMUSG00000000317	Bcl6b	0.167426	1	0.0550861	1	0.500101	1
ENSMUSG00000000318	Clec10a	0.43374	1	0.631016	1	0.603349	1
ENSMUSG00000000320	Alox12	0.267519	1	0.114952	1	0.321385	1
ENSMUSG00000000325	Arvcf	0.418707	1	0.10919	1	0.138872	1
ENSMUSG00000000326	Comt	-0.0270228	1	-0.204447	1	0.225907	1
ENSMUSG00000000339	Rtca	0.299009	1	0.205102	1	-0.282732	1
ENSMUSG00000000340	Dbt	0.290059	1	-0.506578	1	-0.874945	1
ENSMUSG00000000346	Dazap2	-0.404006	1	0.254672	1	0.658661	0.981246
ENSMUSG00000000355	Mcts1	-0.0106294	1	-0.155854	1	-0.159937	1
ENSMUSG00000000359	Rem1	-0.529915	1	-0.373745	1	0.460825	1
ENSMUSG00000000365	Rnf17	-1.02527	1	1.40952	1	3.69607	1
ENSMUSG00000000374	Trappc10	-0.0748749	1	0.0676517	1	-0.378246	1
ENSMUSG00000000378	Ccm2	-0.658646	1	0.294987	1	0.472422	1
ENSMUSG00000000381	Wap	-0.786843	1	1.97832	1	1.35294	1
ENSMUSG00000000384	Tbrg4	-0.185313	1	0.056419	1	0.115461	1
ENSMUSG00000000385	Tmprss2	0.670141	1	0.21324	1	-0.233585	1
ENSMUSG00000000392	Fap	0.0839735	1	0.454442	1	1.11211	1
ENSMUSG00000000394	Gcg	2.2376	0.974588	0.203175	1	-2.05333	1
ENSMUSG00000000399	Ndufa9	0.170359	1	-0.288937	1	-0.660059	0.931239
ENSMUSG00000000402	Egfl6	0.43037	1	-0.675742	1	-0.210316	1
ENSMUSG00000000409	Lck	-6.96985	0.350075	0.253777	1	4.23898	0.889247
ENSMUSG00000000411	Tssk3	-0.619517	1	0.834401	1	0.37516	1
ENSMUSG00000000416	Cttnbp2	0.730614	1	0.344942	1	0.800414	1
ENSMUSG00000000420	Galnt1	0.188091	1	-0.206785	1	-0.0213578	1
ENSMUSG00000000435	Myf5	0	1	-5.12548e-15	1	0	1
ENSMUSG00000000439	Mkrn2	-0.154351	1	-0.107831	1	-0.323954	1
ENSMUSG00000000440	Pparg	0.0729911	1	-2.16047	1	0.0992541	1
ENSMUSG00000000441	Raf1	-0.130584	1	-0.508324	1	0.237862	1
ENSMUSG00000000486	Septin1	-3.97029	0.381924	0.333381	1	3.17095	0.844196
ENSMUSG00000000489	Pdgfb	-0.0766371	1	-0.230802	1	0.046899	1
ENSMUSG00000000530	Acvrl1	0.0818659	1	-0.0382117	1	0.288293	1
ENSMUSG00000000531	Grasp	0.14715	1	-0.578813	1	0.188374	1
ENSMUSG00000000532	Acvr1b	-0.187059	1	-0.410427	1	0.0880972	1
ENSMUSG00000000538	Tom1l2	-0.0957467	1	-0.232282	1	-0.0998472	1
ENSMUSG00000000544	Gpa33	0.542079	1	-0.102833	1	-0.142963	1
ENSMUSG00000000552	Zfp385a	0.261042	1	0.408327	1	0.825866	0.916859
ENSMUSG00000000555	Itga5	-0.0412076	1	0.0478587	1	0.764517	1
ENSMUSG00000000560	Gabra2	-0.469639	1	-2.09275	1	-1.01598	1
ENSMUSG00000000561	Wdr77	0.135163	1	0.327887	1	0.292646	1
ENSMUSG00000000562	Adora3	-0.624651	1	0.103808	1	4.88224	0.708707
ENSMUSG00000000563	Atp5pb	0.238105	1	-0.213246	1	-0.612209	0.916646
ENSMUSG00000000567	Sox9	0.422	1	-0.364616	1	0.754097	1
ENSMUSG00000000568	Hnrnpd	-0.276628	1	-0.0920926	1	0.287696	1
ENSMUSG00000000579	Dynlt1c	0.0959774	1	-0.0013484	1	0.156045	1
ENSMUSG00000000581	C1d	0.220389	1	-0.182069	1	-0.163389	1
ENSMUSG00000000594	Gm2a	-0.807638	1	0.44399	1	1.25698	1
ENSMUSG00000000600	Krit1	-0.290903	1	-0.00454021	1	0.517255	1
ENSMUSG00000000605	Clcn4	0.027199	1	-0.212788	1	0.168895	1
ENSMUSG00000000606	Vmn2r88	0	1	-5.12548e-15	1	0	1
ENSMUSG00000000617	Grm6	-5.78339	0.594584	0.51352	1	5.32518	1
ENSMUSG00000000627	Sema4f	-1.88021	1	-0.15748	1	3.81783	0.771985
ENSMUSG00000000628	Hk2	-0.518847	1	-0.860018	1	-0.565495	1
ENSMUSG00000000631	Myo18a	0.193653	1	-0.0326795	1	-0.0829123	1
ENSMUSG00000000632	Sez6	0.417476	1	-1.14727	1	0	1
ENSMUSG00000000673	Haao	-4.51064	0.404319	0.263852	1	3.58264	0.861051
ENSMUSG00000000682	Cd52	-3.83325	0.410582	0.137956	1	3.41759	0.801208
ENSMUSG00000000686	Abhd15	1.13927	1	-1.11615	1	0.422136	1
ENSMUSG00000000690	Hoxb6	-0.211401	1	-0.496487	1	0.649898	1
ENSMUSG00000000693	Loxl3	-0.0579023	1	-0.0470067	1	0.743057	1
ENSMUSG00000000701	Tcl1b5	0	1	-5.12548e-15	1	0	1
ENSMUSG00000000706	Btn1a1	2.65439	1	-5.12548e-15	1	0	1
ENSMUSG00000000708	Kat2b	0.122577	1	-0.0398472	1	-0.395648	1
ENSMUSG00000000711	Rab5b	-0.161986	1	-0.0318403	1	-0.080566	1
ENSMUSG00000000724	Cryba1	-1.2303	1	-1.36749	1	2.75431	1
ENSMUSG00000000730	Dnmt3l	-1.27925	1	0.708698	1	3.78484	1
ENSMUSG00000000731	Aire	-3.83782	0.75579	0.200971	1	7.02061	0.723446
ENSMUSG00000000732	Icosl	-2.79803	0.562042	-0.0589106	1	2.92654	0.821084
ENSMUSG00000000738	Spg7	-0.142232	1	-0.0913584	1	0.215701	1
ENSMUSG00000000739	Sult5a1	-0.120887	1	0.43454	1	0.11547	1
ENSMUSG00000000740	Rpl13	0.161179	1	0.521599	1	-0.746333	0.95358
ENSMUSG00000000743	Chmp1a	-0.0908185	1	-0.0309871	1	0.00238697	1
ENSMUSG00000000751	Rpa1	-0.447296	1	-0.0908239	1	0.889833	0.927676
ENSMUSG00000000753	Serpinf1	0.123151	1	0.335367	1	0.569322	1
ENSMUSG00000000759	Tubgcp3	-0.323601	1	0.0585222	1	0.232913	1
ENSMUSG00000000766	Oprm1	-2.63049	1	-1.91523	1	2.43958	1
ENSMUSG00000000776	Polr3d	0.0814068	1	0.303215	1	-0.358499	1
ENSMUSG00000000782	Tcf7	-3.80903	0.381924	0.338874	1	2.94268	0.855602
ENSMUSG00000000787	Ddx3x	0.253103	1	-0.284082	1	-0.105643	1
ENSMUSG00000000791	Il12rb1	-2.2522	0.983993	-1.43228	1	0.824013	1
ENSMUSG00000000792	Slc5a5	-0.727781	1	-0.542091	1	-1.64599	1
ENSMUSG00000000794	Kcnn3	0.761925	1	0.516885	1	-0.117263	1
ENSMUSG00000000804	Usp32	-0.293439	1	-0.614316	1	-0.217437	1
ENSMUSG00000000805	Car4	0.17736	1	-0.415305	1	-1.65363	1
ENSMUSG00000000811	Txnrd3	-0.522354	1	-0.0794564	1	0.222161	1
ENSMUSG00000000817	Fasl	-5.89921	0.523694	0.265616	1	2.90993	1
ENSMUSG00000000823	Zfp512b	-0.333122	1	-0.114249	1	0.420532	1
ENSMUSG00000000826	Dnajc5	-0.223821	1	-0.0197203	1	0.169502	1
ENSMUSG00000000827	Tpd52l2	0.200724	1	0.360388	1	0.106032	1
ENSMUSG00000000838	Fmr1	-0.286889	1	-0.103151	1	0.513734	1
ENSMUSG00000000861	Bcl11a	-1.27703	0.798583	0.185694	1	1.8859	0.723446
ENSMUSG00000000869	Il4	-0.306088	1	-1.10249	1	-1.22066	1
ENSMUSG00000000876	Pxmp4	-0.789647	0.670103	0.16602	1	-0.405163	1
ENSMUSG00000000881	Dlg3	0.321211	1	-0.476202	1	-0.80359	1
ENSMUSG00000000884	Gnb1l	0.0913491	1	0.145282	1	-0.0875005	1
ENSMUSG00000000889	Dbh	2.21564	1	-9.34709	0.298666	3.05053	1
ENSMUSG00000000901	Mmp11	-0.73075	1	0.176869	1	1.12858	1
ENSMUSG00000000902	Smarcb1	-0.115407	1	0.193169	1	0.169319	1
ENSMUSG00000000903	Vpreb3	-5.01564	0.420993	0.409141	1	0.78552	1
ENSMUSG00000000915	Hip1r	-0.115196	1	0.0573055	1	0.0633894	1
ENSMUSG00000000916	Nsun5	-0.441044	1	0.315353	1	-0.102813	1
ENSMUSG00000000934	Top1mt	0.417423	1	0.208339	1	-0.043421	1
ENSMUSG00000000938	Hoxa10	-1.11875	1	0.131467	1	4.96556	1
ENSMUSG00000000942	Hoxa4	-0.00674877	1	-0.703184	1	1.86171	0.95358
ENSMUSG00000000948	Gm38393	0.825143	1	0.29263	1	-0.376159	1
ENSMUSG00000000957	Mmp14	-0.115232	1	1.02987	1	1.26971	0.750924
ENSMUSG00000000958	Slc7a7	-0.759725	0.974588	0.0746646	1	0.344469	1
ENSMUSG00000000959	Oxa1l	-0.2773	1	0.129921	1	-0.450185	1
ENSMUSG00000000976	Heatr6	-0.508569	1	0.137189	1	0.848283	0.936569
ENSMUSG00000000982	Ccl3	-0.498367	1	-0.564065	1	1.97446	1
ENSMUSG00000000983	Wfdc18	1.6762	1	4.85034	0.21128	5.2596	0.105183
ENSMUSG00000001014	Icam4	0	1	-5.12548e-15	1	0	1
ENSMUSG00000001016	Ilf2	-0.0533465	1	0.0924549	1	0.364396	1
ENSMUSG00000001017	Chtop	-0.141633	1	0.103031	1	0.109675	1
ENSMUSG00000001018	Snapin	-0.387133	1	-0.0786819	1	0.499518	1
ENSMUSG00000001020	S100a4	-1.54418	1	-2.64543	1	1.26028	1
ENSMUSG00000001021	S100a3	-3.80349	0.974588	-1.26863	1	2.75338	1
ENSMUSG00000001023	S100a5	0	1	1.51936	1	0	1
ENSMUSG00000001025	S100a6	0.739505	1	0.409353	1	-0.0555543	1
ENSMUSG00000001027	Scn4a	-6.50153	0.44617	0.929779	1	3.97762	1
ENSMUSG00000001029	Icam2	-1.68206	0.711046	-0.276981	1	0.763744	1
ENSMUSG00000001034	Mapk7	-0.205066	1	0.292894	1	0.344978	1
ENSMUSG00000001036	Epn2	0.0238574	1	-0.29712	1	0.157608	1
ENSMUSG00000001039	B9d1	1.00822	0.568985	-0.242537	1	-0.0612246	1
ENSMUSG00000001052	Sec24b	-0.099909	1	-0.0588833	1	-0.102683	1
ENSMUSG00000001053	N4bp3	-1.05207	0.875248	0.626671	1	1.13976	1
ENSMUSG00000001054	Rmnd5b	-0.405582	1	-0.196004	1	0.468458	1
ENSMUSG00000001056	Nhp2	0.410654	1	0.100747	1	-0.290464	1
ENSMUSG00000001062	Vps9d1	-0.178395	1	0.176556	1	-0.0115672	1
ENSMUSG00000001065	Zfp276	-0.548993	0.968123	0.212788	1	0.141737	1
ENSMUSG00000001076	C1ql4	0.988201	1	-5.12548e-15	1	1.38005	1
ENSMUSG00000001082	Mfsd10	0.0341586	1	0.498217	1	0.167693	1
ENSMUSG00000001089	Luzp1	0.283957	1	-0.021048	1	0.0401123	1
ENSMUSG00000001095	Slc13a2	-0.927743	1	1.12947	1	2.47215	1
ENSMUSG00000001098	Kctd10	-0.244155	1	0.156868	1	0.482736	1
ENSMUSG00000001100	Poldip2	0.044822	1	-0.247157	1	-0.493712	1
ENSMUSG00000001103	Sebox	-3.00734	1	-1.84576	1	2.43621	1
ENSMUSG00000001105	Ift20	0.293988	1	-0.0886471	1	-1.32599	0.809075
ENSMUSG00000001119	Col6a1	0.268437	1	0.371665	1	0.44468	1
ENSMUSG00000001120	Pcbp3	0.615807	0.924609	-0.0848562	1	0.420426	1
ENSMUSG00000001123	Lgals9	0.514818	1	0.527033	1	1.40088	0.442008
ENSMUSG00000001127	Araf	-0.03281	1	0.0300865	1	-0.240974	1
ENSMUSG00000001128	Cfp	-0.889486	1	0.378519	1	0.727599	1
ENSMUSG00000001131	Timp1	1.60675	0.825198	2.45678	1	3.38053	0.425142
ENSMUSG00000001134	Uxt	0.227212	1	0.270952	1	-0.971243	0.777244
ENSMUSG00000001138	Cnnm3	-0.326576	1	0.167207	1	-0.291134	1
ENSMUSG00000001143	Lman2l	-0.0344443	1	0.066713	1	-0.459658	1
ENSMUSG00000001150	Mcm3ap	-0.255819	1	0.13346	1	0.39776	1
ENSMUSG00000001151	Pcnt	-0.802125	0.586971	-0.0192693	1	0.692157	1
ENSMUSG00000001155	Ftcd	2.87729	1	-5.12548e-15	1	0	1
ENSMUSG00000001156	Mxd1	-0.643611	1	0.0684923	1	0.11062	1
ENSMUSG00000001157	Gmcl1	0.0988041	1	0.0244014	1	-0.364075	1
ENSMUSG00000001158	Snrnp27	0.345525	1	0.113478	1	0.0144555	1
ENSMUSG00000001166	Oas1c	-0.878607	1	0.444378	1	1.54638	1
ENSMUSG00000001168	Oas1h	4.4567	0.658936	-2.1353	1	1.58611	1
ENSMUSG00000001173	Ocrl	0.556518	0.850395	-0.205121	1	-0.0537631	1
ENSMUSG00000001175	Calm1	0.0739692	1	-0.21596	1	0.039246	1
ENSMUSG00000001211	Agpat3	-0.245228	1	-0.137597	1	-0.0263457	1
ENSMUSG00000001225	Slc26a3	-0.281365	1	0.356435	1	-1.35631	1
ENSMUSG00000001227	Sema6b	-0.574209	1	0.231494	1	-0.057193	1
ENSMUSG00000001228	Uhrf1	-0.0142719	1	0.0735625	1	1.75144	0.442008
ENSMUSG00000001229	Dpp9	-0.283697	1	0.300379	1	-0.693177	0.939702
ENSMUSG00000001240	Ramp2	-0.709913	1	-0.263531	1	0.396136	1
ENSMUSG00000001247	Lsr	0.44086	1	-0.502047	1	-0.240445	1
ENSMUSG00000001248	Gramd1a	-0.745772	0.70338	0.184961	1	-0.268385	1
ENSMUSG00000001249	Hpn	0.350584	1	-0.00245981	1	-0.803115	1
ENSMUSG00000001260	Gabrg1	-2.87	1	-5.12548e-15	1	-2.00333	1
ENSMUSG00000001270	Ckb	-0.171867	1	0.219398	1	0.640618	1
ENSMUSG00000001280	Sp1	-0.310027	1	0.077199	1	0.404078	1
ENSMUSG00000001281	Itgb7	-4.37315	0.381924	0.266934	1	2.76089	1
ENSMUSG00000001285	Myg1	0.13176	1	0.347921	1	-0.299214	1
ENSMUSG00000001288	Rarg	-0.182048	1	0.0554957	1	0.155657	1
ENSMUSG00000001289	Pfdn5	0.288397	1	0.569133	1	-0.549696	1
ENSMUSG00000001300	Efnb2	-0.34293	1	-0.171935	1	0.184551	1
ENSMUSG00000001305	Rrp15	0.196072	1	-0.250383	1	0.453084	1
ENSMUSG00000001313	Rnd2	0.332849	1	-0.118366	1	0.169185	1
ENSMUSG00000001323	Srr	0.0301786	1	-0.545844	1	-0.438686	1
ENSMUSG00000001333	Sync	-0.154687	1	-0.329354	1	-0.377755	1
ENSMUSG00000001334	Fndc5	-0.773105	1	-0.395969	1	-0.163461	1
ENSMUSG00000001348	Acp5	-2.59656	0.539932	0.038203	1	1.3892	1
ENSMUSG00000001349	Cnn1	-2.65973	0.941151	-0.662988	1	-0.480707	1
ENSMUSG00000001366	Fbxo9	0.00363041	1	-0.099678	1	-0.598153	1
ENSMUSG00000001376	Vps50	0.343124	1	-0.219945	1	0.0257381	1
ENSMUSG00000001380	Hars	0.360644	1	-0.11913	1	-0.494365	1
ENSMUSG00000001383	Zmat2	0.0196215	1	0.169323	1	0.0882095	1
ENSMUSG00000001403	Ube2c	0.444858	1	-0.434376	1	1.44964	0.723446
ENSMUSG00000001415	Smg5	-0.0258837	1	-0.295341	1	0.0877722	1
ENSMUSG00000001416	Cct3	0.0193365	1	0.187221	1	0.396366	1
ENSMUSG00000001418	Glmp	0.308832	1	0.254168	1	-0.111827	1
ENSMUSG00000001419	Mef2d	-0.470155	0.701034	-0.176109	1	-0.439765	1
ENSMUSG00000001420	Tmem79	0.205952	1	-1.14476	1	-0.543617	1
ENSMUSG00000001424	Snd1	0.230171	1	-0.220036	1	-0.748511	1
ENSMUSG00000001435	Col18a1	0.498402	1	0.170583	1	0.197007	1
ENSMUSG00000001436	Slc19a1	-0.121362	1	-0.266877	1	-0.0137352	1
ENSMUSG00000001440	Kpnb1	0.0456983	1	-0.141256	1	0.235759	1
ENSMUSG00000001441	Npepps	-0.0987948	1	-0.16815	1	-0.146309	1
ENSMUSG00000001444	Tbx21	-4.81767	0.621988	-0.588126	1	2.10609	1
ENSMUSG00000001445	Mrpl10	0.0314083	1	-0.403452	1	-0.31921	1
ENSMUSG00000001467	Cyp51	0.506023	1	-0.701226	1	0.692018	1
ENSMUSG00000001472	Tcf25	0.0052946	1	-0.135308	1	-0.867837	0.832784
ENSMUSG00000001473	Tubb6	0.446042	1	0.498	1	0.448364	1
ENSMUSG00000001482	Def8	0.0639279	1	-0.401776	1	-0.119955	1
ENSMUSG00000001493	Meox1	-0.769497	1	0.162779	1	1.33605	0.890256
ENSMUSG00000001494	Sost	-2.94179	1	-3.79043	1	-0.716562	1
ENSMUSG00000001496	Nkx2.1	0	1	-5.12548e-15	1	0	1
ENSMUSG00000001497	Pax9	0	1	-5.12548e-15	1	0	1
ENSMUSG00000001504	Irx2	1.64194	1	2.14825	1	-0.81836	1
ENSMUSG00000001506	Col1a1	0.263111	1	0.24576	1	0.74027	1
ENSMUSG00000001507	Itga3	0.610806	1	-0.106127	1	0.148159	1
ENSMUSG00000001508	Sgca	-4.1581	0.381924	-0.830665	1	-1.41158	1
ENSMUSG00000001510	Dlx3	0.843726	1	-2.58343	1	1.5686	1
ENSMUSG00000001517	Foxm1	0.24304	1	-0.350472	1	1.14561	0.889023
ENSMUSG00000001518	Itfg2	-0.147893	1	0.121215	1	-0.372283	1
ENSMUSG00000001520	Nrip2	-0.444057	1	-0.0848894	1	-0.00360194	1
ENSMUSG00000001521	Tulp3	0.102085	1	-0.104068	1	0.553121	1
ENSMUSG00000001524	Gtf2h4	-0.106052	1	0.241727	1	-0.00214598	1
ENSMUSG00000001525	Tubb5	-0.109943	1	0.0545825	1	0.900186	0.814875
ENSMUSG00000001542	Ell2	0.404224	1	-0.31764	1	-0.910144	1
ENSMUSG00000001552	Jup	0.292605	1	-0.238706	1	0.12742	1
ENSMUSG00000001555	Fkbp10	-0.158362	1	0.144434	1	0.770405	1
ENSMUSG00000001558	Klhl10	0.614526	1	-1.01364	1	1.48268	1
ENSMUSG00000001566	Mnx1	2.88845	0.632893	-0.988308	1	-1.5392	1
ENSMUSG00000001569	Nom1	-0.210912	1	-0.272422	1	0.450245	1
ENSMUSG00000001576	Ergic1	0.344589	1	-0.202204	1	-0.387729	1
ENSMUSG00000001583	Tnk1	0.482207	1	-0.358137	1	-0.397509	1
ENSMUSG00000001588	Acap1	-6.06523	0.381924	0.396941	1	3.40239	1
ENSMUSG00000001604	Tcea3	0.23625	1	0.264731	1	-1.18659	1
ENSMUSG00000001622	Csn3	2.07779	1	-5.12548e-15	1	0	1
ENSMUSG00000001627	Ifrd1	0.202638	1	-0.141556	1	-0.935969	1
ENSMUSG00000001630	Stk38l	0.396073	1	-0.165636	1	0.404736	1
ENSMUSG00000001632	Brpf1	-0.374538	1	0.00734211	1	0.0586605	1
ENSMUSG00000001642	Akr1b3	0.049801	1	0.114083	1	0.29764	1
ENSMUSG00000001655	Hoxc13	0	1	-5.12548e-15	1	0	1
ENSMUSG00000001656	Hoxc11	0	1	-5.12548e-15	1	0	1
ENSMUSG00000001657	Hoxc8	-1.10992	1	-6.69391	1	4.23147	1
ENSMUSG00000001661	Hoxc6	-1.55367	1	-1.91802	1	1.08126	1
ENSMUSG00000001663	Gstt1	0.277152	1	0.349684	1	-0.51221	1
ENSMUSG00000001665	Gstt3	0.211194	1	0.202438	1	-0.804625	1
ENSMUSG00000001666	Ddt	-0.0969587	1	-0.435537	1	-0.32395	1
ENSMUSG00000001670	Tat	1.53507	1	1.73006	1	-0.0255025	1
ENSMUSG00000001672	Marveld3	0.648411	1	-0.255957	1	-0.62969	1
ENSMUSG00000001674	Ddx18	-0.410265	1	0.110305	1	0.291977	1
ENSMUSG00000001687	Ubl3	-0.0309378	1	-0.107146	1	-0.0791578	1
ENSMUSG00000001700	Gramd3	0.150187	1	-0.189363	1	-0.100052	1
ENSMUSG00000001707	Eef1e1	0.222562	1	-0.324901	1	0.0256194	1
ENSMUSG00000001729	Akt1	0.0712567	1	-0.305407	1	-0.377846	1
ENSMUSG00000001739	Cldn15	1.37914	1	-0.742488	1	-1.41002	1
ENSMUSG00000001741	Il16	-1.97083	0.812697	0.314118	1	2.16364	0.972013
ENSMUSG00000001750	Tcirg1	-0.476722	1	0.095501	1	0.209664	1
ENSMUSG00000001751	Naglu	-0.189264	1	0.202968	1	0.0654985	1
ENSMUSG00000001755	Coasy	0.291299	1	-0.180238	1	-0.489897	1
ENSMUSG00000001761	Smo	0.406155	1	0.022559	1	-0.370361	1
ENSMUSG00000001763	Tspan33	-0.671497	1	0.751087	1	2.20493	0.511475
ENSMUSG00000001767	Crnkl1	-0.0866326	1	0.203809	1	0.404587	1
ENSMUSG00000001768	Rin2	-0.229327	1	0.0032181	1	0.453831	1
ENSMUSG00000001773	Folh1	1.23627	1	-1.16568	1	-0.908519	1
ENSMUSG00000001774	Chordc1	0.121718	1	-0.155554	1	0.149987	1
ENSMUSG00000001783	Rtcb	0.123298	1	0.288469	1	-0.597477	1
ENSMUSG00000001785	Pwp1	-0.0255137	1	0.219518	1	-0.115859	1
ENSMUSG00000001786	Fbxo7	-0.0205055	1	0.355487	1	-0.0538009	1
ENSMUSG00000001794	Capns1	0.105222	1	0.0336674	1	0.158186	1
ENSMUSG00000001802	Lrp3	0.0138332	1	0.128326	1	0.154936	1
ENSMUSG00000001804	Dsg4	0	1	-5.12548e-15	1	0	1
ENSMUSG00000001815	Evx2	0	1	-5.12548e-15	1	0	1
ENSMUSG00000001819	Hoxd13	0	1	-5.12548e-15	1	0	1
ENSMUSG00000001823	Hoxd12	0	1	-5.12548e-15	1	0	1
ENSMUSG00000001827	Folr1	0.687867	1	-0.919232	1	0.321785	1
ENSMUSG00000001829	Clpb	0.0986951	1	-0.265328	1	-0.654024	1
ENSMUSG00000001833	Septin7	-0.335668	1	-0.0783754	1	0.439207	1
ENSMUSG00000001844	Zdhhc4	-0.414879	0.840667	-0.140662	1	0.323493	1
ENSMUSG00000001847	Rac1	-0.0023731	1	-0.0510956	1	0.0728087	1
ENSMUSG00000001855	Nup214	-0.362591	1	-0.0334378	1	0.586981	1
ENSMUSG00000001864	Aif1l	0.0877771	1	0.385896	1	-0.0234697	1
ENSMUSG00000001865	Cpa3	-0.700701	1	-1.38713	1	-1.31691	1
ENSMUSG00000001870	Ltbp1	-0.415515	1	0.207911	1	0.100827	1
ENSMUSG00000001891	Ugp2	0.416196	1	-0.363092	1	-0.317938	1
ENSMUSG00000001901	Kcnh6	1.59784	0.974588	-0.121118	1	-0.518356	1
ENSMUSG00000001909	Trmt1	-0.0494032	1	0.287448	1	-0.480623	1
ENSMUSG00000001910	Nacc1	0.0626783	1	-0.188958	1	0.404815	1
ENSMUSG00000001911	Nfix	0.193963	1	-0.287812	1	-0.300265	1
ENSMUSG00000001918	Slc1a5	-0.0746921	1	-0.191251	1	-0.33873	1
ENSMUSG00000001924	Uba1	0.0565286	1	-0.114977	1	-0.250384	1
ENSMUSG00000001930	Vwf	-0.66115	1	-0.774474	1	0.0411446	1
ENSMUSG00000001942	Siae	-0.291911	1	0.193214	1	0.429058	1
ENSMUSG00000001943	Vsig2	-0.205161	1	0.399062	1	0.0231311	1
ENSMUSG00000001946	Esam	0.0660713	1	0.155733	1	-0.249226	1
ENSMUSG00000001948	Spa17	0.32387	1	0.317916	1	0.550736	1
ENSMUSG00000001962	Fam50a	0.00572114	1	-0.0806381	1	-0.133499	1
ENSMUSG00000001964	Emd	-0.069567	1	0.459934	1	0.22259	1
ENSMUSG00000001983	Taco1	-0.0734253	1	-0.782795	1	-0.0851092	1
ENSMUSG00000001985	Grik3	0.548319	1	-1.40623	1	-0.354023	1
ENSMUSG00000001986	Gria3	-0.189602	1	0.56051	1	0.339878	1
ENSMUSG00000001988	Npas1	-0.778923	1	-0.748688	1	-0.661544	1
ENSMUSG00000001995	Sipa1l2	0.0669168	1	-0.19202	1	0.308509	1
ENSMUSG00000001998	Ap4e1	0.212692	1	-0.440087	1	0.40719	1
ENSMUSG00000001999	Blvra	0.211268	1	0.0435313	1	0.190873	1
ENSMUSG00000002006	Pdzd4	0.225128	1	-0.00524364	1	-0.0439266	1
ENSMUSG00000002007	Srpk3	-3.47833	0.543144	0.62475	1	2.17242	1
ENSMUSG00000002010	Idh3g	-0.142252	1	-0.518341	1	-0.375829	1
ENSMUSG00000002012	Pnck	-0.576364	1	0.767024	1	-0.810337	1
ENSMUSG00000002014	Ssr4	0.438007	1	0.157486	1	-1.08544	1
ENSMUSG00000002015	Bcap31	0.125849	1	0.13913	1	-0.0473195	1
ENSMUSG00000002017	Fam98a	0.459893	1	0.0675288	1	-0.258828	1
ENSMUSG00000002020	Ltbp2	-4.05391	0.519684	0.478916	1	3.04809	1
ENSMUSG00000002028	Kmt2a	-0.905526	0.652147	0.300694	1	0.773985	1
ENSMUSG00000002031	Ift46	-0.0350104	1	-0.233511	1	-0.531469	1
ENSMUSG00000002032	Tmem25	0.548783	1	-0.425648	1	-0.553021	1
ENSMUSG00000002033	Cd3g	-6.60942	0.400303	-0.211943	1	4.32395	0.985647
ENSMUSG00000002043	Trappc6a	-0.0811755	1	0.261799	1	-0.512916	1
ENSMUSG00000002052	Supt6	-0.0897368	1	0.129233	1	-0.0244587	1
ENSMUSG00000002055	Spag5	-0.30118	1	-0.320866	1	1.83348	0.442008
ENSMUSG00000002057	Foxn1	0.941978	1	-1.15295	1	0	1
ENSMUSG00000002058	Unc119	-0.607678	1	0.497222	1	0.867815	1
ENSMUSG00000002059	Rab34	0.318101	1	-0.0776664	1	0.0747958	1
ENSMUSG00000002064	Sdf2	0.213458	1	0.182588	1	-0.373518	1
ENSMUSG00000002068	Ccne1	-0.268103	1	-0.538433	1	1.16448	0.935938
ENSMUSG00000002076	Hsf2bp	0.703372	1	0.704546	1	-0.493625	1
ENSMUSG00000002083	Bbc3	0.145264	1	0.456762	1	0.317915	1
ENSMUSG00000002100	Mybpc3	-1.67855	1	1.06273	1	1.09861	1
ENSMUSG00000002102	Psmc3	0.195693	1	0.0633761	1	-0.38924	1
ENSMUSG00000002103	Acp2	-0.380689	1	0.0626311	1	0.324086	1
ENSMUSG00000002104	Rapsn	-1.43538	1	-0.368966	1	0.891987	1
ENSMUSG00000002105	Slc39a13	0.209888	1	0.24606	1	-0.364642	1
ENSMUSG00000002107	Celf2	-0.678938	1	-0.278653	1	1.28313	0.92915
ENSMUSG00000002108	Nr1h3	-0.377679	1	-0.113815	1	0.101344	1
ENSMUSG00000002109	Ddb2	-0.685836	0.974588	0.149018	1	0.619453	1
ENSMUSG00000002111	Spi1	-1.24857	1	0.572119	1	2.00037	0.925987
ENSMUSG00000002129	Sf3a1	-0.0825426	1	0.184261	1	0.521284	1
ENSMUSG00000002147	Stat6	-0.684077	0.93647	0.201106	1	0.470664	1
ENSMUSG00000002190	Clgn	2.53503	0.888359	-2.99424	1	-0.252146	1
ENSMUSG00000002204	Napsa	-4.63679	0.381924	0.718256	1	2.78369	0.971769
ENSMUSG00000002205	Vrk3	-0.469299	0.926351	0.100712	1	0.274266	1
ENSMUSG00000002210	Smg9	-0.421457	1	0.118205	1	0.735259	1
ENSMUSG00000002221	Paxip1	0.00819058	1	0.199787	1	-0.883612	0.723446
ENSMUSG00000002222	Rmnd5a	0.0179847	1	-0.138344	1	-0.0195925	1
ENSMUSG00000002227	Mov10	-0.457909	1	0.743083	1	1.45716	0.701715
ENSMUSG00000002228	Ppm1j	-1.57437	1	-0.0351069	1	2.54935	0.889023
ENSMUSG00000002233	Rhoc	0.548503	1	0.596895	1	0.354196	1
ENSMUSG00000002240	Prr27	0	1	-5.12548e-15	1	0	1
ENSMUSG00000002249	Tead3	0.00877318	1	-0.122986	1	-0.123728	1
ENSMUSG00000002250	Ppard	-0.181378	1	0.150079	1	-0.420796	1
ENSMUSG00000002257	Def6	-2.20375	0.578143	0.490051	1	1.70821	1
ENSMUSG00000002265	Peg3	0.688707	1	-0.00919597	1	-0.435315	1
ENSMUSG00000002266	Zim1	0.0706314	1	0.517386	1	0.174064	1
ENSMUSG00000002274	Metrn	0.231404	1	0.280616	1	-0.761382	0.947319
ENSMUSG00000002279	Lmf1	0.216108	1	0.123654	1	-0.65293	1
ENSMUSG00000002280	Ciao3	-0.168663	1	-0.0673049	1	-0.464336	1
ENSMUSG00000002289	Angptl4	-2.78	0.410582	0.0787932	1	0.394614	1
ENSMUSG00000002297	Dbf4	-0.250755	1	-0.17786	1	0.983207	1
ENSMUSG00000002307	Daxx	-0.555071	0.946297	0.542252	1	0.624381	1
ENSMUSG00000002308	Cd320	-0.0319869	1	-0.116283	1	-1.11103	0.955689
ENSMUSG00000002319	Ipo4	0.455613	1	0.00463578	1	-0.531014	1
ENSMUSG00000002320	Tm9sf1	0.249144	1	-0.319631	1	-0.140331	1
ENSMUSG00000002324	Rec8	0.830207	1	1.71617	1	-0.19939	1
ENSMUSG00000002325	Irf9	-0.696707	1	0.456207	1	0.885371	1
ENSMUSG00000002326	Gmpr2	-0.683164	0.945491	0.341742	1	1.06888	0.861999
ENSMUSG00000002329	Mdp1	0.0128769	1	0.162352	1	0.00360936	1
ENSMUSG00000002332	Dhrs1	-0.00326912	1	-0.355971	1	-0.33335	1
ENSMUSG00000002341	Ncan	2.15989	1	-4.5282	1	-1.423	1
ENSMUSG00000002342	Tmem161a	-0.185093	1	0.0874968	1	-0.173495	1
ENSMUSG00000002343	Armc6	0.353258	1	-0.268576	1	-0.126122	1
ENSMUSG00000002345	Borcs8	-0.1812	1	0.14608	1	-0.109434	1
ENSMUSG00000002346	Slc25a42	-0.31566	1	-0.606258	1	-0.71122	1
ENSMUSG00000002365	Snx9	-0.0621952	1	0.243456	1	0.233103	1
ENSMUSG00000002372	Ranbp3	-0.147617	1	0.275276	1	-0.0374238	1
ENSMUSG00000002379	Ndufa11	0.230213	1	0.20145	1	-0.582608	1
ENSMUSG00000002384	Bmp8b	1.00792	1	0.804895	1	0.234942	1
ENSMUSG00000002393	Nr2f6	0.703143	0.952364	0.0674213	1	-0.021984	1
ENSMUSG00000002395	Use1	-0.112952	1	0.312009	1	-0.429497	1
ENSMUSG00000002396	Ocel1	0.0926961	1	0.0817323	1	-0.163144	1
ENSMUSG00000002409	Dyrk1b	-0.4973	1	0.00852021	1	-0.177433	1
ENSMUSG00000002413	Braf	0.0388749	1	-0.254268	1	0.157776	1
ENSMUSG00000002416	Ndufb2	0.0840347	1	-0.381791	1	-0.221678	1
ENSMUSG00000002428	Hltf	-0.277337	1	-0.103682	1	0.427339	1
ENSMUSG00000002455	Prpf6	-0.148022	1	0.165195	1	-0.0626733	1
ENSMUSG00000002458	Rgs19	-1.17314	0.743399	0.153098	1	1.25055	0.971769
ENSMUSG00000002459	Rgs20	2.40001	1	1.97536	1	0.0982948	1
ENSMUSG00000002475	Abhd3	0.148359	1	-0.250834	1	-0.544673	1
ENSMUSG00000002477	Snrpd1	0.197054	1	0.0768405	1	0.481847	1
ENSMUSG00000002486	Tchp	0.00381998	1	0.171395	1	0.0850354	1
ENSMUSG00000002489	Tiam1	0.460991	1	0.00547989	1	1.20665	0.213802
ENSMUSG00000002496	Tsc2	0.0439271	1	0.083288	1	-0.21365	1
ENSMUSG00000002500	Rpl3l	0.13347	1	0.120261	1	1.58386	1
ENSMUSG00000002504	Slc9a3r2	0.196894	1	-0.037746	1	-1.06453	0.715319
ENSMUSG00000002524	Puf60	-0.0784227	1	0.1171	1	-0.0261075	1
ENSMUSG00000002546	Golga2	0.184533	1	-0.150118	1	-0.43089	1
ENSMUSG00000002550	Uck1	-0.21159	1	-1.03552	1	0.163876	1
ENSMUSG00000002565	Scin	-2.61547	0.974588	-0.395984	1	1.2023	1
ENSMUSG00000002578	Ikzf4	-0.835724	1	0.251147	1	0.680079	1
ENSMUSG00000002580	Mien1	0.335048	1	0.161854	1	-0.528176	1
ENSMUSG00000002588	Pon1	-4.01109	1	-2.87935	1	-1.30956	1
ENSMUSG00000002602	Axl	0.285678	1	0.146019	1	0.550128	1
ENSMUSG00000002603	Tgfb1	-1.5436	0.858795	0.416571	1	2.34191	0.723446
ENSMUSG00000002608	Ccdc97	-0.0866101	1	-0.00436095	1	0.0565711	1
ENSMUSG00000002617	Zfp40	-0.0814787	1	-0.614601	1	0.111041	1
ENSMUSG00000002625	Akap8l	-0.410698	1	-0.0252614	1	-0.316222	1
ENSMUSG00000002633	Shh	-3.28311	1	1.66265	1	2.75675	1
ENSMUSG00000002635	Pdcd2l	-0.212391	1	0.0963075	1	-0.406958	1
ENSMUSG00000002658	Gtf2f1	0.0392574	1	0.180013	1	0.188478	1
ENSMUSG00000002660	Clpp	0.359537	1	-0.0409755	1	-0.518899	1
ENSMUSG00000002661	Alkbh7	0.0430264	1	0.177294	1	-0.81256	0.997009
ENSMUSG00000002664	Pspn	-0.810158	1	0.547973	1	0.565409	1
ENSMUSG00000002668	Dennd1c	-2.22675	0.460751	0.510912	1	1.77418	1
ENSMUSG00000002679	Med6	0.0182265	1	0.151848	1	0.128443	1
ENSMUSG00000002688	Prkd1	0.820447	0.608498	-0.514304	1	-0.219729	1
ENSMUSG00000002699	Lcp2	-3.27016	0.449702	0.507297	1	2.80893	0.890256
ENSMUSG00000002718	Cse1l	0.0996852	1	-0.210869	1	0.426109	1
ENSMUSG00000002728	Naa20	0.204952	1	-0.0624996	1	0.584319	1
ENSMUSG00000002731	Prkra	0.0412232	1	0.2862	1	-0.147783	1
ENSMUSG00000002732	Fkbp7	0.0155133	1	-0.395639	1	0.35684	1
ENSMUSG00000002733	Plekha3	-0.32581	1	-0.0123231	1	0.642778	1
ENSMUSG00000002741	Ykt6	0.304992	1	-0.205955	1	-0.34476	1
ENSMUSG00000002748	Baz1b	0.0101191	1	-0.201452	1	0.15807	1
ENSMUSG00000002763	Pex6	-0.0811059	1	0.0898793	1	-0.386727	1
ENSMUSG00000002767	Mrpl2	0.0949571	1	0.00620824	1	-0.214277	1
ENSMUSG00000002768	Mea1	0.308183	1	0.325559	1	-0.33514	1
ENSMUSG00000002769	Gnmt	-0.592306	1	-0.280812	1	-1.57257	1
ENSMUSG00000002771	Grin2d	-0.324343	1	-0.169297	1	-0.206791	1
ENSMUSG00000002778	Kdelr1	0.311543	1	0.0523266	1	-0.483959	1
ENSMUSG00000002781	Tmem143	0.0529269	1	-0.2928	1	-0.460535	1
ENSMUSG00000002797	Ggct	0.270499	1	-0.240234	1	0.0883425	1
ENSMUSG00000002799	Jag2	0.0270936	1	0.114381	1	-0.214154	1
ENSMUSG00000002803	Btbd6	-0.0335907	1	0.0389449	1	-0.0730417	1
ENSMUSG00000002804	Nudt14	-0.0667622	1	0.256823	1	-0.125126	1
ENSMUSG00000002808	Epdr1	0.233953	1	-0.191397	1	0.119062	1
ENSMUSG00000002812	Flii	-0.37532	1	0.162976	1	0.392847	1
ENSMUSG00000002814	Top3a	-0.32151	1	0.122946	1	0.944828	0.680514
ENSMUSG00000002820	Atg4d	-0.0323057	1	-0.127731	1	-0.575385	1
ENSMUSG00000002825	Qtrt1	-0.0191271	1	0.394603	1	-0.835722	1
ENSMUSG00000002831	Plin4	-2.17858	0.744505	-1.69171	1	-1.05942	1
ENSMUSG00000002833	Hdgfl2	-0.164771	1	-0.0846015	1	-0.678465	0.92915
ENSMUSG00000002835	Chaf1a	-0.0566044	1	-0.138801	1	0.913311	0.980236
ENSMUSG00000002844	Adprh	-0.0516237	1	0.452753	1	0.463158	1
ENSMUSG00000002845	Tmem39a	0.20558	1	0.0137019	1	-0.55481	1
ENSMUSG00000002846	Timmdc1	0.50224	1	-0.0255712	1	-0.118557	1
ENSMUSG00000002847	Pla1a	1.65476	0.516416	1.03636	1	0.826192	1
ENSMUSG00000002870	Mcm2	0.0563146	1	0.184266	1	0.616917	1
ENSMUSG00000002871	Tpra1	-0.341491	1	0.0611761	1	0.184754	1
ENSMUSG00000002881	Nab1	0.245879	1	-0.247455	1	-0.282358	1
ENSMUSG00000002885	Adgre5	-1.34619	0.869983	0.274784	1	1.22305	1
ENSMUSG00000002897	Il17ra	-1.15739	0.796144	0.265912	1	0.91472	1
ENSMUSG00000002900	Lamb1	0.176944	1	0.325259	1	0.324136	1
ENSMUSG00000002908	Kcnn1	0.506595	1	-0.470843	1	-0.996749	1
ENSMUSG00000002910	Arrdc2	-1.25786	0.335804	0.316551	1	-1.54984	0.215915
ENSMUSG00000002930	Ppp1r17	2.58303	1	-0.88653	1	-1.99215	1
ENSMUSG00000002944	Cd36	-0.817192	1	-1.05127	1	0.203211	1
ENSMUSG00000002948	Map2k7	-0.176341	1	0.384521	1	-0.0117871	1
ENSMUSG00000002949	Timm44	-0.0749419	1	0.00502933	1	-0.31529	1
ENSMUSG00000002957	Ap2a2	0.261525	1	0.155623	1	-0.03345	1
ENSMUSG00000002963	Pnkp	-0.306321	1	0.0482312	1	0.296534	1
ENSMUSG00000002968	Med25	0.0825754	1	-0.133762	1	-0.371228	1
ENSMUSG00000002980	Bcam	0.560864	1	0.000122031	1	-0.382283	1
ENSMUSG00000002981	Clptm1	-0.146111	1	-0.0653411	1	0.122376	1
ENSMUSG00000002983	Relb	-1.27456	1	0.384387	1	3.08166	0.49903
ENSMUSG00000002984	Tomm40	0.193183	1	-0.0659023	1	-0.116164	1
ENSMUSG00000002985	Apoe	-0.671433	1	0.346782	1	1.2922	0.892839
ENSMUSG00000002992	Apoc2	0	1	-5.12548e-15	1	0	1
ENSMUSG00000002996	Hbp1	-0.215099	1	-0.00623551	1	-0.530268	1
ENSMUSG00000002997	Prkar2b	-0.0794615	1	-3.8972	0.14033	-0.142265	1
ENSMUSG00000003031	Cdkn1b	-0.602653	0.720264	-0.0221928	1	0.0210051	1
ENSMUSG00000003032	Klf4	0.857963	0.943716	0.0917939	1	-0.178788	1
ENSMUSG00000003033	Ap1m1	-0.505086	1	0.239701	1	0.780093	0.95358
ENSMUSG00000003037	Rab8a	-0.195018	1	0.0509157	1	-0.00498506	1
ENSMUSG00000003038	Hmgn2	0.0970501	1	0.104472	1	0.681726	1
ENSMUSG00000003039	Fam32a	0.0567919	1	-0.276805	1	0.0372456	1
ENSMUSG00000003051	Elf3	0.773251	1	-0.262685	1	-0.138113	1
ENSMUSG00000003053	Cyp2c29	2.63559	1	2.08108	1	2.37189	1
ENSMUSG00000003062	Stard3nl	0.296375	1	0.283421	1	-0.0492958	1
ENSMUSG00000003068	Stk11	-0.0430249	1	-0.0486173	1	-0.367718	1
ENSMUSG00000003070	Efna2	-0.313306	1	-0.459203	1	-0.681598	1
ENSMUSG00000003072	Atp5d	0.0808474	1	-0.032779	1	-0.320478	1
ENSMUSG00000003099	Ppp5c	-0.0459003	1	-0.14337	1	-0.289362	1
ENSMUSG00000003119	Cdk12	-0.449587	1	-0.154608	1	0.339927	1
ENSMUSG00000003123	Lipe	-0.647758	1	-1.39859	1	-0.157727	1
ENSMUSG00000003131	Pafah1b2	0.280897	1	-0.131185	1	0.224003	1
ENSMUSG00000003134	Tbc1d8	-0.805136	0.381924	-0.00525099	1	-0.0337761	1
ENSMUSG00000003135	Cnot11	-0.00449788	1	0.148054	1	-0.36656	1
ENSMUSG00000003153	Slc2a3	-1.68933	0.924825	0.0290057	1	2.32586	0.839706
ENSMUSG00000003154	Foxj2	-0.275079	1	0.19841	1	0.375816	1
ENSMUSG00000003161	Sri	-0.246663	1	0.148432	1	0.521823	1
ENSMUSG00000003166	Dgcr2	0.000770439	1	-0.0143494	1	-0.124273	1
ENSMUSG00000003184	Irf3	-0.261641	1	0.347722	1	-0.151841	1
ENSMUSG00000003190	Bcl2l12	-0.722861	0.924609	0.239269	1	0.444498	1
ENSMUSG00000003198	Zfp959	-0.336198	1	0.0520021	1	-0.13309	1
ENSMUSG00000003199	Mpnd	0.0896857	1	0.0495465	1	-0.588986	1
ENSMUSG00000003200	Sh3gl1	-0.117808	1	0.0554517	1	0.119477	1
ENSMUSG00000003206	Ebi3	-1.54834	1	0.269871	1	2.09882	0.975786
ENSMUSG00000003208	Yju2	-0.0992268	1	0.32599	1	0.209706	1
ENSMUSG00000003226	Ranbp2	0.182715	1	0.00391502	1	0.320856	1
ENSMUSG00000003227	Edar	-1.51682	1	-0.733395	1	0	1
ENSMUSG00000003228	Grk5	-0.00698262	1	-0.02887	1	0.772897	1
ENSMUSG00000003233	Dvl3	-0.00739657	1	-0.175238	1	-0.404848	1
ENSMUSG00000003234	Abcf3	0.195198	1	-0.0558338	1	-0.456166	1
ENSMUSG00000003235	Eif2b5	0.271104	1	-0.177765	1	-0.413324	1
ENSMUSG00000003269	Cyth2	-0.000284485	1	0.156357	1	-0.355352	1
ENSMUSG00000003271	Sult2b1	0.171412	1	1.15188	1	2.7814	0.749931
ENSMUSG00000003273	Car11	0.0754825	1	-1.18972	1	-0.391123	1
ENSMUSG00000003279	Dlgap1	0.714024	1	-0.920876	1	0.456992	1
ENSMUSG00000003282	Plag1	0.228612	1	-0.228775	1	0.50958	1
ENSMUSG00000003283	Hck	-1.76944	0.974588	0.845878	1	2.87088	0.736006
ENSMUSG00000003299	Mrpl4	-0.0690111	1	-0.0630004	1	-0.0494153	1
ENSMUSG00000003308	Keap1	0.219522	1	-0.0720664	1	-0.069161	1
ENSMUSG00000003309	Ap1m2	0.379251	1	0.0744922	1	-0.441945	1
ENSMUSG00000003316	Glg1	-0.169955	1	-0.0261949	1	0.296147	1
ENSMUSG00000003341	Atp8b3	1.54689	1	-1.43558	1	0	1
ENSMUSG00000003344	Btbd2	-0.157636	1	0.18016	1	0.252331	1
ENSMUSG00000003345	Csnk1g2	-0.0821956	1	0.147631	1	-0.179627	1
ENSMUSG00000003346	Abhd17a	0.0696266	1	0.0311678	1	-0.351284	1
ENSMUSG00000003348	Mob3a	-1.60252	0.634928	0.361538	1	1.50506	1
ENSMUSG00000003352	Cacnb3	-1.41737	0.989188	-0.204733	1	2.23009	0.770195
ENSMUSG00000003354	Ccdc65	0.0933801	1	0.457818	1	-1.19175	1
ENSMUSG00000003355	Fkbp11	0.392018	1	0.0782377	1	-1.03823	1
ENSMUSG00000003360	Ddx23	-0.167765	1	-0.0356817	1	-0.0476842	1
ENSMUSG00000003363	Pld3	0.0827369	1	0.206496	1	-0.446267	1
ENSMUSG00000003378	Grik5	0.0776489	1	0.519315	1	-0.116826	1
ENSMUSG00000003379	Cd79a	-5.99815	0.445619	0.635452	1	3.07451	1
ENSMUSG00000003380	Rabac1	0.438874	1	0.293329	1	-1.19755	0.855602
ENSMUSG00000003382	Etv3	-1.47538	0.527062	0.0396824	1	1.37417	0.900094
ENSMUSG00000003402	Prkcsh	0.125536	1	0.000254994	1	0.307432	1
ENSMUSG00000003410	Elavl3	0.278256	1	-6.20076	1	3.85959	1
ENSMUSG00000003411	Rab3b	1.67044	0.960156	-1.92712	1	-1.07022	1
ENSMUSG00000003418	St8sia6	-3.17627	0.421813	-0.710446	1	2.19712	1
ENSMUSG00000003420	Fcgrt	0.00471028	1	0.0688609	1	0.828124	1
ENSMUSG00000003421	Nosip	-0.343435	1	0.113851	1	0.0488217	1
ENSMUSG00000003423	Pih1d1	-0.076196	1	0.19709	1	-0.0672701	1
ENSMUSG00000003429	Rps11	-0.0932191	1	0.298006	1	-0.263412	1
ENSMUSG00000003435	Supt5	-0.0543545	1	-0.0446906	1	-0.291688	1
ENSMUSG00000003436	Dll3	1.80924	1	-5.12548e-15	1	0	1
ENSMUSG00000003437	Paf1	0.0535835	1	0.109684	1	0.00173059	1
ENSMUSG00000003438	Timm50	0.259474	1	-0.0390833	1	-0.231661	1
ENSMUSG00000003444	Med29	0.341853	1	0.0395877	1	-0.545122	1
ENSMUSG00000003452	Bicd1	0.891981	1	-0.247473	1	-0.644639	1
ENSMUSG00000003458	Ncstn	-0.134887	1	0.047177	1	0.265642	1
ENSMUSG00000003464	Pex19	0.0278811	1	-0.546395	1	0.0251805	1
ENSMUSG00000003469	Phyhip	1.88613	0.467383	-1.08505	1	-1.27315	1
ENSMUSG00000003476	Crhr2	-2.35349	0.905708	1.23065	1	0.470754	1
ENSMUSG00000003477	Inmt	-0.595439	1	1.24045	1	0.577054	1
ENSMUSG00000003484	Cyp4f18	-1.92303	0.919356	1.13414	1	2.4063	0.911053
ENSMUSG00000003500	Impdh1	0.332979	1	-0.341842	1	-0.544494	1
ENSMUSG00000003505	Psg18	0	1	-5.12548e-15	1	0	1
ENSMUSG00000003518	Dusp3	0.302772	1	-0.407154	1	0.0627337	1
ENSMUSG00000003526	Prodh	-1.19272	0.753326	-1.0465	1	-1.15858	1
ENSMUSG00000003527	Ess2	-0.483226	1	0.453375	1	0.409058	1
ENSMUSG00000003528	Slc25a1	0.416034	1	-0.890349	1	-0.345731	1
ENSMUSG00000003531	Dgcr6	0.025389	1	-0.178409	1	-0.863447	0.945308
ENSMUSG00000003534	Ddr1	0.939902	0.549461	-0.167167	1	0.68143	1
ENSMUSG00000003541	Ier3	0.863068	1	-0.0771075	1	1.03268	1
ENSMUSG00000003545	Fosb	0.226259	1	1.07835	1	0.264912	1
ENSMUSG00000003546	Klc4	0.0872884	1	-0.00172323	1	-0.679815	1
ENSMUSG00000003549	Ercc1	0.0698539	1	0.162376	1	-0.0544258	1
ENSMUSG00000003555	Cyp17a1	-1.14981	1	0.652838	1	0	1
ENSMUSG00000003559	As3mt	0.216067	1	0.0384285	1	0.353129	1
ENSMUSG00000003573	Homer3	0.0422663	1	0.0837666	1	0.528291	1
ENSMUSG00000003575	Crtc1	-0.024781	1	0.0155649	1	-0.350478	1
ENSMUSG00000003581	Rnf215	-0.022919	1	-0.132157	1	-0.424387	1
ENSMUSG00000003585	Sec14l2	0.257525	1	-0.944516	1	-0.437755	1
ENSMUSG00000003604	Aven	0.328249	1	-0.0794237	1	-0.748884	0.889023
ENSMUSG00000003617	Cp	0.331236	1	0.746077	1	1.81205	0.213802
ENSMUSG00000003623	Crot	0.0550559	1	-0.0156413	1	0.457259	1
ENSMUSG00000003644	Rps6ka1	-0.640718	1	0.203025	1	0.929995	0.863018
ENSMUSG00000003657	Calb2	0	1	-3.99112	1	-2.7688	1
ENSMUSG00000003660	Snrnp200	-0.266472	1	0.0341071	1	0.611503	0.989424
ENSMUSG00000003662	Ciao1	0.0653289	1	-0.223403	1	-0.236116	1
ENSMUSG00000003665	Has1	2.44841	0.44617	-0.816798	1	0.102379	1
ENSMUSG00000003680	Taf6l	-0.150216	1	-0.111616	1	0.415166	1
ENSMUSG00000003721	Insig2	0.293388	1	-0.0992931	1	-0.0970761	1
ENSMUSG00000003731	Kpna6	0.0902705	1	-0.0561329	1	-0.134894	1
ENSMUSG00000003746	Man1a	-0.0496875	1	-0.120855	1	-0.187107	1
ENSMUSG00000003752	Itpkc	0.212854	1	-0.3299	1	-0.101068	1
ENSMUSG00000003762	Coq8b	0.339754	1	0.193664	1	0.0439484	1
ENSMUSG00000003778	Brd8	-0.278483	1	0.145076	1	0.278617	1
ENSMUSG00000003779	Kif20a	-0.0453444	1	-0.266195	1	1.0013	1
ENSMUSG00000003808	Farsa	-0.124532	1	0.139142	1	-0.282507	1
ENSMUSG00000003809	Gcdh	0.229985	1	-0.346219	1	-0.776597	1
ENSMUSG00000003810	Mast2	0.299063	1	0.0552856	1	0.0789005	1
ENSMUSG00000003812	Dnase2a	-0.148406	1	0.362542	1	0.0730192	1
ENSMUSG00000003813	Rad23a	-0.285529	1	0.0134568	1	-0.0859292	1
ENSMUSG00000003814	Calr	0.412253	1	-0.0603357	1	-0.0222189	1
ENSMUSG00000003824	Syce2	-0.164275	1	0.219361	1	-0.646344	1
ENSMUSG00000003847	Nfat5	-0.392755	1	-0.160168	1	0.482348	1
ENSMUSG00000003848	Nob1	-0.165005	1	-0.00360109	1	-0.183268	1
ENSMUSG00000003849	Nqo1	-0.14743	1	0.481884	1	-0.787189	1
ENSMUSG00000003863	Ppfia3	1.63215	0.941151	-0.500615	1	-0.31524	1
ENSMUSG00000003865	Gys1	0.649327	0.743662	-0.363806	1	-0.0554724	1
ENSMUSG00000003868	Ruvbl2	-0.159451	1	-0.0178571	1	0.582503	0.968575
ENSMUSG00000003872	Lin7b	-0.367999	1	-0.338143	1	-0.532191	1
ENSMUSG00000003873	Bax	0.223849	1	0.247561	1	0.703919	0.839706
ENSMUSG00000003882	Il7r	-5.27891	0.381924	-0.0362671	1	3.74736	0.860161
ENSMUSG00000003923	Tfam	-0.273512	1	-0.159899	1	0.0484647	1
ENSMUSG00000003929	Zfp81	0.00835084	1	0.00272394	1	0.793006	1
ENSMUSG00000003934	Efnb3	-0.3656	1	0.816628	1	-0.375058	1
ENSMUSG00000003948	Mmd	-0.768437	1	-1.30314	1	0.847845	1
ENSMUSG00000003949	Hlf	0.817289	1	-1.86888	1	0.0130317	1
ENSMUSG00000003955	Fam162a	0.169779	1	-0.0589761	1	-0.436183	1
ENSMUSG00000003970	Rpl8	-0.000689157	1	0.341153	1	-0.548101	1
ENSMUSG00000003974	Grm3	2.97269	1	0.783956	1	1.32786	1
ENSMUSG00000003992	Ssbp2	-0.402695	1	-0.0937705	1	-0.207209	1
ENSMUSG00000004018	Fancl	-0.178174	1	-0.166564	1	-0.346705	1
ENSMUSG00000004031	Brinp2	0.268474	1	-2.09051	1	3.8234	1
ENSMUSG00000004032	Gstm5	0.414573	1	0.300311	1	-0.89775	1
ENSMUSG00000004035	Gstm7	-0.485817	1	0.407482	1	-0.595357	1
ENSMUSG00000004038	Gstm3	-0.0865658	1	0.552029	1	1.20559	1
ENSMUSG00000004040	Stat3	-0.240731	1	0.150949	1	0.333785	1
ENSMUSG00000004043	Stat5a	-0.541676	1	-0.109362	1	0.941788	0.855602
ENSMUSG00000004044	Cavin1	0.397014	1	-0.243739	1	-0.540616	1
ENSMUSG00000004054	Map3k11	-0.241762	1	0.228615	1	0.00256613	1
ENSMUSG00000004056	Akt2	0.141566	1	-0.179965	1	-0.311661	1
ENSMUSG00000004069	Dnaja3	0.267724	1	-0.314786	1	-0.0387141	1
ENSMUSG00000004070	Hmox2	-0.180266	1	-0.33027	1	0.077945	1
ENSMUSG00000004071	Cdip1	0.145858	1	-0.253952	1	-0.224332	1
ENSMUSG00000004085	Map3k20	-0.129073	1	0.191219	1	0.354042	1
ENSMUSG00000004096	Cwc15	0.205574	1	-0.102587	1	-0.517468	0.95358
ENSMUSG00000004098	Col5a3	0.0944252	1	0.549769	1	-0.0570595	1
ENSMUSG00000004099	Dnmt1	-0.571859	1	0.262577	1	1.0184	0.902497
ENSMUSG00000004100	Ppan	-0.144234	1	0.247286	1	0.233683	1
ENSMUSG00000004105	Angptl2	0.427825	1	-0.0610542	1	-0.19513	1
ENSMUSG00000004110	Cacna1e	-3.44352	0.768029	-0.306557	1	1.61278	1
ENSMUSG00000004113	Cacna1b	-0.687335	1	0.0118815	1	3.01789	0.943896
ENSMUSG00000004127	Trmt10a	-0.000917396	1	-0.0625492	1	0.439128	1
ENSMUSG00000004151	Etv1	0.927221	0.62749	0.585872	1	-0.299121	1
ENSMUSG00000004187	Kifc2	-0.116451	1	0.217032	1	-0.87052	0.996345
ENSMUSG00000004207	Psap	-0.790611	1	0.532293	1	1.41387	0.894362
ENSMUSG00000004221	Ikbkg	-0.196586	1	-0.309162	1	0.238254	1
ENSMUSG00000004231	Pax2	0	1	-5.12548e-15	1	0	1
ENSMUSG00000004233	Wars2	-0.169563	1	-0.144408	1	-0.0767541	1
ENSMUSG00000004263	Atn1	-0.118464	1	0.411762	1	-0.452181	1
ENSMUSG00000004264	Phb2	-0.0717943	1	-0.0188335	1	-0.190632	1
ENSMUSG00000004266	Ptpn6	-2.23785	0.494145	0.420299	1	1.83195	0.985647
ENSMUSG00000004267	Eno2	-0.255295	1	-0.693806	1	0.482886	1
ENSMUSG00000004268	Emg1	0.00292071	1	0.0704002	1	-0.20252	1
ENSMUSG00000004270	Lpcat3	-0.23287	1	-0.0455509	1	-0.0415192	1
ENSMUSG00000004285	Atp6v1f	0.276565	1	0.242771	1	-0.278403	1
ENSMUSG00000004296	Il12b	-3.2599	0.93022	0.333329	1	3.83346	1
ENSMUSG00000004317	Clcn5	0.449971	1	-0.282506	1	-0.0318814	1
ENSMUSG00000004319	Clcn3	0.27192	1	-0.0626206	1	-0.390219	1
ENSMUSG00000004328	Hif3a	-1.12926	1	0.243485	1	0.0395445	1
ENSMUSG00000004341	Gpx6	0	1	-1.38547	1	1.43748	1
ENSMUSG00000004344	Gpx5	0	1	-5.12548e-15	1	0	1
ENSMUSG00000004347	Pde1c	0.436242	1	-0.866774	1	1.46846	1
ENSMUSG00000004356	Utp20	0.126192	1	0.308907	1	0.58663	1
ENSMUSG00000004359	Spic	-5.18585	0.44617	0.242592	1	3.65616	1
ENSMUSG00000004360	X9330159F19Rik	0.786212	1	-0.115361	1	0.654898	1
ENSMUSG00000004364	Cul3	-0.0844019	1	-0.107974	1	-0.312908	1
ENSMUSG00000004366	Sst	1.7162	1	0.0427023	1	-1.19573	1
ENSMUSG00000004371	Il11	-0.271524	1	0.133954	1	-1.40365	1
ENSMUSG00000004383	Large1	0.122146	1	-0.136954	1	0.138274	1
ENSMUSG00000004393	Ddx56	0.191017	1	0.25878	1	0.0745874	1
ENSMUSG00000004394	Tmed4	0.246144	1	-0.0754614	1	-0.449684	1
ENSMUSG00000004415	Col26a1	-3.24295	0.549823	0.389751	1	0.452981	1
ENSMUSG00000004446	Bid	-1.00436	1	0.542912	1	2.42271	0.418642
ENSMUSG00000004451	Ralb	0.174862	1	0.126153	1	0.509793	1
ENSMUSG00000004455	Ppp1cc	-0.408833	0.759096	0.0519491	1	0.0503077	1
ENSMUSG00000004460	Dnajb11	0.407577	1	-0.206768	1	-0.839189	1
ENSMUSG00000004462	Tbccd1	0.297204	1	-0.748976	1	-0.675942	1
ENSMUSG00000004473	Clec11a	0.445132	1	-0.0251948	1	0.149248	1
ENSMUSG00000004500	Zfp324	0.561826	1	-0.240311	1	-0.321961	1
ENSMUSG00000004508	Gab2	0.0456288	1	0.276941	1	0.0146371	1
ENSMUSG00000004530	Coro1c	-0.033912	1	-0.00825211	1	0.452098	1
ENSMUSG00000004535	Tax1bp1	0.0360118	1	-0.109864	1	-0.0450313	1
ENSMUSG00000004540	Psg17	0.834242	1	0.224706	1	2.76443	1
ENSMUSG00000004542	Psg19	-1.80294	1	-5.12548e-15	1	0	1
ENSMUSG00000004552	Ctse	-3.01175	0.543282	1.88871	1	1.78267	1
ENSMUSG00000004558	Ndrg2	-0.704298	0.989988	-0.334062	1	-0.401548	1
ENSMUSG00000004561	Mettl17	0.0348469	1	0.266713	1	-0.36065	1
ENSMUSG00000004562	Arhgef40	-0.227066	1	0.151681	1	0.992998	1
ENSMUSG00000004565	Pnpla6	-0.0722168	1	-0.272963	1	0.0169919	1
ENSMUSG00000004567	Mcoln1	-0.163043	1	0.0760835	1	0.0509809	1
ENSMUSG00000004568	Arhgef18	-1.46041	0.509593	0.081885	1	0.810321	1
ENSMUSG00000004591	Pkn2	0.211666	1	-0.10816	1	0.235661	1
ENSMUSG00000004609	Cd33	-1.43642	0.924482	0.0150505	1	1.70151	0.981246
ENSMUSG00000004610	Etfb	-0.143206	1	0.116797	1	-0.493065	1
ENSMUSG00000004612	Nkg7	-4.80829	0.608498	-0.217319	1	2.88278	1
ENSMUSG00000004626	Stxbp2	-0.0776488	1	0.244739	1	-0.204558	1
ENSMUSG00000004630	Pcp2	-1.55784	1	-2.64169	1	2.25543	1
ENSMUSG00000004631	Sgce	0.338526	1	0.269694	1	-0.134614	1
ENSMUSG00000004633	Chn2	-0.432416	1	1.02434	1	1.17857	1
ENSMUSG00000004637	Wwox	0.00876417	1	-0.0912144	1	0.025649	1
ENSMUSG00000004642	Slbp	-0.46168	1	0.233818	1	0.960439	0.870067
ENSMUSG00000004651	Tyr	-3.04655	1	-0.863575	1	5.12449	1
ENSMUSG00000004654	Ghrhr	0	1	1.4892	1	0	1
ENSMUSG00000004655	Aqp1	0.127881	1	0.168513	1	-0.0686815	1
ENSMUSG00000004661	Arid3b	-1.26	0.798583	0.594223	1	1.02391	1
ENSMUSG00000004665	Cnn2	-2.15617	0.585508	0.274058	1	2.25258	0.851613
ENSMUSG00000004667	Polr2e	0.0433095	1	0.267009	1	-0.260855	1
ENSMUSG00000004668	Abca13	-3.72691	0.769616	0.721106	1	1.14576	1
ENSMUSG00000004677	Myo9b	-0.557347	1	0.0747527	1	0.871887	0.971769
ENSMUSG00000004698	Hdac9	-1.61181	0.91017	0.0449933	1	2.08649	0.889188
ENSMUSG00000004707	Ly9	-4.13487	0.414752	0.294226	1	2.66484	1
ENSMUSG00000004709	Cd244a	-1.07343	1	-0.133558	1	1.98647	1
ENSMUSG00000004730	Adgre1	0.231534	1	0.9194	1	1.13292	0.981246
ENSMUSG00000004748	Mtfp1	0.333802	1	-0.288853	1	-0.539722	1
ENSMUSG00000004768	Rab23	0.148258	1	0.044006	1	0.031304	1
ENSMUSG00000004771	Rab11a	0.304663	1	0.0180213	1	0.0105316	1
ENSMUSG00000004788	Eif2b2	0.291803	1	-0.465356	1	-0.523717	1
ENSMUSG00000004789	Dlst	-0.105641	1	-0.819776	0.963753	-0.195655	1
ENSMUSG00000004791	Pgf	-0.724013	1	-1.99369	1	-1.1643	1
ENSMUSG00000004798	Ulk2	-0.161761	1	-0.192922	1	0.0822349	1
ENSMUSG00000004814	Ccl24	0.584317	1	0.548045	1	-0.462145	1
ENSMUSG00000004815	Dgkq	-0.223673	1	-0.221871	1	0.12155	1
ENSMUSG00000004821	Tmed11	-0.314033	1	0.273916	1	-1.75419	1
ENSMUSG00000004837	Grap	-2.6852	0.539932	0.349692	1	2.38705	0.947319
ENSMUSG00000004842	Pou1f1	1.24963	1	1.32738	1	-1.76271	1
ENSMUSG00000004843	Chmp2b	0.115178	1	-0.0239477	1	0.45848	1
ENSMUSG00000004846	Plod3	0.239565	1	0.119764	1	-0.458083	1
ENSMUSG00000004849	Ap1s1	0.342945	1	0.0676167	1	-0.143275	1
ENSMUSG00000004864	Mapk13	0.171483	1	0.166106	1	-0.219686	1
ENSMUSG00000004865	Srpk1	-0.396117	0.94735	-0.0580594	1	-0.423279	1
ENSMUSG00000004872	Pax3	0	1	-5.12548e-15	1	0	1
ENSMUSG00000004880	Lbr	-0.808648	1	-0.279915	1	1.29853	0.829012
ENSMUSG00000004885	Crabp2	-2.60189	1	1.0649	1	0	1
ENSMUSG00000004891	Nes	1.82532	0.381924	0.324931	1	0.520498	1
ENSMUSG00000004892	Bcan	1.07708	1	-1.4542	1	3.92877	1
ENSMUSG00000004894	Hapln2	-1.01961	1	-3.99665	1	-4.36955	1
ENSMUSG00000004895	Prcc	-0.0346405	1	0.184469	1	-0.430282	1
ENSMUSG00000004896	Rrnad1	-0.50107	0.697605	0.302047	1	-0.299	1
ENSMUSG00000004897	Hdgf	0.171381	1	-0.0253294	1	-0.32908	1
ENSMUSG00000004902	Slc25a18	-0.325048	1	-1.98109	1	-0.8306	1
ENSMUSG00000004929	Thop1	0.259954	1	-0.190831	1	-0.372708	1
ENSMUSG00000004931	Apba3	0.205668	1	-0.1738	1	-0.307139	1
ENSMUSG00000004933	Matk	-2.1408	0.486444	0.462838	1	1.55899	1
ENSMUSG00000004934	Pias4	-0.133118	1	0.25254	1	-0.144769	1
ENSMUSG00000004936	Map2k1	-0.00448913	1	-0.00558165	1	0.519833	1
ENSMUSG00000004937	Sgta	-0.0146231	1	-0.232825	1	-0.0237557	1
ENSMUSG00000004939	Nmrk2	-1.55163	1	-0.630395	1	0	1
ENSMUSG00000004945	Tmem242	0.222184	1	-0.0350725	1	-0.843818	0.855602
ENSMUSG00000004947	Dtx2	-0.0864443	1	0.00423348	1	0.315292	1
ENSMUSG00000004948	Zp3	0.346161	1	-1.70431	1	3.86948	1
ENSMUSG00000004951	Hspb1	0.801557	0.905658	-0.218218	1	0.134444	1
ENSMUSG00000004952	Rasa4	-2.11787	0.445619	0.252194	1	2.04649	0.785698
ENSMUSG00000004961	Syt5	2.52393	0.418242	-1.03289	1	0.19847	1
ENSMUSG00000004980	Hnrnpa2b1	-0.229366	1	-0.0239305	1	0.250359	1
ENSMUSG00000004988	Fxyd4	-0.928417	1	0.483621	1	-1.45849	1
ENSMUSG00000004994	Ccdc130	-0.0492991	1	0.17015	1	0.636214	0.964639
ENSMUSG00000004996	Mri1	-0.0972882	1	0.00537535	1	0.361626	1
ENSMUSG00000005034	Prkacb	-0.0997858	1	-0.0642308	1	0.309203	1
ENSMUSG00000005043	Sgsh	-0.326767	1	-0.252174	1	1.84878	0.137068
ENSMUSG00000005045	Chd5	1.90039	0.404319	-0.504473	1	-0.700456	1
ENSMUSG00000005054	Cstb	0.323502	1	0.0752521	1	0.0901604	1
ENSMUSG00000005057	Sh2b2	-1.90195	0.905658	-1.33365	1	0.503693	1
ENSMUSG00000005069	Pex5	0.114055	1	-0.303647	1	-0.577517	1
ENSMUSG00000005078	Jkamp	0.10285	1	-0.387563	1	-0.311671	1
ENSMUSG00000005087	Cd44	-0.445679	1	0.636926	1	2.01477	0.723446
ENSMUSG00000005089	Slc1a2	-1.20207	1	1.03913	1	0.846987	1
ENSMUSG00000005102	Eif2ak4	-0.303379	1	0.188921	1	-0.071841	1
ENSMUSG00000005103	Wdr1	-0.705746	1	0.197362	1	1.109	0.964639
ENSMUSG00000005107	Slc2a9	-1.22011	0.984774	0.726721	1	1.99753	0.801027
ENSMUSG00000005124	Ccn4	1.08443	1	-0.23909	1	0.730676	1
ENSMUSG00000005125	Ndrg1	-0.00377011	1	0.128321	1	-0.494668	1
ENSMUSG00000005131	X4930550C14Rik	0.800814	1	0.916661	1	0.626915	1
ENSMUSG00000005142	Man2b1	-0.641409	1	0.376477	1	0.362485	1
ENSMUSG00000005148	Klf5	0.147712	1	0.144898	1	-0.274837	1
ENSMUSG00000005150	Wdr83	-0.109896	1	0.108126	1	-0.00176005	1
ENSMUSG00000005161	Prdx2	0.402107	1	0.172303	1	-0.0427703	1
ENSMUSG00000005198	Polr2a	-0.375173	1	0.101504	1	0.467925	1
ENSMUSG00000005202	Shbg	0	1	-5.12548e-15	1	0	1
ENSMUSG00000005204	Senp3	-0.252012	1	-0.243561	1	0.225919	1
ENSMUSG00000005220	Corin	-1.06229	1	0.111339	1	-0.82538	1
ENSMUSG00000005225	Plekha8	0.207219	1	-0.250685	1	0.0949899	1
ENSMUSG00000005232	G6pc2	2.42083	0.738191	1.4459	1	-0.432899	1
ENSMUSG00000005233	Spc25	0.880715	0.670103	0.0827039	1	0.0920917	1
ENSMUSG00000005237	Dnah2	0.386954	1	0.115942	1	0.999325	1
ENSMUSG00000005251	Ripk4	0.244664	1	0.515583	1	-0.291554	1
ENSMUSG00000005262	Ufd1	-0.0854595	1	-0.0372697	1	-0.202595	1
ENSMUSG00000005267	Zfp287	-0.680806	1	-0.559541	1	1.75162	0.802495
ENSMUSG00000005268	Prlr	1.90634	0.578199	-0.535513	1	-0.356148	1
ENSMUSG00000005299	Letm1	0.428978	1	-0.679741	1	-0.317535	1
ENSMUSG00000005312	Ubqln1	0.237034	1	-0.142266	1	-0.318625	1
ENSMUSG00000005320	Fgfr4	0.176032	1	2.1554	0.426644	2.06818	0.442008
ENSMUSG00000005338	Cadm3	0.763422	1	-0.101354	1	-0.150915	1
ENSMUSG00000005339	Fcer1a	1.30055	1	-3.41313	1	-0.967754	1
ENSMUSG00000005354	Txn2	0.218831	1	-0.00676048	1	-0.27853	1
ENSMUSG00000005355	Casp14	0	1	2.04478	1	0	1
ENSMUSG00000005357	Slc1a6	-0.81359	1	1.39435	1	0.949849	1
ENSMUSG00000005360	Slc1a3	-0.181865	1	-0.579556	1	-0.179425	1
ENSMUSG00000005362	Crbn	-0.143889	1	-0.127539	1	-0.102827	1
ENSMUSG00000005364	Il5ra	-5.51405	0.387337	0.190307	1	1.3986	1
ENSMUSG00000005370	Msh6	-0.352849	1	0.240525	1	0.537484	1
ENSMUSG00000005371	Fbxo11	-0.299714	1	-0.113699	1	0.126573	1
ENSMUSG00000005373	Mlxipl	1.24343	0.851516	-1.09272	1	-0.59913	1
ENSMUSG00000005374	Tbl2	0.417489	1	-0.163698	1	-0.275976	1
ENSMUSG00000005378	Bud23	-0.040605	1	0.0501466	1	-0.0659945	1
ENSMUSG00000005397	Nid1	0.608685	0.864844	0.328529	1	0.261612	1
ENSMUSG00000005410	Mcm5	-0.0804437	1	0.184436	1	1.8844	0.215915
ENSMUSG00000005413	Hmox1	-0.0283163	1	0.188332	1	1.30547	0.832784
ENSMUSG00000005417	Mprip	0.00765463	1	0.0631919	1	-0.25772	1
ENSMUSG00000005442	Cic	-0.526322	0.946297	0.173614	1	0.388613	1
ENSMUSG00000005447	Pafah1b3	-0.361622	1	1.08795	1	0.763919	1
ENSMUSG00000005465	Il27ra	-4.29548	0.441285	0.313592	1	4.16038	0.76916
ENSMUSG00000005469	Prkaca	0.194526	1	-0.333423	1	-0.352825	1
ENSMUSG00000005470	Asf1b	-0.169179	1	-0.0606304	1	1.7769	0.703186
ENSMUSG00000005474	Myl10	0.181436	1	1.15645	1	-1.84425	1
ENSMUSG00000005481	Ddx39	-0.0671552	1	-0.0708485	1	0.337647	1
ENSMUSG00000005483	Dnajb1	-0.191594	1	0.467786	1	0.17056	1
ENSMUSG00000005493	Msh4	-0.777512	1	-2.89305	1	2.62463	1
ENSMUSG00000005501	Usp40	-0.163885	1	0.06755	1	-0.055764	1
ENSMUSG00000005503	Evx1	0	1	-5.12548e-15	1	0	1
ENSMUSG00000005505	Kbtbd4	-0.656075	1	-0.176738	1	0.518951	1
ENSMUSG00000005506	Celf1	-0.180257	1	-0.0680259	1	0.347606	1
ENSMUSG00000005510	Ndufs3	0.231719	1	0.155599	1	-0.508141	1
ENSMUSG00000005514	Por	-0.15158	1	-0.169547	1	-0.658649	1
ENSMUSG00000005533	Igf1r	-0.0685406	1	-0.188638	1	-0.294574	1
ENSMUSG00000005534	Insr	0.165306	1	-0.278978	1	-0.308876	1
ENSMUSG00000005540	Fcer2a	-7.22986	0.418242	0.763634	1	5.2648	0.947319
ENSMUSG00000005547	Cyp2a5	3.13235	1	-5.12548e-15	1	0	1
ENSMUSG00000005553	Atp4a	1.35519	0.956418	1.04396	1	-1.42572	1
ENSMUSG00000005566	Trim28	-0.178825	1	0.255402	1	-0.0448581	1
ENSMUSG00000005575	Ube2m	0.202762	1	-0.0219467	1	-0.231449	1
ENSMUSG00000005580	Adcy9	0.376191	1	-0.55566	1	-0.343327	1
ENSMUSG00000005583	Mef2c	-1.23687	1	-0.127254	1	2.41802	0.556828
ENSMUSG00000005609	Ctr9	-0.0310282	1	0.08107	1	0.00288922	1
ENSMUSG00000005610	Eif4g2	0.203416	1	-0.148672	1	-0.236618	1
ENSMUSG00000005611	Mrvi1	-0.880194	1	0.466937	1	-0.717403	1
ENSMUSG00000005615	Pcyt1a	0.157385	1	-0.0682057	1	0.0230073	1
ENSMUSG00000005621	Zfp592	-0.544399	0.815713	0.411062	1	0.308899	1
ENSMUSG00000005625	Psmd4	0.100398	1	0.0947867	1	-0.188607	1
ENSMUSG00000005628	Tmod4	-0.657996	1	0.342506	1	0.934137	1
ENSMUSG00000005640	Insrr	1.52462	0.578273	0.808164	1	-0.273027	1
ENSMUSG00000005649	Cabp5	0	1	-5.12548e-15	1	0	1
ENSMUSG00000005656	Snx6	0.16755	1	0.250965	1	0.164529	1
ENSMUSG00000005667	Mthfd2	0.430022	1	-0.0701024	1	-0.837037	1
ENSMUSG00000005672	Kit	-0.967623	0.506301	-0.576538	1	0.0353461	1
ENSMUSG00000005674	Tomm40l	0.31853	1	-0.167207	1	-0.215132	1
ENSMUSG00000005677	Nr1i3	0.545414	1	-1.51797	1	2.76922	1
ENSMUSG00000005681	Apoa2	1.69467	1	0.464498	1	-0.635345	1
ENSMUSG00000005682	Pan2	-0.289705	1	0.0972875	1	-0.265139	1
ENSMUSG00000005683	Cs	0.0897932	1	-0.89995	1	-0.00908055	1
ENSMUSG00000005686	Ampd3	-0.412316	1	-0.182877	1	0.724174	1
ENSMUSG00000005687	Bcas2	0.086771	1	0.0411473	1	-0.0988147	1
ENSMUSG00000005696	Sh2d1a	-8.03786	0.381924	-0.293492	1	3.49889	1
ENSMUSG00000005698	Ctcf	-0.367059	1	0.0402026	1	0.647576	0.879193
ENSMUSG00000005699	Pard6a	-0.0976318	1	-0.0806708	1	0.0193187	1
ENSMUSG00000005705	Agrp	-0.641845	1	-1.69747	1	0.684133	1
ENSMUSG00000005716	Pvalb	0.383999	1	-0.377187	1	0	1
ENSMUSG00000005718	Tfap4	-0.459369	0.99805	0.694349	1	0.0451795	1
ENSMUSG00000005732	Ranbp1	0.3415	1	0.222751	1	0.151622	1
ENSMUSG00000005763	Cd247	-5.45321	0.421619	0.257792	1	3.85134	1
ENSMUSG00000005774	Rfx5	-0.671422	1	-0.171531	1	1.23708	0.784558
ENSMUSG00000005779	Psmb4	0.159701	1	0.107144	1	0.07539	1
ENSMUSG00000005800	Mmp8	-2.35735	1	-1.32736	1	-4.48513	0.964639
ENSMUSG00000005802	Slc30a4	0.397167	1	-0.372053	1	-0.571884	1
ENSMUSG00000005803	Sqor	0.292749	1	-0.0140081	1	-0.836179	1
ENSMUSG00000005804	Bloc1s6	-0.103353	1	0.204362	1	0.283787	1
ENSMUSG00000005813	Metap1	0.0755946	1	-0.0583941	1	-0.0405879	1
ENSMUSG00000005823	Gpr108	0.292487	1	0.0196986	1	-0.65297	1
ENSMUSG00000005824	Tnfsf14	-2.27742	0.812697	-0.50124	1	2.40343	1
ENSMUSG00000005836	Gata6	0.0646629	1	-0.048327	1	-0.384278	1
ENSMUSG00000005846	Rsl1d1	-0.0509964	1	0.0857278	1	-0.0472867	1
ENSMUSG00000005864	Cnga2	-3.93296	0.808952	-1.03304	1	4.67724	0.771985
ENSMUSG00000005871	Apc	-0.0926174	1	-0.0453272	1	0.417001	1
ENSMUSG00000005873	Reep5	0.279908	1	-0.0758089	1	-0.94391	1
ENSMUSG00000005881	Ergic3	0.218961	1	0.288792	1	-0.570099	1
ENSMUSG00000005882	Uqcc1	0.160667	1	-0.477757	1	-0.279099	1
ENSMUSG00000005883	Spo11	-3.8083	0.743662	-0.396648	1	6.078	0.832784
ENSMUSG00000005886	Ncoa2	-0.518134	1	-0.19247	1	0.427343	1
ENSMUSG00000005891	Prl4a1	0	1	-5.12548e-15	1	0	1
ENSMUSG00000005892	Trh	-2.2042	1	-5.12548e-15	1	0	1
ENSMUSG00000005893	Nr2c2	-0.373631	1	-0.137046	1	0.977059	0.947319
ENSMUSG00000005897	Nr2c1	0.0159574	1	0.759957	1	0.143131	1
ENSMUSG00000005899	Smpd4	-0.0892166	1	0.0364071	1	0.170195	1
ENSMUSG00000005907	Pex1	0.0096538	1	-0.478167	1	0.171414	1
ENSMUSG00000005917	Otx1	-2.62819	1	-5.12548e-15	1	1.54587	1
ENSMUSG00000005936	Kctd20	-0.314139	1	0.12573	1	0.390105	1
ENSMUSG00000005947	Itgae	-2.67135	0.579389	0.376701	1	3.56276	0.601021
ENSMUSG00000005949	Ctns	0.0620274	1	0.284729	1	-0.308015	1
ENSMUSG00000005950	P2rx5	-2.13652	0.668182	-1.78662	1	0.215997	1
ENSMUSG00000005951	Shpk	-0.112698	1	-0.576879	1	-0.252863	1
ENSMUSG00000005952	Trpv1	-1.22653	1	-1.71043	1	-0.00671112	1
ENSMUSG00000005958	Ephb3	0.515461	1	-0.027303	1	0.242937	1
ENSMUSG00000005968	Tuft1	0.631164	1	0.908778	1	0.664321	1
ENSMUSG00000005973	Rcn1	0.266878	1	0.0750779	1	0.0246953	1
ENSMUSG00000005980	Dnase1	-0.371516	1	-0.278512	1	-0.224383	1
ENSMUSG00000005981	Trap1	-0.0821905	1	-0.167517	1	-0.105528	1
ENSMUSG00000005982	Naa60	-0.161128	1	-0.277915	1	-0.103698	1
ENSMUSG00000005983	X1700037C18Rik	-0.146625	1	-0.0719496	1	1.08206	0.898812
ENSMUSG00000005986	Ankrd13d	-0.749203	1	0.768866	1	0.780071	1
ENSMUSG00000005994	Tyrp1	0	1	-5.12548e-15	1	0	1
ENSMUSG00000006005	Tpr	-0.298209	1	-0.183479	1	0.631186	0.92654
ENSMUSG00000006007	Pdc	0	1	-5.12548e-15	1	0	1
ENSMUSG00000006010	Odr4	0.111964	1	-0.16476	1	-0.726009	1
ENSMUSG00000006014	Prg4	-1.02506	1	-1.92386	1	-1.66128	1
ENSMUSG00000006019	Dhx34	0.118795	1	0.0725004	1	-0.633483	1
ENSMUSG00000006021	Kptn	-0.159278	1	0.172014	1	0.15854	1
ENSMUSG00000006024	Napa	0.195448	1	-0.0718395	1	-0.465586	1
ENSMUSG00000006050	Sra1	0.333341	1	-0.177268	1	-0.306446	1
ENSMUSG00000006056	Calcoco2	-3.68412	1	-5.12548e-15	1	0	1
ENSMUSG00000006057	Atp5g1	0.286087	1	0.0495239	1	-0.815296	1
ENSMUSG00000006058	Snf8	0.211763	1	-0.00401137	1	-0.12648	1
ENSMUSG00000006095	Tbcb	0.399355	1	-0.0025296	1	-0.190242	1
ENSMUSG00000006127	Inpp5k	-0.574897	0.885115	0.230284	1	-0.023565	1
ENSMUSG00000006134	Crkl	-0.371731	1	-0.0503952	1	0.0874107	1
ENSMUSG00000006143	Upk3bl	-1.2908	1	-5.12548e-15	1	2.62646	1
ENSMUSG00000006154	Eps8l1	-0.910576	1	1.60844	1	1.03166	1
ENSMUSG00000006169	Clint1	-0.0515786	1	-0.111021	1	0.0208058	1
ENSMUSG00000006179	Prss16	1.03117	0.94547	0.251781	1	-0.274512	1
ENSMUSG00000006191	Cdkal1	-0.0455332	1	0.136965	1	-0.534236	1
ENSMUSG00000006200	Rhox6	0	1	-5.12548e-15	1	0	1
ENSMUSG00000006204	Cdcp3	0.0712377	1	-0.599542	1	-1.29966	1
ENSMUSG00000006205	Htra1	0.0971695	1	-0.142177	1	-0.184371	1
ENSMUSG00000006215	Zbtb17	-0.127198	1	-0.0529201	1	0.140407	1
ENSMUSG00000006216	Clcnkb	-3.23862	1	3.32793	1	-0.639281	1
ENSMUSG00000006218	Fam131c	1.08439	1	-1.4026	1	0.60947	1
ENSMUSG00000006219	Fblim1	-0.241495	1	-0.547134	1	0.890352	1
ENSMUSG00000006221	Hspb7	-1.58492	1	-0.201232	1	-0.340514	1
ENSMUSG00000006235	Epor	-1.18406	1	-0.169026	1	0.977225	1
ENSMUSG00000006241	Ccdc159	0.637656	1	-0.870537	1	-0.119763	1
ENSMUSG00000006262	Mob1b	0.402404	1	-0.419177	1	0.0226891	1
ENSMUSG00000006269	Atp6v1b1	0.890609	1	0.55167	1	2.2582	1
ENSMUSG00000006270	Vax1	-1.4826	1	-5.12548e-15	1	0	1
ENSMUSG00000006273	Atp6v1b2	0.133882	1	-0.0638578	1	-0.118599	1
ENSMUSG00000006276	Eps15l1	-0.38844	1	0.0394783	1	0.275122	1
ENSMUSG00000006281	Tep1	-0.0650971	1	0.245462	1	0.466591	1
ENSMUSG00000006288	Ttc5	-0.297845	1	0.0181752	1	0.129437	1
ENSMUSG00000006289	Osgep	-0.160549	1	0.253257	1	0.18779	1
ENSMUSG00000006299	Aamp	0.14726	1	0.242895	1	-0.434719	1
ENSMUSG00000006301	Tmbim1	0.261382	1	0.0598372	1	-0.446298	1
ENSMUSG00000006304	Arpc2	-0.371973	1	0.347686	1	0.633549	1
ENSMUSG00000006307	Kmt2b	-0.451608	1	0.152581	1	0.106364	1
ENSMUSG00000006310	Zbtb32	-1.28937	1	0.110276	1	0.103333	1
ENSMUSG00000006311	Etv2	-1.07997	1	-5.12548e-15	1	0	1
ENSMUSG00000006313	Upk1a	-0.21831	1	1.29105	1	-1.70333	1
ENSMUSG00000006315	Tmem147	0.408248	1	0.0715078	1	-0.690235	1
ENSMUSG00000006333	Rps9	-0.0132816	1	0.466555	1	-0.376215	1
ENSMUSG00000006335	Tfpt	0.0675615	1	0.264789	1	-0.0545045	1
ENSMUSG00000006342	Susd2	-0.314237	1	0.519503	1	-0.167565	1
ENSMUSG00000006344	Ggt5	-1.04423	0.729246	0.685915	1	0.862872	1
ENSMUSG00000006345	Ggt1	0.196953	1	-0.0401687	1	-1.16033	1
ENSMUSG00000006356	Crip2	0.128564	1	0.161205	1	0.35211	1
ENSMUSG00000006360	Crip1	0.141845	1	-0.249817	1	0.138712	1
ENSMUSG00000006362	Cbfa2t3	-0.069034	1	-0.391346	1	-0.210237	1
ENSMUSG00000006369	Fbln1	0.740486	1	-0.0332658	1	-0.407786	1
ENSMUSG00000006373	Pgrmc1	0.414729	1	-0.0724704	1	-0.349185	1
ENSMUSG00000006378	Gcat	0.613327	1	0.774895	1	-1.0194	1
ENSMUSG00000006386	Tek	0.128297	1	-0.00920147	1	0.119815	1
ENSMUSG00000006389	Mpl	0.602997	1	1.00249	1	0	1
ENSMUSG00000006390	Elovl1	0.17932	1	-0.14079	1	0.184934	1
ENSMUSG00000006392	Med8	0.0931825	1	0.101993	1	0.0945824	1
ENSMUSG00000006398	Cdc20	0.32276	1	-0.383501	1	1.32313	0.745269
ENSMUSG00000006403	Adamts4	-0.0264126	1	1.71318	1	0.672456	1
ENSMUSG00000006411	Nectin4	0.522606	1	-0.0178424	1	0.908553	1
ENSMUSG00000006412	Pfdn2	0.234466	1	0.28337	1	-0.203369	1
ENSMUSG00000006418	Rnf114	-0.720021	0.583667	0.211445	1	0.438432	1
ENSMUSG00000006423	C330007P06Rik	0.208275	1	-0.480159	1	0.0141276	1
ENSMUSG00000006435	Neurl1a	1.49015	0.624906	0.0903123	1	1.44924	0.965023
ENSMUSG00000006442	Srm	0.405032	1	0.0597221	1	-0.710126	1
ENSMUSG00000006445	Epha2	0.26237	1	0.040951	1	0.415545	1
ENSMUSG00000006456	Rbm14	-0.0378175	1	0.328343	1	0.0421441	1
ENSMUSG00000006457	Actn3	-0.0938156	1	0.712041	1	-0.226905	1
ENSMUSG00000006463	Zdhhc24	-0.0772159	1	-0.469428	1	0.323229	1
ENSMUSG00000006464	Bbs1	0.266687	1	0.602415	1	0.125548	1
ENSMUSG00000006469	Slc34a3	-0.781685	1	3.10306	1	-2.29603	1
ENSMUSG00000006471	Ndor1	-0.756314	0.414752	0.483647	1	0.144302	1
ENSMUSG00000006476	Nsmf	-0.0890153	1	0.286982	1	0.630729	0.855602
ENSMUSG00000006488	Prl7a1	0	1	-5.12548e-15	1	0	1
ENSMUSG00000006490	Prl8a9	0	1	-5.12548e-15	1	0	1
ENSMUSG00000006494	Pdk1	-0.263462	1	-0.456681	1	-0.2504	1
ENSMUSG00000006498	Ptbp1	-0.264448	1	0.173387	1	0.0653282	1
ENSMUSG00000006517	Mvd	0.0168926	1	-0.176822	1	0.508402	1
ENSMUSG00000006519	Cyba	-0.657318	1	0.782193	1	1.79376	0.680514
ENSMUSG00000006522	Itih3	-2.49969	0.803366	0.640671	1	1.78179	1
ENSMUSG00000006526	Stimate	-0.252334	1	-0.441998	1	0.315017	1
ENSMUSG00000006527	Sfmbt1	-0.020165	1	-0.0173534	1	0.0898485	1
ENSMUSG00000006529	Itih1	-0.0407113	1	2.10554	1	2.14953	1
ENSMUSG00000006538	Ihh	-2.25707	0.983993	-0.0362707	1	-0.184119	1
ENSMUSG00000006542	Prkag3	-0.479753	1	0.358613	1	0.604768	1
ENSMUSG00000006546	Cryba2	2.54742	0.531093	-1.10582	1	0.250142	1
ENSMUSG00000006567	Atp7b	0.395167	1	1.40094	1	1.00019	1
ENSMUSG00000006570	Defb2	0	1	-5.12548e-15	1	0	1
ENSMUSG00000006574	Slc4a1	-1.59522	1	-1.05112	1	-1.71915	1
ENSMUSG00000006575	Rundc3a	1.05536	0.62749	-0.242901	1	-1.13333	0.946901
ENSMUSG00000006576	Slc4a3	0.532392	1	0.250455	1	0.631576	1
ENSMUSG00000006585	Cdt1	-0.322977	1	0.21516	1	1.45809	0.534313
ENSMUSG00000006586	Runx1t1	0.460191	1	0.0703434	1	-0.313755	1
ENSMUSG00000006587	Snai3	-0.712312	1	-0.802793	1	-0.146687	1
ENSMUSG00000006589	Aprt	0.0545064	1	0.257702	1	0.234182	1
ENSMUSG00000006599	Gtf2h1	0.0996836	1	0.209297	1	-0.229108	1
ENSMUSG00000006611	Hfe	-0.126909	1	0.201247	1	1.00462	1
ENSMUSG00000006641	Slc5a6	-0.235796	1	-0.699611	1	0.0655718	1
ENSMUSG00000006642	Tcf23	1.20389	1	0.597498	1	-1.63956	1
ENSMUSG00000006649	Nphs1	-0.0422919	1	-0.239217	1	-1.12153	1
ENSMUSG00000006651	Aplp1	1.44307	0.554748	-0.410142	1	-1.04485	1
ENSMUSG00000006673	Qrich1	-0.0914376	1	-0.025455	1	-0.0600218	1
ENSMUSG00000006675	P4htm	0.49536	1	0.467953	1	-0.775573	1
ENSMUSG00000006676	Usp19	-0.242403	1	-0.0282208	1	-0.248844	1
ENSMUSG00000006678	Pola1	0.049531	1	-0.0410796	1	1.34595	0.603598
ENSMUSG00000006699	Cdc42	-0.114671	1	0.0901998	1	0.309693	1
ENSMUSG00000006705	Pknox1	-0.395263	1	0.435563	1	0.767816	0.961459
ENSMUSG00000006711	D130043K22Rik	2.15377	0.943891	-1.3893	1	0.575362	1
ENSMUSG00000006715	Gmnn	0.284394	1	-0.34506	1	1.36752	0.442008
ENSMUSG00000006717	Acot13	0.198594	1	-0.121827	1	-0.501111	1
ENSMUSG00000006720	Zfp184	1.06685	0.905622	1.48256	1	0.746102	1
ENSMUSG00000006724	Cyp27b1	0.33488	1	-0.220031	1	-1.1069	1
ENSMUSG00000006728	Cdk4	0.0932883	1	0.124247	1	0.134337	1
ENSMUSG00000006731	B4galnt1	-0.636934	0.586971	0.108222	1	-0.28345	1
ENSMUSG00000006732	Mettl1	0.321948	1	-0.0128108	1	-0.545049	1
ENSMUSG00000006736	Tspan31	0.321077	1	-0.0874044	1	-0.15926	1
ENSMUSG00000006740	Kif5b	0.465913	1	-0.290682	1	-0.0491483	1
ENSMUSG00000006763	Saal1	-0.191193	1	0.23788	1	0.619546	1
ENSMUSG00000006764	Tph2	1.45549	1	2.74883	1	-3.29843	1
ENSMUSG00000006777	Krt23	0.975275	1	0.430972	1	0.0167809	1
ENSMUSG00000006782	Cnp	-0.461169	1	-0.0283134	1	0.56303	1
ENSMUSG00000006784	Ttc25	0.989778	1	-1.90287	1	0.122311	1
ENSMUSG00000006800	Sulf2	0.595576	1	0.102193	1	0.770035	1
ENSMUSG00000006818	Sod2	0.15038	1	-0.859424	1	-0.66445	0.93894
ENSMUSG00000006850	Tmco6	-0.181832	1	-0.13238	1	0.664469	0.870067
ENSMUSG00000006906	Stambp	0.062227	1	0.266136	1	-0.0553753	1
ENSMUSG00000006920	Ezh1	-0.493807	0.674048	0.0498346	1	-0.0661137	1
ENSMUSG00000006930	Hap1	0.552688	1	0.517608	1	1.10749	1
ENSMUSG00000006931	P3h4	0.303478	1	0.020281	1	-0.89522	1
ENSMUSG00000006932	Ctnnb1	0.132396	1	0.00408381	1	-0.0408697	1
ENSMUSG00000006941	Eif1b	0.112026	1	0.312788	1	-0.033205	1
ENSMUSG00000006948	Klk4	-3.4376	1	1.4733	1	3.03039	1
ENSMUSG00000006958	Chrd	1.22502	0.44617	-0.270428	1	-1.03309	1
ENSMUSG00000006998	Psmd2	0.143617	1	-0.0208513	1	0.200706	1
ENSMUSG00000007021	Syngr3	0.161176	1	-1.82002	1	2.26428	1
ENSMUSG00000007029	Vars	0.00744717	1	0.00733638	1	0.619549	0.981246
ENSMUSG00000007030	Vwa7	0.423278	1	0.631022	1	1.60787	0.935938
ENSMUSG00000007033	Hspa1l	0.630318	1	-0.639664	1	1.76915	0.855602
ENSMUSG00000007034	Slc44a4	0.0774334	1	-0.575779	1	-0.251329	1
ENSMUSG00000007035	Msh5	-0.281157	1	0.46066	1	0.734597	1
ENSMUSG00000007036	Abhd16a	-0.0787603	1	-0.0631379	1	-0.259615	1
ENSMUSG00000007038	Neu1	0.168297	1	-0.190721	1	-0.0982836	1
ENSMUSG00000007039	Ddah2	0.23294	1	0.287432	1	0.528765	1
ENSMUSG00000007041	Clic1	-0.196019	1	0.260099	1	1.37021	0.604838
ENSMUSG00000007050	Lsm2	0.105358	1	0.306136	1	0.273558	1
ENSMUSG00000007080	Pole	-0.380749	1	-0.0575665	1	2.11511	0.215915
ENSMUSG00000007097	Atp1a2	-0.503434	1	-2.00167	1	-0.320995	1
ENSMUSG00000007107	Atp1a4	1.44886	1	2.91406	1	-0.192502	1
ENSMUSG00000007122	Casq1	-1.91002	0.619672	-1.0435	1	0.395521	1
ENSMUSG00000007207	Stx1a	-0.31319	1	2.25719	0.0128852	-0.258726	1
ENSMUSG00000007209	Ceacam9	0	1	-5.12548e-15	1	0	1
ENSMUSG00000007216	Zfp775	0.44245	1	-0.167378	1	-0.549467	1
ENSMUSG00000007279	Scube2	-1.64218	1	0.797875	1	-2.08439	1
ENSMUSG00000007338	Mrpl49	-0.0486243	1	0.153052	1	-0.321057	1
ENSMUSG00000007379	Dennd2c	-0.258531	1	-0.231363	1	0.883874	1
ENSMUSG00000007411	Mark3	-0.0499227	1	-0.0579809	1	0.0565854	1
ENSMUSG00000007415	Gatad1	0.190465	1	-0.223615	1	-0.367307	1
ENSMUSG00000007440	Pcdha11	2.23078	1	-5.12548e-15	1	0	1
ENSMUSG00000007457	X2310003L06Rik	0	1	-5.12548e-15	1	0	1
ENSMUSG00000007458	M6pr	-0.406892	1	0.0815017	1	0.599781	1
ENSMUSG00000007476	Lrrc8a	-0.206838	1	0.0330011	1	-0.201945	1
ENSMUSG00000007480	Mc5r	0.0486422	1	-0.977081	1	-0.994659	1
ENSMUSG00000007564	Ppp2r1a	0.126501	1	0.174521	1	0.172074	1
ENSMUSG00000007570	Fance	-0.0722683	1	0.210274	1	-0.309374	1
ENSMUSG00000007589	Tinf2	-0.267266	1	-0.0191849	1	0.850851	0.707472
ENSMUSG00000007591	Tssk4	-0.893822	1	0.123056	1	1.50181	1
ENSMUSG00000007594	Hapln4	1.07257	1	-0.19624	1	-0.910659	1
ENSMUSG00000007603	Dus3l	-0.283496	1	0.271957	1	-0.163494	1
ENSMUSG00000007610	Gtpbp3	0.0808987	1	0.116899	1	0.0550623	1
ENSMUSG00000007613	Tgfbr1	-0.0293126	1	0.0272326	1	0.646456	1
ENSMUSG00000007617	Homer1	0.564571	1	-0.499885	1	0.137444	1
ENSMUSG00000007646	Rad51c	-0.57958	1	-0.529876	1	0.217782	1
ENSMUSG00000007653	Gabrb2	-0.100957	1	-1.98786	1	4.05883	1
ENSMUSG00000007655	Cav1	0.350094	1	-0.809126	1	-0.53621	1
ENSMUSG00000007656	Arpp19	0.189395	1	0.163608	1	-0.330618	1
ENSMUSG00000007659	Bcl2l1	0.145726	1	0.564165	1	0.25701	1
ENSMUSG00000007670	Khsrp	-0.233012	1	0.30413	1	0.0239205	1
ENSMUSG00000007682	Dio2	-0.197713	1	-4.34144	0.385609	0.267517	1
ENSMUSG00000007721	Ccdc124	0.284209	1	0.0638538	1	-0.287754	1
ENSMUSG00000007739	Cct4	0.0462588	1	0.267496	1	-0.079911	1
ENSMUSG00000007777	X0610009B22Rik	0.531805	1	-0.224952	1	-0.445632	1
ENSMUSG00000007783	Cpt1c	0.00624993	1	0.245485	1	0.274679	1
ENSMUSG00000007805	Twist2	-0.870878	1	-1.39687	1	-1.07755	1
ENSMUSG00000007812	Zfp655	-0.215312	1	-0.152831	1	0.222084	1
ENSMUSG00000007815	Rhoa	-0.0588097	1	-0.021503	1	-0.0215551	1
ENSMUSG00000007817	Zmiz1	-0.225282	1	0.34676	1	0.501048	1
ENSMUSG00000007827	Ankrd26	-0.0402747	1	-0.252437	1	1.0332	0.734459
ENSMUSG00000007833	Aldh16a1	-0.288889	1	0.430432	1	0.108114	1
ENSMUSG00000007836	Hnrnpa0	-0.449549	0.824507	0.335675	1	0.462927	1
ENSMUSG00000007837	Prrg2	0.198029	1	0.266925	1	-0.664065	1
ENSMUSG00000007850	Hnrnph1	-0.145979	1	0.0105391	1	0.327024	1
ENSMUSG00000007867	Ift43	0.40874	1	-0.011844	1	0.104513	1
ENSMUSG00000007872	Id3	-1.25362	0.734174	-0.305878	1	0.574633	1
ENSMUSG00000007877	Tcap	-3.76934	0.578273	-0.448656	1	0.12878	1
ENSMUSG00000007880	Arid1a	-0.6759	0.72835	0.151398	1	0.455787	1
ENSMUSG00000007888	Crlf1	0.679032	1	0.57416	1	-0.861583	1
ENSMUSG00000007891	Ctsd	0.373789	1	0.277975	1	0.088532	1
ENSMUSG00000007892	Rplp1	0.359596	1	0.512127	1	-0.712924	1
ENSMUSG00000007907	Cabs1	0	1	-5.12548e-15	1	0	1
ENSMUSG00000007908	Hmgcll1	1.46139	0.958392	0.167969	1	0.619236	1
ENSMUSG00000007944	Ttc9b	-0.749189	1	-2.63817	1	0.325989	1
ENSMUSG00000007946	Phox2a	1.30318	1	-4.09692	1	-0.49791	1
ENSMUSG00000007950	Abhd8	-0.547561	1	-0.356533	1	0.434876	1
ENSMUSG00000007987	Ift22	0.494916	1	0.112087	1	-0.093876	1
ENSMUSG00000007989	Fzd3	0.713964	1	-0.191785	1	-0.942861	1
ENSMUSG00000008028	X1700008O03Rik	1.10566	1	-1.33877	1	0.529773	1
ENSMUSG00000008035	Mid1ip1	0.348934	1	-0.530265	1	-0.847644	1
ENSMUSG00000008036	Ap2s1	0.310621	1	0.255492	1	-0.121538	1
ENSMUSG00000008090	Fgfrl1	0.304184	1	0.168192	1	-0.538019	1
ENSMUSG00000008129	X4930432K21Rik	-0.865267	1	0.901576	1	0.582425	1
ENSMUSG00000008136	Fhl2	0.195859	1	1.06452	1	2.0713	0.760498
ENSMUSG00000008140	Emc10	0.148024	1	0.29463	1	-0.293589	1
ENSMUSG00000008153	Clstn3	1.19498	0.731329	-1.88426	0.722614	-0.931693	1
ENSMUSG00000008167	Fbxw9	0.341142	1	0.466063	1	0.80668	0.983806
ENSMUSG00000008193	Spib	-6.94157	0.381924	0.645314	1	3.18634	1
ENSMUSG00000008200	Fnbp4	-0.806823	0.717429	0.175937	1	0.738067	1
ENSMUSG00000008206	Cers4	-0.269154	1	-0.369743	1	-0.189316	1
ENSMUSG00000008226	Scrn3	0.766264	0.632893	-0.262348	1	-0.174737	1
ENSMUSG00000008301	Phax	0.200813	1	0.281209	1	-0.253512	1
ENSMUSG00000008305	Tle1	-0.120473	1	0.618459	1	-0.173035	1
ENSMUSG00000008307	X1700109H08Rik	-1.03083	0.780604	0.371656	1	0.832445	1
ENSMUSG00000008318	Relt	-2.18286	0.787916	0.67095	1	2.84899	0.813674
ENSMUSG00000008333	Snrpb2	-0.0726016	1	0.0995192	1	0.381315	1
ENSMUSG00000008348	Ubc	0.169329	1	0.0778996	1	-0.183886	1
ENSMUSG00000008373	Prpf31	0.0939259	1	0.0286652	1	0.074938	1
ENSMUSG00000008384	Sertad1	-0.233923	1	-0.0533587	1	0.720374	1
ENSMUSG00000008393	Carhsp1	0.228676	1	-0.0464489	1	-0.578248	1
ENSMUSG00000008398	Elk3	-0.733768	1	0.303087	1	0.911876	1
ENSMUSG00000008429	Herpud2	0.03281	1	-0.155779	1	-0.489262	1
ENSMUSG00000008435	Rdh13	0.040159	1	-0.399447	1	-0.13884	1
ENSMUSG00000008438	Adam21	0.367894	1	-2.86941	1	2.51935	1
ENSMUSG00000008450	Nutf2	0.337051	1	-0.0374988	1	-0.0164615	1
ENSMUSG00000008461	Fut1	1.29938	1	-0.667806	1	-0.35011	1
ENSMUSG00000008475	Arpc5	-0.326566	1	0.0847536	1	0.511906	1
ENSMUSG00000008482	Rnf151	0.45898	1	-0.322091	1	-0.813641	1
ENSMUSG00000008489	Elavl2	1.22965	1	-2.34684	1	0.464138	1
ENSMUSG00000008496	Pou2f2	-3.1283	0.488132	0.397292	1	2.50144	0.981246
ENSMUSG00000008540	Mgst1	0.719842	1	-0.776532	1	0.757302	1
ENSMUSG00000008575	Nfib	0.077541	1	0.114503	1	-0.0472282	1
ENSMUSG00000008590	Htr3b	3.15691	1	-5.49664	1	0	1
ENSMUSG00000008601	Rab25	0.521961	1	0.0933209	1	-0.380316	1
ENSMUSG00000008604	Ubqln4	-0.0597382	1	-0.0319841	1	-0.653295	0.92915
ENSMUSG00000008658	Rbfox1	0.456304	1	-2.13499	1	-1.65086	1
ENSMUSG00000008668	Rps18	0.0276708	1	0.319842	1	-0.773882	0.894764
ENSMUSG00000008682	Rpl10	0.0905525	1	0.403696	1	-1.11153	0.601021
ENSMUSG00000008683	Rps15a	-0.192839	1	0.277476	1	-0.239972	1
ENSMUSG00000008690	Ncaph2	-0.0336578	1	-0.0223265	1	-0.164836	1
ENSMUSG00000008730	Hipk1	-0.383745	1	-0.0999663	1	0.556745	1
ENSMUSG00000008734	Gprc5b	0.0125778	1	-0.0338431	1	0.193082	1
ENSMUSG00000008763	Man1a2	0.100194	1	-0.104078	1	0.233992	1
ENSMUSG00000008789	Ceacam5	0	1	-5.12548e-15	1	0	1
ENSMUSG00000008813	Tppp2	0	1	-1.28986	1	0	1
ENSMUSG00000008822	Acyp1	-0.0177996	1	-0.11361	1	0.24384	1
ENSMUSG00000008843	Cldn13	-4.43852	0.755092	-0.0333751	1	3.84758	1
ENSMUSG00000008845	Cd163	1.16362	0.632893	0.257429	1	-0.133817	1
ENSMUSG00000008855	Hdac5	-0.0133018	1	0.0710623	1	0.0130286	1
ENSMUSG00000008859	Rala	0.142164	1	-0.149757	1	-0.513042	0.935938
ENSMUSG00000008874	Clec3a	0	1	-5.12548e-15	1	0	1
ENSMUSG00000008892	Vdac3	0.384328	1	-0.00440968	1	-0.100158	1
ENSMUSG00000008932	Slc1a7	1.24901	1	0.674161	1	0.621978	1
ENSMUSG00000008958	Vps72	-0.156329	1	0.335225	1	0.206449	1
ENSMUSG00000008976	Gabpa	-0.164987	1	-0.221272	1	0.243223	1
ENSMUSG00000008999	Bmp7	0.821705	1	0.565377	1	-0.819894	1
ENSMUSG00000009013	Dynll1	0.163521	1	-0.157892	1	0.168828	1
ENSMUSG00000009030	Pdcl	0.0788326	1	0.37245	1	-0.488311	1
ENSMUSG00000009035	Tmem184b	0.111844	1	-0.0793356	1	0.574586	1
ENSMUSG00000009047	Gm5965	0	1	-5.12548e-15	1	0	1
ENSMUSG00000009070	Rsph14	2.22339	1	-1.9648	1	0	1
ENSMUSG00000009073	Nf2	0.167545	1	-0.272815	1	-0.365707	1
ENSMUSG00000009075	Cabp7	1.40706	1	0.138987	1	-0.433308	1
ENSMUSG00000009076	Zmat5	-0.0922028	1	0.233505	1	-0.0492924	1
ENSMUSG00000009079	Ewsr1	-0.236784	1	0.0596938	1	0.37396	1
ENSMUSG00000009090	Ap1b1	-0.0833811	1	0.170719	1	0.439315	1
ENSMUSG00000009092	Derl3	0.225634	1	0.0238602	1	-1.09657	1
ENSMUSG00000009093	Gstt4	-0.308933	1	-0.811219	1	-2.14014	1
ENSMUSG00000009097	Tbx1	-3.36151	0.62749	1.01557	1	2.9742	1
ENSMUSG00000009108	Gnat2	0.596402	1	0.0265142	1	-0.930499	1
ENSMUSG00000009112	Bcl2l13	-0.225294	1	-0.594818	1	0.101893	1
ENSMUSG00000009114	X2610028H24Rik	-2.30377	1	-5.12548e-15	1	3.22503	1
ENSMUSG00000009115	Spatc1l	0.726011	1	-2.51991	1	0.563375	1
ENSMUSG00000009145	Dqx1	0.0326328	1	0.253339	1	0.473835	1
ENSMUSG00000009185	Ccl8	2.28734	0.654751	0.178206	1	2.38531	0.866196
ENSMUSG00000009207	Lnpk	0.191318	1	-0.158827	1	0.47457	1
ENSMUSG00000009210	Prr29	-1.81315	1	-0.277587	1	4.94675	0.837883
ENSMUSG00000009214	Mymk	1.07096	1	3.6536	1	0	1
ENSMUSG00000009216	Fam163b	-0.687076	1	0.426084	1	0	1
ENSMUSG00000009246	Trpm5	1.5901	0.61391	2.07061	1	-1.17072	1
ENSMUSG00000009248	Ascl2	0.80132	1	2.80703	1	3.38986	1
ENSMUSG00000009281	Rarres2	0.810356	1	-0.363129	1	-0.690901	1
ENSMUSG00000009291	Pttg1ip	0.14741	1	0.0638759	1	-0.402361	1
ENSMUSG00000009292	Trpm2	-3.06852	0.636789	0.623627	1	2.791	1
ENSMUSG00000009293	Ube2g2	0.350248	1	0.157692	1	-0.507718	1
ENSMUSG00000009350	Mpo	-5.19776	0.70338	-1.91154	1	0.79907	1
ENSMUSG00000009356	Lpo	-4.16169	1	-0.434751	1	1.55102	1
ENSMUSG00000009376	Met	0.840036	0.745093	-0.135457	1	0.0915733	1
ENSMUSG00000009378	Slc16a12	0.801994	1	0.179926	1	-0.829953	1
ENSMUSG00000009394	Syn2	1.79698	0.381924	0.448208	1	0.125694	1
ENSMUSG00000009406	Elk1	-0.544072	1	-0.663057	1	0.269488	1
ENSMUSG00000009418	Nav1	0.108669	1	0.0707202	1	0.328875	1
ENSMUSG00000009470	Tnpo1	0.146197	1	-0.24152	1	0.323112	1
ENSMUSG00000009471	Myod1	0	1	-5.12548e-15	1	0	1
ENSMUSG00000009487	Otog	-0.0834208	1	-1.17379	1	0	1
ENSMUSG00000009535	Rnmt	-0.200199	1	-0.0567183	1	0.0123735	1
ENSMUSG00000009545	Kcnq1	0.20027	1	0.410642	1	-0.58385	1
ENSMUSG00000009549	Srp14	0.297831	1	0.0349689	1	-0.236609	1
ENSMUSG00000009551	X6330409D20Rik	-2.35372	0.883672	0.606184	1	2.35212	1
ENSMUSG00000009555	Cdk9	-0.262383	1	0.0441996	1	0.110582	1
ENSMUSG00000009563	Tor2a	-0.000510735	1	0.0141632	1	-0.574111	1
ENSMUSG00000009566	Fpgs	0.0448026	1	0.240517	1	-0.844084	1
ENSMUSG00000009569	Mrtfb	-0.0365114	1	0.00660843	1	0.252245	1
ENSMUSG00000009575	Cbx5	0.330828	1	0.0326376	1	0.194716	1
ENSMUSG00000009580	Odam	0	1	-5.12548e-15	1	0	1
ENSMUSG00000009585	Apobec3	-1.72161	0.544319	0.435098	1	2.76333	0.310695
ENSMUSG00000009588	St6galnac1	4.17285	1	-2.51922	1	3.63586	1
ENSMUSG00000009596	Taf7l	-2.53453	1	-5.12548e-15	1	0	1
ENSMUSG00000009614	Sardh	0.436377	1	-0.388428	1	-0.913563	1
ENSMUSG00000009621	Vav2	-1.13259	0.674048	0.40982	1	0.959254	1
ENSMUSG00000009628	Tex15	-0.0437619	1	-0.427471	1	-0.0608887	1
ENSMUSG00000009630	Ppp2cb	0.146688	1	0.209731	1	-0.324183	1
ENSMUSG00000009633	G0s2	0.889877	0.977359	-1.06423	1	-0.427042	1
ENSMUSG00000009640	Dmap1	0.0813988	1	0.386553	1	-0.0566287	1
ENSMUSG00000009646	Pla2g12b	1.41518	1	-5.12548e-15	1	2.43875	1
ENSMUSG00000009647	Mcu	-0.00367741	1	0.192524	1	0.0362177	1
ENSMUSG00000009654	Oit3	-2.70469	0.668182	0.676808	1	0.462176	1
ENSMUSG00000009670	Tex11	1.40466	1	-2.39101	1	-3.20747	1
ENSMUSG00000009681	Bcr	0.147809	1	0.178729	1	-0.0106833	1
ENSMUSG00000009687	Fxyd5	-1.66472	0.70338	0.225753	1	1.70424	0.968023
ENSMUSG00000009731	Kcnd1	0.0662529	1	0.667633	1	0.240018	1
ENSMUSG00000009733	Tfcp2	0.0560296	1	0.21451	1	-0.237232	1
ENSMUSG00000009734	Pou6f2	2.23073	1	-0.184839	1	0	1
ENSMUSG00000009739	Pou6f1	-0.572632	0.983993	0.578637	1	0.471337	1
ENSMUSG00000009741	Ubp1	-0.206639	1	-0.0363787	1	-0.273712	1
ENSMUSG00000009772	Nuak2	-0.30578	1	0.427239	1	1.31783	0.862808
ENSMUSG00000009828	Cilk1	0.192872	1	0.40809	1	-0.608827	1
ENSMUSG00000009863	Sdhb	0.045159	1	-0.37952	1	-0.752403	1
ENSMUSG00000009876	Cox4i2	-1.03958	1	-0.0344687	1	0.97111	1
ENSMUSG00000009894	Snap47	0.43232	1	-0.321642	1	-0.253624	1
ENSMUSG00000009900	Wnt3a	0	1	-5.12548e-15	1	0	1
ENSMUSG00000009905	Kdsr	0.000116051	1	-0.26452	1	-0.0124455	1
ENSMUSG00000009907	Vps4b	-0.0904443	1	-0.0339839	1	0.197967	1
ENSMUSG00000009927	Rps25	0.131178	1	0.364475	1	-0.91586	0.769492
ENSMUSG00000009941	Nxf2	-3.1744	1	-0.375914	1	3.65001	1
ENSMUSG00000009995	Taz	-0.0642146	1	0.213524	1	-0.100838	1
ENSMUSG00000010021	Kif19a	0.851219	0.935832	1.00907	1	0.474407	1
ENSMUSG00000010025	Aldh3a2	0.119928	1	-0.162128	1	-0.0440963	1
ENSMUSG00000010044	Zmynd10	-1.28612	1	0.0801264	1	0.207257	1
ENSMUSG00000010045	Tmem115	0.247312	1	-0.171713	1	-0.542445	1
ENSMUSG00000010047	Hyal2	-0.376214	1	0.10086	1	0.357124	1
ENSMUSG00000010048	Ifrd2	0.204326	1	-0.197384	1	-0.417921	1
ENSMUSG00000010051	Hyal1	-0.0743322	1	-0.519455	1	0.58237	1
ENSMUSG00000010054	Tusc2	0.235288	1	0.220254	1	-0.482589	1
ENSMUSG00000010057	Nprl2	-0.219919	1	0.071662	1	-0.347584	1
ENSMUSG00000010064	Slc38a3	0.193445	1	-0.749143	1	-1.05634	1
ENSMUSG00000010066	Cacna2d2	-0.385519	1	0.104092	1	-0.146376	1
ENSMUSG00000010067	Rassf1	-0.262884	1	-0.260036	1	0.481777	1
ENSMUSG00000010080	Epn3	0.416145	1	-0.727661	1	0.774586	1
ENSMUSG00000010086	Rnf112	1.1223	1	-1.46678	1	-0.699323	1
ENSMUSG00000010095	Slc3a2	0.465861	1	-0.27599	1	-0.589016	1
ENSMUSG00000010097	Nxf1	-0.570463	0.913257	0.146669	1	0.454652	1
ENSMUSG00000010110	Stx5a	0.128175	1	0.213961	1	-0.74786	0.793709
ENSMUSG00000010122	Slc47a1	0.0618656	1	-3.65093	1	-1.93607	1
ENSMUSG00000010136	Pifo	-2.25063	1	-2.49206	1	1.37333	1
ENSMUSG00000010142	Tnfrsf13b	-3.75742	0.381924	0.256433	1	2.29051	1
ENSMUSG00000010154	Spire2	1.02463	0.909592	-0.225524	1	0.523534	1
ENSMUSG00000010175	Prox1	-0.432177	1	0.686473	1	2.13729	0.215915
ENSMUSG00000010205	Raver1	0	1	-5.12548e-15	1	0	1
ENSMUSG00000010277	X2610507B11Rik	0.0376325	1	-0.194275	1	-0.0959807	1
ENSMUSG00000010290	AI597479	0.170654	1	-0.286341	1	0.38618	1
ENSMUSG00000010307	Tmem86a	-1.35163	1	0.274851	1	2.07611	0.855602
ENSMUSG00000010311	Optc	0.150481	1	-0.924055	1	-1.6542	1
ENSMUSG00000010342	Tex14	0.0979392	1	-0.0110385	1	4.49738	0.767253
ENSMUSG00000010358	Ifi35	-0.259379	1	0.613667	1	0.727863	1
ENSMUSG00000010362	Rdm1	-0.298512	1	0.374733	1	-0.153444	1
ENSMUSG00000010376	Nedd8	0.166742	1	0.108147	1	-0.395788	1
ENSMUSG00000010392	Gosr1	-0.276788	1	-0.132137	1	-0.121068	1
ENSMUSG00000010406	Mrpl52	0.214632	1	0.3177	1	-0.511893	1
ENSMUSG00000010435	Spaca7	3.34374	0.818638	3.719	1	1.01032	1
ENSMUSG00000010453	Kansl3	-0.325608	1	0.025071	1	0.106709	1
ENSMUSG00000010461	Eya4	1.12603	1	-0.685516	1	-0.379691	1
ENSMUSG00000010476	Ebf3	-0.657467	1	-0.770603	1	1.0811	1
ENSMUSG00000010505	Myt1	1.68135	0.991484	0.651149	1	-0.249701	1
ENSMUSG00000010517	Faf1	0.295093	1	0.0346088	1	-0.727442	1
ENSMUSG00000010529	Gm266	-1.62418	1	-0.784121	1	0.522	1
ENSMUSG00000010538	Tsacc	0.212778	1	-0.509215	1	-0.289041	1
ENSMUSG00000010554	Mettl16	0.0969667	1	-0.00583253	1	0.223778	1
ENSMUSG00000010592	Dazl	0.770393	1	-2.01687	1	3.99211	1
ENSMUSG00000010601	Apol7a	0.428498	1	-2.03451	1	-0.92869	1
ENSMUSG00000010607	Pigyl	0.135086	1	0.035263	1	-0.14971	1
ENSMUSG00000010608	Rbm25	-0.203187	1	-0.119805	1	0.305874	1
ENSMUSG00000010609	Psen2	-0.0408115	1	0.0877478	1	-0.357154	1
ENSMUSG00000010651	Acaa1b	-0.777582	1	-1.41894	1	0.960958	1
ENSMUSG00000010660	Plcd1	-0.0160169	1	0.124108	1	-0.249654	1
ENSMUSG00000010663	Fads1	0.251086	1	-0.435307	1	-0.604198	1
ENSMUSG00000010721	Lmbr1	0.237912	1	-0.446949	1	-0.242581	1
ENSMUSG00000010751	Tnfrsf22	-1.16748	1	0.663025	1	0.788877	1
ENSMUSG00000010755	Cars	0.156934	1	-0.0325819	1	-0.370423	1
ENSMUSG00000010760	Phlda2	0.982974	1	0.280264	1	0.333391	1
ENSMUSG00000010796	Asz1	7.14179	0.053764	3.06496	1	2.49354	1
ENSMUSG00000010797	Wnt2	0.0712173	1	-0.91885	1	-0.900707	1
ENSMUSG00000010803	Gabra1	-0.0932562	1	-0.27585	1	0.755073	1
ENSMUSG00000010825	Grid2ip	0.841204	1	-1.66237	1	-2.02506	1
ENSMUSG00000010830	Kdelr3	0.487506	1	-0.268674	1	-0.685068	1
ENSMUSG00000010841	Cfap97d1	-0.172388	1	-3.59028	1	-0.0236974	1
ENSMUSG00000010911	Apip	0.441425	1	0.232872	1	-1.1795	0.589068
ENSMUSG00000010914	Pdhx	0.17277	1	-0.668986	1	-0.350882	1
ENSMUSG00000010936	Vac14	0.202179	1	-0.101843	1	0.274611	1
ENSMUSG00000011008	Mcoln2	-3.4263	0.59817	0.600485	1	3.93598	0.774646
ENSMUSG00000011034	Slc5a1	0.748496	1	1.68768	1	0.663656	1
ENSMUSG00000011096	Akt1s1	0.248449	1	-0.18256	1	-0.426682	1
ENSMUSG00000011114	Tbrg1	0.14926	1	-0.080624	1	-0.528914	1
ENSMUSG00000011118	Panx3	-1.29427	1	-5.12548e-15	1	1.44204	1
ENSMUSG00000011148	Adssl1	-1.15658	0.824507	0.114428	1	0.851494	1
ENSMUSG00000011154	Cfap161	-1.73301	1	1.53388	1	0	1
ENSMUSG00000011158	Brf1	-0.228046	1	0.264348	1	-0.370234	1
ENSMUSG00000011171	Vipr2	0.69834	1	-0.0238851	1	-0.569373	1
ENSMUSG00000011179	Odc1	0.578316	1	-0.0921413	1	-0.921006	1
ENSMUSG00000011254	Thg1l	-0.26602	1	0.301584	1	-0.0203354	1
ENSMUSG00000011256	Adam19	-1.70144	0.660077	0.042618	1	2.1197	0.75479
ENSMUSG00000011257	Pabpc4	0.21041	1	-0.290491	1	-1.08422	1
ENSMUSG00000011263	Exoc3l2	0.861243	1	-0.235348	1	-0.207313	1
ENSMUSG00000011267	Zfp296	-1.58762	0.70338	-0.0320605	1	1.62884	1
ENSMUSG00000011305	Plin5	-1.52096	1	-3.97511	0.215968	-0.853774	1
ENSMUSG00000011306	Sugp1	0.285398	1	-0.091152	1	-0.979957	1
ENSMUSG00000011349	Dmrtc2	-1.70769	1	-5.12548e-15	1	0	1
ENSMUSG00000011382	Dhdh	-0.34389	1	-0.90834	1	0.284885	1
ENSMUSG00000011427	Zfp790	0.225746	1	0.376227	1	-0.359664	1
ENSMUSG00000011463	Cpb1	0.469045	1	-0.103351	1	-1.73405	1
ENSMUSG00000011486	Slc25a41	0.00115657	1	-0.36003	1	0	1
ENSMUSG00000011589	Fsd1	0.103688	1	-1.41273	1	0.0943211	1
ENSMUSG00000011632	Pinlyp	1.93898	1	0.639504	1	0.754096	1
ENSMUSG00000011658	Fuz	-0.406234	1	0.161552	1	0.129701	1
ENSMUSG00000011751	Sptbn4	2.2071	0.400303	0.381991	1	-0.757085	1
ENSMUSG00000011752	Pgam1	0.10996	1	-0.664071	1	0.0632092	1
ENSMUSG00000011831	Evi5	0.227254	1	-0.229926	1	-0.0259371	1
ENSMUSG00000011832	Evi5l	-0.0514864	1	-0.160955	1	0.0654145	1
ENSMUSG00000011837	Snapc2	0.109343	1	0.298617	1	-0.284051	1
ENSMUSG00000011877	Git1	0.0887891	1	-0.0266757	1	-0.0361355	1
ENSMUSG00000011884	Gltp	-0.127128	1	0.154315	1	0.152794	1
ENSMUSG00000011958	Bnip2	-0.323764	1	-0.159692	1	0.589829	1
ENSMUSG00000011960	Ccnt1	-0.25351	1	0.11024	1	0.16701	1
ENSMUSG00000012017	Scarf2	-0.0679122	1	0.493286	1	0.221339	1
ENSMUSG00000012042	X4930579F01Rik	-1.15193	1	-5.12548e-15	1	0	1
ENSMUSG00000012076	Brms1l	-0.1702	1	-0.498704	1	0.448837	1
ENSMUSG00000012114	Med15	-0.262409	1	-0.0869517	1	0.350565	1
ENSMUSG00000012117	Dhdds	0.49069	1	-0.0516417	1	-0.356338	1
ENSMUSG00000012123	Crybg2	-2.22702	0.711123	-0.615533	1	1.10113	1
ENSMUSG00000012126	Ubxn11	-1.54082	0.913905	-0.428305	1	1.77016	1
ENSMUSG00000012187	Mogat1	-1.72426	1	-2.13711	1	0.589492	1
ENSMUSG00000012211	Tex22	-1.75766	1	2.12434	1	2.05385	1
ENSMUSG00000012282	Wnt8a	-2.02171	1	-5.12548e-15	1	0	1
ENSMUSG00000012296	Tjap1	-0.273363	1	0.204094	1	-0.0595758	1
ENSMUSG00000012350	Ehf	0.933287	1	0.459426	1	1.11628	1
ENSMUSG00000012396	Nanog	-1.94471	1	-1.93135	1	0	1
ENSMUSG00000012405	Rpl15	0.155611	1	0.268062	1	-0.574944	1
ENSMUSG00000012422	Tmem167	0.469116	1	-0.144489	1	-0.471615	1
ENSMUSG00000012428	Steap4	-0.442453	1	-0.314067	1	0.727539	1
ENSMUSG00000012429	Mplkip	-0.347408	1	0.171293	1	0.576845	1
ENSMUSG00000012443	Kif11	0.271176	1	-0.307868	1	2.00666	0.404626
ENSMUSG00000012483	Rpa3	-0.177249	1	-0.0366771	1	0.193685	1
ENSMUSG00000012519	Mlkl	0.201603	1	-0.164036	1	1.24976	0.879982
ENSMUSG00000012520	Phox2b	1.39371	1	-2.64279	1	0.885183	1
ENSMUSG00000012535	Tnpo3	-0.139479	1	-0.278656	1	0.0656058	1
ENSMUSG00000012609	Ttll5	0.00844744	1	-0.219081	1	0.042913	1
ENSMUSG00000012640	Zfp715	0.0962226	1	-0.030953	1	-0.0152097	1
ENSMUSG00000012705	Retn	-4.3839	0.740886	-2.06061	1	0.254153	1
ENSMUSG00000012777	Acp4	-0.135796	1	-1.99613	1	-0.0605637	1
ENSMUSG00000012819	Cdh23	-2.21586	0.851467	-1.12244	1	2.02362	1
ENSMUSG00000012848	Rps5	0.133599	1	0.525646	1	-0.594189	1
ENSMUSG00000012889	Podnl1	-3.65824	0.578143	-0.453657	1	1.99243	1
ENSMUSG00000013033	Adgrl1	-0.245795	1	-0.311581	1	-0.190629	1
ENSMUSG00000013076	Amotl1	0.257778	1	0.019017	1	-0.361734	1
ENSMUSG00000013083	X2200002J24Rik	0.562211	1	0.412303	1	-0.966078	1
ENSMUSG00000013089	Etv5	0.656803	1	2.83428	7.02869e-06	0.577099	1
ENSMUSG00000013091	Tmem190	0.155803	1	0.263341	1	-0.670471	1
ENSMUSG00000013150	Gfod2	-0.0329644	1	0.0354219	1	-0.860203	0.723446
ENSMUSG00000013155	Enkd1	0.580547	1	0.181575	1	0.553435	1
ENSMUSG00000013158	X4933405L10Rik	-2.17493	1	2.08889	1	-0.57469	1
ENSMUSG00000013160	Atp6v0d1	0.334702	1	-0.0346848	1	-0.308947	1
ENSMUSG00000013236	Ptprs	-0.364937	1	0.360732	1	1.15553	0.839706
ENSMUSG00000013275	Slc41a1	0.362872	1	-0.583247	1	-0.547171	1
ENSMUSG00000013338	Fer1l4	0	1	-5.12548e-15	1	-3.0128	1
ENSMUSG00000013353	X4931406B18Rik	0	1	-5.12548e-15	1	0	1
ENSMUSG00000013367	Iglon5	0.834589	1	-0.599262	1	-0.599007	1
ENSMUSG00000013415	Igf2bp1	1.60684	1	-4.03084	1	0	1
ENSMUSG00000013418	B4galnt2	-0.674846	1	-0.331948	1	1.11918	1
ENSMUSG00000013419	Zfp651	0.0734704	1	0.281646	1	0.105052	1
ENSMUSG00000013465	Nelfb	-0.172618	1	0.128315	1	0.380029	1
ENSMUSG00000013483	Card14	-2.35333	0.523694	0.178754	1	-0.665685	1
ENSMUSG00000013495	Tmem175	-0.214172	1	-0.243205	1	0.307177	1
ENSMUSG00000013523	Bcas1	-0.343197	1	0.549986	1	-0.292982	1
ENSMUSG00000013539	Tango2	-0.0256196	1	-0.0561963	1	-0.39134	1
ENSMUSG00000013584	Aldh1a2	1.09891	0.629045	0.526295	1	0.331552	1
ENSMUSG00000013593	Ndufs2	0.130255	1	-0.344878	1	-0.321882	1
ENSMUSG00000013611	Snx31	0.304964	1	-1.79506	1	2.03969	1
ENSMUSG00000013622	Atraid	-0.0477317	1	-0.0683378	1	-0.110951	1
ENSMUSG00000013629	Cad	0.0841957	1	0.263536	1	-0.273389	1
ENSMUSG00000013643	Lypd8	0.54987	1	-5.12548e-15	1	1.35455	1
ENSMUSG00000013646	Sh3bp5l	0.170759	1	0.0802161	1	-0.355948	1
ENSMUSG00000013653	X1810065E05Rik	-2.03396	1	1.41742	1	0	1
ENSMUSG00000013662	Atad1	-0.00330957	1	-0.126335	1	0.0416431	1
ENSMUSG00000013663	Pten	-0.0557251	1	-0.332682	1	-0.142466	1
ENSMUSG00000013668	X4933402N03Rik	0	1	-5.12548e-15	1	0	1
ENSMUSG00000013698	Pea15a	0.0842461	1	0.194891	1	0.964385	0.832784
ENSMUSG00000013701	Timm23	0.221235	1	-0.0356917	1	-0.00263349	1
ENSMUSG00000013707	Tnfaip8l2	-1.97989	0.673391	0.151417	1	3.15147	0.517853
ENSMUSG00000013736	Trnt1	-0.354948	1	0.0479868	1	-0.0624435	1
ENSMUSG00000013766	Ly6g6e	-0.0836937	1	2.40664	1	3.52228	1
ENSMUSG00000013787	Ehmt2	-0.0665689	1	0.199191	1	-0.0104979	1
ENSMUSG00000013822	Elof1	0.146981	1	0.033732	1	-0.623533	1
ENSMUSG00000013833	Med16	-0.0685885	1	0.331062	1	0.170268	1
ENSMUSG00000013846	St3gal1	-0.503306	1	0.0305048	1	0.972051	1
ENSMUSG00000013858	Tmem259	-0.0964452	1	-0.00463839	1	-0.346617	1
ENSMUSG00000013878	Rnf170	0.245034	1	-0.173164	1	-0.298248	1
ENSMUSG00000013921	Clip3	0.136377	1	-0.171032	1	0.125129	1
ENSMUSG00000013928	Thap8	1.04674	1	-0.674408	1	2.16716	1
ENSMUSG00000013936	Myl2	-0.79879	1	3.54588	1	1.38399	1
ENSMUSG00000013973	Dedd	-0.36449	1	-0.0341525	1	0.0232138	1
ENSMUSG00000013974	Mcemp1	-3.8353	0.404319	-0.989246	1	0.962163	1
ENSMUSG00000013997	Nit1	-0.183345	1	-0.105819	1	-0.0807031	1
ENSMUSG00000014030	Pax5	-6.77928	0.414752	0.655636	1	3.64819	1
ENSMUSG00000014039	Prdm15	-0.154876	1	-0.0727537	1	-0.0471493	1
ENSMUSG00000014074	Rnf168	0.145269	1	-0.031315	1	-0.032803	1
ENSMUSG00000014075	Tctex1d2	-0.0361632	1	-0.565253	1	0.7509	1
ENSMUSG00000014077	Chp1	-0.156393	1	0.0150714	1	-0.500856	1
ENSMUSG00000014104	Sval2	0	1	-5.12548e-15	1	0	1
ENSMUSG00000014158	Trpv4	0.681663	0.969254	0.0105855	1	0.284883	1
ENSMUSG00000014164	Klhl3	-0.0337467	1	0.228719	1	0.454002	1
ENSMUSG00000014177	Tvp23b	0.423808	1	0.00530165	1	-0.549418	1
ENSMUSG00000014195	Dnajc7	-0.463187	0.668182	0.218773	1	-0.145059	1
ENSMUSG00000014198	Zfp385c	-0.682128	1	0.0302132	1	-1.05371	1
ENSMUSG00000014226	Cacybp	0.170017	1	-0.0532567	1	0.0641184	1
ENSMUSG00000014232	Cluap1	-0.2188	1	0.116528	1	0.0266835	1
ENSMUSG00000014243	Zswim7	0.136602	1	-0.209113	1	-0.146872	1
ENSMUSG00000014245	Pigl	-0.0929178	1	-0.470519	1	-0.260672	1
ENSMUSG00000014294	Ndufa2	0.50861	1	0.38623	1	-0.756068	1
ENSMUSG00000014301	Pam16	0.236609	1	-0.251238	1	-0.629212	0.945097
ENSMUSG00000014303	Glis2	0.862396	0.578199	-0.334687	1	0.15853	1
ENSMUSG00000014313	Cox6c	0.374491	1	-0.0684708	1	-0.510319	1
ENSMUSG00000014329	Bicc1	0.613456	1	0.398942	1	0.972236	0.972013
ENSMUSG00000014349	Ube2z	0.155778	1	0.287913	1	-0.105377	1
ENSMUSG00000014351	Gip	0	1	-5.12548e-15	1	0	1
ENSMUSG00000014353	Tmem87b	-0.0494703	1	0.0165426	1	0.00583693	1
ENSMUSG00000014355	Anapc1	-0.0683558	1	-0.114486	1	0.519763	1
ENSMUSG00000014361	Mertk	-0.595561	1	0.254303	1	0.557822	1
ENSMUSG00000014402	Tsg101	0.11916	1	0.117966	1	-0.178719	1
ENSMUSG00000014418	Hps5	-0.198599	1	0.0167579	1	0.545298	1
ENSMUSG00000014426	Map3k4	0.250554	1	0.0972778	1	0.387413	1
ENSMUSG00000014444	Piezo1	-0.29832	1	0.00619969	1	0.422372	1
ENSMUSG00000014453	Blk	-6.87217	0.381924	0.630008	1	3.12598	1
ENSMUSG00000014470	Rnf166	-0.198969	1	0.108612	1	-0.115043	1
ENSMUSG00000014496	Ankrd28	0.152304	1	-0.187075	1	-0.0786484	1
ENSMUSG00000014498	Ankrd52	-0.361176	1	-0.299105	1	-0.255471	1
ENSMUSG00000014503	Pkd2l2	-0.313778	1	-0.392972	1	0.615751	1
ENSMUSG00000014504	Srp19	0.574242	1	0.0279338	1	-0.534038	1
ENSMUSG00000014529	Tmbim7	0	1	-5.12548e-15	1	0	1
ENSMUSG00000014542	Clec4f	0	1	2.4898	1	-0.430219	1
ENSMUSG00000014543	Klra17	-3.0322	0.977111	1.67084	1	5.00509	0.855602
ENSMUSG00000014547	Wdfy2	0.341532	1	-0.254331	1	0.0877914	1
ENSMUSG00000014550	Rbsn	0.051659	1	-0.271199	1	-0.0851449	1
ENSMUSG00000014551	Mrps25	0.339786	1	-0.00384302	1	-0.00329583	1
ENSMUSG00000014554	Dguok	-0.454356	0.990242	0.264691	1	0.349589	1
ENSMUSG00000014592	Camta1	-0.253301	1	-0.00385439	1	0.0638195	1
ENSMUSG00000014599	Csf1	-0.167187	1	0.514836	1	1.48629	0.769492
ENSMUSG00000014601	Strip1	-0.238089	1	-0.0534536	1	0.193012	1
ENSMUSG00000014602	Kif1a	1.10467	0.745093	-1.00443	1	0.101735	1
ENSMUSG00000014603	Alx3	0	1	-2.13992	1	0	1
ENSMUSG00000014606	Slc25a11	0.00532179	1	-0.0856706	1	-0.274996	1
ENSMUSG00000014609	Chrne	-2.58212	1	-1.5978	1	-1.88799	1
ENSMUSG00000014633	Cmc2	0.153556	1	-0.200331	1	-0.429362	1
ENSMUSG00000014668	Chfr	-0.314063	1	0.0282763	1	0.512126	1
ENSMUSG00000014686	Ceacam16	-2.2965	0.578143	1.28076	1	3.98375	0.697978
ENSMUSG00000014704	Hoxa2	-1.25359	0.949976	-0.20297	1	1.34333	1
ENSMUSG00000014725	Adam28	1.44717	1	-1.83915	1	1.37749	1
ENSMUSG00000014747	Ankrd53	-0.914318	1	0.156598	1	0.13549	1
ENSMUSG00000014748	Tex261	0.10891	1	0.0210107	1	-0.272909	1
ENSMUSG00000014763	Fam120b	-0.0143342	1	-0.275916	1	0.252624	1
ENSMUSG00000014767	Tbp	-0.496944	0.924609	0.207015	1	0.622097	1
ENSMUSG00000014769	Psmb1	0.195297	1	0.235101	1	-0.169909	1
ENSMUSG00000014771	Pdcd2	0	1	-5.12548e-15	1	0	1
ENSMUSG00000014773	Dll1	-1.13608	0.701593	0.360181	1	0.574115	1
ENSMUSG00000014776	Nol3	1.06327	0.818638	-0.232696	1	0.107562	1
ENSMUSG00000014778	Fhod1	-0.76731	0.761828	0.0178632	1	0.737503	1
ENSMUSG00000014782	Plekhg4	-0.277022	1	0.504492	1	0.716874	1
ENSMUSG00000014786	Slc9a5	-0.495308	1	0.0364237	1	0.0554874	1
ENSMUSG00000014791	Elmo3	0.219758	1	0.24714	1	-0.510392	1
ENSMUSG00000014813	Stc1	-0.319718	1	0.840832	1	0.364684	1
ENSMUSG00000014837	X4931428F04Rik	0.000349266	1	-0.400777	1	1.64847	0.850329
ENSMUSG00000014846	Tppp3	0.441441	1	-0.0804424	1	-0.51681	1
ENSMUSG00000014850	Msh3	-0.204612	1	-0.188225	1	0.228329	1
ENSMUSG00000014852	Adamts13	-3.19983	0.578143	1.41671	1	6.31245	0.553577
ENSMUSG00000014856	Tmem208	0.479614	1	0.087357	1	-0.756522	1
ENSMUSG00000014859	E2f4	-0.220688	1	0.144071	1	0.0305266	1
ENSMUSG00000014867	Surf4	0.403543	1	-0.0309793	1	-0.361528	1
ENSMUSG00000014873	Surf2	-0.108788	1	0.048068	1	-0.536341	1
ENSMUSG00000014905	Dnajb9	0.721212	1	0.567167	1	-1.15841	0.844196
ENSMUSG00000014907	Naf1	-0.111079	1	0.29418	1	0.104086	1
ENSMUSG00000014932	Yes1	0.238788	1	-0.129966	1	-0.414631	1
ENSMUSG00000014956	Ppp1cb	0.0399259	1	-0.123226	1	-0.301392	1
ENSMUSG00000014959	Gorasp2	0.348914	1	-0.227735	1	-0.872081	1
ENSMUSG00000014980	Tsen15	-0.133385	1	-0.121681	1	0.313032	1
ENSMUSG00000015001	Oc90	0	1	-5.12548e-15	1	0	1
ENSMUSG00000015002	Efr3a	0.0561133	1	-0.130966	1	0.610672	1
ENSMUSG00000015013	Trappc2l	0.18497	1	0.0590221	1	0.0187335	1
ENSMUSG00000015016	Acsf3	0.309358	1	-0.105172	1	-0.332539	1
ENSMUSG00000015023	Ddx19a	-0.184113	1	0.204874	1	-0.0924508	1
ENSMUSG00000015027	Galns	0.0935992	1	0.0231768	1	0.83402	1
ENSMUSG00000015053	Gata2	-1.04685	0.897805	-1.01033	1	-0.115747	1
ENSMUSG00000015083	C8g	-0.151815	1	0.0921898	1	-0.424736	1
ENSMUSG00000015085	Entpd2	-0.0861446	1	0.248416	1	-0.125325	1
ENSMUSG00000015087	Rabl6	0.38647	1	-0.271022	1	-0.603355	1
ENSMUSG00000015090	Ptgds	1.24713	0.967893	0.217323	1	-0.166304	1
ENSMUSG00000015092	Edf1	0.323281	1	0.00777923	1	-0.669674	1
ENSMUSG00000015093	Clic3	-0.0349312	1	0.456056	1	-0.706569	1
ENSMUSG00000015094	Npdc1	0.317696	1	-0.0345359	1	-0.608107	1
ENSMUSG00000015095	Fbxw5	0.0441914	1	0.113079	1	-0.206458	1
ENSMUSG00000015112	Slc25a13	0.0743939	1	0.0363223	1	-0.438877	1
ENSMUSG00000015120	Ube2i	-0.395504	1	0.00855652	1	0.410123	1
ENSMUSG00000015126	Tsr3	0.388486	1	0.451041	1	-0.164763	1
ENSMUSG00000015127	Unkl	-0.768217	0.441775	0.0699745	1	-0.333434	1
ENSMUSG00000015133	Lrrk1	-0.405409	1	0.283137	1	0.611248	1
ENSMUSG00000015134	Aldh1a3	0.6615	1	-0.216223	1	0.346253	1
ENSMUSG00000015143	Actn1	-0.0826052	1	0.345702	1	0.811536	0.984634
ENSMUSG00000015149	Sirt2	-0.0114662	1	0.0282219	1	-0.645995	0.730084
ENSMUSG00000015165	Hnrnpl	-0.436921	0.754021	0.0926201	1	0.0679117	1
ENSMUSG00000015176	Nolc1	-0.0105235	1	0.165249	1	-0.207574	1
ENSMUSG00000015189	Casd1	-0.350629	1	-0.175211	1	0.725292	0.916859
ENSMUSG00000015202	Cnksr3	-0.177157	1	0.330204	1	-0.833351	1
ENSMUSG00000015214	Mtmr1	-0.0839658	1	-0.100959	1	-0.09675	1
ENSMUSG00000015217	Hmgb3	0.00337729	1	-0.290134	1	0.508607	1
ENSMUSG00000015222	Map2	0.570904	1	0.12098	1	-1.04778	1
ENSMUSG00000015224	Cyp2j9	-1.06927	0.812697	-0.75374	1	1.36484	0.966829
ENSMUSG00000015242	Nipsnap3a	0	1	-5.12548e-15	1	0	1
ENSMUSG00000015243	Abca1	-0.191423	1	-0.240552	1	1.43098	0.730084
ENSMUSG00000015247	Nipsnap3b	-0.0947113	1	0.0381903	1	1.15441	0.588789
ENSMUSG00000015289	Lage3	0.267583	1	0.388773	1	-0.704444	1
ENSMUSG00000015290	Ubl4a	0.317081	1	0.105654	1	-0.652112	1
ENSMUSG00000015291	Gdi1	-0.435821	1	0.166943	1	0.0734945	1
ENSMUSG00000015305	Sash1	-0.0746541	1	0.128768	1	-0.084625	1
ENSMUSG00000015312	Gadd45b	-2.17252	0.053764	-0.00861298	1	-0.660312	1
ENSMUSG00000015314	Slamf6	-9.06007	0.33764	0.0084566	1	3.68665	1
ENSMUSG00000015316	Slamf1	-5.14503	0.606252	0.0570792	1	4.83563	0.916646
ENSMUSG00000015335	Zdhhc12	0.063452	1	0.0531366	1	0.0370084	1
ENSMUSG00000015337	Endog	0.236948	1	-0.437783	1	-1.00462	0.832784
ENSMUSG00000015340	Cybb	-1.11475	1	0.109483	1	1.90924	0.844196
ENSMUSG00000015341	Golga7	0.0288779	1	0.756467	1	-0.286826	1
ENSMUSG00000015342	Xk	0.493667	1	0.525305	1	-0.303078	1
ENSMUSG00000015354	Pcolce2	1.06329	0.736815	-0.243596	1	-0.128059	1
ENSMUSG00000015355	Cd48	-2.50097	0.554748	0.42929	1	2.98335	0.713887
ENSMUSG00000015357	Clpx	0.068642	1	-0.475375	1	-0.597007	1
ENSMUSG00000015363	Trabd	0.29062	1	-0.0127374	1	-1.12348	1
ENSMUSG00000015365	Mov10l1	0	1	-5.12548e-15	1	-2.03688	1
ENSMUSG00000015377	Dennd6b	-0.186811	1	0.0226109	1	0.210584	1
ENSMUSG00000015396	Cd83	-2.37691	0.632893	-0.0269862	1	2.60267	0.851613
ENSMUSG00000015401	Cltrn	2.24899	0.638887	0.670163	1	-0.327749	1
ENSMUSG00000015405	Ace2	0.160869	1	0.446326	1	-0.321193	1
ENSMUSG00000015437	Gzmb	-3.36249	1	0.840918	1	3.83108	0.947319
ENSMUSG00000015441	Gzmf	0	1	-5.12548e-15	1	0	1
ENSMUSG00000015443	Gzmn	-1.37284	1	-5.12548e-15	1	0	1
ENSMUSG00000015452	Ager	-1.83943	0.527062	0.748681	1	1.32454	1
ENSMUSG00000015461	Atf6b	0.133193	1	0.0590911	1	-0.0617169	1
ENSMUSG00000015467	Egfl8	-0.658188	1	-0.19263	1	0.0445374	1
ENSMUSG00000015468	Notch4	-0.0849487	1	0.168664	1	-0.495618	1
ENSMUSG00000015474	Ppt2	-0.0304081	1	0.0426805	1	-0.15308	1
ENSMUSG00000015476	Prrt1	-0.332101	1	-0.0810778	1	0.944543	1
ENSMUSG00000015478	Rnf5	0.190906	1	-0.290004	1	-0.670032	1
ENSMUSG00000015484	Fam163a	1.57764	0.883672	0.154393	1	1.79047	1
ENSMUSG00000015488	Cacfd1	0.498393	1	0.438413	1	-0.685294	1
ENSMUSG00000015501	Hivep2	-0.37423	1	-0.112447	1	0.611625	1
ENSMUSG00000015519	X2310057J18Rik	-1.081	1	4.14153	1	1.34867	1
ENSMUSG00000015522	Arnt	-0.0513886	1	-0.105699	1	0.0209093	1
ENSMUSG00000015533	Itga2	-0.480245	1	-0.0244411	1	2.541	0.667022
ENSMUSG00000015536	Mocs2	0.212266	1	-0.138889	1	-0.461109	1
ENSMUSG00000015542	Nat9	0.461459	1	0.164431	1	-0.2428	1
ENSMUSG00000015568	Lpl	0.357731	1	-0.422724	1	-0.231057	1
ENSMUSG00000015575	Atp6v0e	0.215114	1	-0.0131424	1	0.117748	1
ENSMUSG00000015579	Nkx2.5	-3.01402	1	-4.23181	1	-2.00135	1
ENSMUSG00000015597	Zfp318	-1.14412	0.658658	-0.162894	1	1.45095	0.736006
ENSMUSG00000015599	Ttbk1	-1.02966	1	-0.268499	1	2.0225	1
ENSMUSG00000015605	Srf	-0.512358	0.968816	0.168021	1	0.105009	1
ENSMUSG00000015619	Gata3	-2.39208	0.91017	-0.567435	1	2.04626	1
ENSMUSG00000015627	Gata5	1.01682	1	-1.64909	1	-1.4777	1
ENSMUSG00000015647	Lama5	0.0466613	1	0.0270045	1	0.882793	1
ENSMUSG00000015652	Steap1	1.89206	0.524124	-1.57909	1	-0.406118	1
ENSMUSG00000015653	Steap2	0.998306	0.918043	0.34337	1	-0.374242	1
ENSMUSG00000015656	Hspa8	0.317267	1	0.161998	1	-0.0816579	1
ENSMUSG00000015659	Serac1	-0.00487969	1	-0.293601	1	-0.477645	1
ENSMUSG00000015665	Awat1	-2.44059	1	-5.12548e-15	1	0	1
ENSMUSG00000015668	Pdzd11	0.339015	1	-0.101176	1	0.0530811	1
ENSMUSG00000015671	Psma2	0.169978	1	-0.0354983	1	-0.16225	1
ENSMUSG00000015672	Mrpl32	0.196578	1	0.0361363	1	-0.263617	1
ENSMUSG00000015697	Setdb1	-0.193451	1	0.13548	1	0.00620737	1
ENSMUSG00000015702	Anxa9	0.390781	1	0.134506	1	-0.34758	1
ENSMUSG00000015709	Arnt2	-0.131681	1	-0.340529	1	1.93455	0.88376
ENSMUSG00000015711	Prune1	0.201306	1	-0.0348698	1	0.42239	1
ENSMUSG00000015714	Cers2	-0.0221042	1	0.0739528	1	0.0635376	1
ENSMUSG00000015721	Nlrp5	-3.44297	1	-3.10651	1	0	1
ENSMUSG00000015733	Capza2	-0.0684384	1	-0.0548534	1	0.359089	1
ENSMUSG00000015745	Plekho1	-0.815024	1	0.355689	1	1.51718	0.855602
ENSMUSG00000015747	Vps45	0.0622431	1	0.103092	1	0.14853	1
ENSMUSG00000015748	Prpf3	-0.054593	1	0.376911	1	0.197373	1
ENSMUSG00000015749	Anp32e	-0.292599	1	-0.13032	1	0.442973	1
ENSMUSG00000015750	Aph1a	0.191989	1	-0.0716204	1	-0.12823	1
ENSMUSG00000015755	Tab2	-0.379529	1	-0.0656349	1	0.216628	1
ENSMUSG00000015757	Ppil4	-0.198113	1	-0.0225414	1	0.231948	1
ENSMUSG00000015759	Cnih1	0.227444	1	-0.26721	1	-0.293232	1
ENSMUSG00000015766	Eps8	0.479189	1	0.113106	1	-0.40231	1
ENSMUSG00000015776	Med22	0.015296	1	0.0972315	1	-0.379605	1
ENSMUSG00000015787	Abo	-1.29807	1	-5.12548e-15	1	0	1
ENSMUSG00000015790	Surf1	-0.0460439	1	-0.101033	1	-0.0270485	1
ENSMUSG00000015804	Med28	0.0256686	1	0.102328	1	-0.0242664	1
ENSMUSG00000015806	Qdpr	0.299459	1	0.217311	1	-0.726405	1
ENSMUSG00000015812	Gnrh1	-0.425063	1	-0.0711526	1	-0.450045	1
ENSMUSG00000015829	Tnr	2.28592	0.658658	0.222741	1	-0.386816	1
ENSMUSG00000015837	Sqstm1	0.390276	1	0.170525	1	-0.0570549	1
ENSMUSG00000015839	Nfe2l2	0.0345866	1	0.101011	1	0.598306	1
ENSMUSG00000015843	Rxrg	-2.06261	1	-1.53952	1	1.17187	1
ENSMUSG00000015846	Rxra	-0.369593	1	-0.201119	1	-0.0624262	1
ENSMUSG00000015850	Adamtsl4	0.327365	1	-0.155681	1	-0.601527	1
ENSMUSG00000015852	Fcrls	1.78837	0.381924	1.03578	1	1.73525	0.726057
ENSMUSG00000015854	Cd5l	-2.15603	1	-0.303964	1	0.238663	1
ENSMUSG00000015869	Prpsap1	0.116927	1	-0.057828	1	-0.811314	1
ENSMUSG00000015879	Fam184b	-0.359906	1	-0.17676	1	1.11841	1
ENSMUSG00000015880	Ncapg	0.118355	1	-0.679506	1	1.21838	1
ENSMUSG00000015882	Lcorl	0.299757	1	-0.118895	1	-0.191785	1
ENSMUSG00000015889	Lta4h	-0.271152	1	-0.0369544	1	0.433034	1
ENSMUSG00000015890	Amdhd1	0.407591	1	2.21355	1	0.675707	1
ENSMUSG00000015932	Dstn	0.193052	1	0.0207704	1	-0.453926	1
ENSMUSG00000015937	Macroh2a1	-0.648329	1	0.242768	1	0.872934	0.954476
ENSMUSG00000015942	Gtf2ird2	-0.729588	0.578199	0.241994	1	0.256348	1
ENSMUSG00000015943	Bola1	0.328614	1	0.129234	1	-0.585118	1
ENSMUSG00000015944	Castor2	0.72814	0.516416	-0.270075	1	-0.458	1
ENSMUSG00000015947	Fcgr1	0.511469	1	1.02351	1	1.75453	0.916646
ENSMUSG00000015950	Ncf1	-1.76604	0.883672	0.495152	1	2.27875	0.855941
ENSMUSG00000015957	Wnt11	-1.24168	1	0.308096	1	0.33868	1
ENSMUSG00000015961	Adss	0.516884	0.562042	0.213306	1	0.174844	1
ENSMUSG00000015962	X1700016C15Rik	1.54725	1	-3.75201	1	0.199287	1
ENSMUSG00000015966	Il17rb	-1.79683	0.632893	-1.04565	1	1.3748	1
ENSMUSG00000015968	Cacna1d	0.0945642	1	0.0189663	1	-0.677684	1
ENSMUSG00000015970	Chdh	0.632763	1	-1.15348	1	-0.0364477	1
ENSMUSG00000015971	Actr8	0.0182715	1	0.0236493	1	0.0469162	1
ENSMUSG00000015980	Lrrc27	0.699565	1	-0.57499	1	0.174816	1
ENSMUSG00000015981	Stk32c	-2.28338	0.769616	0.869731	1	1.50454	1
ENSMUSG00000015994	Fnta	0.0246961	1	0.0465447	1	-0.0949373	1
ENSMUSG00000016018	Mtrex	-0.191527	1	-0.130372	1	0.58222	1
ENSMUSG00000016024	Lbp	-0.0825573	1	0.309602	1	1.50138	0.724693
ENSMUSG00000016028	Celsr1	0.237126	1	0.233791	1	-0.375295	1
ENSMUSG00000016087	Fli1	-1.73626	0.617512	0.0870405	1	2.14663	0.734459
ENSMUSG00000016128	Stard13	-0.024441	1	-0.27527	1	-0.387588	1
ENSMUSG00000016150	Tenm1	-0.451984	1	-2.28741	1	1.37351	1
ENSMUSG00000016179	Camk1g	0.466569	1	0.0112678	1	1.51431	1
ENSMUSG00000016181	Utp25	-0.40773	0.922542	0.0534506	1	-0.0362527	1
ENSMUSG00000016194	Hsd11b1	-1.46445	0.585981	-0.326552	1	0.683359	1
ENSMUSG00000016200	Syt14	1.89374	0.525889	0.39632	1	0.800758	1
ENSMUSG00000016206	H2.M3	-1.95557	0.683136	0.070509	1	1.74054	1
ENSMUSG00000016239	Lonrf3	1.28657	1	0.266724	1	-1.03535	1
ENSMUSG00000016252	Atp5e	0.310141	1	0.281296	1	-0.717747	1
ENSMUSG00000016253	Nelfcd	-0.204656	1	-0.159025	1	0.180839	1
ENSMUSG00000016255	Tubb1	0.511563	1	-1.54046	1	-2.0124	1
ENSMUSG00000016256	Ctsz	-0.358068	1	0.181353	1	0.902325	0.93139
ENSMUSG00000016257	Prelid3b	0.152615	1	-0.456663	1	-0.0413596	1
ENSMUSG00000016262	Sertad4	0.268978	1	0.546072	1	0.274123	1
ENSMUSG00000016283	H2.M2	-5.48029	0.449702	0.0349495	1	2.62216	1
ENSMUSG00000016308	Ube2a	-0.0703226	1	0.0587816	1	-0.373465	1
ENSMUSG00000016319	Slc25a5	0.168528	1	-0.0587249	1	-0.486982	1
ENSMUSG00000016327	Atp1b4	-1.58124	1	2.90156	1	0	1
ENSMUSG00000016344	Ppdpf	-0.195448	1	0.125011	1	0.217284	1
ENSMUSG00000016346	Kcnq2	2.6375	1	-2.63745	1	1.76631	1
ENSMUSG00000016349	Eef1a2	2.47899	0.809644	-1.96922	1	-0.389706	1
ENSMUSG00000016356	Col20a1	-0.0103802	1	0.216721	1	-0.083599	1
ENSMUSG00000016382	Pls3	0.0716911	1	-0.466578	1	0.364058	1
ENSMUSG00000016386	Mpped2	0.141612	1	0.193588	1	-1.50699	1
ENSMUSG00000016409	Nkap	0.0208136	1	0.112927	1	0.317123	1
ENSMUSG00000016427	Ndufa1	0.367545	1	-0.195038	1	-1.03458	0.855602
ENSMUSG00000016458	Wt1	0.746128	1	-0.286753	1	-1.18066	1
ENSMUSG00000016477	E2f3	-0.295266	1	-0.181788	1	1.18217	0.723446
ENSMUSG00000016481	Cr1l	-0.125465	1	0.13677	1	0.198978	1
ENSMUSG00000016487	Ppfibp1	0.206848	1	-0.0165829	1	0.500636	1
ENSMUSG00000016493	Cd46	-0.778891	1	0.0471269	1	1.10644	1
ENSMUSG00000016494	Cd34	0.469858	1	-0.0342134	1	-0.410271	1
ENSMUSG00000016495	Plgrkt	-0.663972	1	0.256676	1	0.820679	1
ENSMUSG00000016496	Cd274	-2.89532	0.511413	-0.307029	1	2.05249	1
ENSMUSG00000016498	Pdcd1lg2	-3.39427	0.822821	0.295025	1	2.81703	1
ENSMUSG00000016503	Gtf3a	-0.210135	1	0.22596	1	-0.23806	1
ENSMUSG00000016510	Mtif3	0.0673594	1	-0.0812294	1	-0.487349	1
ENSMUSG00000016520	Lnx2	-0.116771	1	0.154422	1	-0.471925	1
ENSMUSG00000016524	Il19	-3.33512	1	1.66478	1	0	1
ENSMUSG00000016526	Dyrk3	0.191293	1	-0.142774	1	2.16197	0.802495
ENSMUSG00000016528	Mapkapk2	-0.164341	1	-0.0317397	1	0.330981	1
ENSMUSG00000016529	Il10	-1.29703	1	-0.0414203	1	3.96248	1
ENSMUSG00000016534	Lamp2	0.320158	1	0.039408	1	0.259441	1
ENSMUSG00000016541	Atxn10	0.136974	1	0.0468874	1	-0.368116	1
ENSMUSG00000016552	Foxred2	0.360146	1	0.172819	1	0.067476	1
ENSMUSG00000016554	Eif3d	0.351502	1	0.278505	1	-0.301547	1
ENSMUSG00000016559	H3f3b	-0.0168992	1	0.0963134	1	0.275186	1
ENSMUSG00000016619	Nup50	0.186872	1	-0.065925	1	-0.149231	1
ENSMUSG00000016624	Phf21b	0.223834	1	-0.17945	1	-0.578837	1
ENSMUSG00000016626	Nlrp14	0	1	-5.12548e-15	1	0	1
ENSMUSG00000016637	Ift27	0.127111	1	0.0040615	1	-0.412376	1
ENSMUSG00000016664	Pacsin2	0.434261	1	-0.0553868	1	-0.123445	1
ENSMUSG00000016756	Cmah	-0.538298	1	-0.200986	1	2.01001	1
ENSMUSG00000016757	Ttll12	0.210677	1	0.0165467	1	0.164156	1
ENSMUSG00000016758	Bik	0.399095	1	0.525888	1	0.418536	1
ENSMUSG00000016763	Scube1	0.0994153	1	0.243958	1	1.11835	1
ENSMUSG00000016831	Tox4	-0.217413	1	0.059127	1	0.0954735	1
ENSMUSG00000016833	Mrps18c	0.170968	1	0.182919	1	-0.496222	1
ENSMUSG00000016918	Sulf1	0.900168	1	-0.599992	1	-0.345421	1
ENSMUSG00000016921	Srsf6	-0.101233	1	-0.075556	1	-0.879233	0.934651
ENSMUSG00000016933	Plcg1	-0.818115	0.609333	0.0713708	1	0.394069	1
ENSMUSG00000016940	Kctd2	0.0860922	1	0.257322	1	-0.241521	1
ENSMUSG00000016942	Tmprss6	0.0834136	1	1.41282	1	-0.182289	1
ENSMUSG00000016946	Kctd5	-0.177014	1	0.113018	1	0.782186	0.92915
ENSMUSG00000016982	Pom121l2	0	1	-5.12548e-15	1	0	1
ENSMUSG00000016984	Etaa1	0.0699763	1	-0.143894	1	0.195713	1
ENSMUSG00000016995	Matn4	0.952639	1	-0.194589	1	-1.23156	1
ENSMUSG00000016998	Svs4	0	1	-5.12548e-15	1	0	1
ENSMUSG00000017000	Svs6	2.9468	1	-5.12548e-15	1	0	1
ENSMUSG00000017002	Slpi	2.34316	0.381924	-0.329005	1	-0.578827	1
ENSMUSG00000017003	Svs3a	0	1	-5.12548e-15	1	1.45106	1
ENSMUSG00000017004	Svs5	2.88093	1	1.52236	1	-2.14433	1
ENSMUSG00000017007	Rbpjl	0.122488	1	-0.162748	1	-1.27513	1
ENSMUSG00000017009	Sdc4	0.240212	1	0.273621	1	-0.114712	1
ENSMUSG00000017049	Ccdc70	0	1	-5.12548e-15	1	0	1
ENSMUSG00000017057	Il13ra1	-0.0727051	1	0.246333	1	0.969882	0.886612
ENSMUSG00000017064	Prl5a1	0	1	-5.12548e-15	1	0	1
ENSMUSG00000017119	Nbr1	0.120265	1	0.0456845	1	-0.720797	1
ENSMUSG00000017132	Cyth1	-1.19441	0.611567	0.0651679	1	1.01192	1
ENSMUSG00000017144	Rnd3	0.0992626	1	0.0980686	1	0.58431	1
ENSMUSG00000017146	Brca1	0.0237775	1	-0.0118998	1	0.698388	1
ENSMUSG00000017165	Gast	2.12295	1	-1.86423	1	0	1
ENSMUSG00000017167	Cntnap1	-0.444446	1	-0.877152	1	0.397975	1
ENSMUSG00000017176	Nt5c3b	-0.250496	1	0.258191	1	-0.306083	1
ENSMUSG00000017188	Coa3	0.410183	1	0.000245635	1	-0.86517	1
ENSMUSG00000017195	Zpbp2	-0.300371	1	-0.941236	1	0.0979202	1
ENSMUSG00000017204	Gsdma	1.75206	1	-5.12548e-15	1	0	1
ENSMUSG00000017210	Med24	-0.114795	1	0.0268759	1	0.241462	1
ENSMUSG00000017211	Gsdma2	0.456007	1	-1.77932	1	0	1
ENSMUSG00000017221	Psmd3	0.102819	1	-0.0463025	1	-0.209181	1
ENSMUSG00000017264	Exosc10	-0.177483	1	0.275876	1	0.415674	1
ENSMUSG00000017286	Glod4	-0.0409032	1	0.187392	1	-0.0723395	1
ENSMUSG00000017288	Vps53	0.0597434	1	0.288259	1	-0.130618	1
ENSMUSG00000017291	Taok1	-0.19533	1	-0.201449	1	0.656219	1
ENSMUSG00000017299	Dnttip1	-0.266014	1	0.235468	1	0.0667285	1
ENSMUSG00000017300	Tnnc2	0	1	-5.12548e-15	1	0	1
ENSMUSG00000017307	Acot8	-0.267353	1	-0.0754548	1	0.536034	1
ENSMUSG00000017309	Cd300lg	-0.625046	1	0.106883	1	0.231313	1
ENSMUSG00000017310	Spint4	0	1	-5.12548e-15	1	0	1
ENSMUSG00000017311	Pyy	1.75718	0.991237	0.39679	1	0.188112	1
ENSMUSG00000017314	Mpp2	0.783302	0.61391	-0.723096	1	-0.576611	1
ENSMUSG00000017316	Ppy	0.689563	1	0.869513	1	3.14142	0.860218
ENSMUSG00000017344	Vtn	-0.668232	1	0.710698	1	-1.8016	0.851613
ENSMUSG00000017376	Nlk	-0.536768	1	-0.13046	1	-0.0110448	1
ENSMUSG00000017386	Traf4	0.066583	1	-0.131545	1	0.304111	1
ENSMUSG00000017390	Aldoc	0.538962	1	0.782976	1	0.711709	1
ENSMUSG00000017400	Stac2	-2.82601	0.712912	0.226087	1	1.67902	1
ENSMUSG00000017404	Rpl19	-0.0499044	1	0.269467	1	-0.439687	1
ENSMUSG00000017405	Nek8	-0.65482	0.847575	0.0611859	1	0.423187	1
ENSMUSG00000017412	Cacnb4	0.218795	1	-0.619172	1	-0.0186286	1
ENSMUSG00000017417	Plxdc1	-0.830559	1	0.23273	1	0.745084	1
ENSMUSG00000017418	Arl5b	0.0502399	1	1.08946	1	-0.968901	1
ENSMUSG00000017421	Zfp207	-0.294639	1	-0.0392959	1	0.140796	1
ENSMUSG00000017428	Psmd11	-0.0333885	1	-0.0755461	1	-0.0939878	1
ENSMUSG00000017446	C1qtnf1	0.391291	1	-0.101709	1	0.108493	1
ENSMUSG00000017453	Pipox	-0.41602	1	1.27389	1	-1.47366	1
ENSMUSG00000017466	Timp2	0.566606	0.943891	0.451415	1	0.0870132	1
ENSMUSG00000017478	Zc3h18	-0.368927	1	0.0723655	1	0.0484908	1
ENSMUSG00000017485	Top2b	-0.535397	1	-0.190772	1	0.510168	1
ENSMUSG00000017491	Rarb	0.688526	1	-0.929468	1	-0.00356211	1
ENSMUSG00000017493	Igfbp4	-0.0418076	1	0.455183	1	0.547891	1
ENSMUSG00000017499	Cdc6	0.41479	1	0.364635	1	2.27009	0.287095
ENSMUSG00000017548	Suz12	-0.209722	1	0.0448054	1	0.0292336	1
ENSMUSG00000017550	Atad5	-0.658133	1	-0.448927	1	1.86981	0.517853
ENSMUSG00000017561	Crlf3	-2.06664	0.551707	0.440696	1	1.96586	0.893488
ENSMUSG00000017588	Krt27	0	1	-5.12548e-15	1	0	1
ENSMUSG00000017607	Tns4	-0.570031	1	1.18651	1	0.801766	1
ENSMUSG00000017615	Tnfaip1	0.24561	1	0.128957	1	0.436306	1
ENSMUSG00000017631	Abr	-0.407512	1	0.35141	1	0.614149	1
ENSMUSG00000017639	Rab11fip4	-0.489604	1	0.110782	1	-0.287614	1
ENSMUSG00000017652	Cd40	-3.34011	0.460751	0.170234	1	3.42356	0.755154
ENSMUSG00000017664	Slc35c2	0.274348	1	0.20649	1	-0.83061	1
ENSMUSG00000017667	Zfp334	0.179931	1	0.463795	1	-0.0111387	1
ENSMUSG00000017670	Elmo2	-0.259508	1	-0.0106456	1	0.197246	1
ENSMUSG00000017677	Wsb1	-0.132987	1	-0.0285871	1	0.600375	1
ENSMUSG00000017679	Ttpal	-0.28232	1	-0.0897003	1	0.683928	1
ENSMUSG00000017686	Rhot1	0.0863714	1	-0.266568	1	-0.125708	1
ENSMUSG00000017688	Hnf4g	-0.387629	1	2.24957	1	1.1069	1
ENSMUSG00000017692	Rhbdl3	-0.303436	1	0.171023	1	0.752008	1
ENSMUSG00000017697	Ada	0.0682622	1	-0.166746	1	1.26122	1
ENSMUSG00000017707	Serinc3	0.0401224	1	-0.225376	1	-0.244459	1
ENSMUSG00000017713	Tha1	-0.115564	1	-0.116321	1	-0.310174	1
ENSMUSG00000017715	Pgs1	-0.00277118	1	-0.0339934	1	0.0493255	1
ENSMUSG00000017716	Birc5	0.26919	1	0.0805497	1	0.651362	1
ENSMUSG00000017718	Afmid	-1.05801	0.462282	-0.0800575	1	-0.00176542	1
ENSMUSG00000017720	Trp53tg5	0.78295	1	1.09904	1	-0.0601298	1
ENSMUSG00000017721	Pigt	0.0484962	1	0.361258	1	-0.0847425	1
ENSMUSG00000017723	Wfdc2	0.977037	1	3.23084	0.504099	2.06813	0.866196
ENSMUSG00000017724	Etv4	-0.786818	1	0.161995	1	1.04738	1
ENSMUSG00000017733	Eppin	-3.75869	1	-5.12548e-15	1	0	1
ENSMUSG00000017734	Dbndd2	-0.332716	1	0.433396	1	-1.12308	0.827748
ENSMUSG00000017737	Mmp9	-1.40681	1	0.363165	1	-0.365693	1
ENSMUSG00000017740	Slc12a5	0.180692	1	0.0979283	1	-0.493493	1
ENSMUSG00000017747	Ghdc	0.131672	1	-0.193508	1	-0.384727	1
ENSMUSG00000017754	Pltp	0.357159	1	0.430482	1	0.619008	1
ENSMUSG00000017756	Slc12a7	-0.965049	1	0.116911	1	1.14013	1
ENSMUSG00000017760	Ctsa	-0.320617	1	0.446676	1	0.200932	1
ENSMUSG00000017764	Zswim1	0.38437	1	0.00442657	1	-0.146512	1
ENSMUSG00000017765	Slc12a4	0.0222729	1	0.0146493	1	0.146176	1
ENSMUSG00000017767	Spata25	-0.845844	1	0.270365	1	3.12215	1
ENSMUSG00000017774	Myo1c	0.0579712	1	-0.182063	1	0.441861	1
ENSMUSG00000017776	Crk	0.137449	1	-0.187537	1	-0.228322	1
ENSMUSG00000017778	Cox7c	0.316534	1	-0.077056	1	-0.74605	0.912665
ENSMUSG00000017781	Pitpna	-0.130451	1	0.0305768	1	0.284527	1
ENSMUSG00000017801	Mlx	0.276572	1	-0.247412	1	-0.476033	1
ENSMUSG00000017802	Retreg3	-0.366414	1	0.0525511	1	0.0684168	1
ENSMUSG00000017817	Jph2	-2.09048	0.668182	-0.909106	1	-0.467344	1
ENSMUSG00000017830	Dhx58	-0.858438	1	0.518447	1	1.57142	0.736006
ENSMUSG00000017831	Rab5a	0.0969606	1	-0.11244	1	-0.351587	1
ENSMUSG00000017832	Hspb9	-0.561047	1	0.130884	1	2.08734	1
ENSMUSG00000017837	Nkiras2	-0.0288068	1	-0.00567484	1	-0.195818	1
ENSMUSG00000017843	Ppp2r5c	-0.155059	1	0.0930577	1	0.157538	1
ENSMUSG00000017858	Ift52	-0.0647932	1	0.213507	1	0.0403363	1
ENSMUSG00000017861	Mybl2	-0.352691	1	0.384084	1	0.853538	1
ENSMUSG00000017868	Sgk2	0.428901	1	-1.09611	1	-0.0382546	1
ENSMUSG00000017897	Eya2	0.046414	1	0.581841	1	0.514236	1
ENSMUSG00000017922	Prl3c1	0	1	-5.12548e-15	1	0	1
ENSMUSG00000017929	B4galt5	-0.0478039	1	0.395933	1	1.5808	0.517853
ENSMUSG00000017943	Gdap1l1	1.5422	0.904746	-0.345296	1	-0.864436	1
ENSMUSG00000017950	Hnf4a	0.569609	1	0.97901	1	-0.699448	1
ENSMUSG00000017969	Ptgis	1.14308	0.667517	-0.712865	1	-0.486017	1
ENSMUSG00000017978	Cadps2	0.524868	1	-0.286119	1	-0.420373	1
ENSMUSG00000017999	Ddx27	-0.106056	1	0.174299	1	0.0531473	1
ENSMUSG00000018001	Cyth3	-0.288495	1	0.238874	1	-0.240874	1
ENSMUSG00000018008	Cyth4	-1.44849	0.999348	0.707243	1	2.30573	0.769492
ENSMUSG00000018012	Rac3	0.465429	1	0.252769	1	-1.05865	1
ENSMUSG00000018040	Rrp7a	0.0236022	1	0.0814335	1	0.263555	1
ENSMUSG00000018042	Cyb5r3	0.42505	1	-0.00493967	1	-0.16719	1
ENSMUSG00000018068	Ints2	-0.026085	1	-0.392847	1	0.978704	0.865309
ENSMUSG00000018076	Med13l	-0.615265	0.675797	0.117181	1	0.122279	1
ENSMUSG00000018102	H2bc4	0.57188	1	-0.168882	1	-0.67464	1
ENSMUSG00000018126	Baiap2l2	0.0316971	1	1.93312	1	1.06149	1
ENSMUSG00000018143	Mafk	-0.102025	1	0.0988866	1	-0.378922	1
ENSMUSG00000018160	Med1	-0.369886	1	0.165871	1	0.48739	1
ENSMUSG00000018166	Erbb3	0.160459	1	0.101253	1	-0.281049	1
ENSMUSG00000018167	Stard3	-0.279441	1	-0.273065	1	-0.394091	1
ENSMUSG00000018168	Ikzf3	-5.49599	0.414792	0.415252	1	3.83448	1
ENSMUSG00000018169	Mfng	-2.468	0.524124	0.00601606	1	1.82386	1
ENSMUSG00000018171	Vmp1	0.533779	1	-0.0968722	1	-0.103831	1
ENSMUSG00000018189	Uchl5	0.407896	1	-0.118795	1	-0.742735	1
ENSMUSG00000018196	Glrx2	0.00349468	1	-0.0269655	1	-0.562238	1
ENSMUSG00000018199	Ro60	0.476559	1	0.00932877	1	0.132256	1
ENSMUSG00000018209	Stk4	-1.62966	0.538439	0.202749	1	1.37976	1
ENSMUSG00000018211	Wfdc15b	-0.717654	1	1.30618	1	0.122624	1
ENSMUSG00000018217	Pmp22	0.405841	1	-0.147269	1	-0.0702407	1
ENSMUSG00000018238	Gdf9	0.652583	1	-0.9207	1	-1.11654	1
ENSMUSG00000018239	Zcchc10	-0.139952	1	0.118508	1	-0.191213	1
ENSMUSG00000018259	Prl8a2	0	1	-5.12548e-15	1	0	1
ENSMUSG00000018263	Tbx5	-1.67213	1	-1.67013	1	0	1
ENSMUSG00000018286	Psmb6	0.270715	1	0.318778	1	-0.339338	1
ENSMUSG00000018287	Spag7	0.152252	1	0.00656962	1	-0.407824	1
ENSMUSG00000018293	Pfn1	-0.645376	1	0.174498	1	0.74998	1
ENSMUSG00000018322	Tomm34	-0.605996	1	0.589024	1	0.348423	1
ENSMUSG00000018326	Ywhab	0.0140751	1	-0.0207366	1	0.282241	1
ENSMUSG00000018334	Ksr1	-0.873856	1	-0.0632435	1	1.27628	0.982015
ENSMUSG00000018339	Gpx3	1.46641	0.335804	-0.308556	1	0.587101	1
ENSMUSG00000018340	Anxa6	-0.209397	1	-0.0938881	1	-0.0857827	1
ENSMUSG00000018341	Il12rb2	-2.86308	0.780604	-0.874806	1	3.03968	0.983902
ENSMUSG00000018347	Zkscan6	-0.0410874	1	0.189602	1	0.361331	1
ENSMUSG00000018362	Kpna2	0.251118	1	-0.532361	1	0.24323	1
ENSMUSG00000018363	Smurf2	-0.133109	1	-0.0571586	1	0.0235512	1
ENSMUSG00000018372	Cep95	-0.385873	1	0.022828	1	0.390754	1
ENSMUSG00000018377	Vezf1	-0.220198	1	0.181847	1	0.258469	1
ENSMUSG00000018378	Cuedc1	-0.0208674	1	0.330215	1	-0.365732	1
ENSMUSG00000018379	Srsf1	-0.243734	1	-0.22482	1	0.275474	1
ENSMUSG00000018381	Abi3	-1.62384	0.873943	-0.463233	1	1.52174	1
ENSMUSG00000018387	Shroom1	-0.0116615	1	-0.215765	1	-0.59795	1
ENSMUSG00000018395	Kif3a	0.537655	1	-0.183597	1	-0.20533	1
ENSMUSG00000018398	Septin8	0.544599	0.731909	0.122057	1	0.108384	1
ENSMUSG00000018401	Mtmr4	-0.046057	1	-0.109767	1	0.077909	1
ENSMUSG00000018405	Mrm1	-0.270025	1	-0.0838123	1	0.0494433	1
ENSMUSG00000018411	Mapt	1.11354	1	0.747081	1	-0.492141	1
ENSMUSG00000018412	Kansl1	-0.531058	0.883672	0.122916	1	0.425819	1
ENSMUSG00000018415	Gid4	-0.0143188	1	-0.302778	1	-0.727451	1
ENSMUSG00000018417	Myo1b	0.290096	1	0.432629	1	0.0481853	1
ENSMUSG00000018425	Dhx40	-0.113424	1	-0.0311327	1	-0.386243	1
ENSMUSG00000018427	Ypel2	-0.081696	1	1.2962	0.708364	-1.08324	0.771985
ENSMUSG00000018428	Akap1	-0.144581	1	-0.63124	1	-0.32431	1
ENSMUSG00000018433	Nol11	-0.114843	1	-0.0146882	1	0.310167	1
ENSMUSG00000018442	Derl2	0.323164	1	0.010063	1	-0.428332	1
ENSMUSG00000018446	C1qbp	0.0536335	1	0.0804219	1	-0.0716396	1
ENSMUSG00000018449	Rpain	-0.312308	1	0.0924268	1	0.106854	1
ENSMUSG00000018451	X6330403K07Rik	0.349204	1	-2.44972	1	2.16534	1
ENSMUSG00000018459	Slc13a3	1.91263	0.414752	1.17404	1	1.99925	0.745265
ENSMUSG00000018470	Kcnab3	0.119022	1	-0.189817	1	-0.81931	1
ENSMUSG00000018474	Chd3	-0.883378	0.952253	0.112113	1	1.12614	0.941268
ENSMUSG00000018476	Kdm6b	-0.0767096	1	-0.0201311	1	0.152547	1
ENSMUSG00000018479	X1700125H20Rik	1.49298	1	0.846757	1	3.63079	1
ENSMUSG00000018481	Appbp2	0.0928779	1	-0.117181	1	0.291049	1
ENSMUSG00000018486	Wnt9b	-0.275159	1	-1.5628	1	3.12173	1
ENSMUSG00000018500	Adora2b	1.20237	0.943891	1.46582	1	-0.494196	1
ENSMUSG00000018501	Ncor1	-0.279435	1	-0.133215	1	0.329402	1
ENSMUSG00000018507	Trpv2	-2.84781	0.441595	0.00598685	1	2.67126	0.805234
ENSMUSG00000018509	Cenpv	0.409944	1	0.101282	1	-0.540784	1
ENSMUSG00000018537	Pcgf2	-0.0295542	1	0.00201018	1	-0.23129	1
ENSMUSG00000018541	Cwc25	-0.311082	1	0.0402985	1	0.406051	1
ENSMUSG00000018543	X1700001P01Rik	-0.0840602	1	0.555829	1	-0.604083	1
ENSMUSG00000018547	Pip4k2b	-0.732787	0.999348	0.096614	1	0.602668	1
ENSMUSG00000018548	Trim37	0.218669	1	0.157612	1	0.00621085	1
ENSMUSG00000018554	Ybx2	-0.562673	1	-1.43713	1	-0.5024	1
ENSMUSG00000018559	Ctdnep1	-0.0143076	1	-0.0171617	1	-0.133476	1
ENSMUSG00000018565	Elp5	0.14758	1	-0.227532	1	-0.350341	1
ENSMUSG00000018566	Slc2a4	-1.66604	1	-3.03403	1	0.0224763	1
ENSMUSG00000018567	Gabarap	0.428232	1	0.204386	1	-0.71767	1
ENSMUSG00000018569	Cldn7	1.06972	1	0.681447	1	0.417725	1
ENSMUSG00000018570	X2810408A11Rik	-0.0722308	1	-0.170613	1	2.58928	0.589524
ENSMUSG00000018572	Phf23	-0.283939	1	0.291347	1	-0.137566	1
ENSMUSG00000018574	Acadvl	-0.363682	1	-1.53161	0.121299	-0.183585	1
ENSMUSG00000018581	Dnah11	-0.722246	1	1.80504	1	0.376605	1
ENSMUSG00000018583	G3bp1	-0.069364	1	0.162878	1	0.625893	0.729801
ENSMUSG00000018585	Atox1	0.160612	1	0.0585928	1	0.678125	0.802495
ENSMUSG00000018589	Glra2	0	1	-5.12548e-15	1	0	1
ENSMUSG00000018593	Sparc	0.326085	1	0.0345774	1	0.552406	1
ENSMUSG00000018595	Glra4	1.26353	1	-1.19259	1	0.524235	1
ENSMUSG00000018599	Mief2	0.0526532	1	-0.625839	1	-0.271366	1
ENSMUSG00000018604	Tbx3	0.026244	1	-0.626421	1	-0.693944	1
ENSMUSG00000018620	Mmp20	0	1	-1.92822	1	1.40592	1
ENSMUSG00000018623	Mmp7	4.4771	0.335804	1.29683	1	6.38437	0.10314
ENSMUSG00000018634	Crhr1	-1.06836	1	-5.12548e-15	1	1.65959	1
ENSMUSG00000018648	Dusp14	0.864946	1	-0.779427	1	0.62089	1
ENSMUSG00000018651	Tada2a	0.143772	1	-0.032882	1	-0.326378	1
ENSMUSG00000018654	Ikzf1	-4.15529	0.400303	0.17102	1	3.67428	0.771985
ENSMUSG00000018656	Tcaf3	-1.08821	1	-5.12548e-15	1	3.1412	1
ENSMUSG00000018659	Pnpo	0.455953	1	0.133057	1	-0.181101	1
ENSMUSG00000018661	Cog1	-0.0990023	1	-0.167271	1	-0.393215	1
ENSMUSG00000018666	Cbx1	-0.09638	1	-0.102485	1	-0.1838	1
ENSMUSG00000018669	Cdk5rap3	0.244425	1	0.116949	1	-0.555978	1
ENSMUSG00000018672	Copz2	0.183532	1	-0.0377054	1	-1.05874	1
ENSMUSG00000018677	Slc25a39	0.445937	1	0.135848	1	-0.704613	1
ENSMUSG00000018678	Sp2	-0.431514	1	0.318722	1	0.191166	1
ENSMUSG00000018697	Aatf	-0.162788	1	0.392906	1	-0.243732	1
ENSMUSG00000018698	Lhx1	1.26509	1	-1.73287	1	-0.884834	1
ENSMUSG00000018707	Dync1h1	-0.201323	1	-0.00449744	1	0.27209	1
ENSMUSG00000018727	Cpsf4l	-0.531623	1	0.447235	1	-0.855683	1
ENSMUSG00000018733	Pex12	0.0185271	1	0.107622	1	-0.403023	1
ENSMUSG00000018736	Ndel1	0.118343	1	0.162755	1	-0.514499	1
ENSMUSG00000018740	Slc25a35	0.696858	1	1.52354	1	-1.2206	1
ENSMUSG00000018750	Zbtb4	-0.0144596	1	-0.137651	1	0.158436	1
ENSMUSG00000018752	Tnfsfm13	-0.983537	1	0.0457091	1	-0.0497962	1
ENSMUSG00000018761	Mpdu1	0.0135353	1	0.22086	1	-0.0643647	1
ENSMUSG00000018765	Fxr2	-0.0663384	1	0.0479903	1	-0.289397	1
ENSMUSG00000018770	Atp5g3	0.185317	1	0.172671	1	-0.624259	1
ENSMUSG00000018774	Cd68	0.0825443	1	0.638813	1	1.22484	0.999393
ENSMUSG00000018776	Slc35g3	-2.04042	1	-0.645909	1	-2.03073	1
ENSMUSG00000018796	Acsl1	-0.0688673	1	-2.17495	0.48101	-0.415242	1
ENSMUSG00000018800	Abca5	0.659484	1	0.353639	1	-0.186718	1
ENSMUSG00000018809	Smyd4	-0.266383	1	-0.14396	1	-0.0239207	1
ENSMUSG00000018819	Lsp1	-1.09979	1	0.330055	1	1.79576	0.870067
ENSMUSG00000018820	Zfyve27	-0.235121	1	-0.0891804	1	-0.166998	1
ENSMUSG00000018821	Avpi1	-0.0410963	1	-0.0753623	1	-0.268655	1
ENSMUSG00000018822	Sfrp5	1.45452	0.974588	-1.25692	1	-1.17815	1
ENSMUSG00000018830	Myh11	-2.21163	0.904932	-0.362068	1	-0.876101	1
ENSMUSG00000018841	Rad51d	-0.0209905	1	-0.0865612	1	-0.314507	1
ENSMUSG00000018844	Fndc8	-1.34944	1	1.36684	1	2.71095	1
ENSMUSG00000018845	Unc45b	-0.724241	1	0.0423146	1	0.0387418	1
ENSMUSG00000018846	Pank3	0.244629	1	-1.05234	1	0.272387	1
ENSMUSG00000018848	Rars	0.527618	0.949976	0.168228	1	-0.200759	1
[truncated: 19,861 more rows]

## Sheet: KC_vs_Cre_pc
Online supplemental table 3 Differential gene expression RNA-seq. Differential gene expression of RNA-seq samples across genotypes Cre (Ptf1a+/Cre), Cpa1 (Cpa1N256K/N256K), KC (Ptf1a+/CreKrasLSLG12D/+) and KC-Cpa1 (Ptf1a+/CreKrasLSLG12D/+Cpa1N256K/N256K) in 2-, 4- and 8-week-old mice, and Cpa1 and KC-Cpa1 in 10-week-old mice.
gene_id	gene	log2FC w2	FDR w2	log2FC w4	FDR w4	log2FC w8	FDR w8
ENSMUSG00000024526	Cidea	2.1639	1	-8.69896	0.0217551	4.47447	0.111783
ENSMUSG00000023019	Gpd1	0.131382	1	-4.07915	0.0217551	-0.852369	1
ENSMUSG00000003273	Car11	-0.132183	1	-1.93971	0.0292166	-1.09047	0.0886958
ENSMUSG00000013089	Etv5	1.03215	1	2.04402	0.0292166	1.064	0.242042
ENSMUSG00000048772	Tmem53	0.0745801	1	-3.08453	0.0292166	0.853892	0.929496
ENSMUSG00000022477	Aco2	-0.00134206	1	-1.69988	0.0292166	-0.332131	1
ENSMUSG00000025059	Gk	-0.426664	1	-2.951	0.0292166	0.915022	1
ENSMUSG00000032279	Idh3a	-0.168322	1	-1.85623	0.0292166	-0.17163	1
ENSMUSG00000033610	Pank1	-0.371758	1	-2.24968	0.0292166	0.0859637	1
ENSMUSG00000025153	Fasn	-0.178604	1	-3.40216	0.029624	-0.958528	0.965623
ENSMUSG00000020532	Acaca	-0.00366441	1	-3.74785	0.029624	-0.602483	1
ENSMUSG00000044052	Ccr10	-0.325986	1	-6.51955	0.029624	-0.235017	1
ENSMUSG00000031710	Ucp1	0.703284	1	-14.197	0.0345012	2.34447	1
ENSMUSG00000074218	Cox7a1	-0.24848	1	-5.30128	0.0345012	0.176919	1
ENSMUSG00000046794	Ppp1r3b	0.189804	1	-3.51257	0.0689024	1.41655	0.642703
ENSMUSG00000028773	Fabp3	0.0080999	1	-5.66038	0.115889	0.108738	1
ENSMUSG00000060961	Slc4a4	0.243945	1	-2.45974	0.128115	1.668	0.126234
ENSMUSG00000026827	Gpd2	-0.296302	1	-1.84743	0.128115	0.520245	1
ENSMUSG00000026922	Agpat2	0.257781	1	-2.19532	0.128115	-0.426349	1
ENSMUSG00000037686	Aspg	-0.663127	1	-6.05007	0.128115	0.0789277	1
ENSMUSG00000018796	Acsl1	0.120291	1	-2.58907	0.155421	-1.88422	0.060335
ENSMUSG00000020085	Aifm2	0.0546166	1	-2.27514	0.155421	-0.353345	1
ENSMUSG00000000168	Dlat	-0.0185509	1	-1.32851	0.163938	-0.180867	1
ENSMUSG00000019883	Echdc1	-0.466119	1	-2.07978	0.163938	-0.324794	1
ENSMUSG00000007682	Dio2	0.333045	1	-5.07822	0.172005	2.86612	0.289979
ENSMUSG00000009633	G0s2	0.0229575	1	-2.17111	0.172005	-1.22186	0.309218
ENSMUSG00000048022	Tmem229a	0.405039	1	2.44624	0.1989	1.26601	0.460521
ENSMUSG00000041220	Elovl6	-0.636164	1	-3.22451	0.1989	0.78657	1
ENSMUSG00000024682	Cblif	-0.324184	1	7.67748	0.222808	6.55337	0.00330374
ENSMUSG00000037071	Scd1	-0.119673	1	-5.09471	0.222808	-2.7432	0.267481
ENSMUSG00000008540	Mgst1	0.185143	1	-1.88869	0.222808	0.823076	0.714688
ENSMUSG00000062515	Fabp4	0.593742	1	-2.79379	0.240842	-1.7523	0.204028
ENSMUSG00000002997	Prkar2b	-0.128245	1	-3.71466	0.240842	-1.2192	0.985259
ENSMUSG00000030246	Ldhb	0.113785	1	-1.93246	0.240842	-0.26192	1
ENSMUSG00000018574	Acadvl	0.104831	1	-1.43246	0.246784	-0.223343	1
ENSMUSG00000007097	Atp1a2	0.117155	1	-3.06419	0.276097	-2.38089	0.0602349
ENSMUSG00000022707	Gbe1	-0.0298007	1	-1.61012	0.276097	-0.855648	0.470579
ENSMUSG00000059447	Hadhb	0.261863	1	-1.64806	0.276097	0.00497007	1
ENSMUSG00000011382	Dhdh	0.0692179	1	-2.06216	0.283198	0.0832114	1
ENSMUSG00000035686	Thrsp	0.553233	1	-4.40052	0.317391	-2.79492	0.179231
ENSMUSG00000000889	Dbh	0	1	-9.19903	0.388874	0.820064	1
ENSMUSG00000030747	Dgat2	0.0972742	1	-3.94324	0.406193	-1.2715	1
ENSMUSG00000031385	Plxnb3	-0.0456723	1	-3.23938	0.406193	0.350065	1
ENSMUSG00000041653	Pnpla3	0.100156	1	-6.04921	0.406193	-0.950776	1
ENSMUSG00000018427	Ypel2	0.751918	1	1.44075	0.419358	-0.0612234	1
ENSMUSG00000037974	Muc5ac	0.683696	1	9.23088	0.420107	9.75758	0.00413306
ENSMUSG00000008489	Elavl2	0.368967	1	-5.54636	0.420107	-2.10941	1
ENSMUSG00000011305	Plin5	0.438221	1	-3.52332	0.487691	-1.46259	0.792639
ENSMUSG00000023861	Mpc1	-0.00938429	1	-1.33707	0.492721	-0.605294	0.790167
ENSMUSG00000035007	Rundc1	0.564614	1	1.32091	0.492721	-0.242271	1
ENSMUSG00000051596	Otop1	-1.23697	1	-7.83261	0.493705	-2.38112	1
ENSMUSG00000022389	Tef	-0.0452875	1	-1.86593	0.523858	-1.18869	0.315086
ENSMUSG00000018566	Slc2a4	0.416806	1	-4.33572	0.533416	-1.07443	1
ENSMUSG00000062908	Acadm	0.226532	1	-1.44944	0.545714	-0.509007	1
ENSMUSG00000025488	Cox8b	1.17591	1	-7.71326	0.562249	-5.06731	0.252853
ENSMUSG00000020277	Pfkl	0.0702132	1	-1.44745	0.565934	0.0385528	1
ENSMUSG00000021577	Sdha	-0.0424107	1	-0.916082	0.570944	-0.226109	1
ENSMUSG00000028211	Trp53inp1	-0.378451	1	1.34741	0.570944	-0.0875035	1
ENSMUSG00000096914	Galntl6	1.8589	1	2.93718	0.577441	2.26637	0.189605
ENSMUSG00000027327	X1700037H04Rik	0.311685	1	-1.73763	0.596301	0.599892	1
ENSMUSG00000030137	Tuba8	-0.239589	1	-3.39683	0.596301	0.0815481	1
ENSMUSG00000036913	Trim67	1.55559	1	-7.16006	0.596301	-0.466395	1
ENSMUSG00000020774	Aspa	0.57769	1	-3.16999	0.633524	0.213934	1
ENSMUSG00000036564	Ndrg4	-0.323812	1	-2.1003	0.689335	1.60401	0.222654
ENSMUSG00000025509	Pnpla2	0.245826	1	-1.56306	0.689335	-0.92	0.485022
ENSMUSG00000021748	Pdhb	0.11798	1	-1.00235	0.689335	-0.504756	0.72842
ENSMUSG00000020456	Ogdh	0.0110868	1	-0.961392	0.689335	-0.397744	0.988435
ENSMUSG00000017167	Cntnap1	-0.375784	1	-1.587	0.689335	0.161323	1
ENSMUSG00000018554	Ybx2	-0.0568949	1	-2.50518	0.689335	-0.229541	1
ENSMUSG00000023064	Sncg	0.540394	1	-2.61544	0.689335	-0.846381	1
ENSMUSG00000026424	Gpr37l1	0.465958	1	-4.09818	0.689335	-1.53999	1
ENSMUSG00000026858	Miga2	0.0631163	1	-1.13117	0.689335	-0.202247	1
ENSMUSG00000029223	Uchl1	0.431628	1	-2.1057	0.689335	0.407362	1
ENSMUSG00000031299	Pdha1	0.114478	1	-1.02479	0.689335	-0.271876	1
ENSMUSG00000037353	Letmd1	0.0321201	1	-1.19388	0.689335	0.100204	1
ENSMUSG00000038077	Kcna6	0.363716	1	-3.84601	0.689335	-0.831016	1
ENSMUSG00000043602	Zfp3	-0.348461	1	-1.20818	0.689335	0.288125	1
ENSMUSG00000047182	Irs3	-0.182035	1	-3.61538	0.689335	-1.38492	1
ENSMUSG00000025094	Slc18a2	-0.376557	1	-1.58592	0.713087	-1.48741	0.0581878
ENSMUSG00000002324	Rec8	0.206487	1	1.8799	0.713087	0.0831425	1
ENSMUSG00000022110	Sucla2	-0.100475	1	-1.1123	0.742444	-0.400604	1
ENSMUSG00000032311	Nrg4	-0.243021	1	-2.66168	0.742444	-0.46043	1
ENSMUSG00000040003	Magi2	0.109785	1	-1.86859	0.780278	0.701517	1
ENSMUSG00000050556	Kcnb1	-0.0856748	1	-1.71395	0.78606	0.149783	1
ENSMUSG00000032443	Zcwpw2	0.432575	1	-5.13753	0.826553	-0.011689	1
ENSMUSG00000047216	Cdh19	0.337194	1	-3.5936	0.826553	-0.828894	1
ENSMUSG00000034853	Acot11	0.090302	1	-1.26302	0.876679	0.283456	1
ENSMUSG00000020019	Ntn4	-0.145584	1	-1.14498	0.892543	0.243521	1
ENSMUSG00000031938	X4931406C07Rik	-0.0383932	1	-1.02371	0.925005	0.58394	0.63907
ENSMUSG00000021069	Pygl	-0.129859	1	-2.61109	0.925005	0.994798	1
ENSMUSG00000055053	Nfic	-0.0540371	1	-0.882456	0.925005	-0.344653	1
ENSMUSG00000055368	Slc6a2	0.541015	1	-4.86877	0.938571	2.01399	1
ENSMUSG00000056124	B4galt6	0.0828035	1	0.660002	1	2.72706	2.39208e-08
ENSMUSG00000027562	Car2	-0.439562	1	0.321819	1	6.47071	3.87803e-08
ENSMUSG00000021556	Golm1	-0.364083	1	0.169946	1	3.84966	2.40885e-07
ENSMUSG00000034107	Ano7	-0.47001	1	1.98827	1	11.4209	2.40885e-07
ENSMUSG00000026981	Il1rn	-0.83685	1	0.682803	1	6.85051	2.66018e-07
ENSMUSG00000037995	Igsf9	-0.0573598	1	0.128589	1	3.52558	1.20212e-06
ENSMUSG00000019122	Ccl9	0.262664	1	0.507751	1	3.96431	1.76647e-06
ENSMUSG00000028786	Tmem54	-0.476015	1	0.972703	1	9.6777	1.76647e-06
ENSMUSG00000016024	Lbp	0.546364	1	-0.464633	1	3.63162	1.89357e-06
ENSMUSG00000001131	Timp1	0.226776	1	2.21857	1	6.60622	3.17855e-06
ENSMUSG00000022947	Cbr3	-0.630383	1	-0.806052	1	2.72049	3.17855e-06
ENSMUSG00000032348	Gsta4	-0.0353692	1	0.273593	1	5.33428	3.17855e-06
ENSMUSG00000032369	Plscr1	-0.198317	1	0.417007	1	3.59161	3.71256e-06
ENSMUSG00000004633	Chn2	-0.121434	1	0.0757517	1	3.72309	4.43283e-06
ENSMUSG00000026175	Vil1	0.749481	1	1.36496	1	4.55795	5.58884e-06
ENSMUSG00000018927	Ccl6	0.419466	1	0.667056	1	4.15021	6.03396e-06
ENSMUSG00000069792	Wfdc17	-0.282527	1	0.468997	1	3.866	6.03396e-06
ENSMUSG00000022754	Tmem45a	-0.939335	1	-0.481297	1	4.75305	6.43556e-06
ENSMUSG00000015533	Itga2	0.0617001	1	-0.080571	1	5.79627	7.24452e-06
ENSMUSG00000022440	C1qtnf6	0.110287	1	-0.0338253	1	2.94339	7.24452e-06
ENSMUSG00000027907	S100a11	0.0769399	1	-0.042893	1	2.77498	7.24452e-06
ENSMUSG00000028755	Cda	0.702575	1	1.2189	1	4.32167	7.24452e-06
ENSMUSG00000038738	Shank1	-0.363193	1	-0.305866	1	-2.34875	7.24452e-06
ENSMUSG00000040722	Scamp5	0.101225	1	0.348249	1	1.97562	7.24452e-06
ENSMUSG00000046460	Sh2d7	1.13532	1	0.45399	1	9.17747	8.09322e-06
ENSMUSG00000025432	Avil	-0.225545	1	-0.83903	1	4.35214	9.01434e-06
ENSMUSG00000056529	Ptafr	0.0730768	1	-0.342882	1	2.96444	1.10499e-05
ENSMUSG00000042268	Slc26a9	2.67454	1	1.39981	1	10.9796	1.17803e-05
ENSMUSG00000036887	C1qa	0.310047	1	0.044382	1	2.65024	1.25504e-05
ENSMUSG00000008136	Fhl2	-0.0961484	1	0.159946	1	4.78273	1.26142e-05
ENSMUSG00000063354	Slc39a4	0.101695	1	0.125081	1	2.62432	1.27847e-05
ENSMUSG00000000318	Clec10a	0.407804	1	0.270981	1	2.98653	1.33058e-05
ENSMUSG00000021263	Degs2	-0.491508	1	-0.744898	1	3.69467	1.33058e-05
ENSMUSG00000034926	Dhcr24	-1.08334	1	-0.864932	1	2.44058	1.38501e-05
ENSMUSG00000027832	Ptx3	0.703281	1	2.57013	1	8.01028	1.48531e-05
ENSMUSG00000027938	Creb3l4	-0.260192	1	0.102647	1	3.95826	1.49124e-05
ENSMUSG00000026656	Fcgr2b	-0.0611436	1	0.639418	1	4.11426	1.56613e-05
ENSMUSG00000034320	Slc26a2	-0.341382	1	0.257083	1	2.67441	1.77368e-05
ENSMUSG00000030048	Gkn3	0.0939367	1	2.65859	1	8.54547	2.12443e-05
ENSMUSG00000040322	Slc25a24	-0.046021	1	0.106421	1	2.77155	2.15098e-05
ENSMUSG00000042808	Gpx2	-0.295061	1	1.30389	1	6.2919	2.21676e-05
ENSMUSG00000021190	Lgmn	0.245471	1	-0.026059	1	2.73989	2.63001e-05
ENSMUSG00000026547	Tagln2	0.313626	1	0.131191	1	1.51824	2.63001e-05
ENSMUSG00000031239	Itm2a	-0.487354	1	-0.364547	1	3.16462	2.63001e-05
ENSMUSG00000047230	Cldn2	-1.12728	1	3.5001	1	9.78702	2.63001e-05
ENSMUSG00000075602	Ly6a	-0.123046	1	0.273062	1	1.94053	2.63001e-05
ENSMUSG00000024663	Rab3il1	0.0833131	1	-0.153391	1	2.18788	3.11457e-05
ENSMUSG00000026712	Mrc1	-0.0386655	1	0.371532	1	2.61159	3.33535e-05
ENSMUSG00000037145	X2210407C18Rik	1.02438	1	-0.288484	1	9.93913	3.33535e-05
ENSMUSG00000053964	Lgals4	1.0118	1	1.09838	1	3.68864	3.33535e-05
ENSMUSG00000058952	Cfi	0.357814	1	1.91076	1	5.30843	3.34039e-05
ENSMUSG00000028369	Svep1	0.11985	1	0.175027	1	2.47761	3.58834e-05
ENSMUSG00000072596	Ear2	1.03439	1	1.1364	1	5.36613	3.72756e-05
ENSMUSG00000028664	Ephb2	0.156564	1	0.100562	1	3.75487	3.8321e-05
ENSMUSG00000019775	Rgs17	0.517178	1	-0.374224	1	3.77405	4.22927e-05
ENSMUSG00000032231	Anxa2	-0.25826	1	-0.187264	1	2.65247	4.4665e-05
ENSMUSG00000001025	S100a6	-0.153164	1	0.337474	1	2.90205	4.65551e-05
ENSMUSG00000009246	Trpm5	-0.405919	1	1.3417	1	4.3228	5.87164e-05
ENSMUSG00000040605	Bace2	0.0481679	1	0.514944	1	2.61089	6.28954e-05
ENSMUSG00000049580	Tsku	-0.123023	1	-0.359471	1	2.21429	6.34e-05
ENSMUSG00000027996	Sfrp2	-0.385233	1	0.669682	1	3.86717	7.17989e-05
ENSMUSG00000061100	Retnla	0.114585	1	0.169226	1	4.1964	7.17989e-05
ENSMUSG00000017724	Etv4	-0.194477	1	0.295333	1	5.24714	7.48242e-05
ENSMUSG00000028378	Ptgr1	0.0147189	1	-0.0801101	1	2.65975	8.12149e-05
ENSMUSG00000048191	Muc6	-0.885974	1	1.08271	1	5.31971	8.12149e-05
ENSMUSG00000030587	X2200002D01Rik	0.0194422	1	-0.38294	1	4.04096	8.15538e-05
ENSMUSG00000009185	Ccl8	0.859063	1	0.828939	1	6.49999	9.11843e-05
ENSMUSG00000024909	Efemp2	-0.112829	1	-0.0191846	1	2.19387	9.11843e-05
ENSMUSG00000025068	Gsto1	0.669241	1	0.207807	1	2.32556	9.11843e-05
ENSMUSG00000027375	Mal	0.234328	1	-1.15319	1	4.10347	9.11843e-05
ENSMUSG00000027848	Olfml3	-0.141459	1	0.344802	1	3.46035	9.11843e-05
ENSMUSG00000031803	B3gnt3	0.274594	1	0.218356	1	2.88622	9.11843e-05
ENSMUSG00000033066	Gas7	0.0508732	1	-0.237199	1	2.0243	9.11843e-05
ENSMUSG00000033149	Phldb2	0.0250737	1	-0.0728829	1	2.73083	9.11843e-05
ENSMUSG00000042428	Mgat3	-0.0972951	1	-0.159916	1	2.49858	9.11843e-05
ENSMUSG00000047281	Sfn	0.124971	1	0.333859	1	2.93342	9.11843e-05
ENSMUSG00000052837	Junb	-0.025755	1	-0.311158	1	3.00719	9.11843e-05
ENSMUSG00000054196	Cthrc1	-0.324923	1	-0.27687	1	5.18275	9.11843e-05
ENSMUSG00000027160	Ccdc34	0.266749	1	-0.0988939	1	1.86225	0.000106642
ENSMUSG00000034394	Lif	-0.268869	1	0.514771	1	4.12844	0.000108897
ENSMUSG00000028040	Efna4	-0.413849	1	-0.210919	1	3.82956	0.000111266
ENSMUSG00000059498	Fcgr3	0.0337048	1	0.399252	1	3.33979	0.000126632
ENSMUSG00000038732	Mboat1	-0.0853252	1	0.836327	1	3.3601	0.000128692
ENSMUSG00000021250	Fos	0.214391	1	-0.0405366	1	3.86606	0.000140036
ENSMUSG00000026043	Col3a1	-0.404189	1	-0.0911407	1	2.49925	0.000140239
ENSMUSG00000031380	Vegfd	0.222392	1	0.519189	1	2.77776	0.000140239
ENSMUSG00000017607	Tns4	-0.849857	1	1.50956	1	5.25196	0.000141236
ENSMUSG00000030413	Pglyrp1	0.396165	1	0.519521	1	4.60444	0.000141236
ENSMUSG00000032473	Cldn18	1.09718	1	4.15992	1	11.6994	0.000143641
ENSMUSG00000071637	Cebpd	0.0681267	1	0.615644	1	1.73832	0.000143641
ENSMUSG00000026443	Lrrn2	-0.0644549	1	-0.618259	1	3.03956	0.000146096
ENSMUSG00000021091	Serpina3n	0.681621	1	1.27677	1	5.16084	0.000149529
ENSMUSG00000004791	Pgf	-1.87774	1	-1.73204	1	-3.26708	0.000152992
ENSMUSG00000000957	Mmp14	0.248256	1	0.0833891	1	2.49781	0.000157597
ENSMUSG00000031635	Anxa10	-1.99573	1	2.32741	1	12.8445	0.000157597
ENSMUSG00000027225	Duoxa2	-0.236397	1	-1.95955	1	5.36648	0.000162901
ENSMUSG00000022938	Fam3b	-0.547883	1	1.11502	1	7.44474	0.000166388
ENSMUSG00000015852	Fcrls	0.0102516	1	0.591801	1	3.36745	0.000169162
ENSMUSG00000020865	Abcc3	0.246441	1	0.870594	1	2.62831	0.000171091
ENSMUSG00000020140	Lgr5	0.191267	1	-1.45677	1	8.08995	0.00017273
ENSMUSG00000015134	Aldh1a3	-0.0716237	1	-0.136092	1	4.00854	0.000177905
ENSMUSG00000098207	Arl14	-0.521515	1	0.249685	1	7.03964	0.000181034
ENSMUSG00000027750	Postn	-0.767424	1	-0.652361	1	3.08887	0.000188639
ENSMUSG00000029154	Cwh43	0.573159	1	4.28931	1	11.291	0.000188639
ENSMUSG00000051439	Cd14	0.165257	1	0.178747	1	2.63321	0.000197934
ENSMUSG00000020205	Phlda1	0.0959526	1	0.169568	1	2.6975	0.000202165
ENSMUSG00000056758	Hmga2	0.921973	1	3.14496	1	9.57313	0.000202165
ENSMUSG00000076431	Sox4	-0.166385	1	-0.106649	1	2.42305	0.000206822
ENSMUSG00000020121	Srgap1	-0.523682	1	0.0813999	1	2.72077	0.000208458
ENSMUSG00000036390	Gadd45a	0.039574	1	0.44535	1	3.12599	0.000208759
ENSMUSG00000030774	Pak1	-0.26842	1	0.121395	1	3.38351	0.000230616
ENSMUSG00000006219	Fblim1	-0.021928	1	-0.687949	1	2.50351	0.000244086
ENSMUSG00000024598	Fbn2	-0.505741	1	1.22509	1	3.88392	0.000244614
ENSMUSG00000005413	Hmox1	0.185748	1	-0.421208	1	2.71163	0.00024509
ENSMUSG00000022912	Pros1	0.192435	1	0.104679	1	2.00928	0.00025767
ENSMUSG00000026479	Lamc2	0.0842487	1	0.589025	1	4.30938	0.000259487
ENSMUSG00000026600	Soat1	0.00996538	1	-0.00909798	1	1.85903	0.000259487
ENSMUSG00000030867	Plk1	-0.0413421	1	-0.982795	1	2.68327	0.000271116
ENSMUSG00000017754	Pltp	0.265545	1	-0.219698	1	1.85453	0.000272672
ENSMUSG00000018459	Slc13a3	-0.367924	1	0.050434	1	3.71226	0.000272672
ENSMUSG00000034127	Tspan8	-0.0906355	1	2.51459	1	5.8094	0.000275567
ENSMUSG00000002633	Shh	1.36412	1	2.23303	1	10.3144	0.000284922
ENSMUSG00000030148	Clec4a2	-0.095734	1	0.835211	1	3.39515	0.00029088
ENSMUSG00000031963	Bmper	-0.367465	1	1.05411	1	3.84362	0.000293078
ENSMUSG00000026417	Pigr	-0.372762	1	2.11747	1	4.48963	0.000297722
ENSMUSG00000031098	Syt8	-1.29893	1	1.28218	1	8.64632	0.000307675
ENSMUSG00000039131	Gipc2	-0.696635	1	1.80458	1	9.05551	0.000316846
ENSMUSG00000042254	Cilp	0.118228	1	0.609059	1	3.2587	0.000329192
ENSMUSG00000049037	Clec4a1	0.147639	1	0.29904	1	2.40355	0.000329192
ENSMUSG00000035775	Krt20	-0.740401	1	2.3649	1	4.70283	0.000338245
ENSMUSG00000053113	Socs3	-0.0192435	1	0.13012	1	3.11649	0.000338245
ENSMUSG00000022226	Mcpt2	-0.918208	1	3.09243	1	12.3747	0.000345707
ENSMUSG00000047592	Nxpe5	-0.317736	1	1.08537	1	4.46709	0.000352309
ENSMUSG00000025931	Paqr8	-0.0410981	1	0.1405	1	3.99572	0.000353698
ENSMUSG00000033386	Frrs1	0.112878	1	0.00162233	1	1.8611	0.000361627
ENSMUSG00000024529	Lox	0.0483153	1	-0.13299	1	3.18383	0.000366537
ENSMUSG00000054951	X9130008F23Rik	-0.060588	1	0.151237	1	2.57986	0.000366537
ENSMUSG00000054161	Fam83e	0.234619	1	1.3128	1	5.0344	0.000398194
ENSMUSG00000040600	Eps8l3	-1.64869	1	3.92441	1	8.63108	0.00045073
ENSMUSG00000004552	Ctse	-0.735351	1	1.39024	1	7.2217	0.000453106
ENSMUSG00000027456	Sdcbp2	-0.38978	1	0.494912	1	4.65929	0.000460975
ENSMUSG00000055978	Fut2	-0.532299	1	1.24496	1	4.70297	0.000467617
ENSMUSG00000002489	Tiam1	0.260606	1	-0.0701556	1	1.41253	0.000470597
ENSMUSG00000026315	Serpinb8	-0.162098	1	0.471341	1	2.23317	0.00047876
ENSMUSG00000028031	Dkk2	-0.437625	1	-0.428987	1	3.31362	0.00047876
ENSMUSG00000026062	Slc9a2	0.830196	1	1.83271	1	9.95631	0.000503127
ENSMUSG00000043461	Sptssb	-1.66266	1	5.69076	1	12.1461	0.000534157
ENSMUSG00000024672	Ms4a7	-0.373621	1	0.0235726	1	2.89275	0.000535924
ENSMUSG00000036905	C1qb	0.111934	1	0.246234	1	2.77512	0.000535924
ENSMUSG00000061825	Ces2c	-0.722636	1	0.0305671	1	6.68759	0.000535924
ENSMUSG00000028691	Prdx1	0.090133	1	0.157155	1	1.27726	0.000546646
ENSMUSG00000020810	Cygb	0.389702	1	0.101047	1	2.057	0.000576934
ENSMUSG00000035429	Ptprh	-1.13434	1	1.90002	1	6.37509	0.000576934
ENSMUSG00000043613	Mmp3	0.808649	1	0.433503	1	3.23377	0.000576934
ENSMUSG00000045672	Col27a1	-0.0610371	1	-0.86986	1	2.55233	0.000576934
ENSMUSG00000046402	Rbp1	-0.207711	1	-0.570615	1	3.05946	0.000576934
ENSMUSG00000034205	Loxl2	0.0983181	1	0.0809153	1	2.11202	0.000583553
ENSMUSG00000066000	Zfp979	0.326208	1	-0.291193	1	2.7445	0.000594634
ENSMUSG00000029910	Mad2l1	-0.102323	1	7.39506e-05	1	2.27991	0.000599136
ENSMUSG00000090084	Srpx	-0.0385702	1	-0.0330489	1	1.78357	0.000599136
ENSMUSG00000068196	Col8a1	-0.029149	1	-0.170414	1	5.28968	0.000628844
ENSMUSG00000002221	Paxip1	0.220868	1	0.463199	1	-1.37196	0.000635105
ENSMUSG00000022816	Fstl1	-0.333792	1	-0.441949	1	2.21507	0.000635105
ENSMUSG00000056737	Capg	-0.0340635	1	-0.0889746	1	2.6541	0.000636621
ENSMUSG00000031548	Sfrp1	0.162525	1	-0.939479	1	3.94657	0.00065128
ENSMUSG00000046733	Gprc5a	0.239541	1	-0.146974	1	3.89136	0.000662942
ENSMUSG00000056515	Rab31	0.00280951	1	-0.0345512	1	2.37926	0.00066945
ENSMUSG00000030049	Gkn2	0	1	8.48916	1	15.5855	0.000677334
ENSMUSG00000022780	Meltf	0.464939	1	0.507989	1	7.38256	0.000679436
ENSMUSG00000035547	Capn5	-0.0945641	1	-0.539203	1	1.78089	0.000679436
ENSMUSG00000041301	Cftr	-0.474023	1	0.762087	1	4.85474	0.000679436
ENSMUSG00000049103	Ccr2	-0.439964	1	0.249334	1	3.99928	0.000679436
ENSMUSG00000074183	Gsta1	0	1	4.3176	1	11.9932	0.000679436
ENSMUSG00000051079	Rgs13	-1.0214	1	1.11773	1	6.41436	0.000680045
ENSMUSG00000005087	Cd44	-0.338689	1	-0.0124878	1	3.63184	0.000683792
ENSMUSG00000021319	Sfrp4	-0.775603	1	-1.05938	1	3.36286	0.00069938
ENSMUSG00000027994	Mcub	0.223831	1	0.616451	1	2.93753	0.00069938
ENSMUSG00000028415	Spink4	0.168304	1	3.33142	1	7.18966	0.00069938
ENSMUSG00000037973	Itprid1	2.98935	1	0	1	7.00395	0.00069938
ENSMUSG00000053702	Nebl	0.107629	1	0.0576561	1	2.54794	0.00069938
ENSMUSG00000047793	Sned1	-0.289794	1	-0.0841701	1	1.96205	0.000706076
ENSMUSG00000041773	Enc1	-0.0517505	1	0.0819302	1	1.9133	0.000707797
ENSMUSG00000021322	Aoah	-0.0518106	1	-0.145123	1	3.17817	0.000711285
ENSMUSG00000028463	Car9	0.334895	1	-0.157272	1	2.72088	0.000714776
ENSMUSG00000028832	Stmn1	0.138935	1	-0.170822	1	1.71717	0.000737093
ENSMUSG00000029925	Tbxas1	0.362339	1	0.20554	1	3.09277	0.000737093
ENSMUSG00000013643	Lypd8	-1.21224	1	3.68236	1	12.3238	0.000745251
ENSMUSG00000041498	Kif14	-0.240305	1	-0.370043	1	3.74238	0.000745251
ENSMUSG00000021939	Ctsb	0.0532164	1	-0.111099	1	1.36014	0.000763404
ENSMUSG00000032549	Rab6b	-0.397829	1	-0.134899	1	-1.43235	0.000776689
ENSMUSG00000027463	Slc52a3	0.0169123	1	0.0156957	1	2.60679	0.000777028
ENSMUSG00000042306	S100a14	0.417405	1	0.353484	1	5.93655	0.000780937
ENSMUSG00000028111	Ctsk	-0.211914	1	0.0908892	1	2.65044	0.000807314
ENSMUSG00000043439	Epop	0.97234	1	0.143064	1	3.16317	0.000807314
ENSMUSG00000073418	C4b	-0.109823	1	1.16642	1	3.10298	0.000807314
ENSMUSG00000028255	Clca1	-1.44468	1	7.72364	1	13.8219	0.000809911
ENSMUSG00000047501	Cldn4	0.253965	1	0.708999	1	5.27037	0.000823117
ENSMUSG00000040121	Rep15	0.337198	1	-0.295735	1	5.72092	0.000824643
ENSMUSG00000031253	Srpx2	-0.451661	1	0.384873	1	2.41488	0.000835132
ENSMUSG00000034607	Pof1b	0.202999	1	1.04533	1	5.10221	0.000842878
ENSMUSG00000032359	Ctsh	-0.21372	1	0.0480917	1	2.27911	0.000849338
ENSMUSG00000022074	Tnfrsf10b	0.117297	1	-0.042849	1	2.44777	0.000853214
ENSMUSG00000015247	Nipsnap3b	0.123771	1	0.426415	1	1.68674	0.00086156
ENSMUSG00000029661	Col1a2	-0.527755	1	-0.169552	1	2.6222	0.000878684
ENSMUSG00000026069	Il1rl1	-0.161347	1	0.702096	1	2.81981	0.000902974
ENSMUSG00000030077	Chl1	-0.40114	1	-1.94798	1	3.95275	0.000916322
ENSMUSG00000029810	Tmem176b	0.343111	1	0.0803746	1	1.27917	0.000926291
ENSMUSG00000022598	Psca	-0.544733	1	3.58252	1	11.4866	0.000926992
ENSMUSG00000050910	Cdr2l	0.0427047	1	0.233236	1	1.74947	0.000964095
ENSMUSG00000041219	Arhgap11a	-0.123147	1	-0.247182	1	2.0182	0.000967591
ENSMUSG00000034923	Ly6g6f	1.5404	1	-2.6942	1	6.75778	0.00097606
ENSMUSG00000018623	Mmp7	1.11118	1	-0.582401	1	7.23832	0.00101768
ENSMUSG00000022667	Cd200r1	-0.197096	1	-0.172154	1	3.86558	0.00103136
ENSMUSG00000046480	Scn4b	-0.300763	1	-0.627729	1	-3.70293	0.00107183
ENSMUSG00000027570	Col9a3	0.147768	1	0.664149	1	2.70768	0.00111064
ENSMUSG00000023992	Trem2	0.191686	1	0.579996	1	4.26894	0.00111568
ENSMUSG00000022528	Hes1	-0.0961189	1	-0.0475745	1	1.75028	0.00112544
ENSMUSG00000035373	Ccl7	-0.600171	1	1.16927	1	4.07749	0.00112544
ENSMUSG00000039013	Siglecf	-0.218342	1	0.0603194	1	5.91052	0.00112544
ENSMUSG00000112023	Lilr4b	0.655132	1	0.824491	1	3.70293	0.00112869
ENSMUSG00000019943	Atp2b1	-0.0610462	1	-0.00549728	1	1.40785	0.00112872
ENSMUSG00000056220	Pla2g4a	-0.627411	1	-0.0255205	1	2.70751	0.00112996
ENSMUSG00000016946	Kctd5	0.123493	1	0.138989	1	1.56567	0.0011303
ENSMUSG00000033256	Shf	-0.211885	1	-0.16094	1	2.61938	0.00115387
ENSMUSG00000032226	Gcnt3	-0.442644	1	3.18761	1	9.16025	0.00117304
ENSMUSG00000023913	Pla2g7	-0.112979	1	-0.636	1	3.33862	0.00117449
ENSMUSG00000024679	Ms4a6d	-0.130579	1	-0.0822545	1	3.57176	0.00118589
ENSMUSG00000000544	Gpa33	-0.696636	1	2.21424	1	6.8013	0.00119545
ENSMUSG00000037725	Ckap2	-0.283828	1	-0.716342	1	2.61621	0.00119827
ENSMUSG00000054342	Kcnn4	-0.289599	1	-0.246127	1	3.52855	0.00119827
ENSMUSG00000073802	Cdkn2b	0.161879	1	-0.905561	1	4.5309	0.00122262
ENSMUSG00000026837	Col5a1	-0.135325	1	-0.16241	1	2.09447	0.00124093
ENSMUSG00000030759	Far1	-0.444337	1	-0.227887	1	2.06313	0.00124093
ENSMUSG00000027797	Dclk1	-0.694557	1	-0.510455	1	3.42823	0.00127143
ENSMUSG00000039109	F13a1	0.0845295	1	0.0276898	1	2.21798	0.00130055
ENSMUSG00000032015	Pou2f3	-0.363859	1	0.834472	1	7.66429	0.00131451
ENSMUSG00000045328	Cenpe	-0.420619	1	-0.368952	1	2.85765	0.00131481
ENSMUSG00000051906	Cd209f	-0.915802	1	-1.2147	1	2.59887	0.00131519
ENSMUSG00000023349	Clec4n	-0.0775173	1	-0.0516695	1	5.96606	0.00132927
ENSMUSG00000042331	Specc1	-0.145473	1	0.415195	1	2.40025	0.00134459
ENSMUSG00000001506	Col1a1	-0.550756	1	-0.140961	1	2.72621	0.00134939
ENSMUSG00000013338	Fer1l4	0	1	3.58005	1	7.4905	0.00136059
ENSMUSG00000029484	Anxa3	-0.0626517	1	-0.183782	1	2.02127	0.00136059
ENSMUSG00000032038	St3gal4	-0.0457085	1	0.236351	1	1.85972	0.00136059
ENSMUSG00000058715	Fcer1g	0.177255	1	0.123958	1	2.9921	0.00136059
ENSMUSG00000066438	Plekhd1	-0.137946	1	-1.34702	1	4.21381	0.00138865
ENSMUSG00000035352	Ccl12	-0.200902	1	0.0747262	1	4.87964	0.00140123
ENSMUSG00000030017	Reg3g	-1.71359	1	1.5517	1	7.25276	0.00145824
ENSMUSG00000031216	Stard8	0.197593	1	0.123083	1	1.50253	0.00147017
ENSMUSG00000032908	Sgpp2	0.246438	1	0.234421	1	2.6541	0.00147017
ENSMUSG00000095115	Itpripl2	-0.256855	1	-0.0919579	1	1.87976	0.00147017
ENSMUSG00000039385	Cdh6	-0.0729969	1	-1.00393	1	3.8873	0.0014742
ENSMUSG00000023039	Krt7	0.0592622	1	0.685773	1	3.7727	0.00152397
ENSMUSG00000022150	Dab2	-0.0184054	1	-0.326831	1	1.81361	0.00153826
ENSMUSG00000049130	C5ar1	-0.0511053	1	0.0669297	1	2.80438	0.00155336
ENSMUSG00000023367	Tmem176a	0.201781	1	0.288987	1	1.86853	0.00159523
ENSMUSG00000039126	Prune2	0.0563413	1	-0.67752	1	2.19913	0.00161335
ENSMUSG00000029622	Arpc1b	-0.00786885	1	-0.120425	1	1.69302	0.00164095
ENSMUSG00000040158	Tax1bp3	-0.0689916	1	-0.0808705	1	1.61751	0.00164095
ENSMUSG00000010154	Spire2	0.195716	1	-0.0250475	1	2.66878	0.0016573
ENSMUSG00000024736	Tmem132a	-0.154036	1	0.606719	1	2.02756	0.0016793
ENSMUSG00000072082	Ccnf	-0.494778	1	-0.155249	1	2.56916	0.00170814
ENSMUSG00000040552	C3ar1	0.236856	1	-0.156712	1	2.97295	0.00173388
ENSMUSG00000001467	Cyp51	-0.666562	1	-0.382335	1	1.5886	0.00179337
ENSMUSG00000030050	Gkn1	0	1	8.32425	1	12.4931	0.00179337
ENSMUSG00000035852	Misp	0.0904365	1	1.01326	1	3.91615	0.00179337
ENSMUSG00000031778	Cx3cl1	0.0927718	1	-0.544346	1	2.15996	0.00179893
ENSMUSG00000035673	Sbno2	-0.22436	1	0.0981592	1	2.22136	0.00182864
ENSMUSG00000111709	Gm3776	0	1	5.16462	1	11.1784	0.00182864
ENSMUSG00000017057	Il13ra1	-0.229789	1	0.593323	1	1.81378	0.00188729
ENSMUSG00000030208	Emp1	-0.185082	1	0.28114	1	2.63521	0.00189502
ENSMUSG00000030616	Sytl2	-0.216065	1	0.0392726	1	3.09438	0.00189548
ENSMUSG00000018593	Sparc	-0.186186	1	-0.478113	1	1.92965	0.00189565
ENSMUSG00000033717	Adra2a	0.161067	1	0.279616	1	1.97609	0.00192321
ENSMUSG00000031430	Vsig1	-1.08322	1	5.54008	1	10.2212	0.00196979
ENSMUSG00000021678	F2rl1	-0.0306198	1	0.0928674	1	2.688	0.00197354
ENSMUSG00000029762	Akr1b8	-0.00197691	1	0.666378	1	2.83286	0.00197354
ENSMUSG00000041959	S100a10	-0.273724	1	-0.533957	1	1.83518	0.00197354
ENSMUSG00000036718	Micall2	-0.0627993	1	0.0758373	1	2.33625	0.00199616
ENSMUSG00000021696	Elovl7	-0.223518	1	0.757601	1	2.26255	0.00201257
ENSMUSG00000053141	Ptprt	-0.000528189	1	-0.46617	1	3.64242	0.00202603
ENSMUSG00000025804	Ccr1	-0.34239	1	-0.438772	1	3.73009	0.00203389
ENSMUSG00000026833	Olfm1	0.188126	1	-0.297804	1	2.59427	0.00203659
ENSMUSG00000043832	Clec4a3	-0.505639	1	0.0956889	1	2.76559	0.00203659
ENSMUSG00000007080	Pole	-0.403627	1	-0.692104	1	2.29277	0.00204242
ENSMUSG00000015839	Nfe2l2	0.142409	1	-0.224903	1	1.27006	0.00208511
ENSMUSG00000078942	Naip6	-0.391061	1	1.09178	1	2.22866	0.00208819
ENSMUSG00000044162	Tnip3	-0.61057	1	0.71306	1	3.6111	0.00211865
ENSMUSG00000021493	Pdlim7	0.0140385	1	-0.604343	1	2.44874	0.00220954
ENSMUSG00000009013	Dynll1	-0.0353937	1	-0.157789	1	1.07914	0.00225298
ENSMUSG00000055415	Atp10b	-0.32371	1	1.9645	1	9.82617	0.00229974
ENSMUSG00000032400	Zwilch	-0.494252	1	-0.291149	1	2.65699	0.00232007
ENSMUSG00000000983	Wfdc18	-1.14811	1	2.99966	1	5.5889	0.00232627
ENSMUSG00000028777	Gnat3	-3.65741	1	-2.2728	1	7.14297	0.00233081
ENSMUSG00000046804	Phgr1	0	1	4.27025	1	10.2818	0.00234068
ENSMUSG00000073678	Pgap1	-0.331074	1	0.212182	1	2.09947	0.00234068
ENSMUSG00000031780	Ccl17	-0.440543	1	-1.04291	1	9.5841	0.00235958
ENSMUSG00000035818	Plekhs1	0.63647	1	0.846358	1	3.50881	0.00240885
ENSMUSG00000019987	Arg1	0.402926	1	1.22397	1	4.40715	0.00241003
ENSMUSG00000026688	Mgst3	-0.19459	1	-0.0822765	1	1.99051	0.00241417
ENSMUSG00000052563	D930048N14Rik	-0.22434	1	-0.77282	1	2.08238	0.00242984
ENSMUSG00000115388	Eppk1	-0.304698	1	-0.0953924	1	2.50137	0.00242984
ENSMUSG00000034947	Tmem106a	-0.0621573	1	0.307752	1	1.78414	0.00245248
ENSMUSG00000035279	Ssc5d	-0.197983	1	-0.463145	1	1.75499	0.00245248
ENSMUSG00000035385	Ccl2	-0.983454	1	1.04059	1	4.25018	0.00245248
ENSMUSG00000032717	Mdfi	0.464588	1	0.557564	1	2.77881	0.00245562
ENSMUSG00000032690	Oas2	-0.774458	1	0.269284	1	2.44328	0.00246446
ENSMUSG00000013584	Aldh1a2	-0.451026	1	0.997054	1	2.1758	0.00248026
ENSMUSG00000017929	B4galt5	-0.37919	1	0.155106	1	2.09605	0.00248672
ENSMUSG00000035640	Cbarp	0.331693	1	-0.124983	1	1.86864	0.00248672
ENSMUSG00000043430	Psapl1	-1.29079	1	-1.77723	1	8.58469	0.0024953
ENSMUSG00000073413	Ly6g6d	0.172015	1	-0.296574	1	3.26149	0.0024953
ENSMUSG00000031508	Ankrd10	-0.0526685	1	0.347785	1	1.02001	0.0025774
ENSMUSG00000026042	Col5a2	-0.304715	1	-0.190375	1	2.17826	0.00262385
ENSMUSG00000060063	Alox5ap	0.258094	1	-0.334437	1	2.44518	0.00263684
ENSMUSG00000068893	Sprr2a2	-2.58105	1	7.95356	1	12.7781	0.00267756
ENSMUSG00000040681	Hmgn1	0.163273	1	0.0119477	1	1.1616	0.00268554
ENSMUSG00000045763	Basp1	-0.310227	1	0.118311	1	2.81421	0.00268591
ENSMUSG00000007041	Clic1	-0.0839835	1	-0.00696014	1	1.95023	0.0026978
ENSMUSG00000036968	Cnpy4	-0.178402	1	-0.702355	1	1.66284	0.00270525
ENSMUSG00000031375	Bgn	-0.212126	1	-0.342832	1	2.57143	0.00272307
ENSMUSG00000033187	BC016579	0.0235231	1	0.845307	1	4.65352	0.00275516
ENSMUSG00000022227	Mcpt1	-0.685329	1	3.39906	1	10.3046	0.00281962
ENSMUSG00000079227	Ccr5	-0.760185	1	0.377947	1	3.97995	0.00281962
ENSMUSG00000038668	Lpar1	-0.319139	1	-0.69318	1	1.73348	0.00285048
ENSMUSG00000056427	Slit3	0.549151	1	0.322347	1	1.8279	0.00289281
ENSMUSG00000003541	Ier3	0.383687	1	0.0804297	1	2.78385	0.00296763
ENSMUSG00000006715	Gmnn	0.143491	1	-0.153392	1	1.63319	0.00296763
ENSMUSG00000029177	Cenpa	-0.186581	1	-0.232378	1	2.19508	0.00298112
ENSMUSG00000040148	Hmx3	-0.830418	1	0	1	6.97054	0.00299707
ENSMUSG00000068744	Psrc1	-0.0374607	1	-0.173613	1	2.76407	0.00299785
ENSMUSG00000002055	Spag5	-0.376247	1	-0.4948	1	2.27221	0.00303175
ENSMUSG00000018920	Cxcl16	-0.131795	1	-0.756113	1	3.54977	0.00307441
ENSMUSG00000018339	Gpx3	0.72423	1	-0.557175	1	1.81396	0.00307608
ENSMUSG00000032725	Folr2	0.300251	1	-0.25021	1	2.15255	0.00308161
ENSMUSG00000036334	Igsf10	-0.452013	1	0.00090327	1	1.84562	0.00309875
ENSMUSG00000028583	Pdpn	-0.1668	1	-0.508747	1	1.99646	0.00314356
ENSMUSG00000038366	Lasp1	-0.0299467	1	0.0250106	1	1.35341	0.00316184
ENSMUSG00000032899	Styk1	-0.0166671	1	0.632755	1	3.00108	0.0031778
ENSMUSG00000036412	Arsi	-0.618377	1	0.771271	1	2.25265	0.00319605
ENSMUSG00000001473	Tubb6	-0.203415	1	0.097675	1	1.75191	0.00320375
ENSMUSG00000009248	Ascl2	-0.426794	1	1.53595	1	7.02952	0.00320375
ENSMUSG00000027087	Itgav	-0.153754	1	-0.00501075	1	1.72353	0.00321468
ENSMUSG00000047126	Cltc	-0.171963	1	0.0491288	1	1.00712	0.00327846
ENSMUSG00000045991	Onecut2	-1.46198	1	3.99973	1	7.28107	0.00330374
ENSMUSG00000075707	Dio3	-0.85356	1	1.53226	1	5.30767	0.00332051
ENSMUSG00000023048	Prr13	-0.0108431	1	0.0381163	1	1.18668	0.0033234
ENSMUSG00000043705	Capn13	-3.00734	1	5.60988	1	9.70797	0.0033693
ENSMUSG00000067231	Cyp2c65	0	1	4.95702	1	10.252	0.00339885
ENSMUSG00000031443	F7	-0.176994	1	0.838229	1	5.35571	0.00341907
ENSMUSG00000003420	Fcgrt	0.195642	1	-0.445795	1	1.8402	0.00343283
ENSMUSG00000021614	Vcan	-0.704132	1	0.111797	1	2.74216	0.00346295
ENSMUSG00000027709	Mccc1	-0.0567524	1	-0.519537	1	-1.34295	0.00346295
ENSMUSG00000038400	Pmepa1	-0.269067	1	-0.941826	1	2.67888	0.00346295
ENSMUSG00000050100	Hmx2	0	1	0	1	6.43024	0.00346295
ENSMUSG00000074570	Cass4	-0.0943205	1	-0.324261	1	3.79555	0.00346295
ENSMUSG00000074006	Omp	-0.435607	1	-1.78847	1	6.52677	0.00351692
ENSMUSG00000026566	Mpzl1	0.0659052	1	0.0691028	1	1.77403	0.00359036
ENSMUSG00000006800	Sulf2	-0.0535781	1	0.0618417	1	1.85532	0.00367394
ENSMUSG00000062825	Actg1	-0.0605341	1	-0.0964401	1	1.77435	0.00367394
ENSMUSG00000031799	Tpm4	-0.303016	1	-0.039553	1	1.72129	0.00372822
ENSMUSG00000040711	Sh3pxd2b	-0.140276	1	0.100588	1	2.28682	0.00373338
ENSMUSG00000025921	Rdh10	-0.0480283	1	0.194935	1	2.30797	0.00379
ENSMUSG00000029378	Areg	-1.2263	1	3.79396	1	9.60727	0.00379833
ENSMUSG00000030589	Rasgrp4	0.0512091	1	0.375268	1	2.74463	0.00382153
ENSMUSG00000002833	Hdgfl2	0.252513	1	-0.135409	1	-1.16172	0.00395092
ENSMUSG00000021109	Hif1a	-0.242275	1	-0.0564035	1	1.39964	0.00395092
ENSMUSG00000029322	Plac8	-0.370103	1	-0.0617127	1	3.39748	0.00395092
ENSMUSG00000034675	Dbn1	0.260985	1	-0.503047	1	1.8709	0.00395092
ENSMUSG00000018570	X2810408A11Rik	0.313292	1	-0.0026264	1	3.31826	0.00407757
ENSMUSG00000032091	Tmprss4	0.0682907	1	-0.217971	1	2.55857	0.00417544
ENSMUSG00000073490	Ifi207	0.416167	1	0.341849	1	2.15089	0.00417544
ENSMUSG00000034463	Scara3	0.257857	1	0.515305	1	2.12247	0.00419918
ENSMUSG00000014725	Adam28	0	1	1.92264	1	9.32473	0.00422596
ENSMUSG00000026939	Tmem141	0.408087	1	-0.319478	1	1.6174	0.00422596
ENSMUSG00000029371	Cxcl5	-0.516913	1	2.10467	1	6.57246	0.00422596
ENSMUSG00000031937	Vstm5	0.324054	1	-0.541984	1	3.96761	0.00422596
ENSMUSG00000040118	Cacna2d1	-0.151645	1	0.308967	1	2.03392	0.00422596
ENSMUSG00000062127	Cttnbp2nl	-0.135038	1	-0.333988	1	2.11541	0.00423377
ENSMUSG00000042684	Npl	0.239016	1	0.351763	1	3.70695	0.00427559
ENSMUSG00000025154	Arhgap19	-0.0632228	1	-0.171443	1	2.16682	0.0042793
ENSMUSG00000028597	Gpx7	-0.111332	1	-0.329899	1	1.93898	0.0042793
ENSMUSG00000032060	Cryab	-0.576108	1	-1.09059	1	-1.71275	0.0042793
ENSMUSG00000004562	Arhgef40	-0.148831	1	-0.353478	1	2.1303	0.00428755
ENSMUSG00000020592	Sdc1	-0.138662	1	-0.0877355	1	2.63918	0.00428755
ENSMUSG00000023885	Thbs2	-0.0408514	1	-0.408297	1	3.30181	0.00428755
ENSMUSG00000028358	Zfp618	0.215857	1	1.03628	1	2.14894	0.00428755
ENSMUSG00000032265	Tent5a	-0.108148	1	0.28963	1	1.87889	0.00428755
ENSMUSG00000090213	Tmem189	0.134175	1	-0.018041	1	1.13844	0.00428755
ENSMUSG00000027408	Cpxm1	-0.102519	1	0.0917307	1	3.05055	0.00429314
ENSMUSG00000112148	Lilrb4a	-0.381083	1	0.362509	1	3.17576	0.00431834
ENSMUSG00000051323	Pcdh19	0.313504	1	-0.535279	1	2.14249	0.00436819
ENSMUSG00000026065	Slc9a4	-2.00098	1	4.56364	1	6.88197	0.00442507
ENSMUSG00000002831	Plin4	0.753163	1	-3.4783	1	-4.499	0.0044976
ENSMUSG00000031379	Pir	0.337701	1	-1.2888	1	2.76289	0.00452343
ENSMUSG00000032374	Plod2	-0.28923	1	-0.0221606	1	2.23383	0.00453308
ENSMUSG00000035439	Haus8	-0.374485	1	-0.392287	1	2.5359	0.00455094
ENSMUSG00000050359	Sprr1a	-1.73211	1	0.762114	1	8.57374	0.00457319
ENSMUSG00000030866	Ern2	-0.958258	1	3.14309	1	10.0359	0.0046183
ENSMUSG00000027695	Pld1	0.131919	1	0.89532	1	1.39914	0.0047282
ENSMUSG00000017723	Wfdc2	-0.200456	1	2.07184	1	3.8601	0.00483779
ENSMUSG00000101389	Ms4a4a	0.463199	1	-0.371144	1	2.42711	0.00485212
ENSMUSG00000028364	Tnc	0.13032	1	0.239014	1	6.99432	0.00485309
ENSMUSG00000073408	Mucl3	1.44623	1	0.287093	1	7.88258	0.00485309
ENSMUSG00000006445	Epha2	0.209965	1	-0.52462	1	2.62691	0.00507103
ENSMUSG00000039191	Rbpj	0.0110957	1	0.215489	1	1.13148	0.00507175
ENSMUSG00000110266	Gm32742	-0.534066	1	-0.0999883	1	7.85464	0.00511777
ENSMUSG00000028128	F3	0.327321	1	-0.33128	1	2.78222	0.00512055
ENSMUSG00000031367	Ap1s2	0.0282339	1	-0.0189535	1	1.89765	0.00519449
ENSMUSG00000046598	Bdh1	-0.118713	1	-1.49595	1	2.04681	0.00522428
ENSMUSG00000036896	C1qc	0.178974	1	0.0606495	1	2.36737	0.00530282
ENSMUSG00000030560	Ctsc	-0.325887	1	0.171537	1	1.73107	0.00530407
ENSMUSG00000041688	Amot	-0.139302	1	0.476929	1	2.14119	0.00530407
ENSMUSG00000051048	P4ha3	-0.403792	1	-1.36873	1	6.19881	0.00530407
ENSMUSG00000019979	Apaf1	-0.37855	1	-0.251151	1	1.98711	0.00535405
ENSMUSG00000015947	Fcgr1	-0.072594	1	0.253271	1	3.30558	0.00537935
ENSMUSG00000022102	Dok2	-0.274584	1	-0.141906	1	2.87522	0.00537935
ENSMUSG00000027204	Fbn1	0.0324607	1	0.157281	1	1.8884	0.00537935
ENSMUSG00000034311	Kif4	-0.146804	1	-0.0708289	1	2.74621	0.00537935
ENSMUSG00000040127	Sdr9c7	-1.06912	1	-0.94014	1	-4.0269	0.00537935
ENSMUSG00000061731	Ext1	-0.0617592	1	-0.145237	1	1.36902	0.00537935
ENSMUSG00000074796	Slc4a11	-0.611441	1	0.89011	1	5.44729	0.00537935
ENSMUSG00000036446	Lum	-0.60786	1	-0.444569	1	2.03205	0.0053963
ENSMUSG00000026576	Atp1b1	0.0674636	1	0.388402	1	1.59002	0.0054255
ENSMUSG00000029135	Fosl2	-0.0939278	1	0.104319	1	1.68551	0.00546443
ENSMUSG00000038415	Foxq1	-0.721335	1	1.92173	1	4.569	0.00547838
ENSMUSG00000042129	Rassf4	-0.209407	1	0.0103874	1	1.89374	0.00547838
ENSMUSG00000070003	Ssbp4	0.169765	1	0.0200212	1	1.28603	0.00547838
ENSMUSG00000035165	Kcne3	-0.347645	1	0.809226	1	3.26942	0.00550626
ENSMUSG00000063193	Cd300lb	0.370852	1	-0.0438212	1	2.77318	0.00550626
ENSMUSG00000060487	Samd5	-0.536713	1	0.243705	1	3.89778	0.00563352
ENSMUSG00000066607	Insyn1	-0.48173	1	0.139726	1	2.46014	0.00568681
ENSMUSG00000031555	Adam9	-0.154508	1	-0.176713	1	1.26905	0.00568726
ENSMUSG00000033880	Lgals3bp	-0.0923952	1	0.140201	1	1.434	0.00586667
ENSMUSG00000025232	Hexa	-0.0484939	1	-0.0619061	1	1.32908	0.00588551
ENSMUSG00000028184	Adgrl2	-0.015249	1	-0.144218	1	1.62313	0.00588551
ENSMUSG00000000562	Adora3	0.203585	1	0.397109	1	7.02448	0.00593118
ENSMUSG00000032332	Col12a1	-0.371676	1	-0.142953	1	5.20263	0.00603726
ENSMUSG00000032454	Rbp2	1.96646	1	-0.945571	1	5.75867	0.00616515
ENSMUSG00000018585	Atox1	0.104036	1	-0.185976	1	1.04299	0.00619237
ENSMUSG00000028702	Rad54l	-0.817734	1	-0.486794	1	2.49091	0.00619237
ENSMUSG00000040950	Mgl2	-0.284131	1	0.0548238	1	2.37976	0.00619237
ENSMUSG00000052631	Sh2d6	-1.70219	1	-0.551015	1	4.23877	0.00619237
ENSMUSG00000089762	Ier5l	-0.020595	1	-0.380152	1	2.1334	0.00619237
ENSMUSG00000029669	Tspan12	0.278855	1	-0.840654	1	1.8881	0.00624917
ENSMUSG00000070407	Hs3st3b1	-0.0967358	1	-0.335565	1	-1.25199	0.00627506
ENSMUSG00000033213	AA467197	-0.839305	1	-0.358361	1	5.9832	0.0063027
ENSMUSG00000034919	Ttc22	1.34254	1	1.09363	1	3.44425	0.0063027
ENSMUSG00000022957	Itsn1	-0.154029	1	-0.464005	1	1.49193	0.00631362
ENSMUSG00000032013	Trim29	-1.4785	1	0.424507	1	7.90228	0.00639451
ENSMUSG00000075254	Heg1	-0.302109	1	-0.65965	1	1.4354	0.00641102
ENSMUSG00000010796	Asz1	0	1	-1.77674	1	5.47618	0.00641353
ENSMUSG00000030103	Bhlhe40	-0.129407	1	-1.24876	1	1.93788	0.00641353
ENSMUSG00000020911	Krt19	-0.13969	1	0.380581	1	2.92212	0.00641989
ENSMUSG00000026223	Itm2c	0.325316	1	0.0299465	1	1.10578	0.00641989
ENSMUSG00000067006	Serpinb5	-0.568715	1	2.68634	1	9.53984	0.00650845
ENSMUSG00000020897	Aurkb	-0.195375	1	-0.641202	1	2.31764	0.00651706
ENSMUSG00000033685	Ucp2	0.00163806	1	-0.139113	1	1.70881	0.00653605
ENSMUSG00000037379	Spon2	-0.528644	1	1.11388	1	2.75704	0.00655115
ENSMUSG00000002985	Apoe	0.262124	1	-0.508496	1	2.30077	0.00667059
ENSMUSG00000040616	Tmem51	0.277261	1	-0.451341	1	1.439	0.00687702
ENSMUSG00000027331	Knstrn	0.181974	1	-0.74905	1	1.93457	0.00689586
ENSMUSG00000036459	Wtip	0.170138	1	0.684208	1	1.41068	0.00702379
ENSMUSG00000048779	P2ry6	-0.0083059	1	0.258809	1	2.11255	0.00707177
ENSMUSG00000068794	Col28a1	0.38597	1	-2.53038	1	3.45361	0.00711744
ENSMUSG00000030223	Ptpro	-0.262972	1	-0.248465	1	2.28948	0.00725638
ENSMUSG00000038980	Rbbp8nl	-0.924458	1	-0.906625	1	7.35519	0.00725638
ENSMUSG00000021749	Oit1	-0.26892	1	0.504836	1	6.79173	0.00726443
ENSMUSG00000026193	Fn1	-0.614266	1	-0.333215	1	2.43734	0.00726563
ENSMUSG00000069808	Fam57a	0.105298	1	-0.315575	1	1.63306	0.00732146
ENSMUSG00000044042	Fmn1	-0.280712	1	0.656611	1	2.15538	0.0074304
ENSMUSG00000078664	Sprr2a1	-3.20378	1	7.84411	1	12.5011	0.00744985
ENSMUSG00000026930	Gpsm1	-0.0316676	1	-0.410953	1	-1.40565	0.00747786
ENSMUSG00000067377	Tspan6	0.245143	1	-0.327951	1	1.8624	0.00747786
ENSMUSG00000003271	Sult2b1	-0.119219	1	-0.104977	1	3.90865	0.00749064
ENSMUSG00000025492	Ifitm3	0.318271	1	0.613767	1	1.41005	0.00749064
ENSMUSG00000029359	Tesc	-0.143866	1	-0.00703684	1	2.06233	0.00750937
ENSMUSG00000024501	Dpysl3	-0.244699	1	-0.239046	1	2.0411	0.00761033
ENSMUSG00000022941	Ripply3	0.252036	1	0.076747	1	2.24359	0.00782947
ENSMUSG00000039883	Lrrc17	-0.32164	1	-0.0260516	1	2.11738	0.00782947
ENSMUSG00000013698	Pea15a	-0.150039	1	-0.200637	1	1.51858	0.00784178
ENSMUSG00000036805	Noxa1	0.868438	1	1.4601	1	3.34324	0.00785353
ENSMUSG00000037106	Fer1l6	-0.630701	1	-0.0166023	1	5.9845	0.00785353
ENSMUSG00000024730	Ms4a8a	0.0584377	1	-0.355536	1	4.04509	0.00802476
ENSMUSG00000025467	Prap1	0.931683	1	2.26798	1	5.39834	0.00809086
ENSMUSG00000035455	Fignl1	-0.606961	1	-0.38881	1	2.79922	0.00809696
ENSMUSG00000045518	Onecut3	0.122188	1	4.54314	1	10.8129	0.00809696
ENSMUSG00000053175	Bcl3	-0.163488	1	-0.0230277	1	2.81505	0.00811213
ENSMUSG00000040613	Apobec1	-0.310215	1	0.049158	1	2.7464	0.00824345
ENSMUSG00000063146	Clip2	0.0616509	1	0.0605303	1	1.04341	0.00842764
ENSMUSG00000024827	Gldc	0.301536	1	-1.52784	1	7.89787	0.00843631
ENSMUSG00000027610	Gss	0.375342	1	0.111487	1	1.29661	0.00843631
ENSMUSG00000072235	Tuba1a	-0.0132381	1	-0.455541	1	1.42084	0.00843631
ENSMUSG00000026579	F5	-0.117034	1	-0.201087	1	2.85314	0.0084978
ENSMUSG00000067916	Zfp991	-0.626349	1	-0.66276	1	2.70668	0.00865844
ENSMUSG00000049723	Mmp12	-0.590493	1	0.761927	1	5.38807	0.00865888
ENSMUSG00000037418	Best1	0.56051	1	0.625055	1	2.62312	0.00868483
ENSMUSG00000043557	Mdga1	-0.322779	1	0.416277	1	3.49706	0.00868483
ENSMUSG00000044912	Syt16	2.14194	1	1.31948	1	4.87523	0.00868483
ENSMUSG00000066861	Oas1g	-1.08243	1	0.808798	1	2.66067	0.00868483
ENSMUSG00000024644	Cndp2	0.169596	1	-0.243396	1	1.06705	0.00878521
ENSMUSG00000058672	Tubb2a	-0.0652891	1	-0.314898	1	1.38752	0.00880206
ENSMUSG00000032411	Tfdp2	0.234433	1	-0.125561	1	-1.39973	0.00886262
ENSMUSG00000036438	Calm2	-0.0719215	1	-0.208637	1	1.03538	0.00895186
ENSMUSG00000026605	Cenpf	-0.658959	1	-0.211158	1	2.19943	0.00899017
ENSMUSG00000037613	Tnfrsf23	0.0684416	1	0.554531	1	3.7887	0.00914081
ENSMUSG00000071226	Cecr2	-0.259754	1	0.240564	1	-1.67448	0.00920989
ENSMUSG00000048988	Elfn1	0.735018	1	0.926306	1	3.3855	0.00932766
ENSMUSG00000036545	Adamts2	-0.028747	1	-0.244245	1	1.92109	0.00957692
ENSMUSG00000043157	Arl11	0.282084	1	-0.142496	1	3.07201	0.00971617
ENSMUSG00000023224	Serping1	0.152638	1	-0.0366789	1	1.45791	0.00976347
ENSMUSG00000074622	Mafb	0.191104	1	0.155118	1	2.27478	0.00982607
ENSMUSG00000023905	Tnfrsf12a	0.00771212	1	0.0211638	1	2.52853	0.00987104
ENSMUSG00000079620	Muc4	0.0972246	1	0.782214	1	3.67625	0.00987104
ENSMUSG00000019960	Dusp6	0.174048	1	-0.131214	1	1.82267	0.00997644
ENSMUSG00000022122	Ednrb	0.253655	1	-0.324582	1	1.36361	0.0101708
ENSMUSG00000027715	Ccna2	-0.293517	1	-0.090525	1	1.99575	0.0101708
ENSMUSG00000070390	Nlrp1b	-0.57851	1	1.00207	1	3.94686	0.0101708
ENSMUSG00000090356	Teddm3	-0.514851	1	0.0671911	1	8.70596	0.0101708
ENSMUSG00000026303	Mlph	0.697335	1	0.499828	1	2.41376	0.0102302
ENSMUSG00000039005	Tlr4	-0.255708	1	-0.0602931	1	2.33692	0.0102835
ENSMUSG00000043939	A530064D06Rik	-0.109956	1	-1.80248	1	3.68638	0.0103337
ENSMUSG00000078771	Evi2a	-0.320928	1	-0.132953	1	3.38795	0.0103337
ENSMUSG00000026072	Il1r1	-0.148339	1	0.688131	1	1.81622	0.010505
ENSMUSG00000028028	Alpk1	-0.29374	1	-0.337529	1	2.35108	0.010505
ENSMUSG00000029269	Sult1b1	-0.376005	1	2.46367	1	8.30392	0.010505
ENSMUSG00000031584	Gsr	0.0834432	1	0.0871382	1	1.09965	0.010505
ENSMUSG00000027469	Tpx2	-0.0393092	1	-0.882373	1	1.85211	0.0105291
ENSMUSG00000029311	Hsd17b11	0.192551	1	0.364999	1	1.27648	0.0105291
ENSMUSG00000070436	Serpinh1	-0.434876	1	-0.328012	1	1.45565	0.0107802
ENSMUSG00000026355	Mcm6	-0.183979	1	0.0924757	1	1.43253	0.0108104
ENSMUSG00000095677	Dynlt1f	-0.100389	1	-0.0194259	1	1.43835	0.0108115
ENSMUSG00000096525	Gm2663	1.94618	1	0.570166	1	4.75841	0.0108429
ENSMUSG00000070942	Il1rl2	-0.394141	1	0.271736	1	2.42081	0.0109742
ENSMUSG00000029838	Ptn	-0.573624	1	0.141123	1	2.20808	0.011002
ENSMUSG00000001403	Ube2c	0.290391	1	-0.606933	1	1.99215	0.0110163
ENSMUSG00000022952	Runx1	-0.647369	1	0.0460855	1	4.04497	0.0110163
ENSMUSG00000045136	Tubb2b	-0.520439	1	-0.31292	1	2.36718	0.0110481
ENSMUSG00000020737	Jpt1	0.0159497	1	0.0556807	1	1.21138	0.0114663
ENSMUSG00000062248	Cks2	0.0791436	1	0.429068	1	1.82547	0.0114992
ENSMUSG00000006476	Nsmf	0.083656	1	0.224608	1	0.976457	0.0115485
ENSMUSG00000020377	Ltc4s	0.281416	1	-0.0306752	1	3.10773	0.0116524
ENSMUSG00000001555	Fkbp10	0.146242	1	-0.293227	1	1.84186	0.0117002
ENSMUSG00000047180	Neurl3	-0.205551	1	-0.203396	1	3.1059	0.0117621
ENSMUSG00000012443	Kif11	-0.474568	1	-0.331232	1	2.13319	0.0118044
ENSMUSG00000002910	Arrdc2	-0.0106137	1	-0.329382	1	-1.33703	0.0118606
ENSMUSG00000043924	Ncmap	0.154079	1	-0.0915104	1	3.04667	0.0118606
ENSMUSG00000016477	E2f3	0.111026	1	-0.662521	1	1.59369	0.0118817
ENSMUSG00000037031	Tspan15	0.293552	1	-0.659034	1	1.49144	0.0118817
ENSMUSG00000031004	Mki67	-0.431322	1	-0.316363	1	1.73325	0.0119096
ENSMUSG00000054404	Slfn5	0.00353381	1	0.109051	1	1.5661	0.0119096
ENSMUSG00000020607	Lratd1	-0.313015	1	-0.403578	1	3.19983	0.0120679
ENSMUSG00000059201	Lep	-0.854329	1	-4.85451	1	-8.51911	0.0123287
ENSMUSG00000073489	Ifi204	-0.0851819	1	0.000248079	1	1.70629	0.0123378
ENSMUSG00000024331	Dsc2	-0.179815	1	-0.0835673	1	1.3922	0.0123931
ENSMUSG00000026675	Hsd17b7	-0.181824	1	-0.37616	1	1.88154	0.0123931
ENSMUSG00000022371	Col14a1	-0.328391	1	-0.520252	1	1.63711	0.0124621
ENSMUSG00000031444	F10	-0.0129112	1	-0.933897	1	4.24299	0.0124856
ENSMUSG00000023153	Tmem52	-0.727703	1	-2.34616	1	-3.11632	0.0125144
ENSMUSG00000063632	Sox11	-0.665451	1	-1.22766	1	4.95053	0.0127043
ENSMUSG00000019539	Rcn3	-0.280035	1	-0.337863	1	1.69272	0.0127962
ENSMUSG00000066877	Nck2	0.376178	1	0.396066	1	1.19536	0.0127962
ENSMUSG00000030111	A2m	-0.0647778	1	-0.227767	1	8.8045	0.0128653
ENSMUSG00000001419	Mef2d	0.00587896	1	-0.182425	1	-0.818616	0.0128855
ENSMUSG00000016382	Pls3	0.00771407	1	-0.59763	1	1.73736	0.0128855
ENSMUSG00000070047	Fat1	0.0896486	1	0.0478118	1	1.71643	0.0129237
ENSMUSG00000004843	Chmp2b	0.113792	1	0.0729524	1	1.01037	0.0129536
ENSMUSG00000028238	Atp6v0d2	-1.09545	1	-1.06612	1	5.07695	0.0129536
ENSMUSG00000034206	Polq	-0.542812	1	-0.877552	1	2.93002	0.0129536
ENSMUSG00000048376	F2r	-0.168225	1	-0.467368	1	3.09716	0.0133486
ENSMUSG00000030546	Plin1	0.397317	1	-4.66785	1	-7.68301	0.0133577
ENSMUSG00000023022	Lima1	0.0477986	1	0.00683502	1	1.0108	0.013442
ENSMUSG00000024659	Anxa1	-0.129986	1	-0.264442	1	1.97413	0.0135494
ENSMUSG00000043099	Hic1	0.208434	1	-0.726965	1	1.63459	0.013981
ENSMUSG00000030641	Ddias	-0.446394	1	0.633974	1	2.92112	0.0142381
ENSMUSG00000031740	Mmp2	-0.0106443	1	-0.101808	1	1.80405	0.0142381
ENSMUSG00000001768	Rin2	-0.249961	1	-0.369146	1	1.52752	0.0142493
ENSMUSG00000026343	Gpr39	1.42933	1	1.10324	1	3.0494	0.0146285
ENSMUSG00000085793	Lin52	0.0918442	1	-0.0651606	1	-1.0071	0.0146541
ENSMUSG00000032010	Usp2	0.235626	1	-0.963768	1	-2.52196	0.0146754
ENSMUSG00000037313	Tacc3	0.254052	1	-0.329762	1	1.646	0.0146754
ENSMUSG00000031875	Cmtm3	-0.0891019	1	0.0809327	1	1.81975	0.0148746
ENSMUSG00000095026	Gm3336	-0.93394	1	-0.0340584	1	3.34412	0.0148746
ENSMUSG00000026348	Acmsd	-1.84278	1	0.539036	1	6.84185	0.0150956
ENSMUSG00000021569	Trip13	-0.0976695	1	-0.654258	1	2.3701	0.0152416
ENSMUSG00000057278	Snrpg	0.0183005	1	0.0325421	1	1.27002	0.0152713
ENSMUSG00000063160	Numbl	-0.22808	1	-0.640578	1	1.41877	0.0152713
ENSMUSG00000018862	Otop3	1.76986	1	2.9138	1	6.26285	0.015331
ENSMUSG00000020458	Rtn4	-0.0993612	1	-0.322689	1	1.39533	0.0154723
ENSMUSG00000027454	Gins1	-0.0304687	1	-0.154588	1	1.90385	0.015533
ENSMUSG00000046223	Plaur	-0.0461044	1	0.472283	1	2.76307	0.015533
ENSMUSG00000049128	Ivl	-2.1528	1	0	1	8.77873	0.0155898
ENSMUSG00000045273	Cenph	-0.488245	1	-0.111325	1	2.4533	0.0157932
ENSMUSG00000026648	Dclre1c	-0.44102	1	-0.0770923	1	1.72288	0.0158474
ENSMUSG00000028961	Pgd	0.0670689	1	-0.754541	1	1.29312	0.0158474
ENSMUSG00000052821	Cysltr1	-0.140231	1	1.2921	1	2.25031	0.0158474
ENSMUSG00000078532	Nkain1	-1.14865	1	0.920194	1	3.74255	0.0158474
ENSMUSG00000030471	Zdhhc13	0.0296239	1	0.227193	1	1.38792	0.0162309
ENSMUSG00000000693	Loxl3	-0.129242	1	-0.607697	1	1.93431	0.0162459
ENSMUSG00000021036	Sptlc2	0.0981055	1	0.0761785	1	1.04613	0.0162459
ENSMUSG00000032254	Kif23	-0.436537	1	0.0222478	1	2.75527	0.0163225
ENSMUSG00000010911	Apip	-0.15281	1	0.162143	1	-1.28108	0.0163298
ENSMUSG00000034487	Poglut3	-0.091395	1	0.0737503	1	1.07766	0.0164711
ENSMUSG00000033416	Gucd1	-0.23663	1	-0.187151	1	-1.59082	0.0165303
ENSMUSG00000035274	Tpbg	-0.419669	1	1.99095	1	3.34965	0.0165978
ENSMUSG00000028655	Mfsd2a	-0.936634	1	-0.718418	1	6.31282	0.0166044
ENSMUSG00000025401	Myo1a	-0.627214	1	2.01957	1	4.32218	0.0167037
ENSMUSG00000069516	Lyz2	-0.587076	1	-0.28707	1	2.90131	0.0170497
ENSMUSG00000041736	Tspo	-0.0606465	1	-0.616359	1	1.40839	0.0171093
ENSMUSG00000028246	Faxc	-0.259112	1	-0.484815	1	2.45436	0.0171783
ENSMUSG00000026779	Mastl	-0.408381	1	0.0344014	1	2.7907	0.0172231
ENSMUSG00000048440	Cyp4f16	0.408033	1	0.295415	1	1.79394	0.0172231
ENSMUSG00000050989	Selenon	0.00861507	1	-0.0162185	1	1.36912	0.0172411
ENSMUSG00000020159	Gabrp	-0.470673	1	4.61828	1	5.25661	0.0174733
ENSMUSG00000037465	Klf10	-0.653633	1	-0.775338	1	1.3424	0.0176151
ENSMUSG00000016526	Dyrk3	-0.133851	1	0.61335	1	3.23587	0.0176466
ENSMUSG00000022098	Bmp1	-0.0547091	1	-0.274703	1	1.73418	0.0176466
ENSMUSG00000031604	Msmo1	-0.915955	1	-0.363861	1	1.33237	0.0176466
ENSMUSG00000090035	Galnt4	-0.0211235	1	0.148931	1	1.12565	0.0176771
ENSMUSG00000022146	Osmr	0.260156	1	0.333778	1	1.80979	0.0177104
ENSMUSG00000019942	Cdk1	-0.173997	1	5.30031e-05	1	1.73878	0.0177195
ENSMUSG00000054555	Adam12	-0.916839	1	-0.723529	1	3.40378	0.0177861
ENSMUSG00000026669	Mcm10	-0.0552555	1	-0.0468627	1	2.30139	0.0180523
ENSMUSG00000002346	Slc25a42	0.115033	1	-0.451049	1	-1.18151	0.018341
ENSMUSG00000030579	Tyrobp	-0.0439929	1	-0.0109078	1	2.94196	0.0186169
ENSMUSG00000078566	Bnip3	0.221372	1	-0.981294	1	-1.43592	0.0188576
ENSMUSG00000060188	Cxcl17	0.695623	1	1.07949	1	7.01641	0.0191102
ENSMUSG00000037225	Fgf2	-0.224435	1	-0.0468245	1	1.5261	0.0191139
ENSMUSG00000068263	Efcc1	-0.0534872	1	-0.542617	1	-2.09327	0.0192145
ENSMUSG00000020695	Mrc2	-0.210261	1	-0.0556049	1	1.96582	0.0192459
ENSMUSG00000001827	Folr1	-1.63893	1	-0.808854	1	3.70259	0.0193845
ENSMUSG00000040165	Cd209c	0.391492	1	-0.211145	1	3.34042	0.0196267
ENSMUSG00000003665	Has1	0.40359	1	1.18255	1	3.38946	0.0197009
ENSMUSG00000028789	Azin2	-0.172811	1	-0.487072	1	2.55728	0.0197009
ENSMUSG00000005447	Pafah1b3	0.188711	1	0.859064	1	1.64077	0.0197409
ENSMUSG00000058818	Pirb	0.0948614	1	-0.0155901	1	2.98351	0.0197868
ENSMUSG00000012519	Mlkl	0.0388009	1	-0.274585	1	1.94663	0.0199291
ENSMUSG00000017493	Igfbp4	-0.00437476	1	-0.184798	1	1.93216	0.0199291
ENSMUSG00000020376	Rnf130	0.141727	1	0.194518	1	0.8368	0.0199291
ENSMUSG00000032643	Fhl3	-0.113804	1	-0.108753	1	2.57922	0.0199291
ENSMUSG00000033453	Adamts15	0.111969	1	0.854483	1	1.78918	0.0199291
ENSMUSG00000046207	Pik3r6	0.372101	1	-0.204389	1	2.13295	0.0199291
ENSMUSG00000054434	Tmem120b	-0.0998167	1	-0.34966	1	-1.19588	0.0199291
ENSMUSG00000058152	Chsy3	-0.0536174	1	1.13272	1	3.13875	0.0199291
ENSMUSG00000082361	Btc	-0.110096	1	0.920213	1	2.2896	0.0199291
ENSMUSG00000029664	Tfpi2	0.467063	1	0.559318	1	2.60962	0.020132
ENSMUSG00000040152	Thbs1	0.379604	1	-0.0524715	1	2.47545	0.0201495
ENSMUSG00000048915	Efna5	-0.00891291	1	-0.722371	1	1.63409	0.020207
ENSMUSG00000018965	Ywhah	-0.168972	1	-0.314323	1	1.092	0.0202443
ENSMUSG00000048612	Myof	-0.4366	1	0.0216359	1	1.90358	0.0202443
ENSMUSG00000030748	Il4ra	-0.338696	1	0.128132	1	3.46027	0.0203431
ENSMUSG00000032532	Cck	0.949851	1	0.712675	1	6.5229	0.0203855
ENSMUSG00000036606	Plxnb2	0.00278265	1	-0.146621	1	0.915876	0.0204174
ENSMUSG00000026039	Sgo2a	-0.437957	1	-0.723935	1	3.07491	0.0204465
ENSMUSG00000035757	Selenoo	0.0136979	1	-0.103321	1	-0.931103	0.0204465
ENSMUSG00000059326	Csf2ra	0.0472985	1	0.168161	1	1.92936	0.0204465
ENSMUSG00000024713	Pcsk5	0.16368	1	-0.42136	1	1.76552	0.0205208
ENSMUSG00000000555	Itga5	0.161077	1	-0.0745652	1	1.56029	0.0205443
ENSMUSG00000035351	Nup37	-0.174355	1	0.234479	1	1.36064	0.0205631
ENSMUSG00000044068	Zrsr1	0.388273	1	-0.0550702	1	-0.917027	0.0205983
ENSMUSG00000021260	Hhipl1	-0.358172	1	0.378289	1	2.79402	0.0208166
ENSMUSG00000038642	Ctss	-0.07598	1	-0.00836298	1	3.46358	0.0208884
ENSMUSG00000003617	Cp	0.336773	1	0.384353	1	1.60555	0.0209664
ENSMUSG00000030447	Cyfip1	-0.1107	1	-0.246713	1	0.996269	0.0211153
ENSMUSG00000031628	Casp3	-0.22401	1	-0.0382247	1	1.62053	0.0211782
ENSMUSG00000047108	Dnajb7	-0.87238	1	1.73948	1	5.89055	0.0211782
ENSMUSG00000025283	Sat1	0.00614067	1	0.0499064	1	1.26876	0.0212246
ENSMUSG00000039055	Eme1	-0.182498	1	-0.564982	1	2.24255	0.0212663
ENSMUSG00000005124	Ccn4	0.027924	1	-0.322785	1	3.6741	0.0212794
ENSMUSG00000033502	Cdc14a	-0.0673361	1	0.150369	1	2.16963	0.0212994
ENSMUSG00000028256	Odf2l	-0.215488	1	0.107092	1	1.10517	0.021405
ENSMUSG00000045027	Prss22	2.64527	1	3.86076	1	10.4447	0.021405
ENSMUSG00000025150	Cbr2	0.0297222	1	-0.0776114	1	1.87537	0.0214365
ENSMUSG00000035448	Ccr3	-0.130167	1	0.015496	1	3.91547	0.0214385
ENSMUSG00000051022	Hs3st1	-0.0431688	1	-0.682689	1	1.89281	0.0214385
ENSMUSG00000029919	Hpgds	-0.537973	1	0.00235702	1	2.38716	0.021498
ENSMUSG00000029994	Anxa4	0.270417	1	0.406901	1	1.33257	0.021498
ENSMUSG00000094651	Gal3st2	-0.225774	1	-0.198523	1	5.74631	0.021498
ENSMUSG00000044811	Cd300c2	0.20113	1	0.00107548	1	3.67081	0.0215421
ENSMUSG00000005656	Snx6	0.0992518	1	0.0610848	1	0.82976	0.0216365
ENSMUSG00000072244	Trim6	-0.602747	1	-1.21803	1	3.07222	0.02177
ENSMUSG00000028019	Pdgfc	0.305819	1	0.240229	1	1.93578	0.021828
ENSMUSG00000024597	Slc12a2	0.0547347	1	0.0967098	1	1.43646	0.0220628
ENSMUSG00000026872	Zeb2	-0.272163	1	-0.478216	1	1.90318	0.0220628
ENSMUSG00000047250	Ptgs1	-0.250758	1	0.156537	1	1.53159	0.0220628
ENSMUSG00000017677	Wsb1	-0.231848	1	-0.0107802	1	1.12394	0.0221414
ENSMUSG00000045045	Lrfn4	0.0185502	1	-0.113781	1	1.64402	0.0225106
ENSMUSG00000052504	Epha3	-0.393915	1	-0.123773	1	2.64726	0.0226296
ENSMUSG00000040441	Slc26a10	0.108086	1	-0.320339	1	-1.31789	0.0227569
ENSMUSG00000031278	Acsl4	-0.46826	1	0.123567	1	1.34315	0.0227645
ENSMUSG00000032344	Cgas	-0.50405	1	-0.0258701	1	2.68809	0.0227645
ENSMUSG00000030990	Pgap2	0.0293869	1	-0.252836	1	0.956742	0.022922
ENSMUSG00000029860	Zyx	0.163111	1	-0.168551	1	1.16943	0.0232075
ENSMUSG00000024521	Pmaip1	-0.563653	1	-0.360933	1	4.68737	0.0237299
ENSMUSG00000035356	Nfkbiz	-0.251477	1	-0.403512	1	1.06908	0.0238833
ENSMUSG00000028041	Adam15	0.0631706	1	-0.216929	1	1.07793	0.0241688
ENSMUSG00000043333	Rhbdl2	0.227148	1	0.803819	1	2.09858	0.0241688
ENSMUSG00000022474	Pmm1	0.0451068	1	-1.1493	1	1.68561	0.0241919
ENSMUSG00000051279	Gdf6	0.385893	1	-1.01437	1	4.01613	0.0241919
ENSMUSG00000041797	Abca9	-0.181742	1	-0.413425	1	1.52455	0.0244542
ENSMUSG00000015647	Lama5	0.219537	1	-0.313313	1	1.57092	0.0245855
ENSMUSG00000024962	Vegfb	0.589297	1	-0.370848	1	-1.09429	0.0245855
ENSMUSG00000068758	Il3ra	0.0345498	1	0.0915204	1	1.83623	0.0246544
ENSMUSG00000037410	Tbc1d2b	-0.0599693	1	-0.328764	1	1.07904	0.0248098
ENSMUSG00000037902	Sirpa	-0.0238958	1	-0.247715	1	2.20366	0.0248098
ENSMUSG00000036731	Cysrt1	0.394809	1	0.72176	1	6.46079	0.0248125
ENSMUSG00000035104	Eva1a	0.436973	1	-0.716865	1	3.34717	0.0253559
ENSMUSG00000052105	Mtcl1	0.00719502	1	0.626933	1	2.16742	0.0255136
ENSMUSG00000024781	Lipa	-0.32012	1	-0.744841	1	1.79541	0.0255584
ENSMUSG00000026971	Itgb6	-0.296035	1	-0.441297	1	3.25924	0.0255584
ENSMUSG00000027351	Spred1	0.167036	1	0.473598	1	1.05276	0.0256666
ENSMUSG00000019866	Crybg1	-0.545865	1	0.327821	1	2.04804	0.0257466
ENSMUSG00000033722	BC034090	-0.974395	1	-1.09486	1	-1.707	0.0257466
ENSMUSG00000050335	Lgals3	0.0928068	1	-0.203373	1	2.66584	0.0260294
ENSMUSG00000002732	Fkbp7	-0.277099	1	-0.306386	1	1.44077	0.0262341
ENSMUSG00000039364	Sectm1b	-2.90252	1	0	1	8.19582	0.0263377
ENSMUSG00000005958	Ephb3	-0.226631	1	-0.189356	1	1.72371	0.0264339
ENSMUSG00000030801	Kat8	0.398178	1	0.105858	1	-0.744349	0.0264339
ENSMUSG00000052310	Slc39a1	0.0677007	1	0.130156	1	0.840637	0.0264339
ENSMUSG00000042286	Stab1	0.056938	1	-0.261951	1	1.48352	0.0266124
ENSMUSG00000038047	Haus6	-0.339169	1	0.131329	1	1.43631	0.026732
ENSMUSG00000049988	Lrrc25	0.306355	1	-0.0960144	1	2.58829	0.0267323
ENSMUSG00000004788	Eif2b2	-0.355353	1	-0.488715	1	-1.09302	0.0267949
ENSMUSG00000023495	Pcbp4	-0.0190887	1	-0.705212	1	-1.02635	0.0268574
ENSMUSG00000028047	Thbs3	-0.168548	1	-0.63003	1	1.40643	0.0268574
ENSMUSG00000062661	Ncs1	-0.0469274	1	-0.47899	1	2.37929	0.0268883
ENSMUSG00000027805	Pfn2	0.16896	1	-0.408853	1	1.43309	0.0272148
ENSMUSG00000031383	Dusp9	0.486053	1	-1.12263	1	6.9732	0.0273764
ENSMUSG00000020609	Apob	2.30234	1	0.377181	1	7.94369	0.0275138
ENSMUSG00000032420	Nt5e	-0.84856	1	-0.666821	1	4.12185	0.0276514
ENSMUSG00000026480	Ncf2	-0.18872	1	-0.0500599	1	2.8242	0.0277875
ENSMUSG00000102418	Sh2d1b1	-0.533062	1	0.471831	1	4.52767	0.0278317
ENSMUSG00000047496	Rnf152	-0.116618	1	-1.13276	1	1.81304	0.0281621
ENSMUSG00000013236	Ptprs	-0.392616	1	-0.350133	1	1.64835	0.0283269
ENSMUSG00000029149	Krtcap3	0.0388854	1	0.452788	1	1.07884	0.0283302
ENSMUSG00000092470	Gm20518	0.160013	1	1.15354	1	-2.07694	0.0283302
ENSMUSG00000028681	Ptch2	-0.249821	1	-0.503708	1	1.98814	0.0283347
ENSMUSG00000078439	Smim24	-0.400582	1	-0.982963	1	-2.11399	0.0283733
ENSMUSG00000022809	Nr1i2	0.758825	1	-2.6406	1	7.64241	0.0286351
ENSMUSG00000028927	Padi2	-0.870963	1	-0.584706	1	-1.4362	0.0286351
ENSMUSG00000079559	Colca2	-0.335018	1	0.266894	1	1.93614	0.0286351
ENSMUSG00000028312	Smc2	-0.406776	1	0.00167677	1	1.63105	0.028666
ENSMUSG00000032640	Chsy1	-0.309669	1	-0.366967	1	2.06053	0.028666
ENSMUSG00000038578	Susd1	-0.30908	1	0.471446	1	2.64193	0.0287034
ENSMUSG00000030427	Lilra6	-0.0149528	1	-0.306885	1	3.75726	0.0291167
ENSMUSG00000031877	Ces2g	0.314486	1	-0.221601	1	1.30666	0.0291167
ENSMUSG00000028494	Plin2	0.110558	1	-1.59652	1	2.51126	0.029118
ENSMUSG00000020407	Upp1	0.227194	1	0.625452	1	1.59165	0.0292615
ENSMUSG00000039252	Lgi2	-0.215512	1	0.0798273	1	1.78232	0.0292615
ENSMUSG00000039813	Tbc1d2	0.0805738	1	-0.080993	1	1.94279	0.0292615
ENSMUSG00000050730	Arhgap42	-0.282463	1	-0.426287	1	2.38696	0.0292615
ENSMUSG00000057789	Bak1	-0.00789592	1	-0.743005	1	1.96401	0.0292615
ENSMUSG00000030528	Blm	-0.477959	1	-0.609974	1	1.97991	0.0293568
ENSMUSG00000001123	Lgals9	-0.307147	1	0.528325	1	1.39956	0.0296533
ENSMUSG00000024032	Tff1	2.31822	1	1.3768	1	4.95993	0.0296533
ENSMUSG00000031530	Dusp4	-0.11764	1	-2.13258	1	3.44193	0.0296533
ENSMUSG00000047747	Rnf150	-0.399627	1	-0.685469	1	2.13329	0.0296533
ENSMUSG00000085795	Zfp703	-0.16828	1	-0.192192	1	1.27059	0.0296533
ENSMUSG00000095609	Gm21188	-0.0768791	1	-0.642499	1	3.63349	0.0296533
ENSMUSG00000004451	Ralb	-0.00579905	1	-0.198519	1	1.01274	0.0297208
ENSMUSG00000029718	Pcolce	-0.246619	1	-0.226671	1	1.0905	0.0301101
ENSMUSG00000020814	Mxra7	-0.132596	1	-0.128571	1	1.36194	0.0301778
ENSMUSG00000013707	Tnfaip8l2	0.0935445	1	-0.340428	1	3.4857	0.0303146
ENSMUSG00000017314	Mpp2	0.254177	1	-1.10028	1	-1.18885	0.0303146
ENSMUSG00000018500	Adora2b	1.25331	1	1.90237	1	2.36786	0.0303146
ENSMUSG00000027399	Il1a	-0.483672	1	-0.587377	1	4.51258	0.0303146
ENSMUSG00000036777	Anln	-0.58163	1	-0.235767	1	1.56177	0.0303146
ENSMUSG00000043895	S1pr2	-0.288231	1	0.289731	1	1.29018	0.0303146
ENSMUSG00000045725	Prr15	-0.0681607	1	0.686569	1	2.5274	0.0303146
ENSMUSG00000047045	Tmem164	0.0799409	1	0.0854567	1	0.804637	0.0303146
ENSMUSG00000051076	Vtcn1	-0.0467286	1	0.750053	1	3.32246	0.0303146
ENSMUSG00000069662	Marcks	-0.0313168	1	-0.202886	1	0.975453	0.0303146
ENSMUSG00000115338	Pnp	0.106841	1	-0.0382315	1	1.01002	0.0303146
ENSMUSG00000064147	Rab44	0.507856	1	-0.160388	1	3.08006	0.0304068
ENSMUSG00000007783	Cpt1c	-0.0684059	1	-0.771649	1	1.37178	0.030642
ENSMUSG00000042436	Mfap4	-0.687189	1	-1.29344	1	2.71043	0.0308099
ENSMUSG00000024785	Rcl1	0.289927	1	0.161188	1	-0.992854	0.0308823
ENSMUSG00000042029	Ncapg2	-0.382926	1	-0.407789	1	1.61976	0.0309507
ENSMUSG00000001943	Vsig2	0.250759	1	-0.315109	1	1.89065	0.0310109
ENSMUSG00000079523	Tmsb10	-0.103679	1	-0.221267	1	2.42165	0.0312586
ENSMUSG00000046841	Ckap4	-0.0103527	1	0.0283884	1	1.19945	0.0312646
ENSMUSG00000039208	Metrnl	0.158285	1	0.0517932	1	1.4142	0.0312903
ENSMUSG00000026357	Rgs18	-0.254107	1	0.485093	1	2.38813	0.0313611
ENSMUSG00000039462	Col10a1	-2.13263	1	-1.07337	1	10.1608	0.0314994
ENSMUSG00000047854	Stx19	-1.53466	1	1.05366	1	3.73659	0.0314994
ENSMUSG00000021725	Parp8	-0.313949	1	-0.0845955	1	2.71796	0.031562
ENSMUSG00000006403	Adamts4	-0.449991	1	1.86213	1	3.42402	0.0316806
ENSMUSG00000053930	Shisa6	-0.0849731	1	0.97457	1	5.94684	0.0316806
ENSMUSG00000026749	Nek6	0.107485	1	0.00441226	1	1.01232	0.0319603
ENSMUSG00000033114	Slc35d2	-0.501524	1	0.409925	1	1.94887	0.0319603
ENSMUSG00000021213	Akr1c13	0.724466	1	0.267515	1	1.35688	0.0321792
ENSMUSG00000022021	Diaph3	-0.135631	1	-0.306299	1	1.97972	0.0321792
ENSMUSG00000023004	Tuba1b	-0.0269979	1	-0.408461	1	1.12094	0.0321997
ENSMUSG00000016534	Lamp2	0.0219375	1	0.11825	1	0.875168	0.0324131
ENSMUSG00000052776	Oas1a	-0.725662	1	0.363373	1	2.16703	0.0324131
ENSMUSG00000024750	Zfand5	-0.064044	1	-0.0649074	1	0.932972	0.0324437
ENSMUSG00000028273	Pdlim5	-0.168132	1	-0.203067	1	1.03621	0.0327267
ENSMUSG00000039914	Coq10a	0.0332641	1	-0.427196	1	-0.979358	0.0329596
ENSMUSG00000030089	Slc41a3	-0.075926	1	-0.840166	1	1.84473	0.0337983
ENSMUSG00000027377	Mall	-0.146612	1	-0.100957	1	2.23464	0.033939
ENSMUSG00000044712	Slc38a6	-0.0884952	1	-0.00831561	1	1.56948	0.0340291
ENSMUSG00000021223	Papln	0.109605	1	-0.944875	1	-1.91398	0.0341115
ENSMUSG00000049775	Tmsb4x	-0.365433	1	-0.237599	1	2.34995	0.0341155
ENSMUSG00000043079	Synpo	0.0566992	1	-0.234552	1	1.69904	0.0342236
ENSMUSG00000033581	Igf2bp2	0.59399	1	0.30203	1	1.83932	0.0342539
ENSMUSG00000027356	Fermt1	0.420517	1	0.837382	1	2.99335	0.034268
ENSMUSG00000009394	Syn2	0.198381	1	0.050973	1	-1.90025	0.0344675
ENSMUSG00000030790	Adm	0.839905	1	-0.462025	1	1.92345	0.0344675
ENSMUSG00000087230	Mroh3	-1.36397	1	0.179541	1	4.33268	0.0344675
ENSMUSG00000054115	Skp2	-0.608785	1	-0.0590191	1	1.66305	0.0346629
ENSMUSG00000024812	Tjp2	0.340187	1	-0.0277369	1	1.36184	0.035005
ENSMUSG00000025825	Iscu	0.183672	1	-0.0378393	1	-0.849966	0.0350965
ENSMUSG00000022025	Cnmd	0.0992067	1	-0.78753	1	-4.46233	0.0352968
ENSMUSG00000050097	Ces2b	-0.400627	1	-0.149365	1	6.03946	0.0355938
ENSMUSG00000039676	Capsl	0.57483	1	0.884002	1	2.31725	0.0356945
ENSMUSG00000058099	Nfam1	-0.208002	1	0.198994	1	2.57238	0.0356945
ENSMUSG00000026413	Pkp1	0	1	0	1	8.35169	0.0357143
ENSMUSG00000006731	B4galnt1	0.0429931	1	0.00471438	1	-0.912244	0.0357568
ENSMUSG00000022656	Nectin3	0.149386	1	0.170643	1	1.39092	0.0358796
ENSMUSG00000058427	Cxcl2	-0.293576	1	-2.108	1	6.1784	0.0358796
ENSMUSG00000030786	Itgam	0.248295	1	0.236744	1	2.3358	0.0359767
ENSMUSG00000045392	Olfr1033	-0.227246	1	-0.912392	1	2.37109	0.0359767
ENSMUSG00000029163	Emilin1	-0.15339	1	-0.148625	1	1.23129	0.0360854
ENSMUSG00000036264	Fstl4	-0.789513	1	0.0931395	1	3.69024	0.0360854
ENSMUSG00000066129	Kndc1	-0.257749	1	1.84905	1	3.13236	0.0361063
ENSMUSG00000058163	Gm5431	0.126841	1	0.534878	1	2.33504	0.0363233
ENSMUSG00000071356	Reg3b	-1.9539	1	0.858834	1	5.60466	0.0363302
ENSMUSG00000040522	Tlr8	-0.328621	1	0.307108	1	2.58247	0.0363807
ENSMUSG00000021950	Anxa8	-0.220181	1	-0.137257	1	2.81552	0.0364765
ENSMUSG00000036275	X9530068E07Rik	0.00676862	1	-0.22274	1	0.82295	0.0365363
ENSMUSG00000020704	Asic2	-0.669076	1	-1.88457	1	-3.26465	0.0366036
ENSMUSG00000026928	Card9	0.15828	1	0.199633	1	2.14611	0.0369954
ENSMUSG00000028228	Cpne3	-0.0511018	1	-0.090283	1	0.969035	0.0369954
ENSMUSG00000031387	Renbp	0.366652	1	-0.395252	1	2.0433	0.0369954
ENSMUSG00000041324	Inhba	0.059771	1	-0.895815	1	3.86051	0.0369954
ENSMUSG00000029414	Kntc1	-0.570229	1	-0.441428	1	1.90453	0.0375494
ENSMUSG00000022456	Septin3	-0.547957	1	0.00201092	1	2.30964	0.037683
ENSMUSG00000056679	Gpr173	-0.0417034	1	-0.720025	1	2.62332	0.0377075
ENSMUSG00000001918	Slc1a5	-0.163537	1	-0.269014	1	-0.946997	0.0379444
ENSMUSG00000020605	Hs1bp3	0.430441	1	-0.0908585	1	0.940913	0.0379444
ENSMUSG00000041180	Hectd2	-1.41415	1	-0.6429	1	3.35292	0.0379444
ENSMUSG00000028544	Slc5a9	1.33995	1	0.893914	1	6.11117	0.0379937
ENSMUSG00000033669	Zfp7	-0.136033	1	-0.226115	1	1.23326	0.0380551
ENSMUSG00000024907	Gal	-1.58232	1	-0.962407	1	-3.40768	0.0381754
ENSMUSG00000048905	Bnip5	-0.968024	1	-1.01657	1	4.43504	0.0381754
ENSMUSG00000030341	Tnfrsf1a	0.0424375	1	-0.113339	1	0.856249	0.038462
ENSMUSG00000031903	Pla2g15	-0.153653	1	0.000789048	1	1.65357	0.038462
ENSMUSG00000046245	Pilra	-0.250399	1	0.448807	1	3.30058	0.038462
ENSMUSG00000061517	Sox21	0	1	1.09231	1	4.73699	0.038462
ENSMUSG00000057897	Camk2b	-0.409255	1	-0.249422	1	-1.89015	0.0386602
ENSMUSG00000037014	Sstr4	-3.65016	1	-3.65339	1	-5.84586	0.0386927
ENSMUSG00000038147	Cd84	-0.65766	1	0.1089	1	2.94485	0.0387554
ENSMUSG00000074445	Sprr2a3	-0.509919	1	5.26317	1	9.46644	0.0388939
ENSMUSG00000017716	Birc5	0.00757016	1	-0.0902437	1	1.58557	0.0389387
ENSMUSG00000024258	Polr2d	-0.0986776	1	-0.414019	1	0.936252	0.0390414
ENSMUSG00000021670	Hmgcr	-0.375948	1	-0.229454	1	1.53481	0.0391072
ENSMUSG00000024486	Hbegf	-0.377637	1	0.0139663	1	2.62007	0.0393481
ENSMUSG00000017211	Gsdma2	-1.23952	1	0.224449	1	7.80375	0.0393643
ENSMUSG00000055612	Cdca7	-0.684594	1	0.143989	1	1.85814	0.0397095
ENSMUSG00000037784	Dzip1l	0.0289787	1	0.248018	1	2.06114	0.0399519
ENSMUSG00000021567	Nkd2	-0.724692	1	-0.373506	1	3.24137	0.0402269
ENSMUSG00000028115	Bnipl	-1.41872	1	-0.906496	1	3.89438	0.0403579
ENSMUSG00000030074	Gxylt2	-0.36249	1	-0.719121	1	2.13331	0.0403579
ENSMUSG00000090877	Hspa1b	0.986033	1	-0.157884	1	2.18007	0.0403612
ENSMUSG00000020230	Prmt2	0.0743372	1	0.124455	1	1.23869	0.0407135
ENSMUSG00000026429	Ube2t	-0.395215	1	-0.167689	1	2.00413	0.0407135
ENSMUSG00000046949	Nqo2	-0.422233	1	-0.374256	1	1.01927	0.0407135
ENSMUSG00000016256	Ctsz	-0.102354	1	-0.130872	1	1.34632	0.0409658
ENSMUSG00000022946	Dop1b	-0.338825	1	-0.187212	1	1.69101	0.0410693
ENSMUSG00000026896	Ifih1	-0.370681	1	-0.0478285	1	1.53035	0.041255
ENSMUSG00000045394	Epcam	0.33578	1	0.855222	1	2.42677	0.0413578
ENSMUSG00000029650	Slc46a3	-0.326607	1	-1.04176	1	-1.66603	0.0414538
ENSMUSG00000030708	Dnajb13	0.133804	1	0.769189	1	2.37155	0.0414538
ENSMUSG00000049241	Hcar1	-0.478342	1	-2.76217	1	-3.19086	0.0414948
ENSMUSG00000039774	Galnt12	-0.358883	1	0.298408	1	2.63452	0.0422549
ENSMUSG00000074625	Arhgap40	1.45248	1	1.88157	1	7.59211	0.0422921
ENSMUSG00000029452	Tmem116	-0.85584	1	-0.733824	1	-1.36527	0.042521
ENSMUSG00000038930	Rccd1	-0.307297	1	-0.00740159	1	-0.979094	0.042521
ENSMUSG00000029273	Sult1d1	-0.739262	1	-0.31026	1	5.3719	0.0425701
ENSMUSG00000014351	Gip	4.08566	1	1.90237	1	6.87241	0.0426866
ENSMUSG00000031486	Adgra2	-0.15125	1	-0.146618	1	1.65206	0.0427205
ENSMUSG00000041827	Oasl1	-1.24632	1	0.0648169	1	2.86241	0.0427821
ENSMUSG00000037095	Lrg1	0.462547	1	0.862327	1	2.83315	0.0428651
ENSMUSG00000029528	Pxn	0.131211	1	-0.170903	1	0.920903	0.043064
ENSMUSG00000045975	C2cd2	-0.284557	1	-0.487627	1	-0.87935	0.0431007
ENSMUSG00000040265	Dnm3	0.20343	1	-0.529803	1	1.68442	0.0434895
ENSMUSG00000090958	Lrrc32	0.352775	1	-0.736044	1	1.92474	0.0434895
ENSMUSG00000038418	Egr1	-0.167729	1	-1.42986	1	2.12181	0.0441546
ENSMUSG00000024048	Myl12a	0.128533	1	0.0895229	1	0.983367	0.0443939
ENSMUSG00000025986	Slc39a10	-0.60623	1	-0.154866	1	1.56962	0.0443939
ENSMUSG00000029419	Ajm1	-0.0244719	1	-0.446818	1	-1.81633	0.0443939
ENSMUSG00000041431	Ccnb1	-0.0718693	1	-0.916948	1	1.83607	0.0443939
ENSMUSG00000060591	Ifitm2	0.395528	1	0.0906781	1	1.04106	0.0443939
ENSMUSG00000025701	Alox5	0.0404925	1	-0.0399038	1	1.70996	0.0445755
ENSMUSG00000028678	Kif2c	0.180804	1	0.310361	1	1.90962	0.0446103
ENSMUSG00000029413	Naaa	0.111528	1	-0.161402	1	2.5251	0.0447483
ENSMUSG00000033777	Tlr13	-0.447189	1	-0.45783	1	2.99671	0.0447483
ENSMUSG00000051855	Mest	-0.302158	1	0.057115	1	1.78992	0.0447483
ENSMUSG00000021281	Tnfaip2	-0.0329175	1	0.0775783	1	1.80622	0.0447985
ENSMUSG00000001472	Tcf25	0.112591	1	-0.055874	1	-1.06547	0.0448289
ENSMUSG00000027656	Ccn5	-0.959352	1	-0.674835	1	4.0895	0.0448289
ENSMUSG00000053158	Fes	0.132667	1	0.22336	1	1.94902	0.0448289
ENSMUSG00000026938	Fcna	0.201061	1	0.118317	1	2.42646	0.0448485
ENSMUSG00000031891	Hsd11b2	-0.255081	1	0.208626	1	3.60738	0.0448485
ENSMUSG00000058290	Espl1	-0.388893	1	-0.579843	1	1.79148	0.0448485
ENSMUSG00000059606	Rnase2b	2.75976	1	2.48816	1	6.90584	0.0448485
ENSMUSG00000024079	Eif2ak2	-0.503651	1	0.152372	1	1.3947	0.0453101
ENSMUSG00000074179	Gm10639	0	1	0	1	7.30108	0.0453101
ENSMUSG00000056812	St8sia3	0.298428	1	0.515298	1	3.81244	0.0454061
ENSMUSG00000029851	Tcaf2	-0.0209231	1	-0.0852515	1	1.33163	0.0454372
ENSMUSG00000006519	Cyba	0.0800093	1	0.0562491	1	2.07049	0.0454689
ENSMUSG00000024059	Clip4	0.0645639	1	-0.0288783	1	2.04693	0.0455202
ENSMUSG00000038658	Ric1	0.365063	1	0.28745	1	-0.941461	0.0455295
ENSMUSG00000024105	Themis3	0.925179	1	3.29569	1	4.49351	0.0455366
ENSMUSG00000050666	Vstm4	0.123365	1	-0.162094	1	1.14244	0.0455366
ENSMUSG00000062169	Cnih4	-0.0438166	1	-0.326021	1	1.03154	0.0456936
ENSMUSG00000032246	Calml4	-0.527454	1	-0.114395	1	2.28601	0.0457681
ENSMUSG00000028068	Iqgap3	-0.400451	1	-0.958564	1	1.72305	0.0458667
ENSMUSG00000043091	Tuba1c	0.0188976	1	-0.489926	1	0.856297	0.045896
ENSMUSG00000023909	Paqr4	-0.344397	1	0.00627812	1	1.29783	0.0461005
ENSMUSG00000028843	Sh3bgrl3	0.219106	1	0.016433	1	1.83967	0.0463109
ENSMUSG00000021403	Serpinb9b	-1.37446	1	1.95705	1	4.85846	0.0463291
ENSMUSG00000021217	Tshz3	-0.0658709	1	-0.327508	1	1.58548	0.0464916
ENSMUSG00000029503	P2rx2	0.5588	1	0.278836	1	5.3098	0.0467032
ENSMUSG00000056201	Cfl1	0.0508918	1	-0.100312	1	1.21708	0.0467717
ENSMUSG00000050747	Trim15	-0.527413	1	-0.106102	1	3.34808	0.0470509
ENSMUSG00000028718	Stil	-0.482783	1	-0.304507	1	2.41623	0.0471846
ENSMUSG00000062906	Hdac10	0.082398	1	0.0624875	1	-0.915689	0.0471846
ENSMUSG00000091243	Vgll3	0.436788	1	-0.141324	1	1.87707	0.0471915
ENSMUSG00000003228	Grk5	0.0310354	1	-0.185505	1	1.46297	0.0472171
ENSMUSG00000023186	Vwa5a	-0.318808	1	0.0629051	1	1.07923	0.0475692
ENSMUSG00000022305	Lrp12	-0.360355	1	-0.306349	1	1.19736	0.0477011
ENSMUSG00000028413	B4galt1	-0.164363	1	-0.190924	1	0.953154	0.0479114
ENSMUSG00000018398	Septin8	-0.0415845	1	-0.241316	1	0.872409	0.0481686
ENSMUSG00000018774	Cd68	0.0993403	1	-0.17164	1	1.95124	0.0482798
ENSMUSG00000035212	Leprot	-0.0963581	1	0.135559	1	0.98217	0.0482798
ENSMUSG00000031843	Mphosph6	-0.412131	1	-0.0900225	1	0.989631	0.0483158
ENSMUSG00000038295	Atg9b	-0.0375854	1	0.127006	1	2.8891	0.0483158
ENSMUSG00000032193	Ldlr	-0.936629	1	-1.00429	1	1.54472	0.048568
ENSMUSG00000051790	Nlgn2	0.136351	1	-0.221082	1	1.30976	0.048568
ENSMUSG00000059851	Kmt5c	-0.118637	1	-0.154061	1	0.865302	0.0488626
ENSMUSG00000000753	Serpinf1	-0.295652	1	-0.612378	1	1.7063	0.0488938
ENSMUSG00000033031	Cip2a	-0.202487	1	-0.724464	1	1.83139	0.0489399
ENSMUSG00000019578	Ubxn6	0.0937659	1	0.201695	1	-0.858003	0.0493347
ENSMUSG00000008167	Fbxw9	0.193587	1	0.32399	1	1.23017	0.0494792
ENSMUSG00000073412	Lst1	-0.0787405	1	0.129403	1	3.2244	0.0494792
ENSMUSG00000026196	Bard1	-0.557382	1	-0.544674	1	2.12903	0.0496981
ENSMUSG00000060572	Mfap2	-0.0934715	1	-0.401819	1	1.54091	0.0498645
ENSMUSG00000031078	Cttn	-0.00746869	1	-0.0097914	1	1.22787	0.0499475
ENSMUSG00000070348	Ccnd1	-0.061323	1	0.202899	1	1.5107	0.0501861
ENSMUSG00000026271	Gpr35	0.357936	1	-0.10762	1	3.02432	0.0502756
ENSMUSG00000089901	Gm8113	0.986085	1	0.510496	1	2.32042	0.0503876
ENSMUSG00000028643	Svbp	-0.2545	1	-0.321415	1	1.44976	0.0503909
ENSMUSG00000018068	Ints2	-0.550697	1	-0.334805	1	1.32366	0.0505897
ENSMUSG00000029513	Prkab1	0.0903591	1	0.026881	1	0.956436	0.0505915
ENSMUSG00000032363	Adamts7	-0.0447209	1	-0.157514	1	1.60796	0.0507053
ENSMUSG00000028698	Pik3r3	-0.334553	1	-0.165641	1	1.59996	0.050791
ENSMUSG00000030650	Tmc5	0.265521	1	0.223777	1	3.31426	0.0512338
ENSMUSG00000042821	Snai1	0.238502	1	0.164219	1	2.04276	0.051296
ENSMUSG00000044217	Aqp5	-1.50412	1	0.375527	1	4.28773	0.0517828
ENSMUSG00000024660	Incenp	-0.369502	1	-0.4039	1	1.47187	0.0518007
ENSMUSG00000025402	Nab2	-0.18996	1	-0.338842	1	1.72493	0.0520369
ENSMUSG00000035095	Fam167a	-0.0841549	1	0.0513807	1	2.68191	0.0522921
ENSMUSG00000003161	Sri	-0.0940381	1	-0.0204206	1	1.07862	0.0523994
ENSMUSG00000026536	Ifi211	0.177837	1	-0.488797	1	1.60955	0.0524494
ENSMUSG00000020644	Id2	-0.0864504	1	-0.299857	1	1.54909	0.0525718
ENSMUSG00000001517	Foxm1	0.0707204	1	-0.60228	1	1.56674	0.052577
ENSMUSG00000032846	Zswim6	-0.0994348	1	-0.159067	1	1.64746	0.052577
ENSMUSG00000070462	Tlnrd1	0.0476167	1	-0.102733	1	0.79668	0.052942
ENSMUSG00000041372	B4galnt3	-0.258059	1	2.77423	1	3.27794	0.0530896
ENSMUSG00000035246	Pcyt1b	0.0141132	1	1.25055	1	2.37155	0.0533505
ENSMUSG00000039202	Abhd2	-0.222589	1	-0.0157562	1	0.98192	0.0533572
ENSMUSG00000039530	Tusc3	0.0205828	1	0.24703	1	0.850699	0.0533572
ENSMUSG00000031591	Asah1	0.00990722	1	0.0798343	1	0.898908	0.0535412
ENSMUSG00000068245	Phf11d	-0.309902	1	-0.170582	1	1.44743	0.0535474
ENSMUSG00000091624	Vmn2r9	-0.209905	1	0.620972	1	-3.52619	0.0535726
ENSMUSG00000021760	Gpx8	-0.210406	1	-0.497573	1	1.42199	0.0538449
ENSMUSG00000036381	P2ry14	-0.0907768	1	0.215619	1	-1.40498	0.0538449
ENSMUSG00000102037	Bcl2a1a	-0.3854	1	-0.619613	1	5.58206	0.053876
ENSMUSG00000042064	Myo3b	0.698583	1	0.692132	1	7.09276	0.0539238
ENSMUSG00000024590	Lmnb1	-0.170594	1	-0.263878	1	1.5182	0.0541314
ENSMUSG00000001300	Efnb2	0.0835796	1	-0.477087	1	1.47576	0.054189
ENSMUSG00000030278	Cidec	1.04264	1	-4.8089	1	-5.86449	0.054208
ENSMUSG00000031906	Smpd3	0.0809439	1	-0.156865	1	1.63361	0.0542689
ENSMUSG00000118219	Gm29695	-2.82945	1	3.87213	1	7.01208	0.0542689
ENSMUSG00000000901	Mmp11	-0.094254	1	-0.688817	1	2.28862	0.0543026
ENSMUSG00000026344	Lypd1	-0.387684	1	0.691203	1	5.76982	0.0543398
ENSMUSG00000049866	Arl4c	-0.318838	1	-0.353794	1	3.4468	0.0545428
ENSMUSG00000037185	Krt80	-0.0712724	1	-0.718363	1	1.77166	0.0549104
ENSMUSG00000024924	Vldlr	-0.133737	1	-0.157876	1	-1.66799	0.055265
ENSMUSG00000028164	Manba	0.272743	1	0.271689	1	0.955422	0.055265
ENSMUSG00000030495	Slc7a10	-0.852282	1	-2.87047	1	-4.70286	0.055265
ENSMUSG00000056130	Ticam2	0.0736571	1	-0.00891527	1	2.73565	0.055265
ENSMUSG00000064125	Prr36	-0.906121	1	0.596035	1	2.35607	0.055265
ENSMUSG00000038521	C1s1	-0.109968	1	-0.21904	1	1.29702	0.0553057
ENSMUSG00000038351	Sgsm2	0.0300276	1	-0.310873	1	0.830644	0.0553856
ENSMUSG00000052688	Rab7b	-0.0285625	1	-0.476621	1	1.21169	0.0553856
ENSMUSG00000025479	Cyp2e1	-0.054303	1	-2.89095	1	-6.68165	0.0555131
ENSMUSG00000028233	Tgs1	-0.440597	1	-0.106521	1	1.29893	0.0555131
ENSMUSG00000031629	Cenpu	-0.298153	1	-0.1917	1	2.89614	0.0555131
ENSMUSG00000027801	Tm4sf4	-0.18534	1	1.67841	1	2.78814	0.0555687
ENSMUSG00000047117	Ankdd1b	-2.57018	1	1.59325	1	4.29239	0.0556949
ENSMUSG00000030147	Clec4b1	-0.0936447	1	0.30555	1	2.80988	0.0557999
ENSMUSG00000036977	Anapc10	-0.0244153	1	0.274262	1	1.33801	0.0558221
ENSMUSG00000079516	Reg3a	-1.55008	1	0.393145	1	5.54032	0.0560454
ENSMUSG00000032334	Loxl1	-0.156578	1	-0.20421	1	1.50405	0.0560955
ENSMUSG00000033355	Rtp4	-0.544948	1	0.191713	1	1.93091	0.0561925
ENSMUSG00000017499	Cdc6	0.106051	1	0.108671	1	1.95581	0.0564319
ENSMUSG00000002728	Naa20	0.0878733	1	0.0428247	1	1.02924	0.0567719
ENSMUSG00000047798	Cd300lf	0.138077	1	0.0658083	1	4.22851	0.0569436
ENSMUSG00000034748	Sirt6	0.0860532	1	-0.477609	1	1.02	0.0571409
ENSMUSG00000059182	Skap2	-0.105032	1	0.0954782	1	1.21404	0.0573583
ENSMUSG00000050063	Klk6	0.150687	1	-0.219879	1	-2.76897	0.0575766
ENSMUSG00000002477	Snrpd1	0.105512	1	0.249353	1	0.93631	0.0576436
ENSMUSG00000054162	Spock3	-0.306167	1	-1.72524	1	-2.62802	0.0576436
ENSMUSG00000059089	Fcgr4	-0.493617	1	0.614244	1	3.34549	0.0576436
ENSMUSG00000022577	Ly6h	0.763046	1	0.705692	1	4.01191	0.0576458
ENSMUSG00000031827	Cotl1	-0.173905	1	-0.0770759	1	2.64364	0.0578566
ENSMUSG00000032327	Stra6	0.443986	1	-0.729798	1	4.13971	0.0578566
ENSMUSG00000029201	Ugdh	-0.11964	1	-0.111882	1	1.36003	0.0579039
ENSMUSG00000027940	Tpm3	-0.0790826	1	0.00115887	1	1.28791	0.0579514
ENSMUSG00000033491	Prss35	-0.90071	1	-0.208412	1	4.09155	0.0579567
ENSMUSG00000031844	Hsd17b2	0	1	0	1	7.32983	0.0581371
ENSMUSG00000019997	Ccn2	0.669887	1	-1.23548	1	2.58001	0.0581878
ENSMUSG00000020021	Fgd6	-0.172882	1	0.618412	1	1.59836	0.0581878
ENSMUSG00000022178	Ajuba	0.190874	1	0.289812	1	1.71106	0.0581878
ENSMUSG00000023977	Ubr2	0.034886	1	-0.232023	1	-0.7552	0.0581878
ENSMUSG00000026185	Igfbp5	-0.115327	1	-1.18778	1	-1.81419	0.0581878
ENSMUSG00000030000	Add2	0.939275	1	-1.40977	1	5.44868	0.0581878
ENSMUSG00000032440	Tgfbr2	-0.223856	1	-0.379118	1	1.54624	0.0581878
ENSMUSG00000040212	Emp3	-0.0896186	1	-0.158143	1	1.69853	0.0581878
ENSMUSG00000041707	Tmem273	-0.762309	1	-1.53477	1	3.7618	0.0581878
ENSMUSG00000055435	Maf	0.278903	1	-0.148923	1	1.71473	0.0581878
ENSMUSG00000032036	Kirrel3	1.2761	1	1.31077	1	2.4116	0.0582977
ENSMUSG00000028337	Coro2a	-0.27291	1	-0.295199	1	3.56318	0.0586422
ENSMUSG00000024349	Sting1	-0.0685931	1	-0.0320903	1	2.92533	0.0591095
ENSMUSG00000030268	Bcat1	-0.468787	1	-0.184509	1	2.35096	0.0591859
ENSMUSG00000017897	Eya2	0.040176	1	0.0184382	1	1.61904	0.059266
ENSMUSG00000044350	Lacc1	-0.231204	1	-0.162677	1	2.03711	0.0592728
ENSMUSG00000020914	Top2a	-0.438182	1	-0.195057	1	1.47075	0.0593194
ENSMUSG00000066800	Rnasel	-0.184523	1	-0.283012	1	2.18217	0.0593194
ENSMUSG00000064061	Dzip3	-0.728876	1	-0.0237796	1	1.66972	0.0593769
ENSMUSG00000022322	Shcbp1	-0.561392	1	-0.508861	1	2.13949	0.0594792
ENSMUSG00000003623	Crot	-0.143575	1	0.275307	1	1.04146	0.0594883
ENSMUSG00000030096	Slc6a6	-0.0496848	1	-0.6837	1	1.2731	0.0595319
ENSMUSG00000044626	Liph	0.680849	1	0.121169	1	2.18266	0.0596573
ENSMUSG00000030474	Siglece	0.920819	1	0.73257	1	2.43063	0.0596641
ENSMUSG00000044288	Cnr1	-0.111506	1	1.80679	1	2.78868	0.0599822
ENSMUSG00000022385	Gtse1	-0.0173128	1	-0.771582	1	1.68242	0.0602349
ENSMUSG00000029659	Medag	-0.349354	1	-0.179122	1	1.77037	0.0602349
ENSMUSG00000022878	Adipoq	0.660011	1	-4.20109	1	-5.52897	0.0604666
ENSMUSG00000028699	Tspan1	0.726694	1	0.559308	1	3.05032	0.0604911
ENSMUSG00000036634	Mag	0.139198	1	-1.59306	1	4.24403	0.0605156
ENSMUSG00000005320	Fgfr4	0.224481	1	0.986418	1	1.92881	0.0611133
ENSMUSG00000026227	X2810459M11Rik	-0.225772	1	2.37933	1	2.92527	0.0611133
ENSMUSG00000004730	Adgre1	-0.273763	1	0.117739	1	1.71476	0.061407
ENSMUSG00000090961	Vmn2r8	-0.145278	1	-0.283948	1	-3.82612	0.061415
ENSMUSG00000032508	Myd88	0.163983	1	0.461252	1	1.11819	0.0624016
ENSMUSG00000038384	Setd1b	0.196537	1	0.0795609	1	-0.750996	0.0625024
ENSMUSG00000059108	Ifitm6	1.35132	1	0.428107	1	2.41029	0.0625024
ENSMUSG00000026442	Nfasc	0.539218	1	0.515816	1	2.35828	0.0626613
ENSMUSG00000034825	Nrip3	-0.0163204	1	-2.53968	1	3.50797	0.0628174
ENSMUSG00000032122	Slc37a2	-0.352043	1	-0.343414	1	2.88357	0.0628603
ENSMUSG00000033192	Lpcat2	-0.391198	1	-0.215805	1	2.86187	0.0628603
ENSMUSG00000098557	Kctd12	-0.445333	1	-0.00963705	1	1.86547	0.0628603
ENSMUSG00000040204	Pclaf	-0.570899	1	-0.158178	1	2.21439	0.0632229
ENSMUSG00000039735	Fnbp1l	0.186688	1	0.376678	1	0.992467	0.0632934
ENSMUSG00000030677	Kif22	0.0307685	1	-0.107188	1	1.32777	0.0644344
ENSMUSG00000027420	Bfsp1	-0.121747	1	0.0283291	1	1.76855	0.0644435
ENSMUSG00000029380	Cxcl1	-0.0892117	1	-0.379073	1	2.58574	0.0644435
ENSMUSG00000031532	Saraf	0.186684	1	0.031993	1	-0.981063	0.0644435
ENSMUSG00000037816	Fbxw17	-0.398524	1	-0.432682	1	1.64834	0.0644435
ENSMUSG00000051396	Gm45902	-0.268946	1	0.177113	1	2.06775	0.0644435
ENSMUSG00000051984	Sec31b	0.142641	1	-0.324475	1	-1.25917	0.0644435
ENSMUSG00000053063	Clec12a	-0.139826	1	0.0564777	1	2.94195	0.0644435
ENSMUSG00000062184	Hs6st2	-0.254828	1	1.10437	1	2.87318	0.0644435
ENSMUSG00000059883	Irak4	-0.0974082	1	0.0229901	1	1.35427	0.0646277
ENSMUSG00000026489	Coq8a	0.0419455	1	-0.38132	1	-1.50585	0.0648767
ENSMUSG00000030729	Pgm2l1	-0.183803	1	-0.325919	1	1.31104	0.0650243
ENSMUSG00000027840	Wnt2b	-0.843532	1	-0.799113	1	-2.02183	0.0651247
ENSMUSG00000025950	Idh1	-0.309212	1	-0.318378	1	1.00865	0.0652716
ENSMUSG00000032415	Ube2cbp	0.341357	1	-0.208948	1	-1.37101	0.0658004
ENSMUSG00000040414	Slc25a28	0.183765	1	0.0317944	1	-0.847915	0.0658004
ENSMUSG00000042312	S100a13	-0.0147015	1	-0.322748	1	1.21086	0.0658004
ENSMUSG00000062312	Erbb2	0.156122	1	-0.309338	1	1.28146	0.0663847
ENSMUSG00000099398	Ms4a14	0.00190113	1	-1.51083	1	2.20005	0.0663847
ENSMUSG00000014837	X4931428F04Rik	-0.75298	1	-0.164048	1	2.08985	0.0664451
ENSMUSG00000058624	Gda	0.556095	1	0.2503	1	1.49629	0.066828
ENSMUSG00000058056	Palld	-0.436963	1	-0.874602	1	2.27501	0.0669779
ENSMUSG00000021483	Cdk20	0.106036	1	0.0382629	1	1.04633	0.0682742
ENSMUSG00000026494	Kif26b	-0.552209	1	-1.58509	1	3.57969	0.0688152
ENSMUSG00000024007	Ppil1	0.140513	1	-0.416559	1	1.06692	0.068984
ENSMUSG00000039031	Arhgap18	-0.159806	1	0.330622	1	0.867959	0.068984
ENSMUSG00000047945	Marcksl1	-0.250403	1	-0.417049	1	2.6522	0.068984
ENSMUSG00000063229	Ldha	0.198773	1	-0.328063	1	1.09021	0.068984
ENSMUSG00000046623	Gjb4	-0.500146	1	1.80792	1	6.25916	0.0693331
ENSMUSG00000046318	Ccbe1	0.341543	1	-0.89616	1	-1.62709	0.0694952
ENSMUSG00000046731	Kctd11	0.292918	1	0.215179	1	1.6094	0.0696299
ENSMUSG00000034159	Mab21l4	-1.65384	1	0.315472	1	5.41218	0.0696607
ENSMUSG00000022945	Chaf1b	-0.203123	1	-0.75713	1	1.47521	0.0696768
ENSMUSG00000027460	Angpt4	-0.518991	1	1.43417	1	2.78979	0.069857
ENSMUSG00000032586	Traip	-0.27352	1	-0.841143	1	1.86911	0.0704501
ENSMUSG00000034903	Cobll1	0.0933167	1	0.0149731	1	-1.11561	0.0704501
ENSMUSG00000079173	Zan	0.165477	1	-0.575692	1	2.82093	0.0708714
ENSMUSG00000022965	Ifngr2	-0.0331051	1	-0.0772513	1	1.2377	0.071255
ENSMUSG00000024378	Stard4	-0.680144	1	-0.279411	1	1.6972	0.071255
ENSMUSG00000049488	Tmem67	-0.0181762	1	0.548346	1	1.33718	0.071255
ENSMUSG00000036875	Dna2	-0.259634	1	-0.400769	1	1.84552	0.0713333
ENSMUSG00000024998	Plce1	-0.260559	1	-0.339024	1	1.18736	0.0713828
ENSMUSG00000017144	Rnd3	-0.257238	1	-0.0913361	1	1.48244	0.0715088
ENSMUSG00000027559	Car3	0.546616	1	-3.59753	1	-5.92548	0.0718419
ENSMUSG00000090688	Vmn2r12	-0.333097	1	0	1	-5.45575	0.0718565
ENSMUSG00000015149	Sirt2	0.157297	1	-0.0527088	1	-0.676285	0.0727672
ENSMUSG00000028217	Cdh17	-0.670164	1	-0.39893	1	6.22549	0.0727672
ENSMUSG00000035004	Igsf6	-0.116338	1	-0.0637405	1	2.4197	0.0727672
ENSMUSG00000093930	Hmgcs1	-0.250304	1	-0.930489	1	1.14328	0.0727672
ENSMUSG00000026123	Plekhb2	-0.281783	1	-0.27393	1	1.45174	0.0727875
ENSMUSG00000006398	Cdc20	0.221404	1	-0.667119	1	1.52728	0.0729998
ENSMUSG00000027671	Actl6a	-0.071741	1	-0.092973	1	0.968188	0.0729998
ENSMUSG00000030621	Me3	-0.443335	1	-1.15473	1	-2.03359	0.0729998
ENSMUSG00000037815	Ctnna1	0.00649445	1	-0.193979	1	0.862417	0.0729998
ENSMUSG00000029553	Tfec	-0.601366	1	-0.157669	1	4.48382	0.0730046
ENSMUSG00000028641	P3h1	0.0786189	1	0.0683638	1	1.14673	0.0732979
ENSMUSG00000024029	Tff3	0.546665	1	3.03217	1	6.87303	0.0736078
ENSMUSG00000016520	Lnx2	0.113504	1	0.403585	1	-0.734643	0.0744707
ENSMUSG00000052435	Cebpe	1.10426	1	0.677476	1	2.8845	0.0745826
ENSMUSG00000026628	Atf3	-0.354051	1	-1.06981	1	1.807	0.0749362
ENSMUSG00000024036	Slc37a1	0.289851	1	0.678944	1	1.21035	0.0753125
ENSMUSG00000026782	Abi2	-0.0745934	1	-0.115197	1	1.00801	0.075333
ENSMUSG00000020183	Cpm	-0.728975	1	0.00278766	1	-1.44049	0.0753611
ENSMUSG00000032487	Ptgs2	0.166624	1	1.18927	1	3.7779	0.0753611
ENSMUSG00000051615	Rap2a	-0.298659	1	-0.245456	1	1.2523	0.07561
ENSMUSG00000024300	Myo1f	-0.342431	1	-0.350266	1	2.55154	0.0756277
ENSMUSG00000042410	Agps	-0.228549	1	0.0754284	1	0.905884	0.0756277
ENSMUSG00000056501	Cebpb	-0.106348	1	-0.80034	1	1.40941	0.0756277
ENSMUSG00000062082	Cd200r4	-0.597795	1	-0.582065	1	3.93339	0.0756277
ENSMUSG00000068099	X1500009C09Rik	-1.75035	1	-3.7138	1	6.68934	0.0756277
ENSMUSG00000033965	Slc16a2	0.244151	1	-0.665668	1	1.28756	0.0757725
ENSMUSG00000012705	Retn	0.70591	1	-3.33682	1	-5.48903	0.0765868
ENSMUSG00000021460	Auh	0.0374127	1	0.0428188	1	-0.75181	0.0766735
ENSMUSG00000018008	Cyth4	-0.346783	1	0.113666	1	2.82922	0.0767889
ENSMUSG00000002504	Slc9a3r2	0.268437	1	0.00195439	1	-1.06143	0.0770194
ENSMUSG00000028175	Depdc1a	-1.43026	1	-0.686255	1	2.48747	0.077261
ENSMUSG00000116138	C030006K11Rik	0.319629	1	-0.560564	1	-0.984382	0.0776643
ENSMUSG00000054958	Nt5c1a	1.39325	1	-2.01994	1	6.84335	0.0776668
ENSMUSG00000032849	Abcc4	-0.263774	1	-0.11009	1	1.33569	0.0777688
ENSMUSG00000019920	Lims1	-0.17065	1	-0.128342	1	1.11043	0.077846
ENSMUSG00000027115	Kif18a	-0.227651	1	-0.150429	1	1.95505	0.0780913
ENSMUSG00000031782	Coq9	0.0288637	1	-0.401486	1	-1.0452	0.0781249
ENSMUSG00000019978	Epb41l2	-0.42024	1	-0.439769	1	1.39424	0.0782286
ENSMUSG00000038039	Gcc2	-0.207154	1	0.0268127	1	0.896105	0.0784385
ENSMUSG00000023055	Calcoco1	0.334833	1	0.0996985	1	-0.774629	0.0787188
ENSMUSG00000009418	Nav1	0.0613852	1	-0.252541	1	0.921902	0.0789437
ENSMUSG00000029819	Npy	0.640508	1	-2.51685	1	4.77328	0.0790063
ENSMUSG00000037419	Endod1	-0.253613	1	-0.303785	1	1.49695	0.0790063
ENSMUSG00000003283	Hck	-0.268071	1	0.0398934	1	3.4126	0.0791114
ENSMUSG00000020736	Nt5c	0.0432914	1	-0.176661	1	1.02448	0.0791304
ENSMUSG00000021040	Slirp	0.324557	1	0.267898	1	2.30347	0.0793091
ENSMUSG00000008475	Arpc5	-0.0420333	1	0.013312	1	0.998215	0.0796629
ENSMUSG00000055541	Lair1	-0.141234	1	-0.324301	1	2.9328	0.0796629
ENSMUSG00000073598	X1700066B19Rik	-1.09253	1	1.3254	1	4.42376	0.0796629
ENSMUSG00000019461	Plscr3	0.128695	1	-0.136568	1	1.10523	0.0797045
ENSMUSG00000042694	Stn1	-0.163839	1	-0.0408918	1	1.47396	0.079789
ENSMUSG00000027995	Tlr2	0.110963	1	-0.176072	1	1.39266	0.0801612
ENSMUSG00000046006	Gapt	-0.293677	1	0.975433	1	3.04955	0.0801612
ENSMUSG00000049493	Pls1	1.65976	1	0.906776	1	2.18944	0.0801612
ENSMUSG00000040354	Mars1	-0.0998081	1	-0.209034	1	-1.22591	0.0808065
ENSMUSG00000004933	Matk	-0.0713726	1	0.0289819	1	2.68866	0.0808067
ENSMUSG00000031097	Tnni2	-0.925896	1	-0.870467	1	4.0642	0.0808067
ENSMUSG00000064080	Fbln2	0.103675	1	-0.265874	1	1.75541	0.0808067
ENSMUSG00000068749	Psma5	0.130975	1	-0.0854002	1	0.736426	0.0808067
ENSMUSG00000029769	Ccdc136	0.225751	1	-0.539051	1	1.78943	0.080853
ENSMUSG00000032076	Cadm1	-0.072821	1	0.182066	1	1.33339	0.0811345
ENSMUSG00000037661	Gpr160	0.230869	1	-0.155114	1	1.50406	0.0811345
ENSMUSG00000024063	Lbh	-0.163458	1	0.609965	1	-1.08551	0.0811643
ENSMUSG00000070563	Spaca4	2.08063	1	1.90139	1	6.34199	0.0811643
ENSMUSG00000032796	Lama1	-0.820069	1	1.22034	1	4.21823	0.0812789
ENSMUSG00000041730	Prrxl1	0.875988	1	0	1	-3.76559	0.0815924
ENSMUSG00000021508	Cxcl14	-1.56453	1	-0.196862	1	2.61013	0.0819898
ENSMUSG00000020312	Shc2	-0.127425	1	0.0879193	1	1.84933	0.0830809
ENSMUSG00000026970	Rbms1	0.0864613	1	0.130421	1	1.16628	0.0832904
ENSMUSG00000015745	Plekho1	-0.0585903	1	-0.166624	1	1.94064	0.0835111
ENSMUSG00000026836	Acvr1	0.163424	1	-0.0174037	1	1.11767	0.0836325
ENSMUSG00000054693	Adam10	-0.129852	1	-0.0282147	1	0.812754	0.0838311
ENSMUSG00000047534	Mis18bp1	-0.692931	1	0.0528476	1	2.10231	0.0840159
ENSMUSG00000031382	Asb11	0.903723	1	0.526484	1	-3.18782	0.084068
ENSMUSG00000066687	Zbtb16	-0.367226	1	-0.696876	1	-2.66106	0.084068
ENSMUSG00000044092	C130050O18Rik	-0.233408	1	-0.0634597	1	2.70981	0.0841698
ENSMUSG00000051314	Ffar2	0.363925	1	0.459682	1	1.83601	0.0841698
ENSMUSG00000011306	Sugp1	-0.112398	1	0.14575	1	-1.31353	0.084385
ENSMUSG00000039476	Prrx2	-1.28809	1	0.556743	1	3.00536	0.0846393
ENSMUSG00000019088	Dnase1l1	-0.0507261	1	-0.321312	1	1.06897	0.0846775
ENSMUSG00000037411	Serpine1	0.411442	1	0.453476	1	2.92776	0.0847583
ENSMUSG00000026166	Ccl20	0.810731	1	2.5231	1	6.07963	0.0848601
ENSMUSG00000078945	Naip2	-0.182022	1	0.343787	1	1.68681	0.0848601
ENSMUSG00000021684	Pde8b	-0.24326	1	-0.0493989	1	-1.52449	0.0849126
ENSMUSG00000021795	Sftpd	-0.190874	1	0.942199	1	3.85229	0.0855595
ENSMUSG00000005667	Mthfd2	-0.271574	1	-0.105085	1	-1.61904	0.085798
ENSMUSG00000024621	Csf1r	0.101671	1	-0.0615626	1	2.09072	0.085798
ENSMUSG00000031381	Piga	0.238571	1	0.734451	1	-1.19875	0.0859129
ENSMUSG00000033705	Stard9	0.146991	1	-0.311228	1	1.18995	0.0860356
ENSMUSG00000028370	Pappa	-0.388895	1	-0.0754346	1	2.25799	0.0863606
ENSMUSG00000020674	Pxdn	-0.133996	1	-0.452117	1	1.47888	0.0864508
ENSMUSG00000024056	Ndc80	-0.419968	1	-0.991958	1	2.12676	0.0865057
ENSMUSG00000025810	Nrp1	0.297737	1	0.662125	1	0.996095	0.0865057
ENSMUSG00000027479	Mapre1	-0.0237638	1	-0.120066	1	0.800114	0.0866045
ENSMUSG00000031594	Fgl1	-0.560626	1	2.01168	1	3.49409	0.0869767
ENSMUSG00000028613	Lrp8	-0.744478	1	0.324175	1	3.66495	0.0870757
ENSMUSG00000027423	Snx5	-0.079887	1	0.239497	1	0.903593	0.0875211
ENSMUSG00000033287	Kctd17	0.0226177	1	-0.477995	1	1.242	0.0877028
ENSMUSG00000046295	Ankle1	0.133588	1	-0.709063	1	1.53676	0.0878664
ENSMUSG00000028873	Cdca8	-0.0191791	1	-0.652814	1	1.58272	0.0880114
ENSMUSG00000031697	Orc6	0.0956525	1	-0.160105	1	1.08856	0.0880114
ENSMUSG00000024043	Arhgap28	-0.491084	1	-0.112758	1	-0.879545	0.0881896
ENSMUSG00000000154	Slc22a18	0.908253	1	0.709937	1	1.62568	0.0882163
ENSMUSG00000031700	Gpt2	-0.150162	1	-0.0785744	1	-1.53417	0.0882163
ENSMUSG00000002233	Rhoc	0.0380542	1	0.0757493	1	1.08565	0.0883208
ENSMUSG00000049191	Rtl5	0.251938	1	0.152103	1	1.7844	0.0885896
ENSMUSG00000024421	Lama3	0.237133	1	-0.0171125	1	2.32105	0.0886958
ENSMUSG00000030199	Etv6	-0.0578781	1	0.0828975	1	0.766537	0.0886958
ENSMUSG00000029426	Scarb2	0.1414	1	-0.131967	1	0.714402	0.0887535
ENSMUSG00000036256	Igfbp7	0.161493	1	-0.0786654	1	1.39307	0.0888534
ENSMUSG00000015653	Steap2	-0.190247	1	0.157913	1	1.65684	0.0890655
ENSMUSG00000020698	Cct6b	-0.00815016	1	0.37035	1	-2.34109	0.0895383
ENSMUSG00000029061	Mmp23	-0.0521898	1	-0.598222	1	1.35617	0.0895383
ENSMUSG00000039943	Plcb4	-0.100643	1	-0.264597	1	-1.03351	0.0895383
ENSMUSG00000027306	Nusap1	-0.322691	1	-0.509412	1	1.63498	0.0896592
ENSMUSG00000030760	Acer3	-0.287205	1	0.006532	1	1.02156	0.0900056
ENSMUSG00000032431	Crtap	0.143291	1	-0.14555	1	0.945802	0.0901903
ENSMUSG00000005148	Klf5	0.0868048	1	0.376542	1	1.85948	0.0903959
ENSMUSG00000024365	Cyp21a1	-2.97388	1	3.30038	1	6.62811	0.0903959
ENSMUSG00000026822	Lcn2	1.84624	1	-0.164225	1	3.00242	0.0903959
ENSMUSG00000027793	Ccna1	-0.473162	1	0	1	5.69983	0.0903959
ENSMUSG00000038463	Olfml2b	-0.278283	1	-0.544174	1	1.69515	0.0903959
ENSMUSG00000049625	Tifab	-0.013227	1	-0.00473685	1	3.11188	0.0903959
ENSMUSG00000018415	Gid4	0.215499	1	-0.11338	1	-1.04724	0.0906674
ENSMUSG00000027997	Casp6	0.059354	1	-0.122263	1	0.967029	0.0906674
ENSMUSG00000020646	Mboat2	-0.120477	1	-0.133844	1	1.81229	0.0910025
ENSMUSG00000033970	Rfc3	-0.215895	1	0.160981	1	1.27304	0.091297
ENSMUSG00000035202	Lars2	-0.246572	1	0.859979	1	-1.53486	0.0915177
ENSMUSG00000005043	Sgsh	-0.102468	1	-0.704983	1	1.30976	0.0916745
ENSMUSG00000026435	Slc45a3	0.256907	1	-0.209869	1	2.37027	0.0916756
ENSMUSG00000027134	Lpcat4	-0.293749	1	-0.467905	1	2.16653	0.0916756
ENSMUSG00000034641	Cd300ld	0.391992	1	0.185111	1	2.00044	0.0916756
ENSMUSG00000046456	Tmem150b	-0.0744223	1	1.09136	1	4.02774	0.0916756
ENSMUSG00000074802	Gas2l3	0.00391286	1	-0.961414	1	1.45715	0.0916756
ENSMUSG00000025165	Sectm1a	-0.169594	1	0.718639	1	6.5393	0.0916799
ENSMUSG00000035828	Pim3	-0.0890749	1	-0.512362	1	-1.55256	0.0916799
ENSMUSG00000040274	Cdk6	0.194834	1	0.255719	1	0.891859	0.0916799
ENSMUSG00000050705	X2310061I04Rik	0.248035	1	-0.0833826	1	-0.826108	0.0918337
ENSMUSG00000014686	Ceacam16	-0.268517	1	0.314651	1	4.07704	0.0918799
ENSMUSG00000030536	Iqgap1	-0.182836	1	-0.0915465	1	1.19946	0.0920869
ENSMUSG00000037824	Tspan14	-0.000549805	1	-0.0872777	1	1.20211	0.0920869
ENSMUSG00000063245	Zfp993	-0.463273	1	0.0827322	1	2.82419	0.0921683
ENSMUSG00000002228	Ppm1j	-0.34852	1	0.0855032	1	3.46297	0.0922791
ENSMUSG00000026879	Gsn	0.271115	1	-0.432015	1	-1.15587	0.0923684
ENSMUSG00000034684	Sema3f	0.23173	1	-0.0265044	1	1.27281	0.0923684
ENSMUSG00000052459	Atp6v1a	0.0201446	1	-0.270323	1	0.736679	0.0923684
ENSMUSG00000021751	Acox2	-2.01351	1	0.674886	1	4.30774	0.09237
ENSMUSG00000039810	Zc3h10	0.257228	1	0.0465104	1	1.05794	0.0924512
ENSMUSG00000021640	Naip1	-1.42322	1	-0.488704	1	4.59785	0.0926582
ENSMUSG00000024989	Cep55	-0.684706	1	-0.163579	1	2.00361	0.0926582
ENSMUSG00000031907	Zfp90	-0.0474482	1	0.0690215	1	1.41641	0.0926582
ENSMUSG00000034868	Myl12b	-0.542188	1	0.0675263	1	1.36557	0.0927622
ENSMUSG00000001794	Capns1	0.193602	1	-0.228718	1	0.70005	0.0928365
ENSMUSG00000021838	Samd4	-0.149888	1	-0.927252	1	1.43911	0.0929906
ENSMUSG00000037306	Man1c1	0.037239	1	0.122978	1	1.12054	0.0929906
ENSMUSG00000029580	Actb	-0.101858	1	-0.156008	1	1.74116	0.0929918
ENSMUSG00000022651	Retnlg	1.52816	1	-1.27179	1	3.25412	0.0932113
ENSMUSG00000038970	Lmtk2	0.0909732	1	-0.075407	1	-0.816146	0.0932113
ENSMUSG00000068452	Duox2	-0.786737	1	-1.41416	1	2.33434	0.0932113
ENSMUSG00000026172	Bcs1l	0.0660127	1	-0.214241	1	-0.830107	0.0932653
ENSMUSG00000040690	Col16a1	-0.304972	1	-0.143629	1	1.33372	0.093333
ENSMUSG00000025545	Clybl	-0.313446	1	-0.489031	1	-1.33312	0.0934951
ENSMUSG00000002274	Metrn	0.168676	1	0.247405	1	-0.970738	0.0935786
ENSMUSG00000028064	Sema4a	-0.0419478	1	0.0858782	1	1.48119	0.0935786
ENSMUSG00000021423	Ly86	-0.243101	1	-0.301833	1	3.06786	0.0937085
ENSMUSG00000031502	Col4a1	0.165841	1	0.0289481	1	1.21862	0.0942125
ENSMUSG00000025060	Slk	-0.21583	1	0.124351	1	0.872624	0.0944127
ENSMUSG00000028963	Uts2	-0.302118	1	0.217767	1	6.39099	0.0944901
ENSMUSG00000000278	Scpep1	0.0434523	1	-0.232637	1	0.921282	0.0955484
ENSMUSG00000006589	Aprt	0.185342	1	-0.124601	1	0.861074	0.0955484
ENSMUSG00000062421	Arf2	0.138725	1	-0.312426	1	0.885896	0.0955484
ENSMUSG00000061119	Prcp	-0.146483	1	0.0880363	1	1.58375	0.0957422
ENSMUSG00000047181	Samd14	0.133475	1	-0.429668	1	1.21143	0.0958004
ENSMUSG00000026683	Nuf2	-0.241789	1	-0.55806	1	1.76649	0.0960183
ENSMUSG00000000223	Drp2	-1.05706	1	-0.612261	1	2.65723	0.0969792
ENSMUSG00000047222	Rnase2a	-2.99194	1	2.96115	1	6.57157	0.0969792
ENSMUSG00000052131	Akr1b7	-0.0930017	1	0.302699	1	4.5978	0.0969792
ENSMUSG00000050762	Prss27	1.61747	1	-3.11211	1	6.30372	0.0971427
ENSMUSG00000041390	Mdfic	-0.328326	1	-0.105689	1	1.01826	0.0971885
ENSMUSG00000040680	Kremen2	-0.860607	1	-1.22604	1	3.61857	0.0972925
ENSMUSG00000046387	Pcdhb17	-0.665288	1	-1.32662	1	1.8103	0.0972925
ENSMUSG00000025383	Il23a	0.839015	1	-0.633519	1	4.31901	0.097483
ENSMUSG00000070730	Rmdn3	-0.23538	1	-0.526217	1	-0.961155	0.097483
ENSMUSG00000034917	Tjp3	0.193299	1	0.829151	1	1.40981	0.0975664
ENSMUSG00000022822	Abcc5	-0.322358	1	-0.512927	1	1.26124	0.0986612
ENSMUSG00000001228	Uhrf1	-0.200123	1	-0.0589033	1	1.5138	0.098701
ENSMUSG00000030263	Lrmp	0.228105	1	0.840198	1	1.04233	0.098701
ENSMUSG00000039763	Dnajc28	0.0226316	1	-0.310106	1	-1.06659	0.0989643
ENSMUSG00000041734	Kirrel	0.00680806	1	-0.406297	1	1.31039	0.0989643
ENSMUSG00000019944	Rhobtb1	0.220034	1	0.480288	1	-1.05404	0.0992928
ENSMUSG00000015243	Abca1	0.14924	1	-0.442476	1	1.53955	0.0996953
ENSMUSG00000048126	Col6a3	-0.497765	1	-0.177169	1	1.12594	0.0998471
ENSMUSG00000001518	Itfg2	0.112222	1	-0.0329653	1	-0.693074	0.100369
ENSMUSG00000027367	Stard7	0.106987	1	-0.0908717	1	-0.749001	0.100481
ENSMUSG00000036111	Lmo1	-0.0379979	1	-1.49729	1	1.9282	0.100481
ENSMUSG00000037568	Vash2	0.36551	1	0.585453	1	2.66653	0.100861
ENSMUSG00000066441	Rdh11	-0.239459	1	0.0318755	1	-0.84363	0.100861
ENSMUSG00000057335	Cep170	-0.50259	1	-0.0883979	1	1.57358	0.101146
ENSMUSG00000029093	Sorcs2	-0.164892	1	-0.208557	1	2.5439	0.101448
ENSMUSG00000032594	Ip6k1	0.14069	1	0.027536	1	-0.574182	0.101448
ENSMUSG00000032434	Cmtm6	-0.063085	1	-0.0843014	1	0.884416	0.101776
ENSMUSG00000017418	Arl5b	0.199014	1	1.19808	1	-1.38266	0.101817
ENSMUSG00000013766	Ly6g6e	-2.30917	1	3.04052	1	5.82995	0.101972
ENSMUSG00000022451	Twf1	-0.113945	1	0.0952794	1	0.730597	0.101989
ENSMUSG00000094808	X1810009J06Rik	1.48538	1	0.251276	1	3.77845	0.101989
ENSMUSG00000079608	Stard6	-0.431576	1	0.0961254	1	-1.70002	0.10246
ENSMUSG00000032712	Resf1	-0.270885	1	0.238324	1	1.57743	0.102751
ENSMUSG00000026235	Epha4	-0.438478	1	0.421523	1	1.79059	0.102826
ENSMUSG00000071203	Naip5	-0.278095	1	-0.11314	1	2.22369	0.102826
ENSMUSG00000027006	Dnajc10	-0.056282	1	-0.238632	1	0.71176	0.103253
ENSMUSG00000038943	Prc1	-0.428395	1	-0.483305	1	1.30276	0.103253
ENSMUSG00000038332	Sesn1	0.39258	1	0.686166	1	-1.37788	0.103415
ENSMUSG00000071064	Zfp827	0.216591	1	-0.26523	1	0.932568	0.104044
ENSMUSG00000062270	Morf4l1	0.162267	1	-0.0315269	1	0.678157	0.104713
ENSMUSG00000003949	Hlf	0.239468	1	-1.7923	1	-2.21742	0.10509
ENSMUSG00000030681	Mvp	0.0159686	1	-0.0459286	1	0.978595	0.10509
ENSMUSG00000041886	Macc1	-0.269659	1	1.10113	1	2.29748	0.10509
ENSMUSG00000055730	Ces2a	0	1	0	1	7.48171	0.105511
ENSMUSG00000017316	Ppy	1.89802	1	1.64596	1	4.28017	0.105556
ENSMUSG00000024978	Gpam	0.0669986	1	-0.842011	1	-0.967603	0.105791
ENSMUSG00000025185	Loxl4	0.385013	1	0.0435833	1	1.94002	0.105813
ENSMUSG00000020451	Limk2	0.00240221	1	0.329656	1	0.675124	0.105955
ENSMUSG00000028249	Sdcbp	-0.0315352	1	0.127904	1	0.696926	0.105955
ENSMUSG00000026389	Steap3	0.170592	1	-0.342453	1	1.06048	0.105984
ENSMUSG00000021175	Cdca7l	-0.329282	1	-0.0689283	1	1.47146	0.10607
ENSMUSG00000013523	Bcas1	-0.350298	1	0.131086	1	3.51482	0.106191
ENSMUSG00000028896	Rcc1	-0.198764	1	-0.287362	1	1.15876	0.106541
ENSMUSG00000028497	Hacd4	-0.243666	1	-0.161018	1	1.43613	0.106571
ENSMUSG00000033065	Pfkm	0.112586	1	-0.388877	1	-0.790057	0.106659
ENSMUSG00000016262	Sertad4	-0.501494	1	-0.523901	1	1.57031	0.106757
ENSMUSG00000049295	Zfp219	0.305304	1	-0.321767	1	0.840801	0.107123
ENSMUSG00000020290	Xpo1	-0.50818	1	-0.303111	1	1.16511	0.107689
ENSMUSG00000025403	Shmt2	0.208651	1	-0.403423	1	-1.05967	0.107689
ENSMUSG00000021131	Erh	0.00182221	1	0.0142352	1	0.748192	0.10833
ENSMUSG00000024791	Cdca5	-0.423018	1	-0.268977	1	1.96128	0.10833
ENSMUSG00000028262	Clca3a2	1.10011	1	-0.178613	1	2.7674	0.10833
ENSMUSG00000031851	Ntpcr	0.0165542	1	0.00289331	1	0.95806	0.10833
ENSMUSG00000031775	Pllp	-0.788831	1	-0.294578	1	2.77317	0.108332
ENSMUSG00000026972	Arrdc1	0.116325	1	-0.053143	1	1.32212	0.10847
ENSMUSG00000026904	Slc4a10	0.0355969	1	1.49839	1	5.6999	0.108729
ENSMUSG00000015217	Hmgb3	0.0399726	1	-0.121971	1	1.10085	0.108979
ENSMUSG00000029007	Agtrap	-0.0772433	1	-0.170922	1	0.716761	0.109067
ENSMUSG00000064158	Izumo1	-1.66085	1	-0.629765	1	-2.06336	0.110635
ENSMUSG00000026082	Rev1	-0.0902501	1	-0.0169781	1	-0.936793	0.11081
ENSMUSG00000027513	Pck1	1.16596	1	-7.05364	1	-6.67462	0.111252
ENSMUSG00000026657	Frmd4a	-0.154499	1	-0.64429	1	1.50953	0.111274
ENSMUSG00000084989	Crocc2	-0.237709	1	0.766359	1	3.1363	0.111274
ENSMUSG00000050628	Ubald2	0.330665	1	0.218795	1	0.751936	0.111435
ENSMUSG00000036943	Rab8b	-0.814223	1	-0.156264	1	1.83478	0.111929
ENSMUSG00000001128	Cfp	-0.211571	1	-0.2931	1	2.02839	0.111931
ENSMUSG00000002820	Atg4d	0.114475	1	0.14939	1	-0.823095	0.111931
ENSMUSG00000007039	Ddah2	0.126385	1	-0.289316	1	1.03707	0.111943
ENSMUSG00000036814	Slc6a20a	-1.02244	1	-0.773899	1	6.87355	0.11197
ENSMUSG00000041426	Hibch	-0.0795451	1	-0.159493	1	-1.19007	0.112087
ENSMUSG00000045216	Hs6st1	-0.0447262	1	0.0592036	1	0.791999	0.112087
ENSMUSG00000038599	Capn8	2.35764	1	-2.597	1	7.06693	0.112154
ENSMUSG00000079508	Apoo	-0.0717066	1	-0.100079	1	-1.37145	0.112154
ENSMUSG00000089669	Tnfsf13	0.11958	1	-0.835386	1	1.70318	0.112278
ENSMUSG00000010803	Gabra1	-0.525104	1	-4.04109	1	3.93777	0.112491
ENSMUSG00000032204	Aqp9	0.264497	1	-0.158478	1	3.0987	0.113033
ENSMUSG00000003279	Dlgap1	-0.466586	1	-1.18967	1	3.08323	0.113349
ENSMUSG00000024883	Rin1	0.0374653	1	0.467199	1	1.94306	0.113422
ENSMUSG00000068959	Zfp619	-0.406674	1	-0.306388	1	2.63812	0.113422
ENSMUSG00000025355	Mmp19	-0.115177	1	-0.439146	1	1.50934	0.114678
ENSMUSG00000006611	Hfe	0.139897	1	-0.343257	1	1.48201	0.114875
ENSMUSG00000036667	Tcaf1	-0.00148361	1	-0.419432	1	1.11746	0.114875
ENSMUSG00000061878	Sphk1	0.380693	1	-0.0581662	1	1.57236	0.114875
ENSMUSG00000005045	Chd5	0.708307	1	-0.977593	1	-1.93356	0.115443
ENSMUSG00000034343	Ube2f	-0.0427313	1	-0.0723585	1	-0.946793	0.115484
ENSMUSG00000032812	Arap1	-0.11253	1	0.016185	1	0.960479	0.115611
ENSMUSG00000044583	Tlr7	-0.716783	1	0.0529158	1	2.28403	0.11569
ENSMUSG00000021238	Aldh6a1	0.278221	1	-0.208332	1	-1.30181	0.11581
ENSMUSG00000029304	Spp1	-0.174604	1	1.90651	1	2.94335	0.115821
ENSMUSG00000034685	Fam171a2	0.185965	1	-0.210542	1	1.15533	0.115821
ENSMUSG00000036622	Atp13a2	-0.0129047	1	-0.0313292	1	-0.931853	0.116082
ENSMUSG00000073197	X5730507C01Rik	-0.713765	1	-4.55336	1	5.93193	0.116082
ENSMUSG00000026360	Rgs2	-0.413568	1	0.420906	1	1.20849	0.116113
ENSMUSG00000027208	Fgf7	0.331429	1	-0.34082	1	1.55398	0.116113
ENSMUSG00000045658	Pid1	-0.27049	1	-0.199234	1	1.2301	0.116356
ENSMUSG00000028884	Rpa2	0.0153239	1	0.238433	1	1.08412	0.117217
ENSMUSG00000017390	Aldoc	0.154849	1	0.614353	1	1.48273	0.117328
ENSMUSG00000038721	Hoxb7	0.115328	1	-0.146875	1	2.86644	0.117615
ENSMUSG00000029599	Ddx54	0.0211425	1	-0.0339106	1	-0.695605	0.118026
ENSMUSG00000022673	Mcm4	-0.311787	1	0.109675	1	1.42389	0.118127
ENSMUSG00000041189	Chrnb1	0.115794	1	-0.0598082	1	1.55747	0.118127
ENSMUSG00000068566	Myadm	0.0494868	1	-0.433386	1	0.963679	0.118138
ENSMUSG00000055862	Izumo4	0.18695	1	-0.297424	1	-0.818143	0.11817
ENSMUSG00000005360	Slc1a3	0.0937327	1	-0.335906	1	-1.29844	0.118331
ENSMUSG00000021288	Klc1	-0.113124	1	-0.263162	1	-0.571861	0.118436
ENSMUSG00000020335	Zfp354b	0.408707	1	0.781959	1	-1.61001	0.119498
ENSMUSG00000022885	St6gal1	-0.472799	1	0.0297443	1	1.7315	0.119772
ENSMUSG00000017176	Nt5c3b	0.0519849	1	0.0990062	1	-0.721141	0.12028
ENSMUSG00000022376	Adcy8	-1.80406	1	-3.34003	1	6.98047	0.121074
ENSMUSG00000042870	Tom1	0.30612	1	-0.0716653	1	-1.07872	0.121896
ENSMUSG00000051065	Mb21d2	-0.0520463	1	-0.50876	1	1.23798	0.121896
ENSMUSG00000024952	Rps6ka4	-0.318163	1	-0.205271	1	1.03289	0.122036
ENSMUSG00000091955	Gm9844	-0.119299	1	-0.29104	1	2.02881	0.122357
ENSMUSG00000020581	Agr2	0.599685	1	1.47605	1	2.65262	0.122541
ENSMUSG00000031750	Il34	0.573803	1	0.469128	1	1.45409	0.122551
ENSMUSG00000020441	X2310033P09Rik	0.00654978	1	0.00565489	1	1.28036	0.122749
ENSMUSG00000072941	Sod3	-0.137413	1	-1.34059	1	1.30776	0.122777
ENSMUSG00000056919	Cep162	-0.111851	1	-0.136288	1	1.0707	0.123672
ENSMUSG00000019857	Asf1a	0.246126	1	0.398904	1	-0.828968	0.124386
ENSMUSG00000026149	Tm4sf20	0.371667	1	1.92545	1	5.32104	0.124386
ENSMUSG00000019998	Stx7	-0.178959	1	-0.075506	1	0.988624	0.124439
ENSMUSG00000012350	Ehf	-0.0669319	1	0.641694	1	1.65922	0.124896
ENSMUSG00000027699	Ect2	-0.289985	1	0.0495507	1	1.63441	0.124896
ENSMUSG00000030592	Ryr1	-0.189382	1	-0.275322	1	2.98684	0.124896
ENSMUSG00000047443	Erfe	-0.647448	1	-0.504693	1	2.57912	0.124896
ENSMUSG00000066839	Ecsit	0.245681	1	-0.390654	1	-0.952357	0.124896
ENSMUSG00000054717	Hmgb2	-0.249669	1	-0.355941	1	1.77473	0.124972
ENSMUSG00000031168	Ebp	0.110827	1	0.107886	1	0.74725	0.125216
ENSMUSG00000039196	Orm1	-1.28182	1	-4.40236	1	-5.63543	0.125285
ENSMUSG00000000552	Zfp385a	0.159081	1	-0.462113	1	1.02915	0.125334
ENSMUSG00000000567	Sox9	0.184391	1	-0.337464	1	2.0173	0.125462
ENSMUSG00000030935	Acsm3	0.393582	1	-2.58065	1	2.3387	0.125462
ENSMUSG00000030865	Chp2	0.244926	1	-0.163108	1	2.15842	0.125466
ENSMUSG00000089929	Bcl2a1b	-0.286855	1	-0.19823	1	4.18599	0.126091
ENSMUSG00000061947	Serpina10	-1.00007	1	0.717441	1	1.8223	0.126154
ENSMUSG00000045968	Teddm2	-1.03837	1	0.350612	1	-1.71927	0.12718
ENSMUSG00000010095	Slc3a2	0.0628253	1	-0.537117	1	-1.37339	0.127312
ENSMUSG00000041801	Phlda3	-0.0592632	1	-1.13085	1	1.47086	0.127312
ENSMUSG00000059049	Frem1	0.537413	1	0.31737	1	2.68594	0.127312
ENSMUSG00000042447	Mios	-0.194833	1	-0.0529401	1	-0.697516	0.127359
ENSMUSG00000022898	Vps26c	-0.0010857	1	-0.0524487	1	0.890081	0.127484
ENSMUSG00000027540	Ptpn1	-0.0892672	1	-0.174793	1	1.42871	0.12803
ENSMUSG00000040659	Efhd2	-0.0988513	1	-0.374745	1	0.723308	0.128314
ENSMUSG00000036155	Mgat5	-0.411531	1	-0.25265	1	1.54082	0.128335
ENSMUSG00000051223	Bzw1	-0.0875554	1	0.0166517	1	0.759612	0.128335
ENSMUSG00000021242	Npc2	0.0454996	1	-0.31755	1	1.19912	0.12839
ENSMUSG00000030353	Tead4	0.827371	1	-0.07607	1	1.68934	0.12881
ENSMUSG00000041975	Mettl8	-0.0522103	1	-0.175718	1	-0.748021	0.12881
ENSMUSG00000020097	Sgpl1	-0.12886	1	-0.397083	1	1.16153	0.129103
ENSMUSG00000038525	Armc10	0.000712711	1	0.0463588	1	0.932483	0.129103
ENSMUSG00000057181	X5730455P16Rik	-0.102801	1	0.140202	1	-0.791009	0.129103
ENSMUSG00000044469	Tnfaip8l1	-0.0719656	1	-0.515469	1	1.63864	0.129379
ENSMUSG00000051517	Arhgef39	0.154212	1	-0.039404	1	1.4245	0.129573
ENSMUSG00000023987	Pgc	1.36741	1	5.75646	1	4.34368	0.129635
ENSMUSG00000022303	Dcstamp	0.808256	1	-1.61616	1	6.45404	0.129661
ENSMUSG00000020841	Cpd	0.0865091	1	-0.0827901	1	0.818251	0.129672
ENSMUSG00000023348	Trip6	0.283577	1	0.162095	1	0.876804	0.129771
ENSMUSG00000033316	Galnt9	0.0434413	1	-0.7557	1	3.10639	0.129771
ENSMUSG00000038150	Ormdl3	0.211624	1	-0.171038	1	-0.925797	0.129771
ENSMUSG00000048644	Ctxn1	0.211608	1	0.100665	1	1.66447	0.129801
ENSMUSG00000062075	Lmnb2	-0.152523	1	-0.0255974	1	0.922949	0.129863
ENSMUSG00000025321	Itgb8	-0.466902	1	-0.528951	1	1.71513	0.130408
ENSMUSG00000049230	Gm9833	-0.165831	1	-0.167457	1	1.27812	0.130408
ENSMUSG00000055128	Cgrrf1	0.0149533	1	-0.290185	1	-0.949877	0.130408
ENSMUSG00000037280	Galnt6	-0.686286	1	-1.25208	1	-1.71807	0.130893
ENSMUSG00000026249	Serpine2	0.217485	1	0.0536561	1	2.1713	0.13102
ENSMUSG00000001525	Tubb5	0.0924149	1	-0.2984	1	1.00172	0.131038
ENSMUSG00000050721	Plekho2	-0.12957	1	-0.19937	1	1.83888	0.131847
ENSMUSG00000022755	Adgrg7	-2.05958	1	5.02363	1	7.29174	0.131976
ENSMUSG00000022219	Cideb	-3.37087	1	1.1575	1	3.66956	0.131993
ENSMUSG00000038379	Ttk	-0.402385	1	-0.486146	1	2.03396	0.132055
ENSMUSG00000064307	Lrrc51	0.244905	1	0.0875823	1	-1.26876	0.132055
ENSMUSG00000079547	H2.DMb1	-0.404226	1	0.36616	1	2.97125	0.132118
ENSMUSG00000040283	Btnl9	0.221618	1	-0.18602	1	-1.28037	0.133138
ENSMUSG00000048731	Ggnbp1	0.123937	1	-0.00516497	1	-1.25962	0.133538
ENSMUSG00000035493	Tgfbi	-0.080869	1	-0.331743	1	2.04766	0.13365
ENSMUSG00000058135	Gstm1	0.559654	1	-0.314545	1	-1.34511	0.133718
ENSMUSG00000028874	Fgr	-0.0911542	1	0.00343891	1	3.30095	0.1338
ENSMUSG00000061535	C1qtnf7	0.054161	1	-0.924641	1	1.60579	0.133817
ENSMUSG00000028859	Csf3r	0.532907	1	-0.432677	1	2.33019	0.134137
ENSMUSG00000028427	Aqp7	0.708992	1	-2.70182	1	-2.76182	0.134721
ENSMUSG00000032883	Acsl3	-0.16312	1	-0.172274	1	1.23762	0.135051
ENSMUSG00000063605	Ccdc102a	-0.137392	1	-0.22574	1	1.41905	0.135234
ENSMUSG00000058665	En1	0	1	-2.12219	1	5.9665	0.135474
ENSMUSG00000067750	Khdc1a	0.710407	1	1.03052	1	4.4738	0.136156
ENSMUSG00000031639	Tlr3	-0.275162	1	-0.10422	1	1.25239	0.136198
ENSMUSG00000007216	Zfp775	-0.169039	1	0.0396248	1	-1.17626	0.13629
ENSMUSG00000040978	Gm11992	-0.134675	1	0.777347	1	5.35977	0.13629
ENSMUSG00000028159	Dapp1	-0.31093	1	-0.148905	1	1.60864	0.136982
ENSMUSG00000036894	Rap2b	-0.200008	1	0.21145	1	1.29129	0.136982
ENSMUSG00000004151	Etv1	0.193678	1	0.820166	1	1.19385	0.137103
ENSMUSG00000020901	Pik3r5	-0.237241	1	0.128162	1	2.63297	0.137103
ENSMUSG00000040037	Negr1	-0.609543	1	-1.45283	1	-2.56183	0.137345
ENSMUSG00000058914	C1qtnf3	0.273904	1	-0.892265	1	3.07376	0.137345
ENSMUSG00000037536	Fbxo34	-0.0780329	1	-0.129198	1	0.856241	0.137497
ENSMUSG00000046805	Mpeg1	-0.239573	1	-0.257399	1	3.09215	0.137497
ENSMUSG00000032051	Fdx1	0.106981	1	-0.086861	1	-1.1439	0.137605
ENSMUSG00000019302	Atp6v0a1	-0.0235714	1	-0.121272	1	0.709387	0.138691
ENSMUSG00000040249	Lrp1	0.139694	1	-0.221768	1	1.09459	0.138691
ENSMUSG00000056019	Zfp709	-0.298834	1	-0.566475	1	1.57754	0.138691
ENSMUSG00000060459	Kng2	-0.0489596	1	0.394659	1	2.4182	0.138691
ENSMUSG00000059714	Flot1	0.248468	1	0.0447164	1	0.655193	0.138847
ENSMUSG00000090553	Snrpe	-0.0688726	1	0.0143938	1	1.0996	0.138973
ENSMUSG00000030789	Itgax	-0.38893	1	-0.318371	1	3.54903	0.139174
ENSMUSG00000006360	Crip1	-0.193692	1	-0.268368	1	1.32693	0.139219
ENSMUSG00000034593	Myo5a	-0.515126	1	-0.494622	1	1.67647	0.139219
ENSMUSG00000053329	Gatd3a	0.108009	1	-0.231745	1	-0.866901	0.139331
ENSMUSG00000035891	Cerk	-0.134407	1	0.128141	1	1.90328	0.139735
ENSMUSG00000079440	Alpi	2.06393	1	0	1	7.05257	0.139735
ENSMUSG00000029233	Srd5a3	0.254424	1	-0.312732	1	0.947183	0.13989
ENSMUSG00000015189	Casd1	-0.239256	1	0.107142	1	0.884847	0.139943
ENSMUSG00000025497	Cdhr5	0.88769	1	0.670448	1	3.06398	0.139943
ENSMUSG00000036466	Megf11	-0.10271	1	0.497553	1	2.51341	0.140015
ENSMUSG00000004821	Tmed11	0.301653	1	-0.538325	1	-2.93151	0.140029
ENSMUSG00000024899	Papss2	-0.330887	1	0.0455781	1	1.71299	0.140029
ENSMUSG00000028488	Sh3gl2	0.124028	1	-0.523349	1	2.02875	0.140322
ENSMUSG00000046275	Trarg1	-0.18201	1	-2.16922	1	-2.55541	0.14042
ENSMUSG00000038305	Spats2l	-0.0332708	1	-0.162194	1	1.57178	0.140424
ENSMUSG00000002297	Dbf4	-0.39366	1	0.191825	1	1.32653	0.140576
ENSMUSG00000027387	Zc3h8	-0.0819466	1	0.152993	1	1.25207	0.140731
ENSMUSG00000006019	Dhx34	0.0552049	1	-0.0430221	1	-1.44322	0.141195
ENSMUSG00000027883	Gpsm2	-0.0869254	1	-0.762904	1	1.38393	0.141292
ENSMUSG00000037692	Ahdc1	-0.0676221	1	0.0422694	1	0.890481	0.14167
ENSMUSG00000034810	Scn7a	0.251569	1	-1.17981	1	1.29878	0.141696
ENSMUSG00000038156	Spon1	0.0961494	1	-0.335415	1	1.80817	0.141696
ENSMUSG00000038301	Snx10	-0.163193	1	-0.292291	1	0.952212	0.141696
ENSMUSG00000048486	Fitm2	0.0474006	1	-0.744784	1	-1.02185	0.141696
ENSMUSG00000052942	Glis3	0.317718	1	1.04478	1	1.47451	0.141696
ENSMUSG00000027803	Wwtr1	-0.0446236	1	-0.255295	1	1.02395	0.141968
ENSMUSG00000019832	Rab32	-0.297462	1	-0.402878	1	1.53748	0.142122
ENSMUSG00000007613	Tgfbr1	-0.139091	1	0.067203	1	0.986399	0.14226
ENSMUSG00000024186	Rgs11	0.413103	1	-0.457757	1	-1.83973	0.142269
ENSMUSG00000062054	Iah1	0.106677	1	0.277926	1	-0.815856	0.142318
ENSMUSG00000031885	Cbfb	-0.14784	1	0.122755	1	1.11036	0.142589
ENSMUSG00000009687	Fxyd5	-0.110657	1	-0.247652	1	2.30292	0.142722
ENSMUSG00000037060	Cavin3	-0.233409	1	-0.190015	1	1.06202	0.143048
ENSMUSG00000037134	Prmt9	0.013558	1	-0.219064	1	-0.633575	0.143353
ENSMUSG00000048332	Lhfp	-0.0177614	1	-0.135527	1	1.18444	0.143407
ENSMUSG00000028599	Tnfrsf1b	-0.364644	1	-0.406129	1	2.06719	0.143575
ENSMUSG00000033306	Lpp	-0.271303	1	-0.226234	1	0.967399	0.143575
ENSMUSG00000020794	Ube2g1	0.0408059	1	0.0620984	1	-0.605204	0.14385
ENSMUSG00000035944	Ttc38	0.199248	1	-0.340369	1	-0.99804	0.143946
ENSMUSG00000000594	Gm2a	0.0468238	1	-0.222336	1	1.73637	0.144288
ENSMUSG00000026073	Il1r2	0.136904	1	0.258259	1	2.8659	0.144288
ENSMUSG00000090124	Ugt1a7c	0.255606	1	-0.522845	1	1.99375	0.144288
ENSMUSG00000031483	Erlin2	-0.235404	1	0.0988956	1	0.684472	0.144753
ENSMUSG00000036402	Gng12	-0.0700545	1	-0.155888	1	0.717081	0.144753
ENSMUSG00000040907	Atp1a3	-0.118126	1	-0.651626	1	2.64056	0.144753
ENSMUSG00000073427	Gm4924	-0.168029	1	-0.103165	1	1.73979	0.144918
ENSMUSG00000003484	Cyp4f18	-0.0696314	1	0.272954	1	3.16183	0.145076
ENSMUSG00000074825	Itpripl1	-0.153524	1	-0.286327	1	1.59056	0.145076
ENSMUSG00000030319	Cand2	-0.252757	1	-0.0535498	1	1.56911	0.145114
ENSMUSG00000006494	Pdk1	0.103293	1	-0.207189	1	-0.778386	0.145119
ENSMUSG00000074480	Mex3a	0.161797	1	0.214328	1	1.88821	0.145119
ENSMUSG00000018916	Csf2	1.82511	1	-2.00734	1	7.22058	0.145296
ENSMUSG00000041782	Lad1	-0.237701	1	-0.195645	1	1.23981	0.145296
ENSMUSG00000052336	Cx3cr1	-0.173084	1	-0.143861	1	2.6149	0.145296
ENSMUSG00000029673	Auts2	-0.187139	1	0.666743	1	1.32057	0.145385
ENSMUSG00000015027	Galns	-0.121699	1	-0.306804	1	1.27124	0.14587
ENSMUSG00000029727	Cyp3a13	-0.277481	1	-1.24735	1	2.19598	0.14608
ENSMUSG00000109901	Chmp1b	-0.0744861	1	0.0295051	1	0.803787	0.14608
ENSMUSG00000019952	Poc1b	0.0774161	1	0.223025	1	0.847037	0.146152
ENSMUSG00000029192	Tbc1d14	-0.251655	1	-0.027122	1	1.1276	0.146152
ENSMUSG00000058258	Idi1	-1.03126	1	-0.714057	1	1.2318	0.146618
ENSMUSG00000029084	Cd38	-0.309211	1	-0.276056	1	2.41506	0.146664
ENSMUSG00000032878	Ccdc85a	-0.234591	1	-0.779447	1	-1.28927	0.146664
ENSMUSG00000062981	Mrpl42	-0.0441238	1	-0.341798	1	-0.822365	0.146682
ENSMUSG00000027332	Ivd	0.187695	1	-0.379012	1	-1.05962	0.147088
ENSMUSG00000067786	Nnat	0.95644	1	-0.243189	1	-1.85619	0.147306
ENSMUSG00000033854	Kcnk10	0.15665	1	-2.03108	1	3.58677	0.147465
ENSMUSG00000009731	Kcnd1	0.0870722	1	-0.199925	1	1.59828	0.147575
ENSMUSG00000022148	Fyb	-0.870742	1	-0.363262	1	3.00852	0.147596
ENSMUSG00000094942	Gm3604	-0.99747	1	-1.32479	1	2.57351	0.148009
ENSMUSG00000010797	Wnt2	-2.63437	1	1.05707	1	2.81757	0.14802
ENSMUSG00000035283	Adrb1	-0.854878	1	-1.48942	1	-1.62208	0.148098
ENSMUSG00000025278	Flnb	-0.0989143	1	-0.207843	1	1.07592	0.148117
ENSMUSG00000002588	Pon1	-1.73235	1	-2.92417	1	-6.3888	0.148197
ENSMUSG00000059900	Tmem40	1.88792	1	0.326249	1	5.99017	0.148197
ENSMUSG00000030064	Frmd4b	0.00706901	1	-0.141738	1	1.00267	0.148453
ENSMUSG00000032584	Mst1r	-0.347026	1	-0.849339	1	1.3481	0.148453
ENSMUSG00000061780	Cfd	0.946675	1	-3.27835	1	-5.72967	0.148453
ENSMUSG00000037788	Vopp1	-0.00973523	1	-0.00343601	1	0.943542	0.148568
ENSMUSG00000019977	Hbs1l	-0.0862342	1	0.1417	1	-1.04193	0.14867
ENSMUSG00000020120	Plek	-0.735423	1	-0.227028	1	2.72548	0.14867
ENSMUSG00000028417	Tal2	-0.782714	1	-1.34162	1	-4.2907	0.148782
ENSMUSG00000008384	Sertad1	-0.121294	1	0.0197158	1	1.08989	0.148956
ENSMUSG00000020311	Erlec1	0.174373	1	0.573766	1	-0.970792	0.148956
ENSMUSG00000031451	Gas6	-0.0528315	1	0.26704	1	1.0709	0.148956
ENSMUSG00000038775	Vill	0.10724	1	0.506246	1	1.55137	0.148956
ENSMUSG00000040562	Gstm2	0.0159325	1	-0.0720959	1	-1.47162	0.149071
ENSMUSG00000015950	Ncf1	-0.183319	1	0.0204505	1	2.78512	0.149102
ENSMUSG00000039497	Dse	-0.271933	1	-0.288911	1	1.43124	0.149146
ENSMUSG00000007908	Hmgcll1	0.499456	1	0.891279	1	2.72452	0.149249
ENSMUSG00000034023	Fancd2	-0.379122	1	-0.41144	1	2.01409	0.149454
ENSMUSG00000043811	Rtn4r	-0.653267	1	-1.24485	1	-2.4957	0.149454
ENSMUSG00000031889	D230025D16Rik	0.254761	1	0.402231	1	-0.79179	0.149485
ENSMUSG00000056851	Pcbp2	0.227042	1	0.0865793	1	-0.52435	0.149502
ENSMUSG00000028412	Slc44a1	-0.0759931	1	0.0987229	1	0.867783	0.14964
ENSMUSG00000034765	Dusp5	0.105333	1	0.582741	1	1.72152	0.14964
ENSMUSG00000030929	Eri2	-0.310717	1	-1.16388	1	1.41326	0.149956
ENSMUSG00000041650	Pcca	0.0115484	1	-0.373746	1	-1.22958	0.149956
ENSMUSG00000063779	Chil4	-0.846872	1	0	1	5.8562	0.149956
ENSMUSG00000030515	Tarsl2	0.068333	1	-0.0470933	1	-0.901919	0.149962
ENSMUSG00000025255	Zfhx4	-0.0162768	1	-0.410589	1	1.72199	0.150456
ENSMUSG00000032066	Bco2	0.047174	1	-0.447567	1	2.712	0.150559
ENSMUSG00000026575	Nme7	-0.03187	1	0.195506	1	1.04281	0.150696
ENSMUSG00000047497	Adamts12	-0.133259	1	-0.515062	1	1.50759	0.150696
ENSMUSG00000079014	Serpina3i	-0.445202	1	0.448064	1	6.65146	0.150696
ENSMUSG00000030704	Rab6a	0.134	1	-0.00875344	1	0.721187	0.150762
ENSMUSG00000048070	Pirt	0.290168	1	-1.50989	1	3.972	0.150762
ENSMUSG00000052397	Ezr	-0.0796181	1	-0.013442	1	1.45315	0.150762
ENSMUSG00000067370	B3galt4	0.092133	1	-0.184246	1	-1.01806	0.150762
ENSMUSG00000047749	Zc3hav1l	0.00789514	1	0.202542	1	0.865631	0.151037
ENSMUSG00000020828	Pld2	-0.110897	1	-0.00922006	1	1.03595	0.151466
ENSMUSG00000056174	Col8a2	-0.509095	1	0.470283	1	2.59159	0.151466
ENSMUSG00000106918	Mrpl33	0.0506348	1	-0.392914	1	0.681143	0.151466
ENSMUSG00000021720	Rnf180	0.650287	1	-0.322937	1	2.73628	0.151781
ENSMUSG00000072620	Slfn2	-0.210295	1	0.0210886	1	2.81233	0.151999
ENSMUSG00000005686	Ampd3	-0.0693771	1	-0.332729	1	1.28485	0.153138
ENSMUSG00000022575	Gsdmd	-0.0976812	1	-0.392665	1	1.9813	0.153138
ENSMUSG00000036928	Stag3	0.114731	1	-1.36774	1	2.67421	0.153138
ENSMUSG00000030200	Bcl2l14	-0.0467211	1	0.00589765	1	1.92016	0.15321
ENSMUSG00000049307	Fut4	0.0478214	1	-0.13841	1	1.73903	0.15321
ENSMUSG00000024986	Hhex	0.102463	1	0.368516	1	1.38145	0.153225
ENSMUSG00000002625	Akap8l	0.0884706	1	-0.173323	1	-0.678545	0.153344
ENSMUSG00000039116	Adgrg6	-0.0556898	1	0.125412	1	1.12299	0.153544
ENSMUSG00000015766	Eps8	0.15434	1	0.282125	1	1.09641	0.153629
ENSMUSG00000037544	Dlgap5	-0.757588	1	-0.317059	1	1.74367	0.153727
ENSMUSG00000022401	Xpnpep3	0.116638	1	-0.0408219	1	-0.695607	0.154178
ENSMUSG00000033805	Ephx4	-0.549216	1	0.168154	1	1.98816	0.154217
ENSMUSG00000044906	X4930503L19Rik	-0.169333	1	-0.0422491	1	1.01037	0.155335
ENSMUSG00000061815	Rufy4	0.104519	1	0.577059	1	-1.34392	0.155335
ENSMUSG00000037946	Fgd3	-0.57357	1	-0.0812721	1	2.89068	0.155706
ENSMUSG00000000085	Scmh1	0.107567	1	0.3372	1	0.732272	0.156776
ENSMUSG00000029811	Aoc1	-2.0882	1	0.646766	1	4.63781	0.156776
ENSMUSG00000026068	Il18rap	-0.543912	1	-0.832168	1	4.16182	0.156865
ENSMUSG00000050022	Amz1	-0.365976	1	-0.243353	1	2.29017	0.157019
ENSMUSG00000056602	Fry	-0.198646	1	-0.329803	1	-0.71458	0.1573
ENSMUSG00000022270	Retreg1	0.209311	1	-0.139367	1	-1.52053	0.158301
ENSMUSG00000021062	Rab15	0.190872	1	-0.91066	1	3.0637	0.158301
ENSMUSG00000029377	Ereg	0.773755	1	-2.97896	1	6.66911	0.158301
ENSMUSG00000056091	St3gal5	0.14613	1	-0.0262041	1	1.27658	0.158301
ENSMUSG00000041272	Tox	0.116031	1	-0.451981	1	-1.26318	0.158496
ENSMUSG00000075217	Fads2b	-1.92552	1	0	1	5.63809	0.158882
ENSMUSG00000070372	Capza1	-0.354579	1	-0.203097	1	1.15989	0.159003
ENSMUSG00000074505	Fat3	-1.35576	1	-0.763714	1	-2.01896	0.159003
ENSMUSG00000039873	Neurl2	-0.133581	1	-0.314491	1	1.81197	0.159043
ENSMUSG00000033530	Ttc7b	-0.0131819	1	-0.290934	1	-1.00942	0.159911
ENSMUSG00000040084	Bub1b	-0.386444	1	-0.10459	1	1.74544	0.160133
ENSMUSG00000050714	Zbtb26	-0.205148	1	0.0231053	1	1.03008	0.160133
ENSMUSG00000067199	Frat1	0.447368	1	0.0478562	1	-0.991448	0.160289
ENSMUSG00000027860	Vangl1	-0.448662	1	-0.0700263	1	0.914808	0.160784
ENSMUSG00000026365	Cfh	-0.211141	1	-0.471592	1	1.58566	0.161143
ENSMUSG00000056121	Fez2	-0.012575	1	-0.400483	1	1.02397	0.161143
ENSMUSG00000023411	Nfatc4	0.0456017	1	-0.377526	1	1.60042	0.161656
ENSMUSG00000027712	Anxa5	0.0202461	1	-0.226067	1	0.826967	0.16169
ENSMUSG00000044674	Fzd1	-0.103318	1	-0.912053	1	1.62128	0.161862
ENSMUSG00000030116	Mfap5	-0.046121	1	-0.396911	1	1.51689	0.163535
ENSMUSG00000040511	Pvr	0.0877186	1	-0.281141	1	0.947557	0.163843
ENSMUSG00000064177	Ghrl	0.157804	1	0.807867	1	2.60557	0.163902
ENSMUSG00000021596	Mctp1	-0.423112	1	-0.631475	1	1.28564	0.164081
ENSMUSG00000028362	Tnfsf8	-0.739168	1	-0.538825	1	5.99284	0.164912
ENSMUSG00000036565	Ttyh3	-0.151994	1	-0.203743	1	1.63422	0.165005
ENSMUSG00000059183	Mtfmt	-0.286374	1	0.010729	1	1.06962	0.165005
ENSMUSG00000008333	Snrpb2	0.0907328	1	0.0685886	1	0.864886	0.165088
ENSMUSG00000051397	Tacstd2	-0.799394	1	0.440196	1	3.35511	0.165573
ENSMUSG00000003604	Aven	0.131025	1	0.0718118	1	-0.816639	0.165898
ENSMUSG00000029468	P2rx7	-0.410013	1	-0.527349	1	1.75347	0.166267
ENSMUSG00000037872	Ackr1	0.523764	1	-0.0239673	1	1.58146	0.166267
ENSMUSG00000064115	Cadm2	0.871002	1	-3.5709	1	-2.82961	0.166455
ENSMUSG00000046711	Hmga1	0.0460806	1	0.15232	1	1.24624	0.16662
ENSMUSG00000027654	Fam83d	0.00451324	1	-0.698993	1	1.8219	0.167013
ENSMUSG00000022018	Rgcc	0.563715	1	-0.304099	1	-1.38043	0.167133
ENSMUSG00000051486	Pcdhb11	-0.408498	1	1.49495	1	3.15198	0.167741
ENSMUSG00000027583	Zbtb46	-0.0714565	1	0.300417	1	-0.866147	0.167906
ENSMUSG00000029406	Pitpnm2	-0.248236	1	-0.21926	1	-0.76029	0.168251
ENSMUSG00000005824	Tnfsf14	-0.200362	1	-1.35819	1	3.51345	0.168411
ENSMUSG00000016487	Ppfibp1	-0.120048	1	-0.188077	1	0.95603	0.168411
ENSMUSG00000024640	Psat1	0.292965	1	-0.2545	1	-1.35388	0.168411
ENSMUSG00000042834	Nrep	-0.299532	1	-0.0920195	1	1.17272	0.168411
ENSMUSG00000073563	Csnk1g3	-0.104871	1	-0.0284511	1	0.939448	0.168411
ENSMUSG00000003038	Hmgn2	0.240883	1	0.0260501	1	1.0339	0.168627
ENSMUSG00000007030	Vwa7	0.0760709	1	-0.124536	1	2.01221	0.168967
ENSMUSG00000029307	Dmp1	0.965408	1	-1.94179	1	6.71029	0.16932
ENSMUSG00000037593	Rskr	-1.60972	1	1.04462	1	2.13628	0.16932
ENSMUSG00000037935	Smarce1	0.0699386	1	-0.0761925	1	0.643821	0.16932
ENSMUSG00000078616	Trim30c	-1.52891	1	-2.14701	1	3.07604	0.16932
ENSMUSG00000000959	Oxa1l	0.318917	1	0.145778	1	-0.563651	0.169333
ENSMUSG00000024803	Ankrd1	-1.11395	1	-1.87586	1	2.99954	0.169333
ENSMUSG00000044201	Cdc25c	0.297805	1	-1.14243	1	2.1237	0.169333
ENSMUSG00000005873	Reep5	-0.336851	1	-0.349676	1	-1.33058	0.169409
ENSMUSG00000027864	Ptgfrn	-0.0793037	1	-0.0512105	1	0.973131	0.169409
ENSMUSG00000033319	Fem1c	-0.226275	1	-0.039025	1	0.707565	0.169461
ENSMUSG00000094103	Fam177a2	0.103317	1	0.100778	1	1.39874	0.169616
ENSMUSG00000016150	Tenm1	-3.84096	1	-4.05139	1	4.25665	0.169653
ENSMUSG00000060703	Cd302	-0.076089	1	-0.0861222	1	0.960598	0.170764
ENSMUSG00000079262	Slco1a6	-1.03747	1	4.37375	1	-4.2177	0.170764
ENSMUSG00000042460	C1galt1	0.0951589	1	0.233614	1	0.784085	0.170796
ENSMUSG00000030342	Cd9	0.0922296	1	-0.291029	1	1.06722	0.170889
ENSMUSG00000047104	Pbp2	0	1	0.0767821	1	6.56606	0.170889
ENSMUSG00000053310	Nrgn	0.144729	1	-0.661529	1	1.20114	0.171454
ENSMUSG00000026880	Stom	-0.129787	1	-0.891855	1	1.04867	0.171469
ENSMUSG00000046213	Cym	-0.16862	1	0	1	6.05807	0.171588
ENSMUSG00000033446	Lpar6	-0.18279	1	-0.331672	1	1.05779	0.172166
ENSMUSG00000055401	Fbxo6	-0.286361	1	-0.315601	1	0.737513	0.172166
ENSMUSG00000031833	Mast3	0.137726	1	-0.0175605	1	-0.837865	0.172177
ENSMUSG00000053475	Tnfaip6	0.28026	1	-0.160135	1	1.7439	0.172548
ENSMUSG00000032484	Ngp	3.56967	1	-2.50992	1	-5.51144	0.172791
ENSMUSG00000097328	Tnfsf12	-0.0124367	1	-0.365497	1	1.05817	0.173002
ENSMUSG00000024937	Ehbp1l1	-0.179311	1	-0.339812	1	1.59115	0.173269
ENSMUSG00000079685	Ulbp1	-1.17864	1	-0.122149	1	2.11497	0.173439
ENSMUSG00000027550	Lrrcc1	-0.393584	1	-0.117778	1	1.20238	0.173549
ENSMUSG00000032491	Nradd	0.058802	1	0.470439	1	1.02375	0.173549
ENSMUSG00000074771	Ankef1	-1.05004	1	-4.48995	1	-3.9977	0.173549
ENSMUSG00000027811	X4930579G24Rik	-0.137276	1	-0.60743	1	1.86628	0.173606
ENSMUSG00000063524	Eno1	-0.0922584	1	-1.3895	1	1.21661	0.173664
ENSMUSG00000030750	Nsmce1	-0.151632	1	0.00937045	1	0.920465	0.174496
ENSMUSG00000037868	Egr2	-0.555547	1	-0.119697	1	2.92675	0.174496
ENSMUSG00000007379	Dennd2c	0.262862	1	-0.498451	1	1.41933	0.174617
ENSMUSG00000031538	Plat	0.109192	1	-0.0189571	1	1.6291	0.174617
ENSMUSG00000040188	Scamp2	-0.0597536	1	0.251498	1	0.689537	0.174617
ENSMUSG00000048327	Ckap2l	-0.171359	1	-0.509867	1	1.48355	0.174617
ENSMUSG00000031860	Pbx4	-0.183823	1	-1.068	1	3.0419	0.174995
ENSMUSG00000024593	Megf10	-0.356305	1	-0.854171	1	6.0317	0.175195
ENSMUSG00000022884	Eif4a2	-0.0944188	1	0.0895023	1	-0.522891	0.175316
ENSMUSG00000042010	Acacb	-0.0890246	1	-1.31729	1	-1.32774	0.175592
ENSMUSG00000052396	Mogat2	0.923867	1	-2.39331	1	4.52679	0.175592
ENSMUSG00000003477	Inmt	0.81654	1	-0.0655861	1	-2.82509	0.175598
ENSMUSG00000022940	Pigp	0.0306689	1	-0.137513	1	0.818836	0.175598
ENSMUSG00000035759	Bbs10	-0.133939	1	-0.374572	1	1.69646	0.175598
ENSMUSG00000046062	Ppp1r15b	-0.0337259	1	-0.330133	1	-0.723278	0.175598
ENSMUSG00000048758	Rpl29	0.395421	1	0.344605	1	-1.24745	0.175627
ENSMUSG00000079426	Arpc4	-0.037869	1	-0.170252	1	1.035	0.175627
ENSMUSG00000044461	Shisa2	0.743123	1	1.08714	1	2.09567	0.175744
ENSMUSG00000024997	Prdx3	-0.0371431	1	-0.494717	1	-0.65867	0.175899
ENSMUSG00000057706	Mex3b	-0.645838	1	-0.131108	1	2.02831	0.175899
ENSMUSG00000011958	Bnip2	-0.0173066	1	-0.156233	1	1.04924	0.176159
ENSMUSG00000050192	Eif5a2	-0.061179	1	-0.399372	1	1.81101	0.176242
ENSMUSG00000018697	Aatf	0.206454	1	0.207395	1	-0.704734	0.176518
ENSMUSG00000036873	X2410004B18Rik	0.0154106	1	0.224909	1	0.696893	0.176518
ENSMUSG00000003779	Kif20a	-0.359944	1	-0.335465	1	1.50499	0.176835
ENSMUSG00000008318	Relt	-0.464316	1	-0.241077	1	3.20978	0.176835
ENSMUSG00000023828	Slc22a3	-0.0445915	1	-1.74268	1	-6.97643	0.176835
ENSMUSG00000025583	Rptor	-0.10119	1	-0.0279015	1	-0.592312	0.176835
ENSMUSG00000030826	Bcat2	0.207842	1	-0.183746	1	-1.38764	0.176835
ENSMUSG00000063065	Mapk3	0.16695	1	0.0486115	1	0.649757	0.176835
ENSMUSG00000045404	Kcnk13	-0.287554	1	-0.852966	1	2.30708	0.177085
ENSMUSG00000004446	Bid	-0.354625	1	0.00356061	1	1.84311	0.177432
ENSMUSG00000011257	Pabpc4	0.0345963	1	-0.109543	1	-1.39889	0.177432
ENSMUSG00000040528	Milr1	-0.737674	1	0.157361	1	2.50268	0.177432
ENSMUSG00000043501	Lgals2	0.278415	1	1.09721	1	2.20819	0.17745
ENSMUSG00000044303	Cdkn2a	-0.107724	1	0.520444	1	4.45942	0.177511
ENSMUSG00000024725	Ostf1	-0.112658	1	-0.16599	1	1.22508	0.178036
ENSMUSG00000034652	Cd300a	0.31501	1	0.381513	1	2.50498	0.178036
ENSMUSG00000073591	Pcdhb22	-0.566786	1	-0.0909993	1	1.33231	0.17836
ENSMUSG00000015143	Actn1	0.0239302	1	-0.0469696	1	1.0217	0.178585
ENSMUSG00000031953	Tmem170	0.0901643	1	0.175578	1	-1.14569	0.178747
ENSMUSG00000038178	Slc43a2	-0.101148	1	-0.0516834	1	1.8413	0.178878
ENSMUSG00000034773	Hrob	-0.0202051	1	-0.815815	1	1.90486	0.1789
ENSMUSG00000005103	Wdr1	-0.207135	1	-0.0592504	1	1.38064	0.178921
ENSMUSG00000021536	Adcy2	-0.644014	1	1.48093	1	2.48533	0.178921
ENSMUSG00000022034	Esco2	-1.18935	1	-0.0438671	1	1.71941	0.178921
ENSMUSG00000027852	Nras	-0.166208	1	0.149265	1	0.920006	0.178921
ENSMUSG00000032012	Nectin1	-0.123144	1	-0.219213	1	0.921641	0.178921
ENSMUSG00000034994	Eef2	0.377166	1	0.0680425	1	-0.756663	0.178921
ENSMUSG00000037649	H2.DMa	-0.0117736	1	0.109834	1	2.49488	0.178921
ENSMUSG00000074677	Sirpb1c	-0.728386	1	-0.886848	1	4.23254	0.178921
ENSMUSG00000020598	Nrcam	-0.38229	1	-1.35461	1	3.04684	0.179231
ENSMUSG00000038550	Ciart	-0.333826	1	-1.78161	1	-1.99083	0.179231
ENSMUSG00000005410	Mcm5	-0.329885	1	-0.195946	1	1.26317	0.180693
ENSMUSG00000009647	Mcu	0.0686975	1	0.014328	1	0.802273	0.180693
ENSMUSG00000025815	Dhtkd1	0.191548	1	-0.271519	1	-1.5141	0.180693
ENSMUSG00000034156	Tspoap1	-0.418408	1	-0.41822	1	2.01276	0.180693
ENSMUSG00000073492	Gm10521	-1.92194	1	-0.600239	1	4.04077	0.181361
ENSMUSG00000041483	Zfp281	-0.0490425	1	0.0100446	1	1.01209	0.181579
ENSMUSG00000045680	Tcf21	0.362131	1	0.20786	1	1.4707	0.181744
ENSMUSG00000035638	Muc20	0.195876	1	1.64794	1	3.61264	0.181911
ENSMUSG00000032479	Map4	-0.17732	1	-0.453712	1	1.03319	0.182226
ENSMUSG00000035181	Heatr5a	0.0124616	1	-0.152509	1	0.738379	0.182376
ENSMUSG00000029196	Tada2b	0.0838428	1	0.0875117	1	-0.782589	0.182812
ENSMUSG00000023963	Cyp39a1	-0.0634461	1	-0.253843	1	-1.79032	0.182861
ENSMUSG00000036278	Macrod1	0.311295	1	0.232716	1	-1.40711	0.182861
ENSMUSG00000039193	Nlrc4	-0.29843	1	0.149698	1	2.11755	0.182861
ENSMUSG00000047844	Bex4	1.51434	1	2.25879	1	2.04065	0.182861
ENSMUSG00000089824	Rbm12	0.0540912	1	0.390264	1	0.97876	0.182861
ENSMUSG00000031246	Sh3bgrl	0.00579404	1	-0.241067	1	0.679368	0.183069
ENSMUSG00000051343	Rab11fip5	-0.0983537	1	-0.0616302	1	0.938386	0.183961
ENSMUSG00000026179	Pnkd	0.0131741	1	-0.160016	1	-0.629419	0.184278
ENSMUSG00000064128	Cenpj	-0.821432	1	-0.13748	1	1.40426	0.184409
ENSMUSG00000002957	Ap2a2	0.16596	1	0.113602	1	0.577769	0.184604
ENSMUSG00000036053	Fmnl2	-0.35132	1	-0.329449	1	1.59344	0.184765
ENSMUSG00000026029	Casp8	-0.48229	1	-0.250755	1	1.55395	0.185194
ENSMUSG00000027937	Jtb	-0.0528267	1	0.127989	1	-0.921726	0.185565
ENSMUSG00000056536	Pign	-0.0174203	1	0.447228	1	0.914658	0.185672
ENSMUSG00000074406	Zfp628	0.159152	1	-0.114875	1	-0.683483	0.185672
ENSMUSG00000027560	Dok5	-0.851138	1	-0.0647091	1	3.18547	0.185687
ENSMUSG00000078780	Gm5150	0.603416	1	-2.45179	1	6.24824	0.18575
ENSMUSG00000003032	Klf4	0.514346	1	-0.141438	1	1.29971	0.185788
ENSMUSG00000026415	Fcamr	-0.778205	1	0.705858	1	3.90362	0.186423
ENSMUSG00000060090	Rp2	-0.348656	1	0.149277	1	0.95304	0.186999
ENSMUSG00000027706	Sec62	-0.0468308	1	0.012303	1	-0.990113	0.187495
ENSMUSG00000047330	Kcne4	-0.421638	1	0.353666	1	1.77756	0.187495
ENSMUSG00000036768	Kif15	-0.714075	1	-0.566874	1	1.75412	0.188309
ENSMUSG00000022817	Itgb5	-0.0225936	1	-0.143516	1	1.1297	0.188736
ENSMUSG00000044921	Rassf9	-0.219988	1	-0.796293	1	1.22043	0.188736
ENSMUSG00000024981	Acsl5	-0.199069	1	-0.675934	1	0.927071	0.189393
ENSMUSG00000025871	X4833439L19Rik	-0.176493	1	-0.546619	1	-1.00829	0.189605
ENSMUSG00000079442	St6galnac4	-0.180136	1	-0.0160297	1	-0.882585	0.189605
ENSMUSG00000033721	Vav3	-0.458547	1	-0.1105	1	1.91057	0.189731
ENSMUSG00000030972	Acsm5	0.0373048	1	-0.385938	1	-5.80174	0.189997
ENSMUSG00000028745	Capzb	0.118652	1	-0.169291	1	0.714707	0.190047
ENSMUSG00000029832	Nfe2l3	0.126	1	-0.582343	1	1.84644	0.190047
ENSMUSG00000033751	Gadd45gip1	0.00570539	1	0.185191	1	-0.843681	0.190047
ENSMUSG00000037737	Actrt3	-2.64387	1	-0.722055	1	-2.66283	0.190047
ENSMUSG00000025757	Hspa4l	-0.389761	1	-0.519412	1	1.11833	0.190263
ENSMUSG00000041347	Bdkrb1	0.0862911	1	-3.31431	1	2.99619	0.190263
ENSMUSG00000042734	Ttc9	-0.156692	1	-0.185947	1	1.7729	0.19049
ENSMUSG00000039910	Cited2	0.272297	1	-0.754686	1	-0.915788	0.19058
ENSMUSG00000039345	Mettl22	0.25348	1	-0.0563979	1	-0.739431	0.190652
ENSMUSG00000044854	X1700056E22Rik	0.504121	1	-1.41012	1	5.53326	0.191337
ENSMUSG00000014747	Ankrd53	0.118017	1	1.09364	1	-2.66218	0.191364
ENSMUSG00000015340	Cybb	-0.38846	1	-0.182495	1	2.1164	0.191364
ENSMUSG00000022053	Ebf2	0.0642323	1	-1.08741	1	1.49058	0.191364
ENSMUSG00000031608	Galnt7	0.500981	1	0.830021	1	1.12917	0.191364
ENSMUSG00000041836	Ptpre	-0.37589	1	-0.119928	1	2.00332	0.191364
ENSMUSG00000038045	Sult6b1	-1.50679	1	-0.0824303	1	5.58835	0.191987
ENSMUSG00000056459	Zbtb25	-0.337188	1	-0.181916	1	1.63214	0.191987
ENSMUSG00000064288	H4c12	-1.832	1	-0.100457	1	2.5229	0.191987
ENSMUSG00000027305	Ndufaf1	-0.428042	1	-0.379431	1	-0.70386	0.192066
ENSMUSG00000018930	Ccl4	-0.363383	1	-0.645185	1	5.56902	0.192082
ENSMUSG00000043740	B430306N03Rik	-0.995148	1	-0.655598	1	3.46001	0.192082
ENSMUSG00000041058	Wwp1	0.108473	1	0.142278	1	0.717249	0.192382
ENSMUSG00000020152	Actr2	-0.275639	1	-0.0493741	1	0.97132	0.192506
ENSMUSG00000051235	Gen1	-0.488445	1	-0.462428	1	1.69256	0.192661
ENSMUSG00000031167	Rbm3	0.505441	1	0.4846	1	0.794106	0.193082
ENSMUSG00000026405	C4bp	-1.13161	1	1.92256	1	6.40028	0.193115
ENSMUSG00000032402	Smad3	0.17785	1	0.0640026	1	0.892602	0.193351
ENSMUSG00000019773	Fbxo5	-0.263269	1	-0.108533	1	1.23645	0.193431
ENSMUSG00000032218	Ccnb2	0.0655721	1	-0.527315	1	1.26113	0.193859
ENSMUSG00000035517	Tdrd7	-0.0487231	1	-0.0141985	1	0.743794	0.193859
ENSMUSG00000009090	Ap1b1	0.106581	1	-0.0511965	1	0.57744	0.19447
ENSMUSG00000014778	Fhod1	0.106948	1	-0.307552	1	1.02636	0.19447
ENSMUSG00000020330	Hmmr	-0.102929	1	-0.690744	1	1.44911	0.19447
ENSMUSG00000021559	Dapk1	0.072863	1	-0.554452	1	0.657213	0.19447
ENSMUSG00000021733	Slc4a7	-0.532252	1	0.048822	1	1.09055	0.19447
ENSMUSG00000022221	Ripk3	-0.376509	1	-0.271387	1	2.60901	0.19447
ENSMUSG00000032320	Rcn2	-0.0161658	1	-0.0411491	1	0.835151	0.19447
ENSMUSG00000037685	Atp8a1	-0.576719	1	-0.299148	1	1.90827	0.19447
ENSMUSG00000042903	Foxo4	0.195195	1	0.0422195	1	-0.617828	0.19447
ENSMUSG00000046591	Ticrr	-0.19103	1	0.0401246	1	1.82312	0.19447
ENSMUSG00000068742	Cry2	0.073083	1	-0.989245	1	-1.06601	0.19447
ENSMUSG00000069633	Pex11g	0.136484	1	0.256719	1	-1.38124	0.19447
ENSMUSG00000073700	Klhl21	0.428748	1	0.65948	1	-0.828556	0.19447
ENSMUSG00000074417	Gm14548	0.881164	1	0.638043	1	2.30779	0.19447
ENSMUSG00000021591	Glrx	-0.218062	1	-0.642643	1	1.39142	0.19481
ENSMUSG00000031505	Naxd	-0.00517502	1	-0.00945978	1	-0.992122	0.195332
ENSMUSG00000093805	Gal3st2b	-0.620425	1	-0.892215	1	6.3534	0.195375
ENSMUSG00000020027	Socs2	0.0251607	1	-0.208733	1	0.750889	0.196357
ENSMUSG00000053719	Klk1b26	0.625508	1	-0.675523	1	-2.74403	0.196357
ENSMUSG00000054203	Ifi205	0.222981	1	0.520499	1	1.4829	0.196635
ENSMUSG00000054737	Zfp182	-0.222898	1	0.00249735	1	1.22643	0.196739
ENSMUSG00000039629	Strip2	-0.939712	1	-0.840572	1	3.18509	0.197106
ENSMUSG00000030265	Kras	-0.00639553	1	0.107456	1	0.81105	0.197118
ENSMUSG00000030872	Gga2	-0.141773	1	-0.232203	1	-0.678333	0.197473
ENSMUSG00000021095	Gsc	-0.492915	1	0.824518	1	5.50653	0.197607
ENSMUSG00000070605	Zfp992	-0.596598	1	-0.242935	1	2.06182	0.197745
ENSMUSG00000005069	Pex5	0.128241	1	-0.211883	1	-0.753835	0.198033
ENSMUSG00000027829	Ccnl1	-0.262384	1	0.138721	1	0.844873	0.198033
ENSMUSG00000053338	Tarm1	-0.700379	1	-1.67075	1	4.15886	0.198033
ENSMUSG00000050737	Ptges	0.239204	1	-0.430331	1	1.14915	0.198252
ENSMUSG00000059824	Dbp	-0.0309188	1	-2.18986	1	-2.31861	0.198531
ENSMUSG00000094840	Muc3a	0.744402	1	0.690986	1	2.40423	0.198777
ENSMUSG00000039853	Trim14	-0.723136	1	-0.282987	1	2.5047	0.198896
ENSMUSG00000039217	Il18	-0.463792	1	-0.991906	1	2.29027	0.199335
ENSMUSG00000034645	Zyg11a	-0.885399	1	0.0370473	1	-2.00955	0.199464
ENSMUSG00000034271	Jdp2	0.389344	1	0.0634606	1	1.12064	0.200668
ENSMUSG00000052151	Plpp2	-0.0303486	1	0.161009	1	1.2424	0.200926
ENSMUSG00000020778	Ten1	0.165607	1	-0.107445	1	0.803393	0.201061
ENSMUSG00000022180	Slc7a8	0.186981	1	-0.415959	1	-1.72579	0.201061
ENSMUSG00000027326	Knl1	-0.649879	1	-0.46125	1	1.80342	0.201061
ENSMUSG00000039748	Exo1	-0.174107	1	-0.585223	1	1.93854	0.201061
ENSMUSG00000043943	Naalad2	-0.567095	1	0.0999246	1	1.09416	0.201061
ENSMUSG00000044221	Grsf1	0.0456863	1	0.119777	1	-0.754487	0.201061
ENSMUSG00000044338	Aplnr	-0.491113	1	0.160673	1	1.72602	0.201061
ENSMUSG00000071477	Zfp777	0.0997277	1	0.147923	1	-0.565231	0.201061
ENSMUSG00000025658	Cnksr2	2.20053	1	-2.87116	1	4.0681	0.201201
ENSMUSG00000015869	Prpsap1	0.377488	1	-0.0318655	1	-1.01589	0.201365
ENSMUSG00000041684	Bivm	-0.0401545	1	0.323369	1	0.846265	0.20214
ENSMUSG00000008398	Elk3	-0.0743755	1	0.0825826	1	1.18736	0.202336
ENSMUSG00000020362	Cnot6	-0.0379095	1	0.222292	1	0.958213	0.202336
ENSMUSG00000037466	Tedc1	-0.215564	1	-0.485714	1	1.15477	0.202802
ENSMUSG00000046572	Zfp518b	-0.292657	1	-0.369237	1	1.27036	0.202802
ENSMUSG00000026482	Rgl1	-0.139385	1	-0.125232	1	1.38612	0.203438
ENSMUSG00000051515	Fam181b	1.33053	1	-0.035225	1	2.12628	0.203438
ENSMUSG00000037070	Rbmxl1	-0.0325581	1	-0.00511314	1	0.732752	0.203688
ENSMUSG00000039361	Picalm	0.0113051	1	-0.0027385	1	0.683809	0.203688
ENSMUSG00000079418	Atg4a	0.00103876	1	0.0375857	1	-0.758533	0.204028
ENSMUSG00000028914	Casp9	-0.0168169	1	-0.459065	1	-1.68149	0.204617
ENSMUSG00000073856	Iqck	-0.0621251	1	-0.206603	1	2.21584	0.204824
ENSMUSG00000040209	Zfp704	-0.072018	1	0.556051	1	0.886504	0.206151
ENSMUSG00000002326	Gmpr2	-0.753184	1	0.120424	1	1.16821	0.20616
ENSMUSG00000024247	Pkdcc	0.140831	1	0.111056	1	0.72069	0.206183
ENSMUSG00000025369	Smarcc2	0.195066	1	-0.0733792	1	-0.627003	0.206226
ENSMUSG00000019158	Tmem160	0.0886736	1	0.123395	1	-0.946805	0.206405
ENSMUSG00000020101	Vsir	-0.0221361	1	-0.267664	1	2.0712	0.206405
ENSMUSG00000021557	Agtpbp1	-0.17366	1	0.0259507	1	-0.945469	0.206405
ENSMUSG00000009585	Apobec3	-0.169962	1	0.182841	1	1.89373	0.20698
ENSMUSG00000037992	Rara	-0.0158879	1	-0.10273	1	1.15887	0.207752
ENSMUSG00000041605	Inava	-0.250117	1	-0.513169	1	2.04819	0.207752
ENSMUSG00000062014	Gmfb	-0.27399	1	-0.191901	1	0.976293	0.207834
[truncated: 19,861 more rows]

## Sheet: KC-Cpa1_vs_Cre_pc
Online supplemental table 3 Differential gene expression RNA-seq. Differential gene expression of RNA-seq samples across genotypes Cre (Ptf1a+/Cre), Cpa1 (Cpa1N256K/N256K), KC (Ptf1a+/CreKrasLSLG12D/+) and KC-Cpa1 (Ptf1a+/CreKrasLSLG12D/+Cpa1N256K/N256K) in 2-, 4- and 8-week-old mice, and Cpa1 and KC-Cpa1 in 10-week-old mice.
gene_id	gene	log2FC w2	FDR w2	log2FC w4	FDR w4	log2FC w8	FDR w8
ENSMUSG00000090015	Gm15446	3.68282	3.35433e-18	4.32149	1.16532e-14	3.23115	2.9099e-07
ENSMUSG00000013089	Etv5	1.42743	0.059435	2.48274	0.000241586	0.807241	0.479232
ENSMUSG00000018500	Adora2b	2.45304	0.021632	3.9442	0.0011294	1.97181	0.117073
ENSMUSG00000074218	Cox7a1	0.0499539	1	-5.76003	0.00284796	-0.308727	1
ENSMUSG00000025059	Gk	0.79856	1	-2.93944	0.00556104	0.817036	0.994661
ENSMUSG00000044349	Snhg11	0.794323	1	-3.95217	0.00777246	0.580534	1
ENSMUSG00000028773	Fabp3	1.24363	1	-5.87502	0.00783349	-1.67584	0.914813
ENSMUSG00000073600	Prob1	0.124195	1	2.30435	0.00971056	2.02067	0.00900756
ENSMUSG00000024526	Cidea	3.44136	0.709984	-6.80204	0.00971056	3.66957	0.215738
ENSMUSG00000031710	Ucp1	1.52502	1	-11.9402	0.00971056	2.07877	1
ENSMUSG00000031027	Stk33	-2.55343	1	-7.13755	0.023435	-1.30215	1
ENSMUSG00000027832	Ptx3	1.97984	0.865289	4.80468	0.0252312	7.813	7.04139e-05
ENSMUSG00000032279	Idh3a	-0.339903	1	-1.68556	0.0252312	-0.194611	1
ENSMUSG00000030048	Gkn3	3.09853	0.350759	5.89328	0.0415027	8.19751	0.000107147
ENSMUSG00000030050	Gkn1	7.34592	0.238332	13.428	0.0455849	10.8695	0.00845299
ENSMUSG00000046794	Ppp1r3b	2.14579	0.243059	-3.12591	0.0544733	1.13035	0.793187
ENSMUSG00000026981	Il1rn	4.34023	9.13412e-05	3.57301	0.0577867	6.48203	3.28496e-06
ENSMUSG00000034107	Ano7	0.691389	1	4.47726	0.0577867	10.2213	9.63698e-06
ENSMUSG00000033610	Pank1	0.204003	1	-1.86375	0.0577867	0.237632	1
ENSMUSG00000028255	Clca1	2.58047	1	12.0339	0.058588	13.4774	0.00191484
ENSMUSG00000047230	Cldn2	2.42237	0.936776	6.45089	0.0626207	9.63255	9.14785e-05
ENSMUSG00000041220	Elovl6	0.471896	1	-3.18942	0.0626207	1.13769	0.794024
ENSMUSG00000000889	Dbh	5.12548e-15	1	-8.43024	0.0626207	0	1
ENSMUSG00000018574	Acadvl	-0.453889	1	-1.48373	0.0626207	-0.357627	1
ENSMUSG00000030049	Gkn2	5.66729	0.750288	12.7383	0.0641638	14.3603	0.00255277
ENSMUSG00000035775	Krt20	1.05772	1	3.80102	0.0641638	4.25905	0.00255277
ENSMUSG00000037974	Muc5ac	5.30151	0.356432	11.226	0.0641638	9.84997	0.00674462
ENSMUSG00000023987	Pgc	-0.99443	1	8.71051	0.0641638	5.7555	0.0278883
ENSMUSG00000025094	Slc18a2	-0.59554	1	-1.89047	0.0641638	-1.27739	0.181627
ENSMUSG00000026827	Gpd2	0.500864	1	-1.7376	0.0641638	0.48449	1
ENSMUSG00000032289	Thsd4	-0.175697	1	1.39505	0.0641638	0.0363864	1
ENSMUSG00000001131	Timp1	4.21502	0.00121118	3.74572	0.0662914	6.11371	3.61485e-05
ENSMUSG00000013584	Aldh1a2	1.87083	0.0228639	2.03596	0.0727129	2.03655	0.0101334
ENSMUSG00000022110	Sucla2	-0.125701	1	-1.30822	0.0727129	-0.614077	0.53181
ENSMUSG00000022477	Aco2	-0.292008	1	-1.37551	0.0727129	-0.267375	1
ENSMUSG00000054423	Cadps	1.97087	0.829551	-4.07698	0.0727129	0.638277	1
ENSMUSG00000023019	Gpd1	-0.141674	1	-2.90011	0.073101	-0.585024	1
ENSMUSG00000074489	Bglap3	-2.07328	0.288569	-2.94901	0.0732245	-2.95605	0.0171593
ENSMUSG00000026227	X2810459M11Rik	1.85873	0.781553	4.26774	0.0732245	2.75797	0.0949609
ENSMUSG00000029223	Uchl1	1.54748	0.411552	-2.36301	0.0732245	-0.137995	1
ENSMUSG00000043461	Sptssb	3.02722	1	8.24706	0.0795108	10.9776	0.00283318
ENSMUSG00000048022	Tmem229a	-0.199933	1	2.44957	0.0806209	1.89626	0.0766182
ENSMUSG00000032269	Htr3a	0.100174	1	-5.97233	0.0806209	0.636524	1
ENSMUSG00000047844	Bex4	0.780504	1	2.97933	0.0840037	2.45789	0.0664221
ENSMUSG00000000253	Gmpr	1.58189	0.644176	-2.65474	0.0840037	0.811364	1
ENSMUSG00000004791	Pgf	-1.39588	0.749871	-2.47332	0.0871733	-3.38076	0.00093627
ENSMUSG00000059447	Hadhb	-0.0962518	1	-1.60658	0.102285	-0.0930115	1
ENSMUSG00000074183	Gsta1	6.04531	0.303466	9.26338	0.117722	10.7415	0.00372759
ENSMUSG00000013338	Fer1l4	6.1486	0.0983055	7.64661	0.12053	6.74136	0.00649124
ENSMUSG00000022598	Psca	2.25672	1	7.22575	0.12306	10.0964	0.00686745
ENSMUSG00000032680	X6820408C15Rik	0.411618	1	-2.71518	0.12306	-2.48906	0.103156
ENSMUSG00000021699	Pde4d	-0.300267	1	-1.60419	0.12306	0.926049	0.381354
ENSMUSG00000056124	B4galt6	1.17175	0.0780889	1.34337	0.130053	2.49226	1.02754e-06
ENSMUSG00000032473	Cldn18	5.28607	0.0532554	7.02701	0.130053	11.4357	0.000337133
ENSMUSG00000037686	Aspg	1.1753	1	-4.6428	0.134238	0.894313	1
ENSMUSG00000072680	Tmem254c	1.72595	0.00239573	1.49385	0.137406	0.778871	0.44957
ENSMUSG00000028327	Stra6l	0.837653	1	1.83158	0.140697	1.72616	0.0408465
ENSMUSG00000036412	Arsi	1.16895	0.610902	1.90613	0.140697	1.84148	0.0408613
ENSMUSG00000013643	Lypd8	1.91965	1	9.23366	0.147606	11.1243	0.00372759
ENSMUSG00000022226	Mcpt2	3.78137	0.572249	8.77896	0.147606	10.4189	0.00418788
ENSMUSG00000026065	Slc9a4	4.59366	0.238332	6.33269	0.147606	6.49723	0.0101872
ENSMUSG00000033453	Adamts15	0.97814	0.945187	1.84296	0.147606	1.82809	0.0239942
ENSMUSG00000096914	Galntl6	1.48157	1	3.16742	0.147606	1.7072	0.42454
ENSMUSG00000031299	Pdha1	-0.189125	1	-1.086	0.147606	-0.446151	0.799477
ENSMUSG00000006784	Ttc25	0.585339	1	-2.33072	0.147606	-0.892046	0.959259
ENSMUSG00000026024	Als2	-0.0610944	1	-1.15056	0.147606	0.329046	1
ENSMUSG00000045875	Adra1a	0.6651	1	-4.95238	0.147606	0.3431	1
ENSMUSG00000024682	Cblif	-1.37607	1	7.44044	0.153936	4.79273	0.060038
ENSMUSG00000035429	Ptprh	1.20816	1	6.27268	0.162068	5.56688	0.00607774
ENSMUSG00000034853	Acot11	0.314925	1	-1.36602	0.162068	0.13307	1
ENSMUSG00000000168	Dlat	0.0169771	1	-1.14015	0.169795	-0.0902903	1
ENSMUSG00000004961	Syt5	1.6418	1	-3.87159	0.169795	1.24095	1
ENSMUSG00000011305	Plin5	-0.983269	1	-3.19431	0.179356	-1.18086	0.990447
ENSMUSG00000024261	Syt4	0.96092	1	-4.08615	0.179356	-0.345439	1
ENSMUSG00000030246	Ldhb	0.479484	1	-1.70489	0.179356	-0.500528	1
ENSMUSG00000023064	Sncg	1.502	0.958449	-2.56213	0.18672	-0.521065	1
ENSMUSG00000029452	Tmem116	-0.738251	1	-1.49881	0.191339	-1.71946	0.0104399
ENSMUSG00000048960	Prex2	0.238045	1	-1.36838	0.191339	-0.0358054	1
ENSMUSG00000052821	Cysltr1	1.39766	0.566661	2.11039	0.191382	1.85228	0.0852173
ENSMUSG00000042010	Acacb	-0.880471	1	-1.7563	0.191382	-1.22145	0.253691
ENSMUSG00000034127	Tspan8	1.70379	1	3.82603	0.195581	4.88814	0.00412207
ENSMUSG00000063063	Ctnna2	1.11828	1	-6.6165	0.195581	3.2291	1
ENSMUSG00000023861	Mpc1	-0.272405	1	-1.26517	0.196302	-0.588778	0.72044
ENSMUSG00000047592	Nxpe5	2.40168	0.203796	2.85582	0.197662	4.36938	0.00119829
ENSMUSG00000002633	Shh	0.163745	1	5.53405	0.197662	8.84479	0.00483188
ENSMUSG00000111709	Gm3776	5.53373	0.502993	8.59382	0.197662	9.93272	0.00879041
ENSMUSG00000029154	Cwh43	4.67747	0.0969836	5.84973	0.199108	10.0694	0.00194584
ENSMUSG00000019122	Ccl9	2.50378	0.00515553	2.0516	0.20234	3.2994	0.000181023
ENSMUSG00000051596	Otop1	-0.181302	1	-6.28038	0.206443	-0.400348	1
ENSMUSG00000068893	Sprr2a2	3.03356	1	9.84815	0.211319	12.4209	0.0050594
ENSMUSG00000062380	Tubb3	1.54253	1	-3.06029	0.212931	0.839954	1
ENSMUSG00000032036	Kirrel3	2.56459	0.0208083	2.38915	0.227363	3.29131	0.00483188
ENSMUSG00000031430	Vsig1	4.18966	0.314019	7.88296	0.227363	9.92632	0.00879041
ENSMUSG00000026922	Agpat2	0.456194	1	-1.71585	0.227363	-0.157432	1
ENSMUSG00000009248	Ascl2	1.15379	1	3.42222	0.232208	6.64273	0.0116743
ENSMUSG00000046804	Phgr1	6.31616	0.133495	7.53453	0.233781	8.62465	0.0223059
ENSMUSG00000030671	Pde3b	-0.0671975	1	-1.0059	0.234098	-0.0452868	1
ENSMUSG00000027996	Sfrp2	1.66716	0.43608	2.34822	0.23795	2.86826	0.00843456
ENSMUSG00000030004	Nat8	-3.27491	0.367238	-4.19445	0.239039	-4.04927	0.0782107
ENSMUSG00000029371	Cxcl5	2.46785	0.838988	4.5977	0.248384	6.22501	0.010069
ENSMUSG00000037379	Spon2	0.291668	1	2.36338	0.248384	1.99324	0.10667
ENSMUSG00000035373	Ccl7	2.27858	0.238332	2.82741	0.257203	3.57057	0.00870469
ENSMUSG00000035864	Syt1	-0.710976	1	-3.72119	0.257203	3.60776	0.233403
ENSMUSG00000046093	Hpcal4	1.76197	1	-4.67875	0.257203	2.09205	0.711475
ENSMUSG00000020159	Gabrp	1.68392	1	6.01602	0.25879	4.41429	0.0665009
ENSMUSG00000062908	Acadm	-0.299564	1	-1.34726	0.25879	-0.659963	0.687242
ENSMUSG00000007207	Stx1a	0.784593	1	1.54471	0.25879	0.433324	1
ENSMUSG00000022464	Slc38a4	0.669741	1	1.58537	0.262326	1.42708	0.0911052
ENSMUSG00000031963	Bmper	1.79049	0.47043	2.42935	0.28655	4.06361	0.000269828
ENSMUSG00000007682	Dio2	0.364618	1	-3.69759	0.28655	2.26434	0.445535
ENSMUSG00000034891	Sncb	1.37406	1	-4.02247	0.287678	0.218424	1
ENSMUSG00000000214	Th	2.61912	0.824249	-4.24675	0.287706	1.2235	1
ENSMUSG00000018927	Ccl6	3.43385	9.13412e-05	2.14491	0.288231	3.34848	0.00057055
ENSMUSG00000022227	Mcpt1	3.28441	0.661172	7.41474	0.288231	8.95039	0.0183318
ENSMUSG00000005320	Fgfr4	0.636615	1	2.05092	0.299354	2.45988	0.0101006
ENSMUSG00000040966	Slc22a2	-0.842334	1	2.87479	0.300258	1.76364	0.44649
ENSMUSG00000075707	Dio3	3.36923	0.111896	3.49721	0.322513	5.71677	0.00321054
ENSMUSG00000024598	Fbn2	1.35395	0.97656	2.35673	0.327762	4.14635	0.000211514
ENSMUSG00000000983	Wfdc18	0.962996	1	3.98413	0.337667	5.33316	0.00591644
ENSMUSG00000054459	Vsnl1	0.256721	1	-5.46877	0.337667	0.116522	1
ENSMUSG00000053964	Lgals4	0.368988	1	2.07161	0.339463	2.65228	0.00792747
ENSMUSG00000003949	Hlf	0.332698	1	-2.47653	0.348043	-1.6237	0.400745
ENSMUSG00000030302	Atp2b2	0.923016	1	-2.81952	0.348043	-0.751285	1
ENSMUSG00000021748	Pdhb	-0.238736	1	-0.946841	0.351033	-0.580918	0.46258
ENSMUSG00000031504	Rab20	0.57711	0.961517	1.00665	0.351033	0.413558	0.933421
ENSMUSG00000034463	Scara3	0.862317	1	1.66094	0.351665	2.06448	0.0104399
ENSMUSG00000045991	Onecut2	1.53767	1	5.41824	0.353154	6.24376	0.0178071
ENSMUSG00000008489	Elavl2	1.10143	1	-4.23581	0.353154	-1.34878	1
ENSMUSG00000038754	Elovl3	1.28294	1	-6.8352	0.353154	0	1
ENSMUSG00000038963	Slco4a1	0.0628694	1	-1.78496	0.353904	-0.575807	1
ENSMUSG00000027801	Tm4sf4	1.07769	1	2.84254	0.354502	2.62072	0.0866387
ENSMUSG00000027359	Slc27a2	6.35953	0.215897	-7.22054	0.354502	-2.63094	1
ENSMUSG00000049265	Kcnk3	-0.212927	1	-2.48925	0.361843	1.05247	0.940345
ENSMUSG00000018451	X6330403K07Rik	0.569236	1	-2.92229	0.371468	2.32202	0.499219
ENSMUSG00000032186	Tmod2	0.047981	1	-1.69032	0.374056	-0.000508278	1
ENSMUSG00000032226	Gcnt3	4.081	0.354783	5.83502	0.38207	8.31212	0.00483188
ENSMUSG00000028957	Per3	0.415187	1	-2.13654	0.392042	-1.22129	0.560706
ENSMUSG00000047216	Cdh19	-0.169375	1	-3.21136	0.392042	0.0491097	1
ENSMUSG00000035910	Dcdc2a	0.206964	1	2.89833	0.411625	1.24775	0.777609
ENSMUSG00000021700	Rab3c	0.622151	1	-3.99487	0.413288	1.29013	1
ENSMUSG00000004789	Dlst	-0.013511	1	-0.812993	0.415205	-0.191324	1
ENSMUSG00000069792	Wfdc17	1.82422	0.165025	1.90879	0.418077	2.51252	0.0087604
ENSMUSG00000026930	Gpsm1	-0.569619	1	-1.14074	0.418077	-1.52134	0.00956429
ENSMUSG00000003665	Has1	2.59497	0.246537	2.90899	0.418077	3.56745	0.0171148
ENSMUSG00000010796	Asz1	8.41736	0.000414414	4.70771	0.418077	4.55772	0.0462905
ENSMUSG00000079494	Nat8f5	-4.32644	0.182889	-4.3573	0.418077	-5.44008	0.0530801
ENSMUSG00000022389	Tef	0.425586	1	-1.60106	0.418077	-1.19988	0.291381
ENSMUSG00000034227	Foxj1	1.98176	0.315527	2.51025	0.418077	1.04883	0.852727
ENSMUSG00000058046	X4933430I17Rik	-1.32842	1	-3.05657	0.418077	1.98489	0.988554
ENSMUSG00000020620	Abca8b	0.225198	1	-1.57518	0.418077	-0.197159	1
ENSMUSG00000021091	Serpina3n	1.35621	1	2.86438	0.421122	5.27456	0.000257414
ENSMUSG00000032348	Gsta4	2.42583	0.0999713	2.38433	0.421122	4.28348	0.000270566
ENSMUSG00000078664	Sprr2a1	2.87694	1	9.39085	0.421122	12.146	0.0118963
ENSMUSG00000034009	Rxfp1	-1.61853	1	-6.15975	0.421122	2.26047	1
ENSMUSG00000017723	Wfdc2	1.6407	1	2.99617	0.42286	3.12499	0.0439051
ENSMUSG00000022938	Fam3b	2.72961	0.87583	4.12793	0.425717	6.46698	0.00228923
ENSMUSG00000026166	Ccl20	3.67971	0.0583941	5.647	0.425717	5.70007	0.132834
ENSMUSG00000026712	Mrc1	1.35317	0.18064	1.43322	0.434509	2.50996	0.000211514
ENSMUSG00000023495	Pcbp4	0.258823	1	-0.91857	0.434509	-1.31922	0.00497862
ENSMUSG00000067231	Cyp2c65	4.99419	0.71819	7.40886	0.434509	9.06692	0.0151507
ENSMUSG00000052131	Akr1b7	4.82013	0.0896855	4.40969	0.434509	4.25953	0.125384
ENSMUSG00000054203	Ifi205	0.0385073	1	1.78073	0.434509	0.850102	0.74601
ENSMUSG00000031425	Plp1	0.773595	1	-1.55754	0.434509	-0.753643	0.863829
ENSMUSG00000037358	Dipk2b	0.320649	1	-1.67084	0.434509	0.612093	1
ENSMUSG00000055368	Slc6a2	1.83021	1	-4.19446	0.438736	3.2674	0.318763
ENSMUSG00000043668	Tox3	0.701896	1	2.2404	0.446016	1.31468	0.427993
ENSMUSG00000050860	Phospho1	0.388803	1	-3.25264	0.446016	0.741932	1
ENSMUSG00000098207	Arl14	2.1565	0.831755	3.89593	0.448512	6.0206	0.00537303
ENSMUSG00000071637	Cebpd	0.305075	1	1.04821	0.448512	1.20043	0.0328841
ENSMUSG00000046991	Wdr27	0.545604	1	2.31866	0.448512	1.32613	0.856785
ENSMUSG00000045102	Poln	0.248099	1	-3.01633	0.448512	0.017355	1
ENSMUSG00000015852	Fcrls	1.99307	0.106716	1.95057	0.448652	3.25708	0.000769294
ENSMUSG00000024736	Tmem132a	0.898545	0.843935	1.35508	0.448652	2.02021	0.00420733
ENSMUSG00000035948	Acss3	0.67514	1	-2.13132	0.448652	-0.551748	1
ENSMUSG00000037904	Ankrd9	0.400733	1	-1.83761	0.448652	-0.276828	1
ENSMUSG00000026417	Pigr	1.16943	1	2.6196	0.480698	4.46842	0.000769294
ENSMUSG00000039131	Gipc2	1.36649	1	3.79541	0.480698	8.17961	0.0032884
ENSMUSG00000056427	Slit3	0.757862	1	1.31031	0.497549	1.83669	0.00591644
ENSMUSG00000022947	Cbr3	0.688298	1	1.23601	0.505806	2.37555	0.000181107
ENSMUSG00000029304	Spp1	1.85161	1	3.1367	0.505806	3.09315	0.0875143
ENSMUSG00000027570	Col9a3	0.404049	1	1.67166	0.520882	2.89031	0.000968145
ENSMUSG00000027695	Pld1	0.726116	0.778889	1.03877	0.521137	1.66396	0.00112254
ENSMUSG00000095304	Plac9a	2.37141	0.388367	2.83604	0.521137	0.886326	1
ENSMUSG00000028369	Svep1	0.827251	1	1.32736	0.523909	2.53551	0.00010102
ENSMUSG00000058952	Cfi	2.5265	0.126352	2.56441	0.527161	5.71699	3.003e-05
ENSMUSG00000021867	Tmem254b	1.78914	0.00611787	1.3257	0.541562	0.652912	0.815935
ENSMUSG00000036330	Slc18a1	0.364313	1	-1.37559	0.541683	-1.55074	0.108965
ENSMUSG00000017607	Tns4	2.7009	0.149911	2.84154	0.545255	4.82526	0.00104953
ENSMUSG00000037353	Letmd1	-0.107121	1	-1.04105	0.545255	0.354593	1
ENSMUSG00000033615	Cplx1	1.07675	1	-5.19603	0.556266	4.29192	0.588539
ENSMUSG00000047496	Rnf152	0.906237	1	-1.43582	0.556688	0.977838	0.486355
ENSMUSG00000028415	Spink4	0.766157	1	4.31301	0.558183	5.98089	0.0086302
ENSMUSG00000040856	Dlk1	-0.498566	1	-2.49277	0.558183	-3.07074	0.0642699
ENSMUSG00000031448	Adprhl1	-2.44694	1	-3.93755	0.558183	-2.54513	0.988517
ENSMUSG00000042808	Gpx2	2.4091	0.368936	2.96467	0.573424	5.92542	0.000181023
ENSMUSG00000033187	BC016579	2.61815	0.282834	2.97348	0.573424	4.46822	0.00686667
ENSMUSG00000060177	Klk1b22	2.10317	1	6.47634	0.573424	5.95854	0.0435235
ENSMUSG00000027581	Stmn3	2.02406	1	-3.25287	0.573424	0.973614	1
ENSMUSG00000038522	Mfsd4b1	1.5249	1	-3.69445	0.573424	0.206099	1
ENSMUSG00000037493	Cib2	0.14109	1	-1.313	0.576128	-1.77551	0.0171593
ENSMUSG00000025968	Ndufs1	-0.216015	1	-0.77789	0.576128	-0.567631	0.371973
ENSMUSG00000020664	Dld	-0.168299	1	-0.836436	0.5917	-0.798393	0.151675
ENSMUSG00000032315	Cyp1a1	3.29505	1	-4.82519	0.598755	-1.68821	1
ENSMUSG00000049176	Frmpd4	0.120539	1	-5.47136	0.598755	0.262645	1
ENSMUSG00000003617	Cp	0.924301	0.851796	1.30759	0.599837	2.39215	0.000281641
ENSMUSG00000004633	Chn2	0.881114	1	1.58015	0.603287	3.327	0.000135372
ENSMUSG00000056758	Hmga2	4.54972	0.0136973	3.60097	0.607277	8.00787	0.00642319
ENSMUSG00000045294	Insig1	-0.247616	1	-1.40152	0.607277	-1.12448	0.292583
ENSMUSG00000035811	Ugt2b35	0.135096	1	3.17429	0.607277	1.77428	0.472582
ENSMUSG00000028356	Ambp	1.72632	1	2.77613	0.611252	2.44743	0.165889
ENSMUSG00000026526	Fh1	-0.281035	1	-0.749115	0.611281	-0.369753	0.852762
ENSMUSG00000030866	Ern2	0.345354	1	5.6658	0.617526	9.73107	0.00870469
ENSMUSG00000043705	Capn13	1.58599	1	6.3632	0.617526	8.94722	0.0118968
ENSMUSG00000032010	Usp2	-0.690427	1	-1.98119	0.617526	-2.8333	0.0147572
ENSMUSG00000014351	Gip	2.13548	1	5.65308	0.617526	7.16582	0.0255605
ENSMUSG00000059824	Dbp	0.984032	1	-2.61887	0.617526	-2.08304	0.308698
ENSMUSG00000022707	Gbe1	-0.278339	1	-1.18643	0.617526	-0.912609	0.339965
ENSMUSG00000003410	Elavl3	0.0723166	1	-6.39119	0.617526	2.79541	1
ENSMUSG00000042761	Mrap2	0.41873	1	-4.50234	0.617526	-0.781185	1
ENSMUSG00000020581	Agr2	0.73567	1	2.70687	0.618131	2.75326	0.0973714
ENSMUSG00000015947	Fcgr1	2.44409	0.104655	2.24873	0.626498	3.17838	0.0136703
ENSMUSG00000032259	Drd2	4.25589	1	-6.3316	0.626498	-0.442822	1
ENSMUSG00000072596	Ear2	3.80282	0.00484975	2.51881	0.630844	5.02333	0.000269828
ENSMUSG00000018427	Ypel2	0.245979	1	1.15543	0.630844	-0.538425	0.879967
ENSMUSG00000057182	Scn3a	0.690882	1	-2.73096	0.630844	1.34408	1
ENSMUSG00000073408	Mucl3	5.43037	0.473195	5.16433	0.632146	6.37977	0.0309354
ENSMUSG00000053783	X1700016K19Rik	1.58202	1	2.97509	0.632146	-0.463673	1
ENSMUSG00000072674	Plac9b	2.16106	0.0577322	1.85681	0.633357	1.17492	0.525415
ENSMUSG00000034212	Ankmy1	0.284685	1	3.51313	0.635872	3.10153	1
ENSMUSG00000078776	X9530053A07Rik	0.988951	1	2.65048	0.636612	0.754737	1
ENSMUSG00000058966	Fam57b	0.232782	1	-1.57429	0.642619	-1.66275	0.122106
ENSMUSG00000025375	Aatk	0.0919321	1	-1.31843	0.664108	-1.18804	0.229881
ENSMUSG00000004552	Ctse	3.31592	0.318995	3.66377	0.667365	6.26982	0.00366104
ENSMUSG00000035274	Tpbg	2.05532	0.336204	2.6058	0.667365	3.10506	0.0388398
ENSMUSG00000089997	X1810020O05Rik	-1.76258	1	-2.5828	0.667365	-3.55813	0.0408465
ENSMUSG00000025745	Hadha	-0.328719	1	-0.84699	0.667365	-0.114931	1
ENSMUSG00000027562	Car2	1.79921	0.47043	2.11681	0.669327	5.90791	1.02754e-06
ENSMUSG00000040127	Sdr9c7	-1.77588	1	-2.77655	0.669327	-5.23272	0.00228923
ENSMUSG00000026315	Serpinb8	0.518894	1	1.22353	0.669327	1.80386	0.0141669
ENSMUSG00000022055	Nefl	2.31768	1	-4.19836	0.669327	3.5941	0.881003
ENSMUSG00000027438	Napb	0.158527	1	-1.47608	0.677677	-0.428072	1
ENSMUSG00000021577	Sdha	-0.213881	1	-0.734487	0.680323	-0.186898	1
ENSMUSG00000094800	Gm9780	1.6825	0.140941	1.58774	0.687261	0.28226	1
ENSMUSG00000032540	Abhd5	0.331064	1	-0.941477	0.688929	-0.278369	1
ENSMUSG00000035385	Ccl2	1.40905	1	2.44738	0.694504	3.9598	0.00852958
ENSMUSG00000041920	Slc16a6	-0.467046	1	-0.901265	0.706194	-0.545252	0.63816
ENSMUSG00000030726	Pold3	0.0887564	1	0.692182	0.715796	0.686106	0.147211
ENSMUSG00000075602	Ly6a	1.32766	0.0162819	0.972844	0.717514	1.15469	0.0526564
ENSMUSG00000026175	Vil1	2.46214	0.0323703	1.96307	0.717701	3.98353	0.000181107
ENSMUSG00000034607	Pof1b	1.47286	1	3.14855	0.717701	4.39914	0.00965732
ENSMUSG00000022383	Ppara	-0.100198	1	-1.95232	0.717701	-1.17961	0.693139
ENSMUSG00000024909	Efemp2	1.35058	0.0646082	1.14702	0.718567	2.02818	0.00104746
ENSMUSG00000042487	Leo1	0.251889	1	0.948321	0.718814	0.657259	0.511089
ENSMUSG00000027859	Ngf	1.42013	0.441354	1.69572	0.719617	1.55812	0.194644
ENSMUSG00000042793	Lgr6	0.603932	1	-4.25422	0.750907	-1.28892	1
ENSMUSG00000043388	Tmem130	-0.0729499	1	-3.52135	0.775186	0.865417	1
ENSMUSG00000035237	Lcat	0.790857	1	-1.96566	0.789505	-2.77954	0.0249247
ENSMUSG00000022780	Meltf	2.49584	0.14467	2.62905	0.797233	8.17774	0.000211514
ENSMUSG00000029378	Areg	8.26085	0.00623412	6.38806	0.797233	8.56132	0.0344567
ENSMUSG00000049128	Ivl	5.1014	0.124887	6.17594	0.797233	7.79884	0.0525626
ENSMUSG00000048794	Cfap100	0.351638	1	-2.02104	0.797233	-1.38957	0.655943
ENSMUSG00000028786	Tmem54	1.03919	1	2.71042	0.800842	8.69943	7.06525e-05
ENSMUSG00000032311	Nrg4	-0.348891	1	-1.97462	0.800842	-0.991335	0.932471
ENSMUSG00000023224	Serping1	0.60529	1	1.04824	0.80094	1.46733	0.0162799
ENSMUSG00000022871	Fetub	1.68511	1	2.85853	0.80094	0.905583	1
ENSMUSG00000031965	Tbx20	1.69263	1	-6.35546	0.80094	0	1
ENSMUSG00000035007	Rundc1	0.474405	1	1.02721	0.822008	-0.536858	0.804735
ENSMUSG00000020456	Ogdh	0.0543448	1	-0.766622	0.822008	-0.196457	1
ENSMUSG00000016349	Eef1a2	1.48484	1	-3.6972	0.826487	-0.819016	1
ENSMUSG00000025153	Fasn	0.177886	1	-1.84842	0.828456	0.483168	1
ENSMUSG00000034336	Ina	1.73752	1	-4.37004	0.829267	0.15067	1
ENSMUSG00000019767	Ccdc170	-0.0989795	1	1.63053	0.838758	1.5682	0.250341
ENSMUSG00000036887	C1qa	1.10374	0.459886	1.21431	0.838854	2.29192	0.000549781
ENSMUSG00000031635	Anxa10	7.7025	0.0116577	4.74615	0.838854	11.872	0.00185723
ENSMUSG00000021795	Sftpd	2.54873	0.778504	3.54441	0.838854	3.84072	0.0803657
ENSMUSG00000006818	Sod2	-0.208258	1	-0.766006	0.838854	-0.792757	0.145898
ENSMUSG00000055866	Per2	-0.01991	1	-1.6393	0.838854	-1.38651	0.308153
ENSMUSG00000020135	Apc2	0.101902	1	-1.39234	0.838854	-0.0585731	1
ENSMUSG00000020532	Acaca	0.374494	1	-1.98944	0.838854	0.645778	1
ENSMUSG00000025927	Tfap2b	5.12548e-15	1	-6.50831	0.838854	0	1
ENSMUSG00000044162	Tnip3	0.506445	1	2.03093	0.848123	3.09196	0.0176903
ENSMUSG00000078937	Cpt1b	0.486038	1	-2.79596	0.856345	2.14629	0.945548
ENSMUSG00000054161	Fam83e	1.17101	1	2.74037	0.859614	4.38328	0.00425901
ENSMUSG00000020333	Acsl6	0.811783	1	-2.03213	0.859614	-1.46957	0.346792
ENSMUSG00000033208	S100b	1.14019	1	-2.22103	0.859614	0.882672	1
ENSMUSG00000059498	Fcgr3	2.50001	0.00836691	1.66475	0.863681	2.86149	0.00285979
ENSMUSG00000040740	Slc25a34	-1.89922	1	-3.53796	0.864553	0.872943	1
ENSMUSG00000038415	Foxq1	2.55195	0.488923	3.39223	0.872888	3.5925	0.0564983
ENSMUSG00000025488	Cox8b	1.89975	1	-4.88209	0.872888	-1.3858	1
ENSMUSG00000063354	Slc39a4	1.0486	0.478354	1.20925	0.873338	2.36744	0.000304309
ENSMUSG00000019577	Pdk4	-1.63504	1	-2.20145	0.873455	-1.69642	0.411242
ENSMUSG00000074445	Sprr2a3	4.03977	0.873641	7.45232	0.878422	9.66411	0.0347586
ENSMUSG00000004151	Etv1	1.06994	0.398774	1.151	0.878833	0.80606	0.478662
ENSMUSG00000027523	Gnas	0.0298819	1	-0.644069	0.878928	-0.178289	1
ENSMUSG00000055116	Arntl	-0.353418	1	2.01458	0.878928	-0.448473	1
ENSMUSG00000030148	Clec4a2	1.77188	0.258628	1.73939	0.883776	2.9017	0.00531553
ENSMUSG00000027809	Etfdh	-0.679835	0.928652	-0.890532	0.888999	-0.600029	0.561658
ENSMUSG00000031098	Syt8	4.82592	0.0458364	3.85432	0.892275	7.43428	0.00340627
ENSMUSG00000002997	Prkar2b	0.646768	1	-2.33447	0.892275	-0.567893	1
ENSMUSG00000027273	Snap25	1.70795	1	-2.67182	0.892275	-0.0448722	1
ENSMUSG00000061603	Akap6	0.718342	1	-2.79402	0.892275	0.530369	1
ENSMUSG00000031451	Gas6	0.422084	1	1.04943	0.894215	1.03147	0.170985
ENSMUSG00000032690	Oas2	0.520086	1	1.49583	0.902575	2.26247	0.0109811
ENSMUSG00000026069	Il1rl1	0.348323	1	1.58088	0.904196	2.62754	0.0050594
ENSMUSG00000032454	Rbp2	1.619	1	3.81268	0.904196	4.2703	0.102627
ENSMUSG00000055172	C1ra	0.202168	1	1.07308	0.904196	0.986083	0.223987
ENSMUSG00000067206	Lrrc66	2.68878	0.898027	3.41934	0.904196	2.34064	0.479762
ENSMUSG00000027894	Slc6a17	0.320097	1	-2.67476	0.904196	-1.62382	0.667066
ENSMUSG00000028223	Decr1	-0.05106	1	-0.88958	0.904196	-0.482662	0.850454
ENSMUSG00000074634	Tmem267	0.933856	1	1.4745	0.907309	1.31208	0.243899
ENSMUSG00000103711	Tstd1	0.30248	1	1.37639	0.913617	1.42604	0.149404
ENSMUSG00000026568	Mpc2	-0.0761266	1	-0.918166	0.913617	-0.870093	0.230016
ENSMUSG00000091956	C2cd4b	0.999831	1	2.44656	0.913617	1.16737	0.981131
ENSMUSG00000021448	Shc3	2.34258	1	-4.9171	0.913617	0.759216	1
ENSMUSG00000073418	C4b	0.306333	1	1.71341	0.915013	2.89731	0.00416407
ENSMUSG00000041301	Cftr	3.62031	0.0208083	2.6049	0.915013	4.34445	0.00483188
ENSMUSG00000112023	Lilr4b	3.24285	0.00713705	2.05716	0.915013	3.32379	0.00740812
ENSMUSG00000042306	S100a14	4.42852	0.0157659	3.05872	0.915013	4.96463	0.00998355
ENSMUSG00000024978	Gpam	-0.403503	1	-0.882809	0.915013	-0.855199	0.211692
ENSMUSG00000008153	Clstn3	0.52934	1	-1.46901	0.915013	-1.32211	0.292783
ENSMUSG00000042709	Atpaf2	-0.0382938	1	-0.70004	0.915013	-0.537547	0.435172
ENSMUSG00000022054	Nefm	0.997704	1	-3.65445	0.915013	-0.0834149	1
ENSMUSG00000024177	Nme4	0.11487	1	1.1819	0.915013	0.336012	1
ENSMUSG00000027848	Olfml3	2.38668	0.0173558	1.66193	0.916938	3.81394	6.59178e-05
ENSMUSG00000045518	Onecut3	6.3759	0.125618	7.00464	0.916938	10.1097	0.0176177
ENSMUSG00000066861	Oas1g	1.21065	1	1.79273	0.916938	2.13444	0.0692342
ENSMUSG00000005447	Pafah1b3	0.732803	1	1.13907	0.916938	1.4048	0.081593
ENSMUSG00000084989	Crocc2	1.4644	1	2.903	0.916938	2.79163	0.171637
ENSMUSG00000027761	Aadac	2.18885	0.798647	4.3558	0.916938	2.2495	0.450063
ENSMUSG00000060961	Slc4a4	1.13311	0.985438	-1.46333	0.916938	1.11197	0.468468
ENSMUSG00000071547	Nt5dc2	0.0404771	1	1.02506	0.916938	0.632512	0.67229
ENSMUSG00000038517	Tbkbp1	0.294402	1	-0.894485	0.916938	0.133268	1
ENSMUSG00000063694	Cycs	-0.137489	1	-0.902443	0.922031	-0.576929	0.653074
ENSMUSG00000048385	Scrt1	1.69583	1	-3.8135	0.924961	-1.25112	1
ENSMUSG00000105867	Gm42517	-0.0176762	1	-2.5651	0.931028	-2.07146	0.563757
ENSMUSG00000020363	Gfpt2	0.76028	1	1.21012	0.936591	1.05457	0.279277
ENSMUSG00000022964	Tmem50b	-0.0361564	1	-0.7009	0.936591	-0.19211	1
ENSMUSG00000038732	Mboat1	1.66771	0.265902	1.59336	0.966762	2.84898	0.00338521
ENSMUSG00000033569	Adgrb3	0.507106	1	-2.92901	0.970821	0.791039	1
ENSMUSG00000032374	Plod2	1.58157	0.17858	1.4109	0.979249	1.59327	0.101464
ENSMUSG00000038174	Fam126b	-0.184659	1	-0.999697	0.990416	-0.570587	0.835617
ENSMUSG00000000544	Gpa33	3.51624	0.203739	3.73752	0.994607	6.24654	0.00489092
ENSMUSG00000036880	Acaa2	-0.465668	1	-1.03021	0.999688	-0.627531	0.730063
ENSMUSG00000016024	Lbp	1.32356	0.459886	1.30255	1	4.06324	2.9099e-07
ENSMUSG00000042254	Cilp	2.49161	0.0157659	1.5386	1	4.53216	1.87693e-06
ENSMUSG00000021556	Golm1	1.40224	0.316058	0.904625	1	3.50879	8.00915e-06
ENSMUSG00000048191	Muc6	0.0919284	1	1.87318	1	6.32387	1.1635e-05
ENSMUSG00000022754	Tmem45a	1.29239	1	1.6331	1	4.7372	1.87335e-05
ENSMUSG00000022440	C1qtnf6	0.916991	0.949357	0.889431	1	2.97751	1.91933e-05
ENSMUSG00000042268	Slc26a9	3.75664	0.0737828	2.82176	1	10.7257	4.68693e-05
ENSMUSG00000051855	Mest	0.684147	1	0.579113	1	3.10271	8.87138e-05
ENSMUSG00000028664	Ephb2	1.47521	0.55733	1.66334	1	3.81946	0.00010102
ENSMUSG00000002489	Tiam1	0.439253	1	0.0570036	1	1.64413	0.000107147
ENSMUSG00000038738	Shank1	-0.633779	1	-0.286134	1	-2.31874	0.000129472
ENSMUSG00000072082	Ccnf	0.604554	1	0.310379	1	3.21571	0.000135372
ENSMUSG00000046460	Sh2d7	-1.48864	1	0.492213	1	8.50102	0.000138349
ENSMUSG00000037995	Igsf9	1.59556	0.107727	0.744238	1	2.93412	0.00017034
ENSMUSG00000008136	Fhl2	2.03081	0.218091	1.69176	1	4.37132	0.000181107
ENSMUSG00000021190	Lgmn	1.04931	0.700768	0.914944	1	2.63872	0.000181107
ENSMUSG00000026656	Fcgr2b	2.50268	0.0208828	1.67734	1	3.81086	0.000181107
ENSMUSG00000027938	Creb3l4	-0.48923	1	0.176915	1	3.70132	0.000181107
ENSMUSG00000034926	Dhcr24	0.808108	0.909565	-0.843745	1	2.29584	0.000181107
ENSMUSG00000015533	Itga2	3.00899	0.0326526	1.23441	1	5.03938	0.000193822
ENSMUSG00000032369	Plscr1	1.49375	0.266413	1.05417	1	3.08714	0.000196427
ENSMUSG00000010911	Apip	-0.45029	1	-0.391193	1	-1.96522	0.000211514
ENSMUSG00000028755	Cda	2.50139	0.00240153	1.22107	1	3.93547	0.000211514
ENSMUSG00000041219	Arhgap11a	0.455589	1	0.225833	1	2.36632	0.000211514
ENSMUSG00000090084	Srpx	0.242235	1	0.612299	1	2.00644	0.000229631
ENSMUSG00000024663	Rab3il1	0.943233	0.469065	0.667236	1	2.08295	0.000269828
ENSMUSG00000034206	Polq	0.305344	1	-0.302818	1	3.8258	0.000269828
ENSMUSG00000056529	Ptafr	0.889089	1	0.933081	1	2.64587	0.000269828
ENSMUSG00000026600	Soat1	0.884567	0.493847	0.536333	1	1.96441	0.000288676
ENSMUSG00000026443	Lrrn2	1.61842	0.163489	0.844412	1	3.0783	0.000304309
ENSMUSG00000009185	Ccl8	1.91945	1	2.19456	1	6.26381	0.00032502
ENSMUSG00000037145	X2210407C18Rik	4.29701	0.167702	3.4688	1	8.79307	0.000337133
ENSMUSG00000052837	Junb	1.03658	1	0.537834	1	2.93873	0.000337133
ENSMUSG00000031004	Mki67	0.382611	1	0.163073	1	2.39511	0.000383608
ENSMUSG00000041498	Kif14	0.540851	1	0.000185427	1	4.10012	0.000422126
ENSMUSG00000053113	Socs3	0.98753	1	0.90173	1	3.23041	0.000515628
ENSMUSG00000021263	Degs2	0.58086	1	1.51679	1	3.18938	0.000539794
ENSMUSG00000025432	Avil	0.30187	1	0.322668	1	3.61665	0.000539794
ENSMUSG00000041773	Enc1	0.437152	1	0.902023	1	2.07987	0.000539794
ENSMUSG00000029910	Mad2l1	0.531531	1	0.669998	1	2.44141	0.000556792
ENSMUSG00000021250	Fos	1.66349	0.469065	1.73772	1	3.68499	0.000712349
ENSMUSG00000026547	Tagln2	0.899347	0.0770613	0.676648	1	1.36497	0.000769294
ENSMUSG00000078439	Smim24	0.218474	1	-1.21536	1	-3.31892	0.000803069
ENSMUSG00000024986	Hhex	-0.036859	1	1.00969	1	2.53617	0.000806717
ENSMUSG00000034320	Slc26a2	0.237274	1	0.441346	1	2.30196	0.000850511
ENSMUSG00000035455	Fignl1	0.200838	1	0.284065	1	3.36577	0.000999865
ENSMUSG00000020897	Aurkb	0.513572	1	0.741424	1	2.82917	0.00100031
ENSMUSG00000047793	Sned1	0.192564	1	0.878506	1	2.06237	0.00100031
ENSMUSG00000026043	Col3a1	0.5765	1	1.0601	1	2.35552	0.00104746
ENSMUSG00000031548	Sfrp1	2.77002	0.0424841	0.236153	1	4.05179	0.00104746
ENSMUSG00000036334	Igsf10	0.214397	1	0.996316	1	2.14105	0.00106072
ENSMUSG00000043613	Mmp3	0.884967	1	1.52312	1	3.27196	0.00110965
ENSMUSG00000002055	Spag5	0.44568	1	0.159633	1	2.56468	0.00112177
ENSMUSG00000017754	Pltp	0.260461	1	0.892233	1	1.82053	0.00112254
ENSMUSG00000017929	B4galt5	0.820015	1	0.775488	1	2.37879	0.00112254
ENSMUSG00000020810	Cygb	1.11695	0.356432	0.901996	1	2.09668	0.00112254
ENSMUSG00000029177	Cenpa	0.460999	1	0.251466	1	2.51519	0.00112254
ENSMUSG00000030867	Plk1	0.604135	1	0.473283	1	2.61796	0.00112254
ENSMUSG00000045328	Cenpe	0.454373	1	0.0594274	1	3.05496	0.00112254
ENSMUSG00000030774	Pak1	1.42692	0.587599	1.00764	1	3.23802	0.00112784
ENSMUSG00000001506	Col1a1	1.6934	0.214829	0.873945	1	2.9294	0.00128286
ENSMUSG00000023367	Tmem176a	0.579726	1	0.773212	1	2.03462	0.0013256
ENSMUSG00000026669	Mcm10	0.486146	1	0.764806	1	3.0077	0.00133058
ENSMUSG00000034311	Kif4	0.910418	1	0.387552	1	3.18886	0.0014879
ENSMUSG00000017724	Etv4	3.1573	0.0263589	1.86125	1	4.54414	0.00151594
ENSMUSG00000000957	Mmp14	1.59256	0.0647791	1.08812	1	2.3042	0.0015525
ENSMUSG00000035673	Sbno2	0.621065	1	0.445419	1	2.41646	0.0015525
ENSMUSG00000028111	Ctsk	1.11947	0.87583	1.11108	1	2.70211	0.00162656
ENSMUSG00000042428	Mgat3	1.21857	0.331177	0.877981	1	2.2342	0.00164997
ENSMUSG00000018459	Slc13a3	2.42091	0.0422725	1.63999	1	3.5323	0.00165061
ENSMUSG00000002910	Arrdc2	-0.765678	0.844379	-0.0778706	1	-1.75116	0.0016591
ENSMUSG00000007080	Pole	0.0357321	1	-0.122253	1	2.48583	0.0016591
ENSMUSG00000027907	S100a11	1.65528	0.027031	0.722213	1	2.15603	0.001912
ENSMUSG00000027715	Ccna2	0.480359	1	0.313885	1	2.43512	0.00191484
ENSMUSG00000033066	Gas7	0.577176	1	0.870456	1	1.80141	0.00191484
ENSMUSG00000033717	Adra2a	1.39692	0.0681591	0.55912	1	2.11716	0.00191484
ENSMUSG00000022912	Pros1	1.11534	0.246537	0.999813	1	1.88895	0.00192946
ENSMUSG00000030077	Chl1	0.534905	1	-0.762975	1	3.95989	0.00194584
ENSMUSG00000029810	Tmem176b	0.48608	1	0.522528	1	1.31222	0.00198267
ENSMUSG00000022945	Chaf1b	0.226735	1	0.339973	1	2.14031	0.0019938
ENSMUSG00000024672	Ms4a7	0.9553	1	1.23942	1	2.81241	0.0019938
ENSMUSG00000050910	Cdr2l	1.05142	0.229707	0.586902	1	1.7773	0.00203263
ENSMUSG00000030528	Blm	-0.027712	1	-0.109309	1	2.55642	0.00213084
ENSMUSG00000027469	Tpx2	0.656662	1	-0.0507813	1	2.25158	0.00219962
ENSMUSG00000030413	Pglyrp1	0.607066	1	1.04988	1	3.98952	0.00228263
ENSMUSG00000026833	Olfm1	1.33437	0.588345	0.784806	1	2.75567	0.00228923
ENSMUSG00000040322	Slc25a24	1.55247	0.0746926	0.858462	1	2.23314	0.00228923
ENSMUSG00000056737	Capg	1.15204	0.78446	0.934551	1	2.58529	0.00228923
ENSMUSG00000061100	Retnla	1.0555	1	1.78707	1	3.48344	0.00228923
ENSMUSG00000029661	Col1a2	1.2902	0.583438	0.829981	1	2.61162	0.0023648
ENSMUSG00000033149	Phldb2	1.08645	0.721491	0.691515	1	2.35847	0.00240727
ENSMUSG00000054342	Kcnn4	0.205118	1	0.756987	1	3.55943	0.00240727
ENSMUSG00000055612	Cdca7	-0.276269	1	0.534216	1	2.55788	0.00240727
ENSMUSG00000028832	Stmn1	0.61711	1	0.753286	1	1.69825	0.00244441
ENSMUSG00000005413	Hmox1	1.02478	0.929448	0.667318	1	2.46931	0.00246413
ENSMUSG00000031375	Bgn	1.88287	0.0997342	0.383103	1	2.77417	0.00247677
ENSMUSG00000076431	Sox4	1.07053	0.629464	0.962946	1	2.19313	0.00247677
ENSMUSG00000020121	Srgap1	0.929901	1	0.643612	1	2.43934	0.00255277
ENSMUSG00000032411	Tfdp2	-0.260441	1	-0.657033	1	-1.7284	0.002708
ENSMUSG00000036390	Gadd45a	1.70457	0.165025	1.26185	1	2.81131	0.002708
ENSMUSG00000029838	Ptn	0.443163	1	0.820811	1	2.65701	0.00278648
ENSMUSG00000051243	Islr2	0.813828	1	-0.430196	1	-3.07587	0.00278648
ENSMUSG00000026355	Mcm6	0.0791851	1	0.20487	1	1.71293	0.00285979
ENSMUSG00000051439	Cd14	1.4291	0.231198	1.3219	1	2.34768	0.00285979
ENSMUSG00000026062	Slc9a2	4.0056	0.126735	3.4442	1	9.16866	0.0029404
ENSMUSG00000005410	Mcm5	0.110093	1	0.244378	1	2.16878	0.00299095
ENSMUSG00000032038	St3gal4	0.674616	1	1.01241	1	1.87733	0.00320248
ENSMUSG00000043895	S1pr2	0.432934	1	0.311446	1	1.67614	0.00320282
ENSMUSG00000009246	Trpm5	1.19873	1	1.72326	1	3.49264	0.00321054
ENSMUSG00000034936	Arl4d	0.391221	1	-0.174956	1	-2.66332	0.00321054
ENSMUSG00000037313	Tacc3	0.652274	1	0.330916	1	1.99019	0.00321054
ENSMUSG00000027709	Mccc1	-0.468293	1	-0.637241	1	-1.50571	0.00326761
ENSMUSG00000029359	Tesc	0.89146	1	0.233362	1	2.35466	0.00326761
ENSMUSG00000031508	Ankrd10	-0.0834811	1	-0.139391	1	1.08062	0.00326761
ENSMUSG00000074570	Cass4	-0.0240553	1	1.21219	1	3.94837	0.00333311
ENSMUSG00000001228	Uhrf1	0.439469	1	0.342508	1	2.29633	0.00340891
ENSMUSG00000028378	Ptgr1	1.05859	0.709819	0.941007	1	2.21356	0.00340891
ENSMUSG00000032060	Cryab	-0.148287	1	-0.997191	1	-1.96275	0.00340891
ENSMUSG00000054196	Cthrc1	1.73983	0.730285	0.302634	1	4.22205	0.00340891
ENSMUSG00000028040	Efna4	1.39364	0.624017	0.567613	1	3.30507	0.00345664
ENSMUSG00000023153	Tmem52	-0.706489	1	-0.497071	1	-3.92333	0.00353567
ENSMUSG00000017499	Cdc6	0.139961	1	0.0712206	1	2.63328	0.00355532
ENSMUSG00000029622	Arpc1b	0.551071	1	0.328333	1	1.71375	0.00355532
ENSMUSG00000030017	Reg3g	0.651267	1	-0.0851299	1	7.03346	0.00355532
ENSMUSG00000005470	Asf1b	0.117977	1	0.546606	1	2.79073	0.00366104
ENSMUSG00000020140	Lgr5	2.36508	0.30623	0.558278	1	7.20887	0.00366104
ENSMUSG00000034394	Lif	2.17098	0.104655	1.60133	1	3.44283	0.00366104
ENSMUSG00000078566	Bnip3	0.000181783	1	-0.938702	1	-1.83961	0.00366104
ENSMUSG00000000318	Clec10a	0.657997	1	1.08107	1	2.24244	0.00367614
ENSMUSG00000036381	P2ry14	0.0884	1	-0.5007	1	-2.03835	0.00373353
ENSMUSG00000049037	Clec4a1	0.49587	1	0.787752	1	2.17098	0.00377711
ENSMUSG00000026576	Atp1b1	0.0923827	1	0.945781	1	1.74967	0.00385083
ENSMUSG00000025825	Iscu	-0.28024	1	-0.266017	1	-1.14038	0.00389898
ENSMUSG00000026479	Lamc2	4.44863	8.34119e-05	1.8876	1	3.68705	0.00389898
ENSMUSG00000026837	Col5a1	1.2142	0.340056	0.706101	1	2.05143	0.00389898
ENSMUSG00000053175	Bcl3	0.618926	1	1.22807	1	3.18824	0.00389898
ENSMUSG00000024529	Lox	1.31851	0.778504	0.689157	1	2.83179	0.00390881
ENSMUSG00000043439	Epop	0.186669	1	0.324222	1	2.94068	0.00413753
ENSMUSG00000010175	Prox1	-0.243471	1	0.954795	1	2.38293	0.00414482
ENSMUSG00000023349	Clec4n	2.37817	0.734003	0.925332	1	5.62453	0.00414482
ENSMUSG00000035640	Cbarp	0.810563	0.91881	-0.0439137	1	1.91547	0.00414482
ENSMUSG00000068196	Col8a1	4.64349	0.00335837	0.531396	1	4.7191	0.00414482
ENSMUSG00000038418	Egr1	0.550901	1	0.0348172	1	2.8524	0.00421664
ENSMUSG00000040600	Eps8l3	2.26263	1	3.95645	1	7.79525	0.00425901
ENSMUSG00000037725	Ckap2	0.628623	1	0.121744	1	2.51536	0.00427126
ENSMUSG00000027375	Mal	1.66063	0.591896	0.0857192	1	3.28836	0.00430574
ENSMUSG00000047281	Sfn	1.57363	0.16006	1.18989	1	2.39538	0.00431308
ENSMUSG00000045672	Col27a1	0.671934	1	0.155721	1	2.32095	0.00450889
ENSMUSG00000025931	Paqr8	1.6548	0.6466	1.27023	1	3.46183	0.00451326
ENSMUSG00000027574	Nkain4	0.359126	1	-0.0703998	1	-3.32012	0.00454836
ENSMUSG00000029925	Tbxas1	2.29621	0.0277909	1.47464	1	2.84513	0.00457303
ENSMUSG00000036905	C1qb	1.30434	0.591896	1.35579	1	2.49414	0.00462986
ENSMUSG00000050359	Sprr1a	4.10646	0.119407	1.89378	1	8.79262	0.00467612
ENSMUSG00000035439	Haus8	0.257186	1	0.306135	1	2.67243	0.00483188
ENSMUSG00000038980	Rbbp8nl	1.06844	1	-0.324508	1	7.6823	0.00483188
ENSMUSG00000039126	Prune2	2.01557	0.00611787	0.275381	1	2.14817	0.00487374
ENSMUSG00000031239	Itm2a	1.01613	1	0.553705	1	2.38091	0.0049376
ENSMUSG00000040204	Pclaf	0.496136	1	0.606921	1	3.07389	0.0049376
ENSMUSG00000032400	Zwilch	0.302887	1	0.231086	1	2.60073	0.00497862
ENSMUSG00000063779	Chil4	1.32648	1	2.31886	1	10.0375	0.00497862
ENSMUSG00000018593	Sparc	0.921931	0.824249	0.366282	1	1.90422	0.0050594
ENSMUSG00000022150	Dab2	1.23152	0.145884	0.574154	1	1.76158	0.00524762
ENSMUSG00000023004	Tuba1b	0.552829	1	0.367109	1	1.41939	0.00531553
ENSMUSG00000015247	Nipsnap3b	0.553375	1	0.251468	1	1.57229	0.00559992
ENSMUSG00000056515	Rab31	1.29167	0.348593	0.632516	1	2.14337	0.00570528
ENSMUSG00000019979	Apaf1	0.416557	1	-0.0794172	1	2.10648	0.00576071
ENSMUSG00000020914	Top2a	0.244618	1	0.368309	1	1.99233	0.00576071
ENSMUSG00000021175	Cdca7l	-0.2884	1	0.419038	1	2.09493	0.00576071
ENSMUSG00000022528	Hes1	0.884277	0.557803	0.595851	1	1.65272	0.00576999
ENSMUSG00000032640	Chsy1	0.707353	1	0.0455502	1	2.55189	0.00579608
ENSMUSG00000005087	Cd44	1.66019	0.611897	0.888588	1	3.2194	0.00580382
ENSMUSG00000023913	Pla2g7	0.86631	1	0.460115	1	3.08837	0.00581452
ENSMUSG00000033685	Ucp2	0.302972	1	0.0337748	1	1.84346	0.00581452
ENSMUSG00000040681	Hmgn1	0.381693	1	0.482448	1	1.17024	0.00581452
ENSMUSG00000040722	Scamp5	0.406724	1	0.111409	1	1.43015	0.00581452
ENSMUSG00000060427	Zfp868	0.0704122	1	0.221207	1	1.23412	0.00581452
ENSMUSG00000031253	Srpx2	0.968707	0.987941	0.72101	1	2.22051	0.00582284
ENSMUSG00000027160	Ccdc34	0.483755	1	0.331162	1	1.52107	0.00582658
ENSMUSG00000038366	Lasp1	0.722295	0.684891	0.305018	1	1.37627	0.00591644
ENSMUSG00000012443	Kif11	0.401947	1	0.314412	1	2.39456	0.00600337
ENSMUSG00000062981	Mrpl42	-0.262548	1	-0.154038	1	-1.30615	0.00600337
ENSMUSG00000020865	Abcc3	0.60053	1	0.795362	1	2.16068	0.00607747
ENSMUSG00000029135	Fosl2	0.916741	0.712863	0.895622	1	1.77831	0.00607774
ENSMUSG00000055128	Cgrrf1	0.0272788	1	-0.505827	1	-1.47735	0.00608696
ENSMUSG00000028702	Rad54l	0.235063	1	0.255462	1	2.60642	0.0061855
ENSMUSG00000062825	Actg1	0.944833	0.697692	0.52779	1	1.80894	0.00626752
ENSMUSG00000041426	Hibch	-0.464585	1	-0.53937	1	-1.82184	0.00641808
ENSMUSG00000028184	Adgrl2	0.759018	1	0.0210671	1	1.70852	0.00642319
ENSMUSG00000047180	Neurl3	0.573461	1	0.816124	1	3.46887	0.00642319
ENSMUSG00000096525	Gm2663	4.26528	0.0350938	2.48361	1	5.26573	0.00672082
ENSMUSG00000022673	Mcm4	0.209268	1	0.318443	1	2.08304	0.00674462
ENSMUSG00000039055	Eme1	0.812774	1	0.240195	1	2.50232	0.00678683
ENSMUSG00000024907	Gal	-1.2784	1	-0.996806	1	-4.84383	0.00702726
ENSMUSG00000040616	Tmem51	0.687208	0.893665	0.0717832	1	1.52313	0.00705845
ENSMUSG00000042985	Upk3b	0.379485	1	0.525276	1	-3.94537	0.00705845
ENSMUSG00000049103	Ccr2	2.76693	0.04888	1.5373	1	3.45514	0.00705845
ENSMUSG00000051079	Rgs13	-1.30811	1	3.16298	1	5.42586	0.00705845
ENSMUSG00000068744	Psrc1	1.15873	0.993046	0.915121	1	2.73664	0.00705845
ENSMUSG00000024590	Lmnb1	0.547702	1	0.39542	1	1.9875	0.00710275
ENSMUSG00000027750	Postn	0.460201	1	0.389229	1	2.48981	0.00715385
ENSMUSG00000025154	Arhgap19	0.601046	1	0.292489	1	2.20376	0.00716275
ENSMUSG00000053141	Ptprt	1.31347	1	-0.566514	1	3.48838	0.0071707
ENSMUSG00000031778	Cx3cl1	1.06361	0.631753	0.242129	1	2.05419	0.00732083
ENSMUSG00000024007	Ppil1	0.4923	1	0.051964	1	1.41165	0.00746378
ENSMUSG00000040711	Sh3pxd2b	1.59514	0.17283	1.33938	1	2.28468	0.00757673
ENSMUSG00000055978	Fut2	0.75513	1	2.06137	1	4.0154	0.00761713
ENSMUSG00000048758	Rpl29	-0.223726	1	0.255437	1	-2.05049	0.00764778
ENSMUSG00000040121	Rep15	0.452594	1	2.00487	1	4.93002	0.00767282
ENSMUSG00000042331	Specc1	1.91971	0.0199903	0.684432	1	2.21661	0.00770939
ENSMUSG00000027840	Wnt2b	-0.0686438	1	-0.421714	1	-2.89869	0.00782573
ENSMUSG00000055415	Atp10b	5.31049	0.0422725	4.19559	1	9.16813	0.00789511
ENSMUSG00000021322	Aoah	0.845431	1	1.26922	1	2.79335	0.00789682
ENSMUSG00000074622	Mafb	0.881544	1	0.8252	1	2.45676	0.00798135
ENSMUSG00000060188	Cxcl17	2.35997	0.893665	2.23873	1	7.50951	0.00818429
ENSMUSG00000032359	Ctsh	0.517996	1	0.693142	1	2.02883	0.00818705
ENSMUSG00000006219	Fblim1	1.57969	0.0826779	-0.23796	1	2.04647	0.008433
ENSMUSG00000017418	Arl5b	-0.629852	1	0.00804485	1	-2.05645	0.008433
ENSMUSG00000063146	Clip2	0.701869	0.290264	0.315919	1	1.10976	0.00843456
ENSMUSG00000018623	Mmp7	5.35139	0.00840605	3.11047	1	6.24162	0.00843981
ENSMUSG00000013698	Pea15a	0.699163	1	0.213302	1	1.60812	0.00845299
ENSMUSG00000027460	Angpt4	1.67499	1	2.28178	1	3.69711	0.00852958
ENSMUSG00000019158	Tmem160	-0.107677	1	-0.14381	1	-1.56854	0.00858427
ENSMUSG00000019866	Crybg1	-0.0158923	1	0.693069	1	2.40872	0.00866663
ENSMUSG00000001517	Foxm1	0.511732	1	0.160687	1	1.99209	0.00870469
ENSMUSG00000026605	Cenpf	0.255561	1	0.462758	1	2.32616	0.00870469
ENSMUSG00000056220	Pla2g4a	0.905518	1	0.717017	1	2.42807	0.00870469
ENSMUSG00000063882	Uqcrh	0.00959846	1	-0.111975	1	-1.32991	0.00887224
ENSMUSG00000026087	Mrpl30	-0.111684	1	-0.000273675	1	-1.37602	0.00889466
ENSMUSG00000019872	Smpdl3a	-0.275316	1	-0.00780323	1	-1.21786	0.00889468
ENSMUSG00000032908	Sgpp2	1.31676	0.557803	0.44125	1	2.43958	0.00889468
ENSMUSG00000062127	Cttnbp2nl	1.13576	0.635205	0.189476	1	2.10017	0.00891626
ENSMUSG00000002274	Metrn	0.0510942	1	0.10157	1	-1.37204	0.00900756
ENSMUSG00000022074	Tnfrsf10b	0.581814	1	0.376577	1	2.1477	0.00900756
ENSMUSG00000027797	Dclk1	-0.0693267	1	0.0394638	1	3.05234	0.00900756
ENSMUSG00000020311	Erlec1	-0.0522116	1	0.248844	1	-1.49621	0.00902394
ENSMUSG00000025105	Bnc1	0.619853	1	0.537912	1	-4.5138	0.00906128
ENSMUSG00000035547	Capn5	0.900928	0.517629	-0.300674	1	1.55097	0.0090729
ENSMUSG00000015134	Aldh1a3	3.64928	0.000579992	0.328675	1	3.09375	0.00917155
ENSMUSG00000032231	Anxa2	1.7799	0.0208083	0.850264	1	1.9478	0.00917338
ENSMUSG00000040950	Mgl2	1.35267	0.62849	1.37076	1	2.42447	0.00917338
ENSMUSG00000070003	Ssbp4	0.43473	1	0.169205	1	1.3091	0.00917338
ENSMUSG00000090958	Lrrc32	0.772428	1	-0.180679	1	2.39118	0.0092047
ENSMUSG00000024660	Incenp	0.382574	1	0.339849	1	1.85519	0.00932538
ENSMUSG00000030587	X2200002D01Rik	1.71794	0.425434	0.958987	1	3.01605	0.00932538
ENSMUSG00000047501	Cldn4	4.01267	0.017153	2.44657	1	4.4227	0.00937309
ENSMUSG00000019960	Dusp6	0.854709	1	0.432162	1	1.93391	0.00955789
ENSMUSG00000021508	Cxcl14	1.95692	0.591896	0.266648	1	3.56762	0.00956429
ENSMUSG00000031740	Mmp2	0.810381	1	0.812178	1	1.9794	0.00956429
ENSMUSG00000043099	Hic1	1.11743	0.31221	0.141982	1	1.77735	0.00956429
ENSMUSG00000039013	Siglecf	3.01829	0.185154	2.76626	1	5.10091	0.00964933
ENSMUSG00000026566	Mpzl1	0.703326	1	0.482842	1	1.73069	0.00965732
ENSMUSG00000042129	Rassf4	0.61682	1	0.608073	1	1.90963	0.00965732
ENSMUSG00000049130	C5ar1	2.13591	0.045945	1.47592	1	2.53467	0.00965732
ENSMUSG00000043832	Clec4a3	1.10602	1	1.40106	1	2.54881	0.00966152
ENSMUSG00000023015	Racgap1	0.295097	1	0.514714	1	2.07887	0.00968342
ENSMUSG00000022667	Cd200r1	1.19855	1	0.672014	1	3.3794	0.00973542
ENSMUSG00000031780	Ccl17	1.21852	1	1.05973	1	8.78576	0.00973542
ENSMUSG00000021939	Ctsb	0.618505	0.836734	0.452227	1	1.19415	0.00973862
ENSMUSG00000042684	Npl	1.30749	1	1.56451	1	3.6167	0.00973862
ENSMUSG00000030208	Emp1	2.19984	0.0221418	1.03633	1	2.4106	0.00986631
ENSMUSG00000051235	Gen1	-0.149975	1	-0.0229312	1	2.44858	0.00986631
ENSMUSG00000007041	Clic1	0.802104	1	0.59376	1	1.84842	0.00998355
ENSMUSG00000051285	Pcmtd1	-0.390564	1	-0.275607	1	-1.29246	0.00998355
ENSMUSG00000073802	Cdkn2b	3.47113	0.021632	1.38679	1	3.92308	0.00998355
ENSMUSG00000021684	Pde8b	-0.540049	1	-0.362956	1	-2.15141	0.00999924
ENSMUSG00000033386	Frrs1	1.16924	0.115578	0.417162	1	1.54251	0.0100295
ENSMUSG00000054717	Hmgb2	0.274801	1	0.536737	1	2.55147	0.0100295
ENSMUSG00000014725	Adam28	5.96918	0.151644	3.8405	1	8.86327	0.0101006
ENSMUSG00000026039	Sgo2a	0.251275	1	0.561224	1	3.29134	0.0101006
ENSMUSG00000033880	Lgals3bp	0.609104	1	0.549355	1	1.45108	0.0101006
ENSMUSG00000079227	Ccr5	2.35529	0.288414	1.849	1	3.68913	0.0101006
ENSMUSG00000016477	E2f3	0.235287	1	0.0573167	1	1.69086	0.0103698
ENSMUSG00000030759	Far1	0.211586	1	-0.0806272	1	1.83528	0.0104399
ENSMUSG00000028927	Padi2	-1.88591	0.00387418	-0.94129	1	-1.74377	0.0104537
ENSMUSG00000068205	Macrod2	0.118148	1	0.561433	1	-1.69906	0.01052
ENSMUSG00000040084	Bub1b	0.543495	1	0.840283	1	2.59571	0.0106229
ENSMUSG00000006800	Sulf2	1.30051	0.183455	0.813443	1	1.78862	0.0106913
ENSMUSG00000026196	Bard1	0.280541	1	0.346781	1	2.55476	0.010715
ENSMUSG00000049436	Upk1b	0.347702	1	0.40044	1	-3.55284	0.0109912
ENSMUSG00000042286	Stab1	0.803379	1	0.518001	1	1.70646	0.0111215
ENSMUSG00000039385	Cdh6	2.36464	0.115578	0.327275	1	3.46721	0.0111276
ENSMUSG00000040605	Bace2	1.04291	0.689924	1.04616	1	1.91059	0.0111276
ENSMUSG00000046733	Gprc5a	2.93209	0.0199909	1.10553	1	3.19325	0.0113556
ENSMUSG00000026622	Nek2	0.140761	1	0.22495	1	2.01673	0.0114677
ENSMUSG00000000562	Adora3	1.82108	0.831912	1.43249	1	6.84115	0.0116743
ENSMUSG00000025912	Mybl1	0.441909	1	0.309569	1	2.87613	0.0116743
ENSMUSG00000028364	Tnc	2.14808	1	1.39153	1	6.57705	0.0116775
ENSMUSG00000074006	Omp	2.12623	0.478603	-1.35207	1	6.24628	0.0117082
ENSMUSG00000029163	Emilin1	0.642774	1	0.714128	1	1.45682	0.0119475
ENSMUSG00000110266	Gm32742	-2.53441	0.737345	2.01751	1	7.53662	0.0119475
ENSMUSG00000006398	Cdc20	0.348855	1	0.295333	1	1.95489	0.0119808
ENSMUSG00000028681	Ptch2	-0.24434	1	0.688413	1	2.24857	0.012024
ENSMUSG00000030319	Cand2	0.317549	1	0.0656934	1	2.19649	0.0121157
ENSMUSG00000030199	Etv6	0.122372	1	0.0803466	1	1.01313	0.0122709
ENSMUSG00000032332	Col12a1	3.02003	0.36261	0.970992	1	5.02498	0.0122709
ENSMUSG00000019970	Sgk1	-1.33574	0.469255	-0.866349	1	-2.17478	0.0122906
ENSMUSG00000024713	Pcsk5	0.696349	1	0.989817	1	1.9503	0.0123895
ENSMUSG00000115388	Eppk1	0.733555	1	0.489694	1	2.28226	0.0123895
ENSMUSG00000030089	Slc41a3	0.0364144	1	-0.0447737	1	2.10041	0.0124902
ENSMUSG00000020400	Tnip1	0.299364	1	0.703991	1	2.00714	0.012548
ENSMUSG00000035403	Crb2	0.153398	1	0.517594	1	-3.7954	0.0127195
ENSMUSG00000032549	Rab6b	-0.536245	1	-0.585705	1	-1.26275	0.0127965
ENSMUSG00000026223	Itm2c	0.514504	1	0.489064	1	1.1062	0.0129375
ENSMUSG00000029414	Kntc1	0.322671	1	0.299356	1	2.1966	0.0130423
ENSMUSG00000025277	Abhd6	-0.33933	1	-0.776258	1	-1.25056	0.0130526
ENSMUSG00000031443	F7	6.47211	0.00019141	1.52114	1	4.9044	0.0130593
ENSMUSG00000070348	Ccnd1	0.843209	1	0.839126	1	1.84116	0.0130815
ENSMUSG00000022957	Itsn1	0.620202	1	0.448381	1	1.4779	0.01322
ENSMUSG00000112148	Lilrb4a	2.4744	0.0646082	1.158	1	2.99525	0.0133153
ENSMUSG00000048779	P2ry6	1.43958	0.254365	1.02212	1	2.09444	0.0135251
ENSMUSG00000037544	Dlgap5	0.484805	1	0.385164	1	2.492	0.0135681
ENSMUSG00000089762	Ier5l	1.12611	0.662983	0.706522	1	2.08509	0.0135681
ENSMUSG00000024679	Ms4a6d	2.77836	0.027031	1.68681	1	3.01296	0.0136703
ENSMUSG00000039914	Coq10a	-0.456536	1	-0.52446	1	-1.15514	0.0140034
ENSMUSG00000026072	Il1r1	1.03567	0.701966	0.615441	1	1.86248	0.0140681
ENSMUSG00000038047	Haus6	-0.0527271	1	-0.0836173	1	1.59554	0.0141669
ENSMUSG00000027456	Sdcbp2	1.66181	0.970996	1.34964	1	3.61341	0.0145035
ENSMUSG00000036805	Noxa1	1.7912	0.697692	1.15561	1	3.29528	0.0145035
ENSMUSG00000045273	Cenph	0.167848	1	-0.10753	1	2.58882	0.0145358
ENSMUSG00000033256	Shf	0.829451	1	0.864156	1	2.22542	0.0146693
ENSMUSG00000030589	Rasgrp4	0.892081	1	1.34805	1	2.53683	0.0147742
ENSMUSG00000058715	Fcer1g	1.64442	0.383627	1.41115	1	2.55361	0.015002
ENSMUSG00000006403	Adamts4	3.24821	0.0629033	2.34705	1	3.91401	0.0151507
ENSMUSG00000031530	Dusp4	1.71547	1	-0.703165	1	3.86003	0.0151507
ENSMUSG00000040552	C3ar1	2.14569	0.081248	1.33469	1	2.58127	0.0151507
ENSMUSG00000054951	X9130008F23Rik	1.28116	0.459886	1.33858	1	2.05641	0.0152341
ENSMUSG00000022952	Runx1	1.91537	0.945002	0.446675	1	4.07492	0.0153175
ENSMUSG00000061825	Ces2c	1.17918	1	3.04826	1	5.15166	0.0153742
ENSMUSG00000018920	Cxcl16	0.880117	1	0.52337	1	3.19363	0.0154828
ENSMUSG00000001525	Tubb5	0.440073	1	0.291696	1	1.38416	0.0155148
ENSMUSG00000019987	Arg1	5.52452	5.02923e-05	1.89853	1	3.81836	0.0155148
ENSMUSG00000020205	Phlda1	1.31598	0.360225	1.24258	1	2.05399	0.0155148
ENSMUSG00000033502	Cdc14a	0.197033	1	-0.217999	1	2.34384	0.0155148
ENSMUSG00000043110	Lrrn4	0.757528	1	0.246929	1	-3.92427	0.0155148
ENSMUSG00000063193	Cd300lb	2.42674	0.0277909	1.00303	1	2.65355	0.0155148
ENSMUSG00000020644	Id2	0.0888885	1	0.582672	1	1.8619	0.0157519
ENSMUSG00000019944	Rhobtb1	-0.195427	1	0.172483	1	-1.43706	0.0159432
ENSMUSG00000030096	Slc6a6	0.714796	1	-0.23576	1	1.56067	0.0159432
ENSMUSG00000031803	B3gnt3	1.29779	0.454933	0.527177	1	2.06698	0.0159432
ENSMUSG00000032717	Mdfi	0.951985	1	1.23009	1	2.48196	0.0159432
ENSMUSG00000034343	Ube2f	-0.10573	1	-0.550328	1	-1.31615	0.0159432
ENSMUSG00000040441	Slc26a10	-0.851614	0.622234	-0.920929	1	-1.45893	0.0159432
ENSMUSG00000028028	Alpk1	0.608721	1	-0.427692	1	2.3712	0.0161422
ENSMUSG00000022946	Dop1b	0.208039	1	0.308083	1	1.96829	0.0162004
ENSMUSG00000027447	Cst3	-0.23295	1	-0.155602	1	-1.09328	0.0162196
ENSMUSG00000023885	Thbs2	2.12933	0.246537	0.752526	1	3.03369	0.0162799
ENSMUSG00000035352	Ccl12	1.50662	1	1.21725	1	4.25069	0.0162799
ENSMUSG00000040613	Apobec1	0.111925	1	0.590643	1	2.69306	0.0162799
ENSMUSG00000045968	Teddm2	-1.67136	0.214282	-0.515324	1	-2.44998	0.0162799
ENSMUSG00000092470	Gm20518	-1.42054	0.568264	0.506204	1	-2.39652	0.0162799
ENSMUSG00000032015	Pou2f3	0.542253	1	2.36536	1	6.7614	0.0163761
ENSMUSG00000005043	Sgsh	0.0686354	1	-0.0877089	1	1.6829	0.0165504
ENSMUSG00000050705	X2310061I04Rik	0.0418856	1	-0.469552	1	-1.08921	0.0165504
ENSMUSG00000048327	Ckap2l	0.911701	1	0.401548	1	2.07959	0.016725
ENSMUSG00000062609	Kcnj15	0.177365	1	-0.401219	1	2.95356	0.016725
ENSMUSG00000032440	Tgfbr2	0.355119	1	0.757305	1	1.87773	0.0168476
ENSMUSG00000002985	Apoe	0.681733	1	0.480509	1	2.21257	0.0170179
ENSMUSG00000024924	Vldlr	-0.454971	1	-0.637161	1	-2.10969	0.0170179
ENSMUSG00000045763	Basp1	1.30343	0.83901	1.05498	1	2.49228	0.0170179
ENSMUSG00000090137	Uba52	-0.506281	1	-0.248717	1	-1.32058	0.0170531
ENSMUSG00000028873	Cdca8	0.646678	1	0.355926	1	2.0174	0.0171148
ENSMUSG00000030748	Il4ra	0.718743	1	1.28232	1	3.66513	0.0171593
ENSMUSG00000034773	Hrob	0.800288	1	0.355336	1	2.62574	0.0171593
ENSMUSG00000013707	Tnfaip8l2	0.118277	1	0.53558	1	3.84442	0.0174311
ENSMUSG00000002221	Paxip1	-0.260056	1	0.0970479	1	-1.1579	0.0175426
ENSMUSG00000009585	Apobec3	-0.289434	1	0.653093	1	2.8546	0.017571
ENSMUSG00000027706	Sec62	-0.267022	1	-0.234291	1	-1.49108	0.0177014
ENSMUSG00000017057	Il13ra1	0.794882	0.955266	0.574442	1	1.58071	0.01773
ENSMUSG00000023992	Trem2	3.4607	0.0159286	2.17531	1	3.41879	0.01773
ENSMUSG00000036718	Micall2	1.4897	0.109358	0.568997	1	2.02857	0.01773
ENSMUSG00000026489	Coq8a	-0.78624	1	-0.631698	1	-1.92937	0.0178782
ENSMUSG00000022146	Osmr	0.605144	1	0.840752	1	1.8879	0.0183263
ENSMUSG00000070047	Fat1	1.19924	0.344398	0.420815	1	1.74299	0.0183318
ENSMUSG00000037902	Sirpa	1.04197	1	0.87173	1	2.37936	0.0183368
ENSMUSG00000003420	Fcgrt	0.683059	1	0.645764	1	1.67021	0.0184271
ENSMUSG00000027408	Cpxm1	0.676397	1	1.16858	1	2.77221	0.0184662
ENSMUSG00000058672	Tubb2a	0.731887	0.850027	0.472901	1	1.36352	0.0184662
ENSMUSG00000018858	Mrpl58	-0.056799	1	-0.0968136	1	-1.05829	0.0184805
ENSMUSG00000035852	Misp	1.25837	1	1.37341	1	3.28576	0.0184805
ENSMUSG00000039191	Rbpj	0.390677	1	0.543274	1	1.06828	0.0184805
ENSMUSG00000059326	Csf2ra	1.19951	0.64066	0.975247	1	2.03881	0.0184805
ENSMUSG00000038668	Lpar1	0.120736	1	0.143958	1	1.54958	0.0185992
ENSMUSG00000085795	Zfp703	0.759093	0.831912	0.635534	1	1.39952	0.0186386
ENSMUSG00000034947	Tmem106a	0.63055	1	0.962692	1	1.5741	0.019205
ENSMUSG00000038400	Pmepa1	2.26132	0.0319552	0.00148487	1	2.39211	0.0194854
ENSMUSG00000037973	Itprid1	2.68071	1	1.41802	1	5.91716	0.0195185
ENSMUSG00000030103	Bhlhe40	1.38225	0.20609	-0.284439	1	1.84051	0.0195271
ENSMUSG00000039748	Exo1	0.126631	1	0.299255	1	2.66353	0.0195315
ENSMUSG00000019775	Rgs17	1.6452	0.321814	0.272608	1	2.56305	0.0195548
ENSMUSG00000048731	Ggnbp1	-0.4784	1	-0.200827	1	-1.75794	0.0196486
ENSMUSG00000001473	Tubb6	1.20986	0.171352	0.76466	1	1.57215	0.0199285
ENSMUSG00000022816	Fstl1	1.02783	0.697419	0.513571	1	1.75194	0.019936
ENSMUSG00000038215	Cep44	-0.232172	1	0.329582	1	-1.31536	0.0199847
ENSMUSG00000043430	Psapl1	-0.449892	1	3.28832	1	7.53527	0.0200567
ENSMUSG00000032344	Cgas	0.32744	1	0.869171	1	2.84675	0.0201384
ENSMUSG00000044201	Cdc25c	0.504742	1	0.154176	1	2.77903	0.0202883
ENSMUSG00000004562	Arhgef40	0.940462	1	0.1893	1	1.94283	0.0203793
ENSMUSG00000046402	Rbp1	1.27594	0.825484	0.711083	1	2.35799	0.0203793
ENSMUSG00000015149	Sirt2	-0.060959	1	-0.0197238	1	-0.844799	0.0203859
ENSMUSG00000028358	Zfp618	0.763346	1	1.06492	1	1.96726	0.020418
ENSMUSG00000026415	Fcamr	-0.72939	1	0.804606	1	5.50706	0.0205036
ENSMUSG00000025804	Ccr1	2.7824	0.0532554	1.90746	1	3.10875	0.0205745
ENSMUSG00000031502	Col4a1	0.968627	0.574445	0.372761	1	1.55294	0.0205745
ENSMUSG00000027332	Ivd	-0.447297	1	-0.484319	1	-1.50048	0.0205897
ENSMUSG00000021319	Sfrp4	0.94341	1	0.961821	1	2.61808	0.020598
ENSMUSG00000029093	Sorcs2	1.09713	1	0.753157	1	3.2938	0.0206504
ENSMUSG00000030111	A2m	3.18551	0.829971	2.0256	1	9.24777	0.0206504
ENSMUSG00000058443	Rpl10.ps3	-0.167613	1	0.256225	1	-1.40985	0.0206504
ENSMUSG00000036606	Plxnb2	0.589276	0.638739	0.159488	1	0.965586	0.0206769
ENSMUSG00000001403	Ube2c	0.662943	1	0.233497	1	1.96759	0.0206805
ENSMUSG00000001472	Tcf25	-0.345153	1	-0.367342	1	-1.26301	0.020775
ENSMUSG00000078942	Naip6	0.614258	1	0.80469	1	1.92133	0.020775
ENSMUSG00000003380	Rabac1	-0.152604	1	-0.133394	1	-1.79603	0.020919
ENSMUSG00000029718	Pcolce	0.645362	0.893665	0.746307	1	1.19332	0.0209741
ENSMUSG00000022450	Ndufa6	-0.246652	1	-0.0796575	1	-1.30079	0.021013
ENSMUSG00000067288	Rps28	-0.26544	1	0.338379	1	-1.26297	0.021013
ENSMUSG00000024349	Sting1	0.296317	1	0.873107	1	3.46717	0.0210167
ENSMUSG00000004788	Eif2b2	-0.391783	1	-0.689522	1	-1.21664	0.0210265
ENSMUSG00000039994	Timeless	0.131521	1	0.183841	1	1.6803	0.0210265
ENSMUSG00000021696	Elovl7	0.547663	1	0.701292	1	1.9325	0.0210951
ENSMUSG00000035202	Lars2	-0.337471	1	0.101376	1	-2.03386	0.0210951
ENSMUSG00000036968	Cnpy4	0.273182	1	-0.037863	1	1.4642	0.0210951
ENSMUSG00000038578	Susd1	0.103491	1	0.796137	1	2.84086	0.0210951
ENSMUSG00000052504	Epha3	0.899793	1	0.209718	1	2.75072	0.0210951
ENSMUSG00000038725	Pkhd1l1	1.43643	1	-0.265289	1	-3.5643	0.0211859
ENSMUSG00000070713	Gm10282	0.417125	1	0.726215	1	1.14224	0.0213039
ENSMUSG00000050989	Selenon	0.945098	0.400084	0.725007	1	1.40384	0.0214554
ENSMUSG00000020704	Asic2	0.048535	1	-1.27466	1	-3.86227	0.0216306
ENSMUSG00000021678	F2rl1	1.55438	0.314019	0.811275	1	2.27369	0.0217065
ENSMUSG00000058290	Espl1	0.328235	1	0.313758	1	2.0213	0.021776
ENSMUSG00000036896	C1qc	1.0633	1	1.17234	1	2.16317	0.0217788
ENSMUSG00000079620	Muc4	2.34875	0.367238	1.08879	1	3.48308	0.0217788
ENSMUSG00000022885	St6gal1	0.324257	1	0.85236	1	2.27141	0.0218878
ENSMUSG00000024989	Cep55	0.439773	1	0.488983	1	2.45398	0.0218878
ENSMUSG00000026648	Dclre1c	-0.116218	1	0.138229	1	1.74894	0.0218878
ENSMUSG00000030560	Ctsc	1.09823	0.390863	0.56141	1	1.59615	0.0218878
ENSMUSG00000041859	Mcm3	0.259857	1	0.331311	1	2.03409	0.0218878
ENSMUSG00000002504	Slc9a3r2	0.175688	1	-0.400512	1	-1.33965	0.0219157
ENSMUSG00000033965	Slc16a2	0.833198	0.866586	0.381598	1	1.56074	0.0219157
ENSMUSG00000033722	BC034090	-0.0430637	1	-0.197384	1	-1.91028	0.0220559
ENSMUSG00000040165	Cd209c	0.769946	1	0.925723	1	3.34883	0.0220559
ENSMUSG00000061815	Rufy4	-0.406025	1	-0.373839	1	-1.89353	0.0220559
ENSMUSG00000101389	Ms4a4a	0.628336	1	0.716754	1	2.20441	0.0220559
ENSMUSG00000038763	Alpk3	-1.3063	1	0.276586	1	-3.01241	0.0220918
ENSMUSG00000025402	Nab2	0.323489	1	0.541421	1	1.98885	0.0221327
ENSMUSG00000020493	Prr11	0.822787	1	0.717034	1	2.04028	0.022182
ENSMUSG00000028613	Lrp8	0.296411	1	-0.337357	1	4.4619	0.0222888
ENSMUSG00000036459	Wtip	0.442922	1	0.738904	1	1.32409	0.0222936
ENSMUSG00000038332	Sesn1	-0.838967	1	-0.191411	1	-1.83697	0.0223593
ENSMUSG00000001123	Lgals9	0.811683	0.91881	0.531233	1	1.51074	0.0224365
ENSMUSG00000021281	Tnfaip2	1.86138	0.0487972	1.22152	1	2.03893	0.0224365
ENSMUSG00000040414	Slc25a28	-0.211747	1	-0.147915	1	-1.03657	0.0225599
ENSMUSG00000047222	Rnase2a	2.63903	1	4.21465	1	8.52981	0.0226035
ENSMUSG00000060126	Tpt1	-0.140829	1	0.415764	1	-1.30127	0.0226035
ENSMUSG00000009927	Rps25	-0.337455	1	0.242728	1	-1.24566	0.0228224
ENSMUSG00000028843	Sh3bgrl3	0.499664	1	0.869893	1	2.0815	0.0232863
ENSMUSG00000024063	Lbh	-0.327104	1	0.435911	1	-1.37534	0.0233029
ENSMUSG00000016946	Kctd5	0.561955	1	0.255023	1	1.28348	0.0233635
ENSMUSG00000074715	Ccl28	2.76097	0.376365	3.11296	1	4.97392	0.0233635
ENSMUSG00000021109	Hif1a	0.457642	1	0.144026	1	1.2549	0.0234823
ENSMUSG00000025232	Hexa	0.819288	0.470345	0.610077	1	1.23304	0.0234823
ENSMUSG00000027994	Mcub	1.61042	0.292743	1.30916	1	2.27908	0.0234823
ENSMUSG00000032051	Fdx1	-0.367434	1	-0.278508	1	-1.57129	0.0235202
ENSMUSG00000028678	Kif2c	0.683165	1	0.824963	1	2.13851	0.0238466
ENSMUSG00000023963	Cyp39a1	-0.608369	1	-1.1814	1	-2.68493	0.0238598
ENSMUSG00000021381	Barx1	0.724009	1	-0.554753	1	-6.07709	0.0239479
ENSMUSG00000027331	Knstrn	0.445695	1	0.10467	1	1.80935	0.0239942
ENSMUSG00000027618	Nfs1	-0.17778	1	-0.41089	1	-0.918075	0.0239942
ENSMUSG00000028150	Rorc	-0.339401	1	-0.420728	1	-1.55037	0.0239942
ENSMUSG00000029860	Zyx	0.778421	0.573622	0.42121	1	1.22298	0.0239942
ENSMUSG00000031505	Naxd	-0.197111	1	-0.327178	1	-1.45302	0.0239942
ENSMUSG00000031827	Cotl1	0.73105	1	0.861964	1	3.07004	0.0239942
ENSMUSG00000095115	Itpripl2	1.08152	0.382694	0.447015	1	1.5514	0.0239942
ENSMUSG00000027225	Duoxa2	0.897583	1	1.29336	1	3.77132	0.0242498
ENSMUSG00000044288	Cnr1	0.453183	1	1.27127	1	3.23931	0.0243554
ENSMUSG00000072235	Tuba1a	0.992324	0.288414	0.235058	1	1.34742	0.0243554
ENSMUSG00000002308	Cd320	-0.566797	1	-0.283253	1	-1.81097	0.0243682
ENSMUSG00000027937	Jtb	-0.360047	1	-0.0855459	1	-1.32797	0.0244264
ENSMUSG00000035165	Kcne3	0.146424	1	1.47528	1	2.9257	0.0245208
ENSMUSG00000037095	Lrg1	0.166263	1	0.955499	1	3.14148	0.0245547
ENSMUSG00000078771	Evi2a	0.50239	1	0.769748	1	3.17548	0.0246916
ENSMUSG00000033970	Rfc3	0.127464	1	0.419771	1	1.53498	0.0247252
ENSMUSG00000035828	Pim3	-1.50502	0.27299	-1.26779	1	-2.01655	0.024732
ENSMUSG00000016427	Ndufa1	-0.286557	1	-0.24545	1	-1.52692	0.0247663
ENSMUSG00000008682	Rpl10	-0.21755	1	0.369471	1	-1.27973	0.0248353
ENSMUSG00000038252	Ncapd2	0.301289	1	0.350204	1	1.55799	0.0248933
ENSMUSG00000032363	Adamts7	1.21267	0.401357	0.47099	1	1.82108	0.0249247
ENSMUSG00000070942	Il1rl2	1.27543	0.728812	0.879076	1	2.3094	0.0251548
ENSMUSG00000026042	Col5a2	1.20726	0.515272	0.58316	1	1.85029	0.025273
ENSMUSG00000015839	Nfe2l2	0.287885	1	0.312076	1	1.07791	0.0253834
ENSMUSG00000067006	Serpinb5	3.8398	0.454933	4.3756	1	8.55216	0.025535
ENSMUSG00000006715	Gmnn	0.239821	1	-0.0034881	1	1.41511	0.0255605
ENSMUSG00000026511	Srp9	-0.0723217	1	-0.0361729	1	-1.77865	0.0255605
ENSMUSG00000069808	Fam57a	0.761305	0.844379	0.623899	1	1.52224	0.0255605
ENSMUSG00000059291	Rpl11	-0.28709	1	0.207735	1	-1.06944	0.0256316
ENSMUSG00000068794	Col28a1	1.6536	0.87583	-1.15102	1	3.14307	0.0256316
ENSMUSG00000041827	Oasl1	0.407018	1	1.56963	1	3.14957	0.0256487
ENSMUSG00000089722	Cd300ld5	0.96408	1	0.308535	1	2.8687	0.0257964
ENSMUSG00000075408	Smim41	0.771797	1	1.28182	1	3.47367	0.0259646
ENSMUSG00000024501	Dpysl3	0.94822	1	0.716225	1	1.88717	0.0260909
ENSMUSG00000027811	X4930579G24Rik	0.0230428	1	-0.138767	1	2.32637	0.0260909
ENSMUSG00000029513	Prkab1	0.293417	1	0.220621	1	1.07555	0.0260909
ENSMUSG00000042198	Chchd7	-0.284987	1	-0.0417347	1	-1.67984	0.0260909
ENSMUSG00000052713	Zfp608	0.278626	1	-0.00603646	1	1.88974	0.0260909
ENSMUSG00000053329	Gatd3a	-0.29116	1	-0.315869	1	-1.165	0.0260909
ENSMUSG00000027463	Slc52a3	1.44166	0.283828	0.573179	1	2.0282	0.0262958
ENSMUSG00000036545	Adamts2	0.912082	1	0.950828	1	1.81164	0.026544
ENSMUSG00000066438	Plekhd1	1.49888	0.91881	0.848448	1	3.41581	0.0269434
ENSMUSG00000035818	Plekhs1	1.57276	0.829599	1.74396	1	2.89092	0.0270039
ENSMUSG00000017493	Igfbp4	0.726306	1	0.953391	1	1.94192	0.0274066
ENSMUSG00000005873	Reep5	-0.55177	1	-0.67982	1	-1.88658	0.0274146
ENSMUSG00000048424	Ranbp3l	-0.687661	1	0.872408	1	-3.46899	0.0274146
ENSMUSG00000053702	Nebl	0.840899	1	0.655281	1	1.93999	0.0274146
ENSMUSG00000018339	Gpx3	1.77666	0.006801	0.165873	1	1.55453	0.0276135
ENSMUSG00000028896	Rcc1	0.054211	1	0.192999	1	1.43058	0.0277166
ENSMUSG00000050721	Plekho2	0.304427	1	0.731429	1	2.37821	0.0278221
ENSMUSG00000027699	Ect2	0.375871	1	0.182644	1	2.05638	0.0279967
ENSMUSG00000040618	Pck2	0.0223513	1	-0.327364	1	-2.05582	0.0285264
ENSMUSG00000026480	Ncf2	0.95414	1	0.879817	1	2.90226	0.0286529
ENSMUSG00000030616	Sytl2	0.0787559	1	0.728239	1	2.50638	0.0287507
ENSMUSG00000002833	Hdgfl2	-0.210693	1	-0.0137201	1	-1.05265	0.028843
ENSMUSG00000030677	Kif22	0.285775	1	0.440532	1	1.51797	0.028843
ENSMUSG00000038642	Ctss	1.26286	1	1.01898	1	3.43516	0.0289542
ENSMUSG00000039774	Galnt12	0.00857235	1	0.606075	1	2.84204	0.0289542
ENSMUSG00000065990	Aurkaip1	-0.0655485	1	-0.0214718	1	-1.16466	0.0290402
ENSMUSG00000046591	Ticrr	0.227731	1	0.67547	1	2.35736	0.0293997
ENSMUSG00000043939	A530064D06Rik	0.356375	1	1.68186	1	3.41129	0.0294045
ENSMUSG00000079508	Apoo	-0.433545	1	-0.616254	1	-1.78397	0.0294045
ENSMUSG00000052957	Gas1	-0.035475	1	0.257012	1	-1.74076	0.0294169
ENSMUSG00000037992	Rara	0.382096	1	0.417508	1	1.61683	0.0294546
ENSMUSG00000031805	Jak3	0.0454314	1	0.192322	1	2.28029	0.0297062
ENSMUSG00000031380	Vegfd	0.560079	1	1.38373	1	1.8869	0.0298956
ENSMUSG00000026193	Fn1	2.26885	0.0234195	0.813954	1	2.19687	0.0300199
ENSMUSG00000012519	Mlkl	0.846057	1	0.588481	1	1.93336	0.0303827
ENSMUSG00000052310	Slc39a1	0.561358	0.604277	0.304533	1	0.869247	0.0303827
ENSMUSG00000030223	Ptpro	0.653415	1	0.864991	1	2.0725	0.0305051
ENSMUSG00000052105	Mtcl1	1.0297	1	1.23073	1	2.19093	0.0305477
ENSMUSG00000048440	Cyp4f16	0.975293	0.8306	0.646411	1	1.76446	0.0307401
ENSMUSG00000054434	Tmem120b	-0.443146	1	-0.399015	1	-1.2233	0.0308073
ENSMUSG00000028777	Gnat3	-3.81212	1	1.92849	1	6.24098	0.0308763
ENSMUSG00000021725	Parp8	0.290788	1	0.09764	1	2.81844	0.0309694
ENSMUSG00000032013	Trim29	5.95036	0.0157654	2.98733	1	7.11376	0.0309694
ENSMUSG00000006611	Hfe	0.802911	1	0.654318	1	1.83984	0.0310252
ENSMUSG00000058099	Nfam1	1.03615	1	1.00005	1	2.70751	0.0310252
ENSMUSG00000024056	Ndc80	0.405493	1	-0.425177	1	2.48874	0.0313086
ENSMUSG00000066877	Nck2	0.653903	0.806983	0.49732	1	1.14266	0.0313255
ENSMUSG00000031387	Renbp	0.781512	1	0.707888	1	2.15958	0.0315884
ENSMUSG00000018965	Ywhah	0.561477	1	-0.0127571	1	1.09172	0.0316044
ENSMUSG00000031503	Col4a2	0.957375	0.575494	0.319366	1	1.45754	0.0318249
ENSMUSG00000033491	Prss35	0.880418	1	1.61489	1	4.4097	0.0318249
ENSMUSG00000039462	Col10a1	8.31894	0.0750693	4.01453	1	10.2149	0.0318249
ENSMUSG00000045216	Hs6st1	0.374659	1	0.0399591	1	0.978028	0.0320891
ENSMUSG00000062054	Iah1	-0.157612	1	0.0449348	1	-1.0752	0.0322398
ENSMUSG00000028238	Atp6v0d2	3.94148	0.081248	0.132146	1	4.64571	0.0322926
ENSMUSG00000043592	Unc5cl	-0.729039	1	0.491465	1	3.32578	0.0326756
ENSMUSG00000014686	Ceacam16	-0.323204	1	0.76075	1	4.6222	0.0327924
ENSMUSG00000047945	Marcksl1	0.414953	1	0.442502	1	3.03491	0.0327924
ENSMUSG00000054312	Mrps21	-0.0839461	1	-0.00636895	1	-1.15808	0.0327924
ENSMUSG00000050666	Vstm4	0.513835	1	0.478843	1	1.23241	0.0327994
ENSMUSG00000031059	Ndufb11	-0.273294	1	0.0109298	1	-1.39842	0.0328841
ENSMUSG00000032643	Fhl3	1.40428	0.758152	0.515089	1	2.52804	0.0330965
ENSMUSG00000060063	Alox5ap	1.72255	0.119407	1.34296	1	2.01103	0.0331348
ENSMUSG00000067847	Romo1	-0.155655	1	-0.284978	1	-1.37675	0.033242
ENSMUSG00000109564	Muc16	0.535636	1	0.738143	1	-3.78604	0.0335975
ENSMUSG00000027070	Lrp2	0.395642	1	-0.000401754	1	-4.1852	0.0336629
ENSMUSG00000027540	Ptpn1	0.501944	1	0.351021	1	1.79278	0.0342284
ENSMUSG00000029664	Tfpi2	1.28039	0.929211	0.828722	1	2.54602	0.0343348
ENSMUSG00000003228	Grk5	0.495514	1	0.187715	1	1.58453	0.0344567
ENSMUSG00000025732	Mcrip2	-0.455185	1	-0.498302	1	-2.04311	0.0344567
ENSMUSG00000033416	Gucd1	-0.93231	0.866537	-0.499164	1	-1.60632	0.0344567
ENSMUSG00000051149	Adnp	-0.568242	1	0.629398	1	1.99825	0.0344567
ENSMUSG00000049866	Arl4c	0.328548	1	0.311536	1	3.78754	0.0344718
ENSMUSG00000025465	Echs1	-0.295924	1	-0.41034	1	-1.20683	0.0347533
ENSMUSG00000028718	Stil	0.634994	1	-0.10419	1	2.60776	0.0347533
ENSMUSG00000030641	Ddias	0.406984	1	1.35567	1	2.7303	0.0347533
ENSMUSG00000095677	Dynlt1f	-0.0194969	1	0.41009	1	1.32866	0.0347742
ENSMUSG00000028068	Iqgap3	0.880122	1	0.394176	1	1.83969	0.0351085
ENSMUSG00000021737	Psmd6	-0.365776	1	-0.0702732	1	-1.18627	0.0353166
ENSMUSG00000032091	Tmprss4	0.490138	1	-0.0209546	1	2.16236	0.0353166
ENSMUSG00000032849	Abcc4	0.810314	1	0.236366	1	1.53833	0.0353166
ENSMUSG00000036565	Ttyh3	0.276076	1	0.261174	1	2.14195	0.0353166
ENSMUSG00000072704	Smim10l1	-0.0960621	1	-0.171863	1	-1.1288	0.0353166
ENSMUSG00000022456	Septin3	-0.328885	1	0.162433	1	2.3982	0.0354005
ENSMUSG00000090356	Teddm3	0.719399	1	3.45393	1	7.86408	0.0354119
ENSMUSG00000019943	Atp2b1	0.418154	1	0.122329	1	1.10087	0.0355634
ENSMUSG00000022102	Dok2	1.39934	0.842018	0.865002	1	2.46651	0.0356219
ENSMUSG00000058818	Pirb	0.819879	1	1.12426	1	2.86869	0.0359685
ENSMUSG00000026271	Gpr35	1.80473	0.829971	0.93625	1	3.23423	0.0360333
ENSMUSG00000049988	Lrrc25	0.981994	1	1.08511	1	2.58041	0.0362219
ENSMUSG00000049580	Tsku	0.567928	1	0.195429	1	1.44016	0.0368044
ENSMUSG00000031629	Cenpu	-0.00787455	1	0.257934	1	3.17412	0.0370781
ENSMUSG00000021749	Oit1	-0.469724	1	0.91913	1	5.76545	0.0371138
ENSMUSG00000036570	Fxyd1	-0.528833	1	-0.791586	1	-1.62196	0.0371576
ENSMUSG00000049723	Mmp12	4.63444	0.0356648	2.80096	1	4.65856	0.0373562
ENSMUSG00000021569	Trip13	0.649755	1	0.316792	1	2.24348	0.0375168
ENSMUSG00000063787	Chchd1	-0.00468461	1	0.214492	1	-1.12374	0.0375168
ENSMUSG00000021614	Vcan	1.7668	0.246692	0.971502	1	2.25434	0.0379875
ENSMUSG00000036046	X5031439G07Rik	0.608827	1	0.367264	1	1.13451	0.0379875
ENSMUSG00000070390	Nlrp1b	1.05155	1	1.03813	1	3.53578	0.0380165
ENSMUSG00000032122	Slc37a2	0.406034	1	0.369913	1	3.19903	0.0380454
ENSMUSG00000070407	Hs3st3b1	-0.424625	1	-0.637042	1	-1.1367	0.0380454
ENSMUSG00000057278	Snrpg	0.112421	1	0.261279	1	1.20598	0.0380545
ENSMUSG00000033192	Lpcat2	0.550278	1	0.641562	1	3.17347	0.0381377
ENSMUSG00000018415	Gid4	-0.44988	1	-0.288095	1	-1.2686	0.03819
ENSMUSG00000032846	Zswim6	0.480093	1	0.27833	1	1.7821	0.03819
ENSMUSG00000039810	Zc3h10	0.00595225	1	-0.0461733	1	1.23213	0.0382303
ENSMUSG00000033213	AA467197	5.24101	0.0194198	1.82054	1	4.91651	0.0383081
ENSMUSG00000060538	Tmem219	-0.0707985	1	0.0969096	1	-1.26195	0.0383081
ENSMUSG00000032254	Kif23	0.673701	1	0.622625	1	2.59205	0.0385384
ENSMUSG00000046598	Bdh1	0.535864	1	-0.892032	1	1.76958	0.0385384
ENSMUSG00000073700	Klhl21	-0.171348	1	-0.051247	1	-1.13786	0.0385384
ENSMUSG00000032508	Myd88	0.506291	1	0.782653	1	1.24011	0.0387171
ENSMUSG00000019977	Hbs1l	-0.275514	1	-0.202368	1	-1.36847	0.0388398
ENSMUSG00000025165	Sectm1a	0.932966	1	2.20058	1	7.07441	0.0388398
ENSMUSG00000040158	Tax1bp3	0.820852	0.641269	0.437617	1	1.28002	0.0388398
ENSMUSG00000017716	Birc5	0.469472	1	0.756799	1	1.65133	0.0389517
ENSMUSG00000026657	Frmd4a	0.708467	1	0.0101534	1	1.81211	0.0389517
ENSMUSG00000039109	F13a1	1.10821	0.642054	1.18168	1	1.70007	0.0389517
ENSMUSG00000067274	Rplp0	-0.223763	1	0.154657	1	-1.20452	0.0389517
ENSMUSG00000003779	Kif20a	0.618669	1	0.248184	1	1.92291	0.0390929
ENSMUSG00000038150	Ormdl3	0.0401004	1	-0.367152	1	-1.17828	0.0392035
ENSMUSG00000022021	Diaph3	0.493172	1	0.168447	1	1.98482	0.0395593
ENSMUSG00000040522	Tlr8	2.0286	0.257345	1.05673	1	2.6396	0.0396315
ENSMUSG00000021460	Auh	-0.447895	1	0.0105145	1	-0.873454	0.0397974
ENSMUSG00000023039	Krt7	3.05267	0.0208083	1.8386	1	2.81682	0.0397974
ENSMUSG00000024791	Cdca5	0.41489	1	0.482686	1	2.28068	0.0397974
ENSMUSG00000034748	Sirt6	0.412294	1	0.138713	1	1.10884	0.0397974
ENSMUSG00000057841	Rpl32	-0.344799	1	0.260041	1	-1.31643	0.0397974
ENSMUSG00000079523	Tmsb10	0.56984	1	0.646851	1	2.43516	0.0397974
ENSMUSG00000001025	S100a6	1.94971	0.0199909	1.30167	1	1.79275	0.0398419
ENSMUSG00000019539	Rcn3	0.801439	1	0.54022	1	1.56195	0.0398419
ENSMUSG00000028019	Pdgfc	0.769689	1	0.966161	1	1.86595	0.0398419
ENSMUSG00000026185	Igfbp5	0.647677	1	-0.479907	1	-2.09299	0.0398865
ENSMUSG00000030122	Ptms	0.295846	1	-0.29905	1	-1.05604	0.0398865
ENSMUSG00000069609	Cd300ld4	0.706396	1	-0.703751	1	2.82653	0.0398865
ENSMUSG00000020153	Ndufs7	-0.0997454	1	-0.296489	1	-1.19298	0.0401522
ENSMUSG00000035757	Selenoo	-0.338209	1	-0.302214	1	-0.913844	0.0403041
ENSMUSG00000037926	Ssh2	-0.261406	1	0.103465	1	1.51779	0.0403975
ENSMUSG00000039738	Slx4	0.00356774	1	-0.0691414	1	1.46171	0.0404177
ENSMUSG00000066129	Kndc1	0.0321966	1	0.853161	1	3.13354	0.040634
ENSMUSG00000029528	Pxn	0.390409	1	0.275695	1	0.970492	0.040681
ENSMUSG00000000901	Mmp11	0.846937	1	0.0720961	1	2.42543	0.0408465
ENSMUSG00000003271	Sult2b1	1.38885	1	0.644974	1	3.41491	0.0408465
ENSMUSG00000021938	Pspc1	0.157511	1	-0.0400927	1	1.30493	0.0408465
ENSMUSG00000027940	Tpm3	0.518711	1	0.442062	1	1.40526	0.0408465
ENSMUSG00000031216	Stard8	0.448653	1	0.615906	1	1.17083	0.0408465
ENSMUSG00000031532	Saraf	-0.275138	1	-0.23137	1	-1.12147	0.0408465
ENSMUSG00000031937	Vstm5	2.00608	0.776589	1.10609	1	3.2035	0.0408465
ENSMUSG00000057181	X5730455P16Rik	-0.286856	1	-0.2615	1	-0.993067	0.0408465
ENSMUSG00000071415	Rpl23	-0.197818	1	0.283112	1	-1.1216	0.0408465
ENSMUSG00000036634	Mag	0.388428	1	-0.0889176	1	4.46673	0.0408929
ENSMUSG00000043557	Mdga1	2.00686	0.425434	1.12499	1	3.07604	0.0410437
ENSMUSG00000011306	Sugp1	-0.408219	1	-0.270054	1	-1.56874	0.0410715
ENSMUSG00000057789	Bak1	0.835349	1	0.340744	1	1.95206	0.0412374
ENSMUSG00000004821	Tmed11	-2.0365	1	-1.50746	1	-4.03593	0.0412835
ENSMUSG00000021895	Arhgef3	0.188384	1	0.299501	1	2.09364	0.0412835
ENSMUSG00000022385	Gtse1	0.686178	1	0.0707175	1	1.81143	0.0412835
ENSMUSG00000026683	Nuf2	0.486167	1	0.191869	1	2.04543	0.0412835
ENSMUSG00000031594	Fgl1	2.57325	0.470345	1.05781	1	3.9205	0.0412835
ENSMUSG00000031799	Tpm4	0.983177	0.537917	0.398949	1	1.4262	0.0412835
ENSMUSG00000034205	Loxl2	0.884043	0.89434	0.992387	1	1.52408	0.0412835
ENSMUSG00000034906	Ncaph	0.490561	1	0.438309	1	1.74708	0.0412835
ENSMUSG00000035448	Ccr3	0.585752	1	1.94449	1	3.65887	0.0412835
ENSMUSG00000024621	Csf1r	0.685623	1	1.19414	1	2.39409	0.0413119
ENSMUSG00000054404	Slfn5	0.306451	1	0.509393	1	1.43203	0.0413119
ENSMUSG00000015806	Qdpr	-0.224947	1	-0.120771	1	-1.46049	0.0413232
ENSMUSG00000020794	Ube2g1	-0.115348	1	-0.200332	1	-0.770912	0.0413232
ENSMUSG00000028463	Car9	1.63383	0.177954	0.569352	1	1.9802	0.0413232
ENSMUSG00000043924	Ncmap	1.67918	0.536178	0.0359812	1	2.71432	0.0413232
ENSMUSG00000044811	Cd300c2	1.56272	1	1.1071	1	3.45923	0.0415613
ENSMUSG00000040148	Hmx3	-2.67412	1	3.85568	1	6.02652	0.041615
ENSMUSG00000037106	Fer1l6	1.30706	1	0.367721	1	4.97519	0.0422083
ENSMUSG00000045996	Polr2k	-0.100321	1	-0.384778	1	-1.22929	0.0422083
ENSMUSG00000050410	Tcf19	0.00156215	1	-0.0302321	1	1.39163	0.0422083
ENSMUSG00000050063	Klk6	-0.381565	1	-0.341555	1	-3.13583	0.0425461
ENSMUSG00000020695	Mrc2	1.49488	0.257823	0.694571	1	1.85799	0.0426152
ENSMUSG00000024640	Psat1	-0.467533	1	-0.403095	1	-1.80968	0.0426322
ENSMUSG00000029322	Plac8	0.179807	1	1.07951	1	2.72377	0.0426322
ENSMUSG00000029413	Naaa	0.936813	1	1.12509	1	2.61806	0.0426322
ENSMUSG00000029776	Hibadh	-0.205139	1	-0.318069	1	-1.06095	0.0426322
ENSMUSG00000056201	Cfl1	0.404976	1	0.260549	1	1.2837	0.0426322
ENSMUSG00000027671	Actl6a	-0.152359	1	0.110582	1	1.0731	0.0428686
ENSMUSG00000029811	Aoc1	5.48409	0.0567041	2.53066	1	5.60415	0.0428686
ENSMUSG00000031782	Coq9	-0.409718	1	-0.501465	1	-1.2155	0.0428686
ENSMUSG00000036256	Igfbp7	0.717337	1	0.446711	1	1.59892	0.0428953
ENSMUSG00000074305	Peak1	0.0139403	1	0.309895	1	1.65955	0.0429169
ENSMUSG00000022577	Ly6h	1.31797	1	0.530751	1	4.15391	0.0432774
ENSMUSG00000042029	Ncapg2	-0.0446808	1	-0.140146	1	1.60291	0.0432774
ENSMUSG00000024781	Lipa	0.551876	1	-0.07804	1	1.74675	0.0434301
ENSMUSG00000029475	Kdm2b	-0.0556303	1	0.143494	1	1.62702	0.0434476
ENSMUSG00000062997	Rpl35	-0.34464	1	0.0838358	1	-1.28192	0.0434476
ENSMUSG00000006519	Cyba	0.619827	1	0.992807	1	2.14956	0.0435235
ENSMUSG00000030978	Rrm1	0.347246	1	0.24342	1	1.36776	0.0435235
ENSMUSG00000044912	Syt16	3.51004	0.166097	1.37917	1	4.15634	0.0435235
ENSMUSG00000047126	Cltc	0.377656	1	0.154724	1	0.83085	0.0435235
ENSMUSG00000095098	Ccdc85b	0.453139	1	-0.289897	1	-0.915108	0.0435235
ENSMUSG00000024962	Vegfb	0.104761	1	-0.140645	1	-1.09143	0.0439051
ENSMUSG00000024827	Gldc	4.66658	0.0234097	1.36502	1	6.98975	0.0439949
ENSMUSG00000006585	Cdt1	-0.115836	1	0.329527	1	1.55066	0.0440086
ENSMUSG00000035891	Cerk	0.180998	1	0.686205	1	2.33668	0.0440086
ENSMUSG00000045667	Smtnl2	-0.947684	1	-0.351356	1	-1.97958	0.0440585
ENSMUSG00000001555	Fkbp10	1.00496	0.801936	0.395095	1	1.65369	0.0442623
ENSMUSG00000026343	Gpr39	2.99051	0.0311352	0.643461	1	2.77506	0.044318
ENSMUSG00000095609	Gm21188	0.530053	1	0.658084	1	3.51203	0.0445052
ENSMUSG00000030536	Iqgap1	0.650369	1	0.293594	1	1.37833	0.0446866
ENSMUSG00000000693	Loxl3	0.898914	1	0.257576	1	1.786	0.0446977
ENSMUSG00000029580	Actb	0.575253	1	0.601206	1	1.99991	0.0448604
ENSMUSG00000066000	Zfp979	-0.0790319	1	-0.0781695	1	2.04684	0.0449788
ENSMUSG00000042700	Sipa1l1	0.109929	1	-0.0472447	1	1.79776	0.0450573
ENSMUSG00000024521	Pmaip1	0.947155	1	0.719177	1	4.39222	0.0451886
ENSMUSG00000021785	Ngly1	-0.400926	1	-0.0121184	1	-0.97633	0.0454042
ENSMUSG00000040354	Mars1	-0.575835	1	-0.475362	1	-1.42946	0.0454495
ENSMUSG00000038178	Slc43a2	0.47004	1	0.840827	1	2.3652	0.0454576
ENSMUSG00000074796	Slc4a11	4.91164	0.0151084	2.1217	1	4.34484	0.0454576
ENSMUSG00000020974	Pole2	-0.104304	1	0.512508	1	2.0816	0.0455128
ENSMUSG00000043079	Synpo	1.76037	0.0394737	0.230931	1	1.69865	0.0455128
ENSMUSG00000074505	Fat3	-1.58918	0.945002	-0.599849	1	-2.71519	0.0455128
ENSMUSG00000042436	Mfap4	-0.0491531	1	-0.536279	1	2.6578	0.0457077
ENSMUSG00000035004	Igsf6	0.985397	1	0.41032	1	2.64454	0.0457836
ENSMUSG00000028064	Sema4a	0.281285	1	0.333047	1	1.69897	0.0458048
ENSMUSG00000037816	Fbxw17	0.258474	1	0.122188	1	1.77368	0.0459329
ENSMUSG00000028655	Mfsd2a	0.428048	1	-0.605091	1	5.94046	0.0462622
ENSMUSG00000035048	Anapc13	0.0857443	1	-0.0391105	1	-1.29052	0.0462622
ENSMUSG00000048376	F2r	1.45112	1	-0.146842	1	2.74751	0.0466295
ENSMUSG00000022820	Ndufb4	-0.1746	1	-0.24082	1	-1.16709	0.0467581
ENSMUSG00000079685	Ulbp1	0.520102	1	0.157008	1	2.62893	0.0467635
ENSMUSG00000061477	Rps7	-0.329617	1	0.30728	1	-1.02079	0.0468912
ENSMUSG00000016256	Ctsz	0.481327	1	0.335736	1	1.37538	0.0470861
ENSMUSG00000028128	F3	3.4116	0.000302426	0.805739	1	2.27657	0.0470861
ENSMUSG00000050335	Lgals3	1.8087	0.469065	0.947235	1	2.5434	0.0470861
ENSMUSG00000062257	Opcml	0.38238	1	0.34047	1	-3.43207	0.0470861
ENSMUSG00000032812	Arap1	0.326389	1	0.375077	1	1.13402	0.0476316
ENSMUSG00000057897	Camk2b	-0.396089	1	-0.977962	1	-2.01314	0.047693
ENSMUSG00000022965	Ifngr2	0.333946	1	0.289703	1	1.35481	0.0477516
ENSMUSG00000027088	Phospho2	-0.147317	1	-0.20321	1	-0.793679	0.0480322
ENSMUSG00000007216	Zfp775	0.0186994	1	0.0837432	1	-1.4554	0.0480666
ENSMUSG00000001105	Ift20	-0.261994	1	-0.183438	1	-1.69306	0.0483292
ENSMUSG00000031444	F10	4.35288	0.00966931	0.368311	1	3.68725	0.0483292
ENSMUSG00000031557	Plekha2	0.0902311	1	0.355379	1	2.54002	0.0483382
ENSMUSG00000055943	Emc7	-0.149949	1	-0.0538771	1	-0.96459	0.0483926
ENSMUSG00000016520	Lnx2	-0.423807	1	-0.0875541	1	-0.82605	0.0484557
ENSMUSG00000025352	Gdf11	0.303082	1	0.287853	1	2.99019	0.0485649
ENSMUSG00000051984	Sec31b	-0.387539	1	-0.612022	1	-1.39442	0.04865
ENSMUSG00000034919	Ttc22	2.55033	0.0919174	1.47907	1	2.85747	0.0486639
ENSMUSG00000048922	Cdca2	0.590104	1	0.311547	1	1.98386	0.0486639
ENSMUSG00000043091	Tuba1c	0.461744	1	0.106215	1	0.88671	0.0487412
ENSMUSG00000020737	Jpt1	0.581767	1	0.552556	1	1.08386	0.0489821
ENSMUSG00000029642	Polr1d	-0.086172	1	-0.130382	1	-0.953988	0.0492135
ENSMUSG00000028152	Tspan5	0.194109	1	-0.417722	1	-1.18485	0.0494463
ENSMUSG00000047749	Zc3hav1l	0.22004	1	0.627431	1	1.04474	0.049638
ENSMUSG00000041841	Rpl37	-0.111696	1	0.359444	1	-1.09841	0.0497364
ENSMUSG00000037613	Tnfrsf23	3.39105	0.0255973	1.0292	1	3.19401	0.0499948
ENSMUSG00000018008	Cyth4	0.617203	1	0.884263	1	3.08956	0.0502467
ENSMUSG00000007030	Vwa7	0.150035	1	0.164396	1	2.41159	0.0504169
ENSMUSG00000024300	Myo1f	0.862495	1	0.63569	1	2.77132	0.0504452
ENSMUSG00000028961	Pgd	0.862596	0.471598	-0.254815	1	1.18482	0.0504452
ENSMUSG00000031107	Rbmx2	0.100699	1	-0.0735706	1	1.42634	0.0504452
ENSMUSG00000031875	Cmtm3	0.829349	1	0.886301	1	1.64231	0.0504452
ENSMUSG00000031555	Adam9	0.583479	1	0.176178	1	1.06722	0.0509056
ENSMUSG00000024038	Ndufv3	-0.180174	1	-0.272339	1	-1.07514	0.0509971
ENSMUSG00000043157	Arl11	2.31032	0.0885583	0.996216	1	2.6502	0.0510982
ENSMUSG00000033114	Slc35d2	0.285578	1	0.399297	1	1.90909	0.0512686
ENSMUSG00000059555	Tor4a	0.160305	1	0.1745	1	1.28566	0.051538
ENSMUSG00000021754	Map3k1	-0.262512	1	0.246688	1	1.42773	0.0519153
ENSMUSG00000026579	F5	1.51435	0.749402	-0.0510797	1	2.40166	0.0519153
ENSMUSG00000042821	Snai1	1.3694	0.591896	0.446748	1	2.10396	0.0519153
ENSMUSG00000070436	Serpinh1	0.983938	0.398774	0.571588	1	1.28138	0.0520651
ENSMUSG00000032939	Nup93	0.389053	1	0.246783	1	1.27204	0.0520797
ENSMUSG00000102037	Bcl2a1a	1.10982	1	0.530661	1	5.62996	0.0520797
ENSMUSG00000037536	Fbxo34	0.0811372	1	-0.0571109	1	1.00531	0.0522472
ENSMUSG00000026749	Nek6	0.751604	0.384577	0.046297	1	0.995409	0.0522742
ENSMUSG00000005667	Mthfd2	-0.504423	1	-0.278049	1	-1.88855	0.0522933
ENSMUSG00000061119	Prcp	0.34224	1	0.682325	1	1.78753	0.052428
ENSMUSG00000000278	Scpep1	0.214643	1	0.125711	1	1.04316	0.0524422
ENSMUSG00000004730	Adgre1	0.863304	1	1.29106	1	1.81378	0.0524422
ENSMUSG00000031700	Gpt2	-0.619857	1	-0.364673	1	-1.79199	0.0524422
ENSMUSG00000079442	St6galnac4	-0.266269	1	-0.148403	1	-1.15571	0.0524422
ENSMUSG00000089901	Gm8113	1.07551	1	0.761117	1	2.35228	0.0525571
ENSMUSG00000028884	Rpa2	0.00556256	1	0.284481	1	1.25251	0.0525626
ENSMUSG00000040562	Gstm2	-0.929442	1	-0.274375	1	-1.87663	0.0525626
ENSMUSG00000072244	Trim6	0.889134	1	0.133471	1	2.81206	0.0525626
ENSMUSG00000001627	Ifrd1	-0.754044	1	-0.122518	1	-2.15302	0.0526027
ENSMUSG00000002346	Slc25a42	-0.567329	1	-0.721477	1	-1.11782	0.0526564
ENSMUSG00000004446	Bid	-0.240335	1	0.654715	1	2.31007	0.0526564
ENSMUSG00000006445	Epha2	2.64653	0.00642444	0.500279	1	2.12003	0.0526564
ENSMUSG00000019647	Sema6a	0.313979	1	0.479876	1	1.31152	0.0526564
ENSMUSG00000022148	Fyb	-1.01597	1	0.113224	1	3.6481	0.0526564
ENSMUSG00000024378	Stard4	0.221985	1	-0.243622	1	1.8236	0.0526564
ENSMUSG00000026628	Atf3	0.356943	1	0.658223	1	1.96436	0.0526564
ENSMUSG00000027099	Mtx2	0.0166705	1	-0.146158	1	-0.94623	0.0526564
ENSMUSG00000028262	Clca3a2	1.97173	0.459886	1.80385	1	3.03698	0.0526564
ENSMUSG00000030161	Gabarapl1	0.137311	1	-0.35598	1	-1.01654	0.0526564
ENSMUSG00000031903	Pla2g15	0.867243	1	0.791459	1	1.6411	0.0526564
ENSMUSG00000068240	Gm11808	-0.182943	1	0.206711	1	-1.17364	0.0526564
ENSMUSG00000073490	Ifi207	0.626738	1	0.684837	1	1.72059	0.0526564
ENSMUSG00000116138	C030006K11Rik	-0.339534	1	-0.328331	1	-1.09678	0.0526564
ENSMUSG00000045027	Prss22	11.2405	0.00836691	6.54085	1	9.20764	0.0526566
ENSMUSG00000052336	Cx3cr1	0.527927	1	1.02025	1	3.13767	0.0526566
ENSMUSG00000033249	Hsf4	0.150063	1	-0.733441	1	-1.43363	0.0529775
ENSMUSG00000044350	Lacc1	0.476936	1	0.80076	1	2.13526	0.0529775
ENSMUSG00000069516	Lyz2	1.22401	1	0.637487	1	2.58549	0.0530301
ENSMUSG00000030427	Lilra6	0.98683	1	1.71216	1	3.64919	0.0534093
ENSMUSG00000038379	Ttk	0.188393	1	0.383535	1	2.38915	0.0534093
ENSMUSG00000034111	Tmed8	-0.0230195	1	-0.472884	1	1.60322	0.0534162
ENSMUSG00000047747	Rnf150	0.403989	1	0.20693	1	2.0353	0.0534162
ENSMUSG00000074194	Zfp791	-1.19744	1	-0.0638634	1	-2.76113	0.0534162
ENSMUSG00000032327	Stra6	2.38075	0.754522	0.179784	1	4.20522	0.053456
ENSMUSG00000036264	Fstl4	0.362971	1	0.6805	1	3.69531	0.0535459
ENSMUSG00000032314	Etfa	-0.5612	1	-0.821425	1	-1.12977	0.0536154
ENSMUSG00000038217	Tlcd2	0.531736	1	0.989586	1	1.62632	0.0536538
ENSMUSG00000028525	Pde4b	-0.40074	1	0.117683	1	2.46969	0.0537022
ENSMUSG00000031907	Zfp90	0.384385	1	0.309778	1	1.57905	0.0537022
ENSMUSG00000021536	Adcy2	0.561373	1	1.69369	1	2.99672	0.0540085
ENSMUSG00000038147	Cd84	0.626511	1	0.454106	1	2.87274	0.0540085
ENSMUSG00000040663	Clcf1	-0.248657	1	0.425079	1	3.06005	0.0540085
ENSMUSG00000018995	Nars2	-0.449291	1	-0.821821	1	-1.15183	0.0540228
ENSMUSG00000052056	Zfp217	-0.0709617	1	0.0790042	1	1.56603	0.0540419
ENSMUSG00000029095	Ablim2	-0.569766	1	-0.779743	1	-1.50703	0.0544493
ENSMUSG00000032238	Rora	-0.138714	1	-0.0707234	1	-1.29701	0.0544761
ENSMUSG00000039384	Dusp10	0.286287	1	-0.450741	1	2.90036	0.0545985
ENSMUSG00000026779	Mastl	0.801972	1	0.97397	1	2.4918	0.0546414
ENSMUSG00000062075	Lmnb2	0.238167	1	0.201113	1	1.07576	0.0546727
ENSMUSG00000000555	Itga5	1.30049	0.149462	0.499883	1	1.43978	0.0549561
ENSMUSG00000026896	Ifih1	0.301291	1	0.520669	1	1.52084	0.0549561
ENSMUSG00000028312	Smc2	-0.0648972	1	0.00537501	1	1.55301	0.0549561
ENSMUSG00000094808	X1810009J06Rik	4.52744	0.0448058	1.97557	1	4.25205	0.0549561
ENSMUSG00000029851	Tcaf2	0.429554	1	0.230226	1	1.32496	0.0550303
ENSMUSG00000010517	Faf1	-0.256682	1	-0.164583	1	-1.14252	0.0551773
ENSMUSG00000041431	Ccnb1	0.545376	1	0.325584	1	1.82777	0.0551773
ENSMUSG00000005947	Itgae	-0.867832	1	0.334391	1	4.09095	0.0551875
ENSMUSG00000023055	Calcoco1	-0.00991662	1	0.213495	1	-0.86371	0.0551875
ENSMUSG00000023307	Marchf5	-0.18945	1	-0.480156	1	-0.984855	0.0551875
ENSMUSG00000025467	Prap1	0.845749	1	2.1283	1	4.33895	0.0551875
ENSMUSG00000028233	Tgs1	-0.301577	1	0.122293	1	1.33951	0.0551875
ENSMUSG00000028945	Rheb	-0.113248	1	-0.280851	1	-0.902245	0.0551875
ENSMUSG00000031521	Aga	0.113764	1	0.0823352	1	-1.018	0.0551875
ENSMUSG00000021493	Pdlim7	1.43195	0.36243	0.189722	1	1.8373	0.0552071
ENSMUSG00000027180	Fbxo3	-0.0987476	1	-0.349648	1	-0.765958	0.0552071
ENSMUSG00000030254	Rad18	0.202148	1	-0.00346776	1	1.9183	0.0552071
ENSMUSG00000032265	Tent5a	0.609606	1	0.641589	1	1.50451	0.0552071
ENSMUSG00000032586	Traip	0.270822	1	0.0468846	1	1.97248	0.0552071
ENSMUSG00000033287	Kctd17	0.504511	1	0.159705	1	1.36735	0.0552071
ENSMUSG00000064307	Lrrc51	-0.344451	1	-0.343997	1	-1.52013	0.0552071
ENSMUSG00000021238	Aldh6a1	-0.850118	1	-0.461061	1	-1.56	0.0554226
ENSMUSG00000037465	Klf10	-0.248862	1	0.0516921	1	1.21992	0.0554226
ENSMUSG00000049690	Nckap5	-0.853236	1	0.163869	1	-1.77367	0.0554226
ENSMUSG00000029762	Akr1b8	2.45611	0.0157659	1.34696	1	2.09518	0.0554297
ENSMUSG00000007892	Rplp1	-0.0951234	1	0.203279	1	-1.22626	0.0554754
ENSMUSG00000036875	Dna2	0.896718	1	0.191832	1	1.96725	0.0556581
ENSMUSG00000059552	Trp53	0.137684	1	0.330678	1	1.52759	0.0561133
ENSMUSG00000015745	Plekho1	0.505356	1	0.423554	1	2.10805	0.0561906
ENSMUSG00000020609	Apob	9.81498	0.00019141	1.31656	1	7.99268	0.0561906
ENSMUSG00000015027	Galns	0.752893	1	0.0967948	1	1.51077	0.0562089
ENSMUSG00000047260	Emc6	-0.160644	1	-0.296318	1	-1.04707	0.0562089
ENSMUSG00000028115	Bnipl	-1.46727	1	0.531019	1	3.99971	0.056362
ENSMUSG00000055760	Gemin6	-0.120151	1	0.0711306	1	-1.18043	0.0564243
ENSMUSG00000022437	Samm50	-0.051512	1	-0.176739	1	-0.819335	0.0565682
ENSMUSG00000032624	Eml4	-0.115846	1	0.192615	1	1.63553	0.0566127
ENSMUSG00000022303	Dcstamp	2.44717	1	-1.59736	1	6.94496	0.0566247
ENSMUSG00000006019	Dhx34	-0.558529	1	-0.420982	1	-1.78931	0.0567859
ENSMUSG00000034271	Jdp2	0.473111	1	0.42695	1	1.39948	0.0569555
ENSMUSG00000051397	Tacstd2	0.473524	1	1.85922	1	3.86211	0.0570279
ENSMUSG00000062619	X2310039H08Rik	-0.426665	1	0.136973	1	-1.60637	0.0572782
ENSMUSG00000071661	Zbtb3	-0.265073	1	0.350246	1	2.58821	0.0574685
ENSMUSG00000047108	Dnajb7	-0.881829	1	0.163979	1	5.50307	0.0575461
ENSMUSG00000054555	Adam12	1.09798	1	0.187394	1	2.98819	0.0578755
ENSMUSG00000079426	Arpc4	0.464079	1	0.454869	1	1.27473	0.0578755
ENSMUSG00000025213	Kazald1	-0.427787	1	0.18866	1	-1.68419	0.0580087
ENSMUSG00000024726	Carnmt1	-0.322078	1	-0.132171	1	-0.939147	0.0580379
ENSMUSG00000000223	Drp2	0.471795	1	-0.389262	1	2.83503	0.0580898
ENSMUSG00000030579	Tyrobp	1.12662	1	1.19578	1	2.60103	0.0580898
ENSMUSG00000020901	Pik3r5	-0.158332	1	0.367266	1	3.09341	0.0581192
ENSMUSG00000020230	Prmt2	0.78106	0.710243	0.191901	1	1.21715	0.0583538
ENSMUSG00000030341	Tnfrsf1a	0.476812	1	0.319379	1	0.844533	0.0584182
ENSMUSG00000034156	Tspoap1	-0.291423	1	0.403231	1	2.46636	0.0584447
ENSMUSG00000029833	Trim24	-0.196504	1	-0.270183	1	-0.830021	0.0585801
ENSMUSG00000000753	Serpinf1	0.993825	1	0.343763	1	1.71297	0.0585819
ENSMUSG00000072437	Nanos1	0.187551	1	-0.512515	1	3.5248	0.0585819
ENSMUSG00000023022	Lima1	0.441688	1	0.394628	1	0.894096	0.0586678
ENSMUSG00000017861	Mybl2	0.240196	1	0.860022	1	1.60094	0.0586738
ENSMUSG00000026675	Hsd17b7	0.38703	1	-0.580778	1	1.65397	0.0587315
ENSMUSG00000037306	Man1c1	0.59012	1	0.374469	1	1.23684	0.0587315
ENSMUSG00000093674	Rpl41	0.0303863	1	0.219785	1	-1.53614	0.0587315
ENSMUSG00000001467	Cyp51	0.699054	0.937817	-0.513255	1	1.19086	0.0588825
ENSMUSG00000044792	Isca1	0.0520929	1	-0.349795	1	-1.0226	0.0588825
ENSMUSG00000021485	Mxd3	0.729612	1	0.448769	1	2.33608	0.0593783
ENSMUSG00000028789	Azin2	0.662274	1	-0.00200313	1	2.28995	0.0595
ENSMUSG00000040410	Fbxl4	-0.36098	1	-0.366799	1	-0.967948	0.0595
ENSMUSG00000066607	Insyn1	1.26013	0.72143	0.902192	1	2.00231	0.0595
ENSMUSG00000040483	Xaf1	-0.0641986	1	0.98869	1	2.20841	0.0595295
ENSMUSG00000026482	Rgl1	0.295672	1	0.631322	1	1.75159	0.0597819
ENSMUSG00000030474	Siglece	3.07561	0.00592754	1.55639	1	2.47871	0.0597819
ENSMUSG00000031953	Tmem170	-0.250598	1	-0.423478	1	-1.46151	0.0597819
ENSMUSG00000038658	Ric1	-0.362476	1	-0.0464448	1	-0.967755	0.0597819
ENSMUSG00000059920	X4930453N24Rik	-0.282955	1	-0.231608	1	-0.860795	0.0597819
ENSMUSG00000079462	Gm15737	-1.10039	1	-0.149516	1	-3.92521	0.0597819
ENSMUSG00000079547	H2.DMb1	0.0571096	1	1.1953	1	3.44482	0.0597819
ENSMUSG00000035642	Aamdc	-0.00523068	1	-0.349772	1	-1.26765	0.05979
ENSMUSG00000022809	Nr1i2	3.56497	0.383627	1.35367	1	7.09501	0.0598482
ENSMUSG00000022890	Atp5j	-0.19192	1	0.055313	1	-1.03188	0.0598482
ENSMUSG00000060572	Mfap2	0.609618	1	0.700565	1	1.54102	0.059918
ENSMUSG00000048100	Taf13	0.00406441	1	-0.354977	1	-0.827347	0.0601982
ENSMUSG00000052229	Gpr17	-0.489194	1	-0.530867	1	-2.4617	0.0601982
ENSMUSG00000023169	Slc38a1	-0.0927442	1	0.392949	1	1.77631	0.0607238
ENSMUSG00000037710	Cisd1	-0.448339	1	-0.573669	1	-1.42348	0.060777
ENSMUSG00000027479	Mapre1	0.2779	1	0.159987	1	0.869733	0.0608758
ENSMUSG00000031486	Adgra2	0.85821	1	0.661524	1	1.62513	0.0608758
ENSMUSG00000031891	Hsd11b2	1.10186	1	1.45676	1	3.62414	0.0608758
ENSMUSG00000034329	Brip1	0.467981	1	0.18215	1	1.833	0.0608758
ENSMUSG00000020290	Xpo1	-0.0324442	1	-0.238529	1	1.30422	0.0608955
ENSMUSG00000019978	Epb41l2	0.417749	1	0.256011	1	1.48641	0.06112
ENSMUSG00000042961	Egflam	0.917497	1	1.20331	1	1.73744	0.06112
ENSMUSG00000028583	Pdpn	1.14157	0.485753	1.20778	1	1.52728	0.0611425
ENSMUSG00000042489	Clspn	0.270865	1	0.165586	1	1.85659	0.0617021
ENSMUSG00000090213	Tmem189	0.270893	1	0.14601	1	0.909214	0.0617896
ENSMUSG00000030263	Lrmp	-0.0278105	1	0.606429	1	1.15336	0.0619291
ENSMUSG00000011257	Pabpc4	-0.345888	1	-0.388318	1	-1.78947	0.0620353
ENSMUSG00000013236	Ptprs	0.659991	1	0.437709	1	1.53763	0.0620353
ENSMUSG00000026839	Upp2	0.680968	1	-0.674481	1	-2.2215	0.0620353
ENSMUSG00000022043	Trim35	0.624819	1	0.240577	1	1.33446	0.0620377
ENSMUSG00000026939	Tmem141	0.900141	0.467766	-0.118343	1	1.26874	0.0620377
ENSMUSG00000019942	Cdk1	0.439374	1	0.587171	1	1.54872	0.0621327
ENSMUSG00000026344	Lypd1	-0.250138	1	-2.08215	1	5.70141	0.0621327
ENSMUSG00000028544	Slc5a9	2.93639	0.224088	1.08414	1	5.88625	0.0621327
ENSMUSG00000039202	Abhd2	0.51314	1	0.107027	1	0.995472	0.0621327
ENSMUSG00000041730	Prrxl1	-0.933352	1	2.70057	1	-5.61087	0.0624094
ENSMUSG00000029269	Sult1b1	2.7898	1	5.45484	1	7.07868	0.062593
ENSMUSG00000036278	Macrod1	-0.558538	1	-0.130904	1	-1.80675	0.0629785
ENSMUSG00000037410	Tbc1d2b	0.378002	1	0.377307	1	0.9989	0.0629785
ENSMUSG00000071356	Reg3b	-0.945756	1	-1.48457	1	5.15377	0.0629785
ENSMUSG00000044221	Grsf1	-0.335047	1	-0.18566	1	-0.967185	0.0629853
ENSMUSG00000049422	Chchd10	-0.432619	1	-0.899678	1	-1.79652	0.063021
ENSMUSG00000020330	Hmmr	0.314682	1	0.281318	1	1.77432	0.0631602
ENSMUSG00000034353	Ramp1	0.0858965	1	-0.477082	1	-1.57107	0.0631602
ENSMUSG00000040659	Efhd2	0.145617	1	-0.0349169	1	0.83102	0.0631774
ENSMUSG00000030471	Zdhhc13	0.244348	1	0.180188	1	1.22172	0.0631883
ENSMUSG00000024902	Mrpl11	0.227798	1	0.305164	1	-0.913121	0.0632148
ENSMUSG00000032218	Ccnb2	0.557153	1	0.15946	1	1.55146	0.0632148
ENSMUSG00000053768	Chchd3	-0.220112	1	-0.259364	1	-0.946566	0.0632148
ENSMUSG00000063160	Numbl	0.643807	1	0.362261	1	1.23723	0.0632148
ENSMUSG00000064147	Rab44	2.27513	0.329737	1.25303	1	2.81845	0.0632148
ENSMUSG00000026357	Rgs18	-0.620031	1	0.50538	1	2.24998	0.0632836
ENSMUSG00000047446	Arl4a	-0.075737	1	-0.483515	1	-1.39422	0.0632836
ENSMUSG00000025578	Cbx8	0.0107518	1	0.148223	1	1.36542	0.0633392
ENSMUSG00000022322	Shcbp1	0.338848	1	0.507669	1	2.1678	0.0635786
ENSMUSG00000052435	Cebpe	2.13384	0.469839	0.978936	1	2.94224	0.0635786
ENSMUSG00000053158	Fes	1.16697	0.907013	1.13742	1	1.90461	0.0635786
ENSMUSG00000009090	Ap1b1	0.0958275	1	0.189739	1	0.71575	0.0637857
ENSMUSG00000011179	Odc1	-0.173729	1	-0.254388	1	-1.59194	0.0637857
ENSMUSG00000031379	Pir	1.2606	0.87583	-0.0488768	1	2.17036	0.0637857
ENSMUSG00000048347	Pcdhb18	0.707021	1	-0.283032	1	2.7952	0.0637857
ENSMUSG00000051076	Vtcn1	1.57808	1	2.05433	1	3.04381	0.0637857
ENSMUSG00000074220	Zfp382	-0.0513024	1	-0.0426039	1	2.47962	0.0637857
ENSMUSG00000098557	Kctd12	0.0500436	1	0.489407	1	1.9106	0.0637857
ENSMUSG00000073481	Mtarc2	-0.34514	1	-0.103944	1	-1.07412	0.0638606
ENSMUSG00000032782	Cntrob	0.0418622	1	0.0072271	1	1.26452	0.0641129
ENSMUSG00000030650	Tmc5	1.61052	1	-0.267341	1	3.24775	0.0641434
ENSMUSG00000068290	Ddrgk1	-0.220356	1	0.0470049	1	-1.11086	0.0641434
ENSMUSG00000006476	Nsmf	0.399856	1	0.317884	1	0.836295	0.064244
ENSMUSG00000051906	Cd209f	0.404707	1	0.201901	1	1.82959	0.064244
ENSMUSG00000018474	Chd3	-0.229954	1	-0.0251093	1	1.66433	0.064245
ENSMUSG00000027306	Nusap1	0.408425	1	0.145155	1	1.74952	0.064245
ENSMUSG00000028874	Fgr	1.10386	1	0.769492	1	3.75883	0.064245
ENSMUSG00000038690	Atp5j2	-0.146534	1	-0.17901	1	-1.12389	0.0642699
ENSMUSG00000057322	Rpl38	-0.00501769	1	0.351095	1	-1.26203	0.0644275
ENSMUSG00000004040	Stat3	0.248497	1	0.409634	1	0.851513	0.0645587
ENSMUSG00000023927	Satb1	-1.22052	1	-0.0338255	1	4.08418	0.0645587
ENSMUSG00000028031	Dkk2	1.14374	1	0.145189	1	2.20951	0.0645587
ENSMUSG00000034903	Cobll1	-0.527067	1	-0.166634	1	-1.20218	0.0645587
ENSMUSG00000041650	Pcca	-0.688477	1	-0.661434	1	-1.50095	0.0645587
ENSMUSG00000070462	Tlnrd1	0.59826	0.489714	0.312512	1	0.79998	0.0645587
ENSMUSG00000098132	Rassf10	0.654744	1	0.90051	1	1.49271	0.0645587
ENSMUSG00000034023	Fancd2	0.20925	1	-0.263134	1	2.29086	0.0646326
ENSMUSG00000035279	Ssc5d	0.729569	1	0.449446	1	1.31926	0.0646772
ENSMUSG00000062352	Itgb1bp1	-0.290553	1	-0.142237	1	-0.839132	0.0650307
ENSMUSG00000074625	Arhgap40	5.94657	0.252129	3.55385	1	7.13337	0.0650307
ENSMUSG00000049488	Tmem67	0.500125	1	0.226877	1	1.37367	0.0653219
ENSMUSG00000054619	Mettl7a1	0.146462	1	-0.569382	1	-1.31884	0.0654471
ENSMUSG00000038524	Fchsd1	0.0342632	1	0.260547	1	1.65393	0.065566
ENSMUSG00000062248	Cks2	0.472379	1	0.371125	1	1.56905	0.065566
ENSMUSG00000018585	Atox1	0.607617	0.557803	0.106261	1	0.848618	0.065585
ENSMUSG00000028337	Coro2a	0.565757	1	0.234567	1	3.53523	0.0656632
ENSMUSG00000046006	Gapt	0.761148	1	1.96271	1	3.19051	0.0656632
ENSMUSG00000051279	Gdf6	2.54997	0.350759	-0.0778175	1	3.64774	0.0656632
ENSMUSG00000037824	Tspan14	0.596259	1	0.540316	1	1.29765	0.0656765
ENSMUSG00000022270	Retreg1	-0.674461	1	-0.469291	1	-1.88681	0.0657139
ENSMUSG00000031381	Piga	-1.04326	0.42072	0.269323	1	-1.32816	0.0658935
ENSMUSG00000049307	Fut4	-0.112316	1	0.0693039	1	2.02613	0.0659167
ENSMUSG00000061533	Cep128	0.525443	1	0.228402	1	1.80567	0.0659167
ENSMUSG00000003541	Ier3	2.75426	0.00464773	0.978327	1	2.06749	0.0660262
ENSMUSG00000038526	Car14	0.617476	1	-1.3865	1	-3.65839	0.0660711
ENSMUSG00000036622	Atp13a2	-0.326729	1	-0.26461	1	-1.07544	0.0660756
ENSMUSG00000061947	Serpina10	-0.454662	1	-0.263757	1	2.0541	0.0662217
ENSMUSG00000030351	Tspan11	1.18698	1	0.635778	1	2.29877	0.0662739
ENSMUSG00000019920	Lims1	0.0343911	1	-0.00755398	1	1.16716	0.0663348
ENSMUSG00000032012	Nectin1	0.717735	0.728812	0.0624328	1	1.10202	0.0664221
ENSMUSG00000025921	Rdh10	1.42033	0.356432	0.744549	1	1.75306	0.0665009
ENSMUSG00000038975	Rabggtb	-0.30867	1	0.185222	1	-0.885643	0.0665009
ENSMUSG00000044894	Uqcrq	-0.256226	1	-0.421543	1	-1.66021	0.0665009
ENSMUSG00000062006	Rpl34	-0.19729	1	0.199794	1	-1.1229	0.0665526
ENSMUSG00000027208	Fgf7	0.987872	1	0.692056	1	1.7075	0.0667114
ENSMUSG00000027204	Fbn1	0.854967	1	0.938231	1	1.48821	0.0669211
ENSMUSG00000062456	Rpl9.ps6	-0.181435	1	0.260269	1	-0.91792	0.0669211
ENSMUSG00000031201	Brcc3	-0.32631	1	-0.364724	1	-0.939185	0.0670176
ENSMUSG00000022034	Esco2	0.249623	1	0.616265	1	2.06579	0.0671208
ENSMUSG00000029397	Rchy1	-0.131775	1	0.131717	1	-1.0424	0.0671365
ENSMUSG00000030074	Gxylt2	0.647915	1	0.0204574	1	2.03855	0.0671535
ENSMUSG00000003531	Dgcr6	-0.11109	1	-0.337916	1	-1.20685	0.0671841
ENSMUSG00000023883	Phf10	-0.0894502	1	-0.180022	1	-1.11342	0.0671841
ENSMUSG00000029366	Dck	0.0600153	1	0.216399	1	1.64177	0.0671841
ENSMUSG00000031490	Eif4ebp1	-0.0304893	1	-0.2145	1	-1.60272	0.0671841
ENSMUSG00000066894	Vsig10	0.412673	1	0.281189	1	1.13064	0.0671841
ENSMUSG00000029311	Hsd17b11	0.36548	1	0.604534	1	1.07367	0.0672301
ENSMUSG00000000740	Rpl13	-0.214322	1	0.272368	1	-1.05281	0.0673046
ENSMUSG00000053930	Shisa6	5.79712	0.0191112	1.69228	1	5.37912	0.0673617
ENSMUSG00000018334	Ksr1	0.295058	1	0.0998608	1	1.95994	0.0674617
ENSMUSG00000017778	Cox7c	-0.0424618	1	-0.0944299	1	-1.0097	0.0678562
ENSMUSG00000020592	Sdc1	2.64837	0.00623412	0.29064	1	2.00389	0.0681402
ENSMUSG00000025492	Ifitm3	0.721707	0.929153	0.503863	1	1.14974	0.068181
ENSMUSG00000073702	Rpl31	-0.0488146	1	0.280477	1	-1.00591	0.0682273
ENSMUSG00000045128	Rpl18a	-0.170085	1	0.388038	1	-1.10037	0.0684058
ENSMUSG00000024404	Riok3	-0.126193	1	-0.185942	1	-0.741044	0.068435
ENSMUSG00000044217	Aqp5	1.97539	1	2.43063	1	4.10931	0.0684571
ENSMUSG00000054115	Skp2	-0.128977	1	-0.0175397	1	1.561	0.0684672
ENSMUSG00000023074	Mospd1	-0.189454	1	0.047607	1	-1.03529	0.0685821
ENSMUSG00000000563	Atp5pb	-0.139616	1	-0.271562	1	-0.831307	0.0685995
ENSMUSG00000046805	Mpeg1	0.719952	1	0.583162	1	3.51396	0.0690036
ENSMUSG00000032420	Nt5e	1.54123	1	-0.157662	1	3.62547	0.0690191
ENSMUSG00000094651	Gal3st2	-1.17115	1	-0.872596	1	4.95645	0.0690191
ENSMUSG00000035351	Nup37	0.0900795	1	0.247119	1	1.20802	0.0691649
ENSMUSG00000005674	Tomm40l	-0.0429706	1	-0.346457	1	-1.01461	0.0692342
ENSMUSG00000011256	Adam19	0.195478	1	0.0735627	1	2.61141	0.0692342
ENSMUSG00000061607	Mdc1	-0.222726	1	0.195094	1	1.16503	0.0692734
ENSMUSG00000032557	Uba5	-0.205914	1	-0.264604	1	-1.55681	0.0693849
ENSMUSG00000075705	Msrb1	-0.0757685	1	-0.174709	1	-1.46486	0.0694933
ENSMUSG00000036030	Prtg	-0.0583447	1	0.501589	1	3.03195	0.069897
ENSMUSG00000031383	Dusp9	1.67865	1	0.215787	1	6.40303	0.0700864
ENSMUSG00000031669	Gins3	-0.153692	1	0.197758	1	1.72499	0.0700864
ENSMUSG00000032526	Ss18l2	-0.266783	1	-0.261622	1	-1.53578	0.0700864
ENSMUSG00000039853	Trim14	-0.366778	1	0.136344	1	3.06466	0.0700864
ENSMUSG00000022956	Atp5o	-0.233894	1	-0.33152	1	-1.17938	0.0702217
ENSMUSG00000033031	Cip2a	0.488804	1	-0.0278738	1	1.77063	0.0702217
ENSMUSG00000071714	Csf2rb2	-0.0543498	1	0.767899	1	5.12885	0.0703343
ENSMUSG00000046456	Tmem150b	0.422585	1	0.502911	1	4.14988	0.0704905
ENSMUSG00000095595	Fam177a	0.218735	1	0.162504	1	1.68601	0.0706899
ENSMUSG00000042165	Gm9774	0.0573006	1	-0.228574	1	-1.56845	0.0707372
ENSMUSG00000079108	Srp54c	-0.337654	1	-0.326206	1	-1.16799	0.0707372
ENSMUSG00000000340	Dbt	-0.528618	1	-0.503142	1	-1.61749	0.0708482
ENSMUSG00000008035	Mid1ip1	-0.0639929	1	-0.500443	1	-1.32825	0.0708482
ENSMUSG00000020519	Sap30l	0.0713773	1	0.0569271	1	-0.871383	0.0708482
ENSMUSG00000021720	Rnf180	1.48453	0.798647	0.521518	1	2.9865	0.0708482
ENSMUSG00000028175	Depdc1a	0.182026	1	-0.137106	1	2.46887	0.0708482
ENSMUSG00000032330	Cox7a2	-0.198615	1	-0.00888233	1	-1.19079	0.0708482
ENSMUSG00000063713	Klk1b24	-0.745774	1	-0.206255	1	-3.30452	0.0708482
ENSMUSG00000030785	Cox6a2	0.437967	1	-0.170553	1	-2.95615	0.0709401
ENSMUSG00000032026	Rexo2	-0.128456	1	-0.226907	1	-1.11239	0.0710448
ENSMUSG00000061731	Ext1	0.797883	0.55859	0.336664	1	1.07836	0.0712356
ENSMUSG00000025156	Gps1	-0.176151	1	-0.130969	1	-0.959483	0.0716083
ENSMUSG00000020790	Ankfy1	0.16575	1	0.40117	1	1.1519	0.0717122
ENSMUSG00000025937	Lactb2	-0.123043	1	-0.49676	1	-0.983205	0.0719537
ENSMUSG00000025401	Myo1a	0.841157	1	2.98688	1	3.53718	0.0720821
ENSMUSG00000032193	Ldlr	0.644212	1	-0.612013	1	1.50108	0.0723906
ENSMUSG00000044092	C130050O18Rik	1.74989	0.697059	0.596984	1	2.8534	0.0723906
ENSMUSG00000073413	Ly6g6d	0.676014	1	1.83851	1	2.50941	0.0724013
ENSMUSG00000014837	X4931428F04Rik	0.237156	1	-0.26121	1	2.04343	0.0726162
ENSMUSG00000034593	Myo5a	0.0586242	1	-0.204989	1	1.89584	0.0727767
ENSMUSG00000037991	Rmi2	0.0518817	1	0.29866	1	2.18632	0.0727767
ENSMUSG00000046223	Plaur	2.08321	0.19908	1.39047	1	2.31517	0.0728743
ENSMUSG00000049625	Tifab	1.43474	1	1.32304	1	3.25685	0.0728743
ENSMUSG00000048988	Elfn1	2.8474	0.0605542	1.75276	1	2.70049	0.0729468
ENSMUSG00000066406	Akap13	-0.234875	1	0.30084	1	2.01992	0.0731459
ENSMUSG00000031382	Asb11	-2.10473	1	-0.054207	1	-3.63274	0.0731634
ENSMUSG00000037946	Fgd3	0.149196	1	0.534828	1	3.34314	0.0731634
ENSMUSG00000032562	Gnai2	0.527168	1	0.418058	1	1.46641	0.0732017
ENSMUSG00000040249	Lrp1	1.27335	0.0896855	0.720667	1	1.23894	0.0734155
ENSMUSG00000021670	Hmgcr	0.521312	1	0.114568	1	1.44558	0.073661
ENSMUSG00000032434	Cmtm6	0.141345	1	0.274574	1	0.954722	0.0737218
ENSMUSG00000004843	Chmp2b	0.432783	1	0.190665	1	0.853782	0.0738288
ENSMUSG00000052776	Oas1a	0.905766	1	1.40818	1	1.98632	0.0738845
ENSMUSG00000024730	Ms4a8a	2.64825	0.292743	1.56015	1	3.12982	0.0739031
ENSMUSG00000074754	Smim26	0.0343676	1	0.033852	1	-1.20187	0.0740509
ENSMUSG00000022354	Ndufb9	-0.228021	1	-0.135256	1	-1.51417	0.0741642
ENSMUSG00000028599	Tnfrsf1b	0.157464	1	0.405779	1	2.34253	0.0743561
ENSMUSG00000031807	Pgls	-0.0399577	1	-0.0141376	1	-0.969686	0.0743561
ENSMUSG00000022488	Nckap1l	0.0123555	1	0.683724	1	3.30908	0.0748247
ENSMUSG00000021262	Evl	-0.0847952	1	0.277323	1	2.72367	0.0749311
ENSMUSG00000002603	Tgfb1	0.750506	1	0.462284	1	2.69409	0.0750531
ENSMUSG00000024186	Rgs11	-0.818456	1	-0.71713	1	-2.20326	0.0750811
ENSMUSG00000020458	Rtn4	0.961297	0.415299	0.201519	1	1.19078	0.075161
ENSMUSG00000028494	Plin2	1.54105	0.720409	-0.545987	1	2.24233	0.075161
ENSMUSG00000043943	Naalad2	0.368286	1	0.710374	1	1.31021	0.0754341
ENSMUSG00000060376	Bckdha	-0.820775	1	-0.777741	1	-1.41559	0.0756529
ENSMUSG00000026659	Dusp12	0.0513688	1	-0.136306	1	-0.98072	0.0758114
ENSMUSG00000031889	D230025D16Rik	-0.307228	1	-0.104563	1	-0.928041	0.0758114
ENSMUSG00000056394	Lig1	0.445777	1	0.559415	1	1.20345	0.0758114
ENSMUSG00000014301	Pam16	0.130251	1	-0.288822	1	-0.856909	0.0758282
ENSMUSG00000021567	Nkd2	2.58054	0.250793	0.899361	1	2.96229	0.0758282
ENSMUSG00000029066	Mrpl20	-0.0845648	1	-0.230367	1	-0.958209	0.0758282
ENSMUSG00000030268	Bcat1	1.75762	0.302182	0.971258	1	2.29851	0.0758282
ENSMUSG00000030827	Fgf21	-0.704105	1	-1.01259	1	-3.89433	0.0758282
ENSMUSG00000037466	Tedc1	0.468866	1	0.286538	1	1.36624	0.0758282
ENSMUSG00000040296	Ddx58	-0.20373	1	0.517235	1	1.86818	0.0758282
ENSMUSG00000044224	Dnajc21	-0.214247	1	-0.107872	1	-1.05998	0.0758282
ENSMUSG00000037649	H2.DMa	0.534686	1	1.28036	1	2.94927	0.0759185
ENSMUSG00000019838	Slc16a10	1.0366	1	0.341296	1	1.82397	0.0759507
ENSMUSG00000024301	Kifc5b	0.263715	1	0.260042	1	1.61907	0.0759507
ENSMUSG00000018189	Uchl5	-0.371396	1	-0.186257	1	-1.27092	0.0760677
ENSMUSG00000061288	Taok3	0.123774	1	0.38312	1	1.17612	0.0762506
ENSMUSG00000030008	Pradc1	-0.278004	1	-0.191259	1	-1.27591	0.0762727
ENSMUSG00000046245	Pilra	2.79859	0.144286	1.75662	1	3.01487	0.0763102
ENSMUSG00000049932	H2ax	0.253912	1	0.427682	1	0.976888	0.076402
ENSMUSG00000017897	Eya2	0.236457	1	0.698856	1	1.59111	0.0766182
ENSMUSG00000064061	Dzip3	0.0278562	1	-0.178488	1	1.64895	0.0766182
ENSMUSG00000020441	X2310033P09Rik	0.102097	1	-0.00819436	1	1.38513	0.0766211
ENSMUSG00000044469	Tnfaip8l1	-0.0803626	1	0.23363	1	1.78833	0.076704
ENSMUSG00000031103	Elf4	-0.0589616	1	0.501542	1	2.54153	0.0770218
ENSMUSG00000040621	Gemin8	0.246069	1	0.556433	1	1.33493	0.0771532
ENSMUSG00000002781	Tmem143	-0.173031	1	-0.704421	1	-1.14702	0.0771572
ENSMUSG00000027087	Itgav	1.37125	0.0583941	0.515107	1	1.28073	0.0771572
ENSMUSG00000050107	Haspin	-0.101846	1	-0.508799	1	2.20806	0.0771572
ENSMUSG00000020307	Cdc34	-0.153428	1	-0.300573	1	-1.31997	0.0774241
ENSMUSG00000023348	Trip6	0.396754	1	0.612647	1	0.968763	0.0774241
ENSMUSG00000030789	Itgax	1.46206	1	0.689139	1	3.95385	0.0774241
ENSMUSG00000040690	Col16a1	0.729887	1	0.925304	1	1.40383	0.0774241
ENSMUSG00000079559	Colca2	0.440464	1	0.664026	1	1.74528	0.0776867
ENSMUSG00000032011	Thy1	0.576687	1	0.14	1	2.75125	0.0778045
ENSMUSG00000058833	Rex1bd	-0.0134755	1	0.153241	1	-1.1233	0.0778045
ENSMUSG00000073598	X1700066B19Rik	-0.445564	1	2.40484	1	4.38907	0.0778045
ENSMUSG00000030750	Nsmce1	0.0414513	1	0.452955	1	1.06929	0.077877
ENSMUSG00000002379	Ndufa11	0.0340415	1	0.0171466	1	-1.09245	0.077956
ENSMUSG00000028159	Dapp1	-0.0882759	1	0.169315	1	1.79064	0.0780497
ENSMUSG00000009013	Dynll1	0.261311	1	-0.118626	1	0.788659	0.0781451
ENSMUSG00000028246	Faxc	1.49018	0.496497	-0.909168	1	2.09139	0.0781803
ENSMUSG00000037798	Mat1a	1.50532	1	-0.872688	1	-3.40822	0.0781803
ENSMUSG00000039601	Rcan2	-0.304641	1	-0.396041	1	-1.88033	0.0781803
ENSMUSG00000050272	Dscam	-0.379754	1	0.136891	1	3.56114	0.0781803
ENSMUSG00000018774	Cd68	1.08298	1	0.859795	1	1.85418	0.0782107
ENSMUSG00000057335	Cep170	0.482585	1	0.102175	1	1.66449	0.0782107
ENSMUSG00000046295	Ankle1	0.727344	1	-0.0203007	1	1.59008	0.0782568
ENSMUSG00000067199	Frat1	-0.294469	1	0.542462	1	-1.15471	0.078364
ENSMUSG00000018570	X2810408A11Rik	0.746876	1	0.440211	1	2.6275	0.0783917
ENSMUSG00000004642	Slbp	-0.0260372	1	0.163161	1	1.27193	0.078418
ENSMUSG00000018677	Slc25a39	0.115855	1	-0.28369	1	-1.46791	0.078575
ENSMUSG00000024251	Thada	-0.226779	1	-0.217071	1	1.19048	0.0785944
ENSMUSG00000061451	Tmem151a	0.417784	1	0.510781	1	-2.43287	0.0786143
ENSMUSG00000024642	Tle4	-0.0758656	1	0.426664	1	1.71882	0.0788319
ENSMUSG00000021982	Cdadc1	-0.0661092	1	-0.105282	1	-0.855508	0.0789179
ENSMUSG00000027995	Tlr2	1.35187	0.137794	0.645174	1	1.41585	0.0789885
ENSMUSG00000027381	Bcl2l11	0.107751	1	0.208227	1	1.80789	0.0790463
ENSMUSG00000052459	Atp6v1a	0.314331	1	-0.0572629	1	0.773177	0.0790463
ENSMUSG00000025169	Ogfod3	0.13272	1	0.501437	1	-1.34616	0.0791625
ENSMUSG00000020803	Txndc17	0.154585	1	0.157864	1	-0.785841	0.0795931
ENSMUSG00000021557	Agtpbp1	-0.292433	1	-0.272452	1	-1.17522	0.0795931
ENSMUSG00000029602	Rasal1	0.0268681	1	1.43273	1	3.75804	0.0795931
ENSMUSG00000037868	Egr2	1.3824	1	0.735319	1	3.39015	0.0795931
ENSMUSG00000046841	Ckap4	1.15763	0.0694062	0.603432	1	1.08996	0.0795931
ENSMUSG00000050896	Rtn4rl2	0.933237	1	0.983775	1	2.69302	0.0795931
ENSMUSG00000052942	Glis3	0.905687	1	1.21028	1	1.63495	0.0795931
ENSMUSG00000029669	Tspan12	0.392928	1	-0.474027	1	1.46225	0.0796484
ENSMUSG00000031534	Smim19	0.401104	1	0.21691	1	-1.0071	0.0796484
ENSMUSG00000022967	Ifnar1	0.243491	1	0.197427	1	1.33308	0.0796851
ENSMUSG00000021036	Sptlc2	0.465591	1	0.345469	1	0.891618	0.0799785
ENSMUSG00000022508	Bcl6	-0.294993	1	-0.377578	1	2.0288	0.0800695
ENSMUSG00000029815	Malsu1	0.00679755	1	0.0489222	1	-1.01669	0.0800695
ENSMUSG00000037692	Ahdc1	0.317862	1	0.0807935	1	0.997584	0.0800695
ENSMUSG00000055692	Tmem191c	-0.305711	1	0.538967	1	-1.42363	0.0801032
ENSMUSG00000030513	Pcsk6	0.190641	1	0.297183	1	-1.5912	0.0801084
ENSMUSG00000031176	Dynlt3	0.143495	1	-0.276916	1	-0.88605	0.0801084
ENSMUSG00000039001	Rps21	-0.0958474	1	0.235156	1	-1.00447	0.0801084
ENSMUSG00000045392	Olfr1033	-0.177761	1	-0.225685	1	2.14888	0.0801084
ENSMUSG00000079516	Reg3a	-1.32437	1	-1.63367	1	5.16299	0.0801084
ENSMUSG00000040990	Sh3kbp1	-0.179175	1	0.360632	1	3.2161	0.0802335
ENSMUSG00000006010	Odr4	-0.213398	1	-0.224452	1	-1.0368	0.080401
ENSMUSG00000022177	Haus4	-0.247437	1	0.199767	1	1.14593	0.080401
ENSMUSG00000025986	Slc39a10	0.424578	1	0.0551372	1	1.47783	0.0805862
ENSMUSG00000010154	Spire2	1.11246	0.929211	-0.0874859	1	1.89448	0.080627
ENSMUSG00000038481	Cdk19	-0.0360272	1	0.390832	1	1.58188	0.080627
ENSMUSG00000059883	Irak4	0.279148	1	0.490696	1	1.33855	0.080627
ENSMUSG00000073563	Csnk1g3	0.0147431	1	0.0496718	1	1.0758	0.080627
ENSMUSG00000035246	Pcyt1b	1.51081	0.644414	1.409	1	2.26132	0.0806507
ENSMUSG00000094942	Gm3604	-0.187303	1	-0.48962	1	2.78104	0.0806507
ENSMUSG00000042388	Dlgap3	0.129263	1	-0.817389	1	-1.66667	0.0807044
ENSMUSG00000017677	Wsb1	0.325195	1	0.253309	1	0.98351	0.080705
ENSMUSG00000064128	Cenpj	-0.0632149	1	0.224501	1	1.63033	0.0808626
ENSMUSG00000029084	Cd38	0.508106	1	0.541991	1	2.69484	0.0809377
ENSMUSG00000055862	Izumo4	-0.116568	1	-0.364885	1	-0.903704	0.0810297
ENSMUSG00000026429	Ube2t	0.261683	1	0.497557	1	1.86541	0.0811828
ENSMUSG00000033355	Rtp4	0.416353	1	1.03512	1	1.85987	0.0812831
ENSMUSG00000016087	Fli1	-0.170139	1	0.0206049	1	2.48131	0.0814005
ENSMUSG00000056978	Hamp2	-0.590835	1	-0.437866	1	-2.97422	0.0816522
ENSMUSG00000019797	Mtres1	0.0111528	1	-0.384652	1	-1.42658	0.0817092
ENSMUSG00000040896	Kcnd3	-0.826505	1	-0.746309	1	-2.52423	0.0823355
ENSMUSG00000039005	Tlr4	1.14802	0.931616	0.283288	1	1.8602	0.0823637
ENSMUSG00000025758	Plk4	0.197302	1	0.0196467	1	1.22729	0.0824701
ENSMUSG00000005103	Wdr1	0.426105	1	0.428296	1	1.6048	0.0825681
ENSMUSG00000046207	Pik3r6	1.8213	0.0926462	1.06044	1	1.81505	0.0825681
ENSMUSG00000052712	BC004004	-0.0920827	1	-0.0542517	1	-1.18002	0.0825681
ENSMUSG00000020477	Mrps24	-0.191019	1	-0.0787268	1	-1.21684	0.0825799
ENSMUSG00000027808	Serp1	-0.359297	1	-0.294101	1	-1.63981	0.0825799
ENSMUSG00000029192	Tbc1d14	0.134467	1	0.386732	1	1.26108	0.0825799
ENSMUSG00000039294	Cybc1	-0.100395	1	0.418976	1	1.76854	0.0825799
ENSMUSG00000050730	Arhgap42	0.376137	1	-0.0587005	1	2.11713	0.0825799
ENSMUSG00000055541	Lair1	0.513707	1	0.579542	1	2.95645	0.0825799
ENSMUSG00000030304	Ergic2	-0.424684	1	-0.238267	1	-1.08319	0.082946
ENSMUSG00000036845	Lin37	-0.412849	1	0.159249	1	-1.24417	0.0834181
ENSMUSG00000072941	Sod3	0.595143	1	0.330164	1	1.41282	0.0836622
ENSMUSG00000045136	Tubb2b	1.02238	1	0.322027	1	1.8898	0.0836947
ENSMUSG00000053286	Trmt1l	0.0479412	1	0.0361074	1	1.01878	0.0836947
ENSMUSG00000029419	Ajm1	-0.786317	1	-0.174509	1	-1.68127	0.0838931
ENSMUSG00000075232	Amd1	-0.485658	1	0.101089	1	-1.20461	0.0839241
ENSMUSG00000014599	Csf1	0.301478	1	0.952783	1	1.76425	0.0839934
ENSMUSG00000059183	Mtfmt	-0.110497	1	0.120971	1	1.20926	0.0840283
ENSMUSG00000003283	Hck	0.576353	1	1.17512	1	3.37989	0.0841084
ENSMUSG00000008668	Rps18	-0.375401	1	0.274502	1	-0.996993	0.0841084
ENSMUSG00000019857	Asf1a	-0.155571	1	0.0353001	1	-0.907084	0.0841084
ENSMUSG00000024158	Hagh	-0.247404	1	-0.366641	1	-1.29259	0.0841084
ENSMUSG00000033669	Zfp7	0.424025	1	0.111858	1	1.12845	0.0842104
ENSMUSG00000005107	Slc2a9	0.302291	1	0.223942	1	2.43013	0.0844313
ENSMUSG00000052563	D930048N14Rik	0.270435	1	0.170846	1	1.49286	0.0844392
ENSMUSG00000052631	Sh2d6	-1.58791	1	1.46404	1	3.20377	0.0848155
ENSMUSG00000026782	Abi2	0.237021	1	-0.187089	1	1.01018	0.085001
ENSMUSG00000016262	Sertad4	0.628087	1	0.845954	1	1.63802	0.0850526
ENSMUSG00000051022	Hs3st1	0.846855	1	0.309163	1	1.63194	0.0850557
ENSMUSG00000008318	Relt	0.285365	1	0.621147	1	3.69791	0.0853031
ENSMUSG00000032725	Folr2	0.87465	1	1.01714	1	1.54968	0.0853031
ENSMUSG00000045975	C2cd2	-0.0416047	1	-0.525116	1	-0.840285	0.0856546
ENSMUSG00000070563	Spaca4	2.33094	1	3.65701	1	6.18188	0.0856688
ENSMUSG00000015363	Trabd	-0.389262	1	-0.324462	1	-1.65364	0.0856921
ENSMUSG00000020520	Galnt10	0.248435	1	0.346576	1	1.63459	0.0858523
ENSMUSG00000058600	Rpl30	-0.208554	1	0.0354167	1	-1.4368	0.0858523
ENSMUSG00000051048	P4ha3	2.23049	0.953215	0.0151267	1	4.54164	0.0859456
ENSMUSG00000031885	Cbfb	0.170702	1	0.260251	1	1.22561	0.0860036
ENSMUSG00000004945	Tmem242	0.00263224	1	-0.21176	1	-1.03543	0.0860041
ENSMUSG00000054716	Zfp771	-0.260094	1	-0.283513	1	-1.36286	0.0863605
ENSMUSG00000041112	Elmo1	-0.29589	1	0.099005	1	2.68594	0.0863809
ENSMUSG00000048612	Myof	1.56461	0.167908	0.730303	1	1.61167	0.0863809
ENSMUSG00000024033	Rsph1	0.0730766	1	0.475202	1	2.18475	0.086447
ENSMUSG00000031897	Psmb10	-0.386967	1	-0.242671	1	-1.63518	0.0864783
ENSMUSG00000051396	Gm45902	0.277436	1	-0.670271	1	2.00888	0.0864783
ENSMUSG00000031367	Ap1s2	1.36154	0.163225	0.0906764	1	1.42682	0.0865303
ENSMUSG00000035104	Eva1a	1.82576	0.515272	-0.00739385	1	2.87312	0.0865303
ENSMUSG00000024608	Rps14	-0.0847646	1	0.343588	1	-1.05538	0.0865522
ENSMUSG00000020536	Llgl1	0.248863	1	0.0583681	1	0.930918	0.0865866
ENSMUSG00000032518	Rpsa	0.0957964	1	0.290597	1	-0.974863	0.0865866
ENSMUSG00000058558	Rpl5	-0.202	1	0.374016	1	-0.912258	0.0865866
ENSMUSG00000031517	Gpm6a	0.156831	1	0.819442	1	-2.41275	0.0867842
ENSMUSG00000102418	Sh2d1b1	3.49173	0.0458364	1.81978	1	3.92047	0.0871321
ENSMUSG00000020516	Rps6kb1	-0.455256	1	-0.322415	1	-0.905454	0.0871667
ENSMUSG00000033065	Pfkm	-0.0228513	1	-0.387152	1	-0.849093	0.0871667
ENSMUSG00000046185	Zfp84	-0.325411	1	-0.0360092	1	1.06293	0.0872193
ENSMUSG00000030786	Itgam	1.88564	0.243591	1.2599	1	2.0871	0.0873629
ENSMUSG00000031628	Casp3	0.592733	1	0.0669924	1	1.38584	0.0873629
ENSMUSG00000002820	Atg4d	-0.0750744	1	-0.037376	1	-0.894403	0.0875143
ENSMUSG00000007589	Tinf2	-0.129235	1	0.0388494	1	0.900433	0.0875143
ENSMUSG00000020227	Irak3	0.421372	1	0.463088	1	1.232	0.0875143
ENSMUSG00000020310	Madcam1	-0.832251	1	0.176228	1	7.18836	0.0875143
ENSMUSG00000020385	Clk4	-0.206898	1	-0.19822	1	-0.697083	0.0875143
ENSMUSG00000027367	Stard7	-0.40871	1	-0.300199	1	-0.79928	0.0875143
ENSMUSG00000038156	Spon1	1.832	0.228608	0.529726	1	1.97855	0.0875143
ENSMUSG00000041736	Tspo	0.653353	1	0.155743	1	1.17938	0.0875143
ENSMUSG00000053565	Eif3k	-0.0993657	1	0.0778837	1	-0.889576	0.0875143
ENSMUSG00000028641	P3h1	1.01889	0.246985	0.530241	1	1.13831	0.087519
ENSMUSG00000033429	Mcee	-0.174408	1	-0.279904	1	-1.26059	0.087519
ENSMUSG00000039628	Hs3st6	0.177115	1	-0.185915	1	-2.001	0.087676
ENSMUSG00000069917	Hba.a2	0.981142	1	-1.47035	1	-2.70784	0.0878494
ENSMUSG00000027878	Notch2	-0.0128463	1	0.595464	1	1.78985	0.0881702
ENSMUSG00000071192	Wfikkn1	-0.215464	1	-0.855693	1	-1.60104	0.0881702
ENSMUSG00000062478	Ctrc	-1.16365	1	-1.7936	1	-3.63717	0.0882815
ENSMUSG00000062397	Zfp706	-0.248749	1	-0.381802	1	-1.09377	0.0883121
ENSMUSG00000038943	Prc1	0.433318	1	0.204432	1	1.34769	0.0892206
ENSMUSG00000044461	Shisa2	0.724995	1	1.63665	1	2.34515	0.0892363
ENSMUSG00000027656	Ccn5	1.40442	1	-0.711457	1	3.67493	0.0893267
ENSMUSG00000063511	Snrnp70	-0.234315	1	-0.110966	1	-0.715355	0.0895775
ENSMUSG00000015016	Acsf3	0.108943	1	-0.514054	1	-0.992999	0.0896013
ENSMUSG00000041958	Pigs	0.46318	1	0.31588	1	0.964751	0.0896013
ENSMUSG00000068328	Aup1	-0.234103	1	-0.211471	1	-0.986205	0.0897542
ENSMUSG00000031231	Cox7b	-0.289918	1	-0.276425	1	-1.14708	0.0898282
ENSMUSG00000073678	Pgap1	0.312864	1	-0.0599401	1	1.47412	0.0898282
ENSMUSG00000029994	Anxa4	0.419166	1	0.674078	1	1.13895	0.0898846
ENSMUSG00000025545	Clybl	-0.649055	1	-1.00099	1	-1.4107	0.090001
ENSMUSG00000026249	Serpine2	2.40037	0.113502	0.871832	1	2.32561	0.090001
ENSMUSG00000030104	Edem1	-0.482589	1	-0.102016	1	-1.60203	0.090001
ENSMUSG00000055994	Nod2	0.358754	1	0.0142664	1	2.37167	0.090001
ENSMUSG00000029674	Limk1	0.115641	1	-0.144104	1	1.19673	0.0900969
ENSMUSG00000028217	Cdh17	1.8101	1	-0.091666	1	5.88247	0.0901841
ENSMUSG00000042694	Stn1	0.43166	1	0.300714	1	1.46726	0.0904916
ENSMUSG00000021241	Isca2	-0.276367	1	-0.35799	1	-0.759028	0.0905076
ENSMUSG00000060152	Pop5	-0.184667	1	-0.158642	1	-0.911855	0.0905928
ENSMUSG00000041797	Abca9	0.47132	1	0.348238	1	1.31022	0.0911052
ENSMUSG00000043716	Rpl7	-0.253654	1	0.320407	1	-0.830828	0.0911115
ENSMUSG00000005958	Ephb3	0.764864	1	0.703672	1	1.49029	0.0912811
ENSMUSG00000015243	Abca1	0.146329	1	-0.174397	1	1.58291	0.0913547
ENSMUSG00000057706	Mex3b	0.0393501	1	0.257297	1	2.28013	0.0913704
ENSMUSG00000022180	Slc7a8	-0.625503	1	-1.00347	1	-2.13223	0.0916079
ENSMUSG00000040152	Thbs1	2.07526	0.133495	0.318174	1	2.04622	0.0918367
ENSMUSG00000033863	Klf9	-0.388363	1	-0.300179	1	-1.3455	0.0919172
ENSMUSG00000033166	Dis3	-0.252245	1	-0.0174135	1	0.886163	0.0919592
ENSMUSG00000040907	Atp1a3	1.12265	1	0.943006	1	2.87729	0.0919592
ENSMUSG00000014778	Fhod1	0.169408	1	0.238661	1	1.18765	0.0920386
ENSMUSG00000025746	Il6	3.26948	0.6466	4.09605	1	5.05234	0.0920386
ENSMUSG00000031506	Ptpn7	-0.147016	1	0.269288	1	3.80728	0.0920386
ENSMUSG00000073616	Cops9	0.161375	1	0.132256	1	-0.848845	0.0920386
ENSMUSG00000015869	Prpsap1	-0.0875523	1	-0.318572	1	-1.22781	0.0920796
ENSMUSG00000030708	Dnajb13	0.511292	1	0.301953	1	2.12993	0.0920796
ENSMUSG00000038534	Osbpl7	0.0230974	1	0.156617	1	1.36442	0.0921008
ENSMUSG00000040197	Cd209e	-0.83806	1	-0.189822	1	5.27225	0.0923939
ENSMUSG00000054520	Sh3bp2	0.465995	1	0.573302	1	2.37682	0.0924498
ENSMUSG00000070372	Capza1	0.0928494	1	0.114162	1	1.292	0.0924498
ENSMUSG00000038080	Kdm1b	-0.38071	1	-0.455321	1	-1.06903	0.0924807
ENSMUSG00000059248	Septin9	0.726614	1	0.114895	1	1.61566	0.0924807
ENSMUSG00000015337	Endog	0.137358	1	-0.480275	1	-1.1657	0.0928254
ENSMUSG00000020120	Plek	0.460562	1	0.174071	1	2.96436	0.0929338
ENSMUSG00000026442	Nfasc	1.06286	1	-0.557289	1	2.23898	0.093037
ENSMUSG00000035638	Muc20	1.11672	1	2.60465	1	3.87101	0.0931406
ENSMUSG00000096847	Tmem151b	0.111222	1	-0.287481	1	6.94346	0.0932199
ENSMUSG00000024079	Eif2ak2	0.139394	1	0.153817	1	1.28395	0.0934788
ENSMUSG00000026413	Pkp1	10.2282	0.00391484	5.11939	1	7.17506	0.0934788
ENSMUSG00000028648	Ndufs5	-0.0955537	1	-0.272648	1	-1.08619	0.0934788
ENSMUSG00000030826	Bcat2	-0.273115	1	-0.385734	1	-1.64508	0.0934788
ENSMUSG00000038521	C1s1	0.194774	1	1.05546	1	1.2254	0.0934788
ENSMUSG00000049191	Rtl5	0.971391	1	0.412086	1	1.78641	0.0934788
ENSMUSG00000051790	Nlgn2	0.707351	1	0.564565	1	1.21539	0.0934788
ENSMUSG00000063524	Eno1	0.609651	1	-0.433993	1	1.37391	0.0934788
ENSMUSG00000036199	Ndufa13	-0.118832	1	-0.16012	1	-1.18427	0.0935003
ENSMUSG00000044712	Slc38a6	0.424136	1	0.402314	1	1.38824	0.0935282
ENSMUSG00000059049	Frem1	1.8061	0.781553	0.620095	1	2.77487	0.0935282
ENSMUSG00000069830	Nlrp1a	1.92589	1	0.748947	1	3.55539	0.0935282
ENSMUSG00000073705	Cenps	0.719909	1	0.199701	1	2.47497	0.0935282
ENSMUSG00000028800	Hdac1	0.0441237	1	0.236661	1	1.37438	0.0936181
ENSMUSG00000023048	Prr13	0.482211	1	0.4826	1	0.863161	0.0936863
ENSMUSG00000024151	Msh2	-0.226477	1	0.0724959	1	1.25452	0.0939008
ENSMUSG00000051323	Pcdh19	0.833426	1	0.236197	1	1.5739	0.0939008
ENSMUSG00000002043	Trappc6a	-0.163034	1	0.159572	1	-1.06051	0.0942147
ENSMUSG00000027641	Rbl1	-0.220297	1	0.279396	1	1.64826	0.0942359
ENSMUSG00000024087	Cyp1b1	0.302493	1	1.07671	1	3.15579	0.0943794
ENSMUSG00000029104	Htt	0.0483562	1	-0.0848331	1	0.985826	0.094736
ENSMUSG00000020941	Map3k14	-0.149887	1	0.537304	1	2.32416	0.0947442
ENSMUSG00000026737	Pip4k2a	0.0640474	1	0.468814	1	2.33861	0.0947442
ENSMUSG00000033751	Gadd45gip1	-0.183679	1	-0.128324	1	-0.994504	0.0947442
ENSMUSG00000021124	Vti1b	0.165206	1	-0.0731052	1	-0.807135	0.0948041
ENSMUSG00000034487	Poglut3	0.407165	1	0.562858	1	0.891491	0.0948845
ENSMUSG00000045658	Pid1	0.552085	1	0.782394	1	1.28712	0.0948845
ENSMUSG00000028797	Tmem234	-0.341592	1	-0.128502	1	-0.730667	0.0949609
ENSMUSG00000036943	Rab8b	0.214941	1	0.145971	1	1.9018	0.0949609
ENSMUSG00000038628	Polr3k	-0.177238	1	-0.193426	1	-1.25817	0.0949609
ENSMUSG00000029446	Psph	-0.595932	1	-0.685321	1	-1.2489	0.0952779
ENSMUSG00000017664	Slc35c2	-0.352689	1	-0.172687	1	-1.39635	0.0954592
ENSMUSG00000028614	Ndc1	0.18476	1	0.186175	1	1.01158	0.0955216
ENSMUSG00000037202	Prf1	-1.22781	1	-0.0895458	1	7.95437	0.0955216
ENSMUSG00000069662	Marcks	0.436438	1	0.403448	1	0.859689	0.0955216
ENSMUSG00000037152	Ndufc1	-0.140753	1	-0.313743	1	-1.19784	0.0956002
ENSMUSG00000069607	Cd300ld3	0.765994	1	1.23125	1	2.07397	0.0957502
ENSMUSG00000006678	Pola1	-0.116154	1	0.41128	1	1.3364	0.0958373
ENSMUSG00000025967	Eef1b2	-0.0849425	1	0.276357	1	-1.00006	0.0958373
ENSMUSG00000063605	Ccdc102a	0.387204	1	0.492181	1	1.50179	0.0958373
ENSMUSG00000002297	Dbf4	0.00666772	1	0.00347465	1	1.41717	0.0961424
ENSMUSG00000027165	B230118H07Rik	-0.0647504	1	0.132894	1	-1.60437	0.0966761
ENSMUSG00000030731	Syt3	-0.219374	1	-0.559033	1	-2.00535	0.0967491
ENSMUSG00000029217	Tec	-0.163757	1	0.437167	1	2.00187	0.0967734
ENSMUSG00000042249	Grk3	0.254132	1	-0.296206	1	1.6207	0.0967734
ENSMUSG00000079553	Kifc1	0.404313	1	0.184355	1	1.34145	0.0968105
ENSMUSG00000004099	Dnmt1	0.133157	1	0.263885	1	1.3458	0.0968682
ENSMUSG00000023411	Nfatc4	0.533798	1	0.156066	1	1.75683	0.0968682
ENSMUSG00000032177	Pde4a	-0.174528	1	-0.43263	1	-1.32129	0.0968682
ENSMUSG00000038126	Mphosph9	-0.139922	1	-0.33509	1	1.70992	0.09688
ENSMUSG00000025290	Rps24	-0.0815734	1	0.360559	1	-0.925294	0.0969949
ENSMUSG00000052593	Adam17	0.165928	1	0.371536	1	1.13013	0.0973714
ENSMUSG00000055493	Epm2a	0.0807918	1	-0.220808	1	-1.15902	0.0973714
ENSMUSG00000017550	Atad5	-0.331353	1	-0.204161	1	1.72624	0.0974444
ENSMUSG00000060487	Samd5	1.92241	0.75535	1.39685	1	2.77756	0.097453
ENSMUSG00000020629	Adi1	-0.0453179	1	-0.0997469	1	-1.21548	0.0976814
ENSMUSG00000027673	Ndufb5	-0.0754014	1	-0.189115	1	-0.916401	0.0976814
ENSMUSG00000027824	Vmn2r1	-0.711096	1	-2.03249	1	-3.82978	0.0976814
ENSMUSG00000041836	Ptpre	0.498907	1	0.572955	1	2.28298	0.0976814
ENSMUSG00000033938	Ndufb7	0.0599094	1	0.0735005	1	-0.978276	0.0976836
ENSMUSG00000000399	Ndufa9	-0.262206	1	-0.285081	1	-0.851365	0.0976929
ENSMUSG00000043336	Filip1l	0.0268403	1	0.123947	1	2.03462	0.0978624
ENSMUSG00000002983	Relb	-0.219508	1	0.310485	1	2.82929	0.0979122
ENSMUSG00000005124	Ccn4	2.98193	0.112801	0.643792	1	2.9947	0.0979122
ENSMUSG00000020898	Ctc1	0.361392	1	0.223122	1	1.03305	0.0979122
ENSMUSG00000024259	Slc25a46	-0.0874766	1	-0.00804341	1	-0.74269	0.0979122
ENSMUSG00000027170	Eif3m	-0.304425	1	-0.0545584	1	-0.962307	0.0979122
ENSMUSG00000028699	Tspan1	2.01992	0.704304	1.19698	1	2.82721	0.0979122
ENSMUSG00000029307	Dmp1	5.81723	0.126352	-0.990592	1	7.11802	0.0979122
ENSMUSG00000032399	Rpl4	-0.385417	1	0.194351	1	-0.932653	0.0979122
ENSMUSG00000032666	X1700025G04Rik	0.294541	1	0.000245002	1	1.19569	0.0979122
ENSMUSG00000033701	Acbd6	0.0534297	1	-0.0341195	1	-0.848798	0.0979122
ENSMUSG00000043015	Nemp2	-0.580196	1	-0.314247	1	2.54048	0.0979122
ENSMUSG00000052688	Rab7b	0.27137	1	0.465217	1	1.13206	0.0979122
ENSMUSG00000067873	Htatsf1	-0.098002	1	-0.0749589	1	-0.762166	0.0979122
ENSMUSG00000079418	Atg4a	-0.184679	1	-0.442223	1	-0.893249	0.0979122
ENSMUSG00000027827	Kcnab1	-0.0821144	1	-0.346062	1	-1.54132	0.0980381
ENSMUSG00000032392	Parp16	-0.288559	1	-0.942238	1	-1.58356	0.0980381
ENSMUSG00000027115	Kif18a	0.212112	1	-0.0912027	1	1.9171	0.0980688
ENSMUSG00000034675	Dbn1	1.57749	0.0352441	0.50361	1	1.3438	0.0980688
ENSMUSG00000020021	Fgd6	1.0116	0.865289	0.715895	1	1.49534	0.0981484
ENSMUSG00000020097	Sgpl1	0.421076	1	0.0562203	1	1.22953	0.0981484
ENSMUSG00000020101	Vsir	0.175277	1	0.81555	1	2.3891	0.0981484
ENSMUSG00000020275	Rel	-0.876704	1	-0.0368903	1	3.22085	0.0981484
ENSMUSG00000023921	Mmut	-0.642707	1	-0.553832	1	-1.15001	0.0981484
ENSMUSG00000028687	Mutyh	-0.198632	1	0.305876	1	2.08612	0.0981484
ENSMUSG00000035095	Fam167a	0.728222	1	0.418253	1	2.45839	0.0981484
ENSMUSG00000059851	Kmt5c	0.265238	1	0.0510807	1	0.799061	0.0981484
ENSMUSG00000095026	Gm3336	0.355918	1	1.32853	1	2.6365	0.0981484
ENSMUSG00000016833	Mrps18c	-0.00352995	1	0.244781	1	-0.829506	0.0982129
ENSMUSG00000022443	Myh9	0.425693	1	0.282478	1	1.55051	0.0982129
ENSMUSG00000024480	Ap3s1	-0.235685	1	-0.10969	1	-1.05029	0.0982129
ENSMUSG00000024498	Tcerg1	-0.180815	1	0.0199224	1	0.887155	0.0982129
ENSMUSG00000024644	Cndp2	0.59469	0.758152	0.382667	1	0.830298	0.0982129
ENSMUSG00000026494	Kif26b	3.26746	0.144126	-0.0776125	1	3.36413	0.0982129
ENSMUSG00000029468	P2rx7	0.330857	1	0.299412	1	1.93283	0.0982129
ENSMUSG00000030592	Ryr1	0.1243	1	0.859293	1	3.11012	0.0982129
ENSMUSG00000037031	Tspan15	0.449853	1	-0.363169	1	1.18129	0.0982129
ENSMUSG00000046731	Kctd11	2.08225	0.008028	0.76434	1	1.54376	0.0982129
ENSMUSG00000062012	Zfp13	0.217127	1	0.0244712	1	-1.51779	0.0982129
ENSMUSG00000071454	Dtnb	-0.27684	1	-0.238257	1	-1.44774	0.0982129
ENSMUSG00000069919	Hba.a1	1.05941	1	-1.26006	1	-2.60794	0.0982629
ENSMUSG00000028066	Pmf1	0.316382	1	0.438875	1	1.11975	0.0982906
ENSMUSG00000032875	Arhgef17	0.797982	1	0.056098	1	1.29036	0.0982906
ENSMUSG00000033705	Stard9	0.545255	1	-0.333829	1	1.18124	0.0982906
ENSMUSG00000046387	Pcdhb17	0.340983	1	0.14464	1	1.79496	0.098386
ENSMUSG00000026556	Vangl2	0.547658	1	0.775604	1	1.68231	0.0988219
ENSMUSG00000031770	Herpud1	-0.774478	1	-0.163813	1	-1.9043	0.0988387
ENSMUSG00000078572	Ndufaf8	0.106998	1	-0.0193921	1	-1.0726	0.0991292
ENSMUSG00000001763	Tspan33	0.0639518	1	0.470137	1	2.01417	0.0992175
ENSMUSG00000009687	Fxyd5	0.719133	1	0.463194	1	2.45103	0.0992175
ENSMUSG00000026285	Pdcd1	-1.68027	1	-0.642655	1	7.90416	0.0992175
ENSMUSG00000027330	Cdc25b	0.333391	1	0.331626	1	2.13354	0.0992175
ENSMUSG00000028081	Rps3a1	-0.263537	1	0.31227	1	-0.810478	0.0992175
ENSMUSG00000034317	Trim59	-0.158058	1	0.218962	1	2.46896	0.0992175
ENSMUSG00000051113	Fam71e1	0.189106	1	0.0130982	1	-1.36855	0.0992175
ENSMUSG00000059923	Grb2	0.0475929	1	0.21	1	1.12267	0.0992175
ENSMUSG00000015340	Cybb	0.98122	1	0.672954	1	2.3925	0.0992487
ENSMUSG00000028362	Tnfsf8	0.268166	1	-0.133524	1	6.44991	0.0996494
ENSMUSG00000030654	Arl6ip1	0.272642	1	0.311604	1	1.33263	0.0996494
ENSMUSG00000048126	Col6a3	0.711213	1	0.571786	1	1.14222	0.0996494
ENSMUSG00000099398	Ms4a14	1.18998	1	0.970377	1	2.07448	0.0996494
ENSMUSG00000001768	Rin2	0.721336	1	0.48802	1	1.21932	0.0997669
ENSMUSG00000017316	Ppy	3.27652	0.528684	1.09945	1	4.26186	0.0997669
ENSMUSG00000031540	Kat6a	-0.239627	1	0.0408576	1	1.12859	0.0997669
ENSMUSG00000040627	Aicda	-0.355107	1	0.991974	1	5.74088	0.0997669
ENSMUSG00000057409	Zfp53	-0.162774	1	0.221227	1	1.66908	0.0997669
ENSMUSG00000033589	Reep4	0.302421	1	0.587859	1	0.882225	0.0999703
ENSMUSG00000005069	Pex5	-0.267625	1	-0.428707	1	-0.883644	0.100141
ENSMUSG00000025403	Shmt2	-0.344814	1	-0.438999	1	-1.12122	0.100156
ENSMUSG00000071551	Akr1c19	0.390507	1	0.801572	1	2.18583	0.100186
ENSMUSG00000019773	Fbxo5	0.23567	1	0.274741	1	1.37163	0.100337
ENSMUSG00000042737	Dpm3	0.146254	1	-0.0306086	1	-1.17957	0.100337
ENSMUSG00000067916	Zfp991	0.160198	1	-0.142207	1	2.03389	0.100394
ENSMUSG00000036053	Fmnl2	0.226894	1	0.167242	1	1.78519	0.100502
ENSMUSG00000060938	Rpl26	-0.0828174	1	0.42989	1	-1.05331	0.100705
ENSMUSG00000020698	Cct6b	1.37117	1	-0.30818	1	-2.5481	0.100759
ENSMUSG00000038900	Rpl12	-0.432703	1	0.250496	1	-0.950845	0.100844
ENSMUSG00000039364	Sectm1b	-1.87033	1	5.21654	1	6.74428	0.100844
ENSMUSG00000028914	Casp9	-0.721112	1	-1.05257	1	-2.03703	0.100862
ENSMUSG00000071552	Tigit	-1.87406	1	-0.701879	1	7.30058	0.100883
ENSMUSG00000067750	Khdc1a	-0.502723	1	0.896644	1	4.5674	0.101111
ENSMUSG00000073412	Lst1	0.387853	1	1.10551	1	2.87577	0.101111
ENSMUSG00000004665	Cnn2	0.147781	1	0.368764	1	2.86928	0.101119
ENSMUSG00000022142	Nup155	0.0110688	1	0.0903129	1	0.962173	0.101119
ENSMUSG00000037405	Icam1	-0.321684	1	0.535354	1	2.88822	0.101119
ENSMUSG00000042228	Lyn	0.448172	1	0.688873	1	2.03113	0.101119
ENSMUSG00000033777	Tlr13	1.41364	1	0.390819	1	2.62462	0.101418
ENSMUSG00000033054	Npat	0.0179163	1	-0.57339	1	1.05765	0.101455
ENSMUSG00000025289	Prdx4	-0.504204	1	0.0358059	1	-2.02806	0.101464
ENSMUSG00000029826	Zc3hav1	-0.183881	1	0.276816	1	1.80928	0.101464
ENSMUSG00000034211	Mrps17	-0.181171	1	-0.020323	1	-0.81546	0.101464
ENSMUSG00000051786	Tubgcp6	-0.259331	1	-0.00980904	1	1.09081	0.101464
ENSMUSG00000025068	Gsto1	0.535516	1	0.684298	1	1.28348	0.101533
ENSMUSG00000020605	Hs1bp3	0.75264	0.207421	0.443428	1	0.833596	0.101593
ENSMUSG00000047330	Kcne4	-0.478973	1	0.588104	1	1.99587	0.101857
ENSMUSG00000058351	Smim4	-0.573648	0.879165	0.136139	1	-0.871495	0.101857
ENSMUSG00000110086	Gm45623	-0.755326	1	-0.594764	1	-2.67726	0.101911
ENSMUSG00000040359	Ufl1	-0.477735	1	-0.0938158	1	-1.03903	0.101976
ENSMUSG00000073471	Rsph3a	-0.161422	1	0.0180313	1	-1.24311	0.102124
ENSMUSG00000039116	Adgrg6	0.171357	1	0.42557	1	1.2044	0.102317
ENSMUSG00000031877	Ces2g	0.0333848	1	0.437834	1	1.12132	0.102429
ENSMUSG00000045045	Lrfn4	1.23105	0.285905	0.490282	1	1.36117	0.102702
ENSMUSG00000028871	Rspo1	0.248239	1	0.690854	1	-2.23584	0.102735
ENSMUSG00000118559	A930007A09Rik	0.461794	1	0.789816	1	1.88504	0.10276
ENSMUSG00000019961	Tmpo	-0.0327774	1	-0.0477786	1	0.758545	0.102812
ENSMUSG00000039193	Nlrc4	-0.131204	1	0.482524	1	2.32699	0.102812
ENSMUSG00000040118	Cacna2d1	0.883596	1	0.187916	1	1.44411	0.102812
ENSMUSG00000032263	Bckdhb	-0.670414	1	-0.224065	1	-1.42311	0.102843
ENSMUSG00000063229	Ldha	0.519857	1	-0.134628	1	1.04126	0.102886
ENSMUSG00000004207	Psap	0.551059	1	0.719237	1	1.85325	0.102975
ENSMUSG00000020522	Mfap3	-0.173502	1	-0.0422755	1	0.964897	0.103005
ENSMUSG00000028545	Bend5	-0.181818	1	0.703183	1	2.51657	0.103005
ENSMUSG00000026189	Pecr	-0.433046	1	-0.099037	1	-1.87283	0.103139
ENSMUSG00000030447	Cyfip1	0.558442	0.929153	0.0848276	1	0.829168	0.103156
ENSMUSG00000078193	Gm2000	-0.140973	1	0.210593	1	-1.25499	0.103197
ENSMUSG00000023089	Ndufa5	0.111992	1	-0.106335	1	-1.1161	0.103293
ENSMUSG00000049354	Dcaf7	0.000536569	1	0.18027	1	0.71537	0.103293
ENSMUSG00000008167	Fbxw9	0.670564	1	0.655133	1	1.11834	0.103517
ENSMUSG00000034330	Plcg2	0.277418	1	0.617281	1	2.43672	0.10352
ENSMUSG00000040018	Cox15	-0.307139	1	-0.316751	1	-1.0761	0.103749
ENSMUSG00000047798	Cd300lf	2.45032	0.88526	1.37834	1	3.74323	0.104189
ENSMUSG00000053398	Phgdh	-0.580353	1	-0.236587	1	-1.97429	0.104189
ENSMUSG00000068749	Psma5	0.0745338	1	0.222129	1	0.716227	0.104189
ENSMUSG00000052384	Nrros	0.126988	1	0.988576	1	2.54867	0.10422
ENSMUSG00000006567	Atp7b	-0.202562	1	1.39427	1	2.25382	0.104452
ENSMUSG00000022371	Col14a1	0.0753291	1	0.932296	1	1.27891	0.104452
ENSMUSG00000046157	Tmem229b	0.0103445	1	0.395928	1	2.32394	0.104452
ENSMUSG00000024937	Ehbp1l1	0.516767	1	0.441132	1	1.74618	0.104584
ENSMUSG00000047246	H2bc6	-1.01749	1	-1.3748	1	-2.23193	0.104846
ENSMUSG00000066720	Cldn9	-0.701015	1	-0.830032	1	-2.84999	0.104846
ENSMUSG00000047117	Ankdd1b	0.170606	1	3.01254	1	3.93207	0.104904
ENSMUSG00000016252	Atp5e	0.146786	1	0.0381811	1	-1.07653	0.105197
ENSMUSG00000037573	Tob1	-1.05327	1	-0.54792	1	-1.7325	0.105532
ENSMUSG00000006724	Cyp27b1	-0.860833	1	-0.0600412	1	-2.10625	0.105535
ENSMUSG00000026303	Mlph	1.24215	0.929153	0.151922	1	1.82102	0.105718
ENSMUSG00000079283	X2310009B15Rik	0.0799453	1	0.3831	1	-0.948729	0.105761
ENSMUSG00000033732	Sf3b3	0.0640434	1	0.356133	1	0.827842	0.106038
ENSMUSG00000103567	Pcdhga5	0.652236	1	0.148363	1	1.94545	0.106364
ENSMUSG00000056130	Ticam2	1.3887	1	0.780882	1	2.50103	0.106425
ENSMUSG00000036446	Lum	0.394645	1	0.789235	1	1.46346	0.10645
ENSMUSG00000028381	Ugcg	-0.31458	1	0.200636	1	1.65805	0.106528
ENSMUSG00000045382	Cxcr4	-0.338038	1	0.774362	1	3.20565	0.106528
ENSMUSG00000002661	Alkbh7	-0.124166	1	-0.0193842	1	-1.10214	0.10667
ENSMUSG00000026563	Tada1	-0.409826	1	0.103312	1	1.09226	0.10667
ENSMUSG00000019782	Rwdd1	0.0961078	1	0.256424	1	-0.799704	0.10683
ENSMUSG00000017631	Abr	0.41232	1	0.40306	1	1.17459	0.10687
ENSMUSG00000036814	Slc6a20a	-0.740651	1	0.0788921	1	6.72243	0.107152
ENSMUSG00000044338	Aplnr	1.56923	0.508449	0.546112	1	1.9391	0.107152
ENSMUSG00000047810	Ccdc88b	-0.222083	1	0.425166	1	3.77572	0.107167
ENSMUSG00000086784	Isoc2a	-0.330656	1	-0.246333	1	-1.03774	0.107167
ENSMUSG00000026879	Gsn	0.0828967	1	0.121405	1	-1.1832	0.107228
ENSMUSG00000027326	Knl1	0.326118	1	0.139845	1	2.00767	0.107228
ENSMUSG00000022346	Myc	-1.04691	0.219016	0.0442911	1	-1.07544	0.107251
ENSMUSG00000022884	Eif4a2	-0.303268	1	0.0965388	1	-0.588385	0.107251
ENSMUSG00000041734	Kirrel	0.990275	0.67436	0.571837	1	1.30225	0.107251
ENSMUSG00000075284	Wipf1	-0.235432	1	0.114605	1	2.44503	0.107251
ENSMUSG00000019952	Poc1b	0.309991	1	0.360528	1	0.895207	0.1073
ENSMUSG00000029919	Hpgds	0.283537	1	0.779732	1	1.92243	0.107444
ENSMUSG00000036882	Arhgap33	0.235641	1	0.536757	1	1.27195	0.107444
ENSMUSG00000024754	Cemip2	0.583738	1	0.248451	1	2.14799	0.107484
ENSMUSG00000004451	Ralb	0.667994	0.625846	0.139258	1	0.865082	0.107773
ENSMUSG00000040528	Milr1	0.482711	1	0.539064	1	2.7347	0.107773
ENSMUSG00000055239	Kcmf1	-0.20827	1	-0.257482	1	-0.987559	0.107773
ENSMUSG00000063953	Amd2	-0.128436	1	0.178815	1	-1.31414	0.107773
ENSMUSG00000023904	Hcfc1r1	0.219403	1	0.00942966	1	-0.937509	0.107796
ENSMUSG00000009863	Sdhb	-0.424171	1	-0.432451	1	-1.02197	0.107881
ENSMUSG00000012405	Rpl15	-0.20626	1	0.150296	1	-0.845099	0.107881
ENSMUSG00000016763	Scube1	1.20577	1	0.158312	1	2.23878	0.107881
ENSMUSG00000018068	Ints2	-0.105184	1	-0.132043	1	1.19233	0.107881
ENSMUSG00000021606	Ndufs6	-0.0180895	1	-0.019959	1	-1.2828	0.107881
ENSMUSG00000022941	Ripply3	1.04783	1	0.336354	1	1.66091	0.10793
ENSMUSG00000052331	Ankrd44	-0.836169	1	-0.0907041	1	2.6095	0.108156
ENSMUSG00000058152	Chsy3	1.36182	1	1.2542	1	2.47976	0.10819
ENSMUSG00000035530	Eif1	0.11245	1	0.0317665	1	-0.774789	0.108221
ENSMUSG00000018398	Septin8	0.696403	0.381189	0.269312	1	0.788277	0.108277
ENSMUSG00000033379	Atp6v0b	0.216443	1	-0.0978445	1	-0.808728	0.108277
ENSMUSG00000046318	Ccbe1	0.083704	1	-0.505616	1	-1.60688	0.108277
ENSMUSG00000020988	L2hgdh	-0.431069	1	-0.496352	1	-1.13639	0.108385
ENSMUSG00000022090	Pdlim2	0.36637	1	0.291174	1	1.76341	0.108595
ENSMUSG00000030621	Me3	-0.984203	1	-1.11764	1	-1.96771	0.108991
ENSMUSG00000032020	Ubash3b	0.69079	1	0.444569	1	2.81196	0.108991
ENSMUSG00000025204	Ndufb8	-0.152117	1	-0.45964	1	-0.973559	0.109022
ENSMUSG00000051177	Plcb1	-0.105245	1	-0.233754	1	-1.20546	0.109475
ENSMUSG00000029617	Ccz1	-0.121538	1	0.0480709	1	-0.647838	0.109483
ENSMUSG00000035596	Mboat7	0.307037	1	0.186649	1	0.890783	0.10961
ENSMUSG00000039676	Capsl	1.34533	0.590693	1.26776	1	1.97508	0.10961
ENSMUSG00000034266	Batf	-0.0454863	1	0.76797	1	2.75333	0.109617
ENSMUSG00000029863	Casp2	0.00669804	1	0.246657	1	1.07372	0.109752
ENSMUSG00000052085	Dock8	-0.359356	1	-0.0281537	1	2.86041	0.109752
ENSMUSG00000039069	Mtg2	-0.334449	1	-0.11931	1	-0.713132	0.109862
ENSMUSG00000050100	Hmx2	1.31576	1	0	1	5.21268	0.109862
ENSMUSG00000045817	Zfp36l2	0.121731	1	0.243748	1	1.3591	0.10991
ENSMUSG00000028480	Glipr2	0.174049	1	0.928068	1	2.63307	0.109963
ENSMUSG00000028756	Pink1	-0.344007	1	-0.251789	1	-0.935244	0.109991
ENSMUSG00000045751	Mms22l	0.0852005	1	0.141148	1	1.57617	0.110086
ENSMUSG00000037474	Dtl	0.267857	1	-0.306454	1	1.47551	0.110177
ENSMUSG00000029847	Slc23a4	-0.120988	1	-0.743239	1	-2.77384	0.110193
ENSMUSG00000036908	Unc93b1	0.210904	1	0.830726	1	2.14234	0.110193
ENSMUSG00000053137	Mapk11	0.0443639	1	0.378403	1	2.98344	0.110535
ENSMUSG00000037953	A4gnt	-4.76782	0.859325	3.25512	1	6.73206	0.110546
ENSMUSG00000015647	Lama5	0.745778	1	0.0327202	1	1.29618	0.110614
ENSMUSG00000020955	Ap4s1	0.0961577	1	0.0382883	1	-0.770131	0.110617
ENSMUSG00000044906	X4930503L19Rik	0.261159	1	0.0982849	1	1.06874	0.110845
ENSMUSG00000020736	Nt5c	0.195072	1	0.223069	1	0.979951	0.110949
ENSMUSG00000072964	Bhlhb9	0.151105	1	-0.133958	1	1.01531	0.110949
ENSMUSG00000000567	Sox9	0.7058	1	0.654686	1	2.05198	0.111405
ENSMUSG00000027997	Casp6	0.378478	1	0.439011	1	0.945056	0.111405
ENSMUSG00000040283	Btnl9	-0.385232	1	-0.976834	1	-1.36271	0.111405
ENSMUSG00000009394	Syn2	0.631423	1	-0.597988	1	-1.68721	0.111504
ENSMUSG00000018583	G3bp1	-0.0360194	1	0.25095	1	0.650151	0.111504
ENSMUSG00000027796	Smad9	-0.427424	1	-0.682333	1	-3.26758	0.111504
ENSMUSG00000034652	Cd300a	0.84004	1	0.950722	1	2.71768	0.111504
ENSMUSG00000036257	Pnpla8	-0.26705	1	-0.44838	1	-0.746638	0.111504
ENSMUSG00000038880	Mrps34	-0.229121	1	-0.373646	1	-1.20807	0.111504
ENSMUSG00000041372	B4galnt3	-0.292535	1	2.39382	1	2.90103	0.111504
ENSMUSG00000030792	Dkkl1	-1.90688	0.17283	-0.257609	1	-1.8974	0.111562
ENSMUSG00000074170	Plekhf1	0.0915032	1	-0.485534	1	-1.08835	0.111729
ENSMUSG00000021948	Prkcd	0.571087	1	0.481712	1	1.58126	0.111807
ENSMUSG00000022906	Parp9	-0.0681162	1	0.148422	1	1.47424	0.111807
ENSMUSG00000024099	Ndufv2	-0.0715695	1	-0.39252	1	-0.898234	0.111807
ENSMUSG00000030000	Add2	4.26256	0.126352	-2.60041	1	4.82499	0.111807
ENSMUSG00000056459	Zbtb25	-0.0969788	1	-0.281896	1	1.77226	0.111807
ENSMUSG00000064158	Izumo1	-0.188468	1	-0.596216	1	-2.1622	0.111991
ENSMUSG00000024036	Slc37a1	0.347867	1	0.469785	1	1.14323	0.112185
ENSMUSG00000028041	Adam15	0.891368	0.198196	0.347796	1	0.892129	0.112415
ENSMUSG00000025894	Aasdhppt	-0.281344	1	0.0756175	1	-0.897044	0.11255
ENSMUSG00000037628	Cdkn3	0.222463	1	0.106321	1	2.00076	0.112587
ENSMUSG00000030515	Tarsl2	-0.491292	1	-0.208395	1	-0.966475	0.112814
ENSMUSG00000036461	Elf1	-0.297333	1	0.0417378	1	1.33481	0.112814
ENSMUSG00000034601	X2700049A03Rik	0.062033	1	0.0164592	1	1.1041	0.11311
ENSMUSG00000051146	Camk2n2	0.886575	1	-0.364079	1	-1.44763	0.113112
ENSMUSG00000035521	Gnptg	-0.334884	1	-0.0214151	1	-0.968755	0.113463
ENSMUSG00000026872	Zeb2	0.282702	1	0.282662	1	1.5354	0.113638
ENSMUSG00000034883	Lrr1	-0.225829	1	0.944479	1	5.40545	0.113638
ENSMUSG00000063632	Sox11	2.33449	0.829971	-1.19606	1	3.57945	0.113638
ENSMUSG00000022575	Gsdmd	0.0447875	1	0.572937	1	2.08227	0.113955
ENSMUSG00000025743	Sdc3	0.638241	1	0.795607	1	2.2263	0.113955
ENSMUSG00000079435	Rpl36a	-0.166528	1	0.470877	1	-0.986174	0.113955
ENSMUSG00000054452	Tle5	-0.108924	1	-0.185387	1	-1.10011	0.114157
ENSMUSG00000046229	Scand1	0.31603	1	0.151342	1	-0.931378	0.114199
ENSMUSG00000066755	Tnfsf18	1.07843	1	4.41094	1	4.16097	0.114259
ENSMUSG00000039063	Echdc3	0.0458167	1	-0.0677307	1	-1.59706	0.114355
ENSMUSG00000041623	D11Wsu47e	-0.0633111	1	0.0988746	1	1.08111	0.114355
ENSMUSG00000024048	Myl12a	0.634907	0.789198	0.370311	1	0.866601	0.114469
ENSMUSG00000079014	Serpina3i	-0.635725	1	0.992723	1	6.71269	0.114582
ENSMUSG00000016921	Srsf6	-0.441797	1	0.0151231	1	-1.09778	0.114587
ENSMUSG00000021751	Acox2	4.17034	0.0644983	2.5603	1	4.04522	0.114587
ENSMUSG00000028910	Mecr	-0.718696	1	-0.585227	1	-1.35667	0.114587
ENSMUSG00000014852	Adamts13	-1.38412	1	1.26489	1	6.17043	0.114854
ENSMUSG00000034116	Vav1	-0.322259	1	0.474032	1	3.48113	0.115026
ENSMUSG00000044068	Zrsr1	-0.234683	1	-0.253866	1	-0.749453	0.115026
ENSMUSG00000035045	Zc3h12b	0.000451485	1	-1.01627	1	-1.30607	0.115072
ENSMUSG00000037432	Fer1l5	0.139537	1	-0.13366	1	1.22954	0.115072
ENSMUSG00000040720	Virma	-0.0125214	1	-0.0112293	1	0.873758	0.115072
ENSMUSG00000025871	X4833439L19Rik	-0.208906	1	-0.755376	1	-1.14718	0.115216
ENSMUSG00000025035	Arl3	-0.0345647	1	-0.0841205	1	-1.0721	0.115219
ENSMUSG00000029273	Sult1d1	3.05143	0.644414	0.553152	1	4.49277	0.115219
ENSMUSG00000042349	Ikbke	-0.10667	1	0.210196	1	1.79598	0.115219
ENSMUSG00000020911	Krt19	1.70785	0.504118	1.35553	1	2.0493	0.1155
ENSMUSG00000021127	Zfp36l1	-0.0118846	1	0.377743	1	1.45345	0.1155
ENSMUSG00000022651	Retnlg	0.495833	1	-0.23437	1	3.08061	0.115501
ENSMUSG00000000594	Gm2a	0.771559	1	0.768811	1	1.7991	0.115502
ENSMUSG00000002111	Spi1	0.840936	1	0.993213	1	2.6743	0.115502
ENSMUSG00000001134	Uxt	-0.248821	1	0.347002	1	-1.03177	0.115648
ENSMUSG00000049775	Tmsb4x	0.357544	1	0.525433	1	1.96094	0.115648
ENSMUSG00000020451	Limk2	0.185232	1	0.142747	1	0.671991	0.11605
ENSMUSG00000034361	Cpne2	0.242658	1	0.407459	1	2.21629	0.116217
ENSMUSG00000036502	Tmem255a	0.273693	1	-0.355409	1	-2.05522	0.116217
ENSMUSG00000040829	Zmynd15	-0.605314	1	-0.164556	1	3.40183	0.116217
ENSMUSG00000051550	Zfp579	-0.0276066	1	0.0964135	1	-0.718184	0.116217
ENSMUSG00000061517	Sox21	6.35726	0.0191112	1.98039	1	4.00635	0.116217
ENSMUSG00000030615	Tmem126a	0.0327981	1	-0.168336	1	-0.895561	0.116341
ENSMUSG00000038717	Atp5l	0.0151479	1	-0.102958	1	-0.884796	0.116341
ENSMUSG00000028164	Manba	0.672153	0.629464	0.323005	1	0.864671	0.116405
ENSMUSG00000032788	Pdxk	0.103236	1	-0.236684	1	0.951055	0.116854
ENSMUSG00000034667	Xpot	-0.332842	1	-0.197013	1	-1.20061	0.116854
ENSMUSG00000003526	Prodh	-1.54982	0.398846	-0.72197	1	-1.74036	0.117076
ENSMUSG00000003644	Rps6ka1	0.0723378	1	0.128089	1	1.12939	0.117076
ENSMUSG00000005481	Ddx39	-0.0268066	1	0.0121624	1	0.788003	0.117076
[truncated: 19,861 more rows]

## Sheet: KC_vs_Cpa1_pc
Online supplemental table 3 Differential gene expression RNA-seq. Differential gene expression of RNA-seq samples across genotypes Cre (Ptf1a+/Cre), Cpa1 (Cpa1N256K/N256K), KC (Ptf1a+/CreKrasLSLG12D/+) and KC-Cpa1 (Ptf1a+/CreKrasLSLG12D/+Cpa1N256K/N256K) in 2-, 4- and 8-week-old mice, and Cpa1 and KC-Cpa1 in 10-week-old mice.
gene_id	gene	log2FC w2	FDR w2	log2FC w4	FDR w4	log2FC w8	FDR w8
ENSMUSG00000090015	Gm15446	-3.92593	3.30274e-16	-4.13089	2.1894e-13	-4.5129	1.12586e-20
ENSMUSG00000025432	Avil	-0.0770984	1	0.163369	1	5.13327	0.00013245
ENSMUSG00000032348	Gsta4	-0.720074	1	0.730665	1	5.86964	0.00013245
ENSMUSG00000009246	Trpm5	-1.99519	0.627875	-0.724664	1	5.50927	0.000248388
ENSMUSG00000019775	Rgs17	-0.208676	1	-0.264742	1	4.22084	0.00061341
ENSMUSG00000031380	Vegfd	-0.318811	1	-0.201664	1	3.38086	0.00061341
ENSMUSG00000046460	Sh2d7	2.30186	1	-0.74616	1	7.49202	0.00061341
ENSMUSG00000034923	Ly6g6f	2.66953	1	0	1	7.12746	0.000662595
ENSMUSG00000037973	Itprid1	-0.00764964	1	0	1	7.37415	0.000662595
ENSMUSG00000025068	Gsto1	0.634021	1	-0.221496	1	2.63954	0.000682587
ENSMUSG00000030048	Gkn3	0.249613	1	0.0917403	1	9.24754	0.00121569
ENSMUSG00000053964	Lgals4	2.25768	0.223877	-0.00721042	1	3.82039	0.00191938
ENSMUSG00000054196	Cthrc1	-1.11068	1	0.510778	1	5.64565	0.00191938
ENSMUSG00000069792	Wfdc17	-1.25641	1	0.505781	1	3.60509	0.00191938
ENSMUSG00000027996	Sfrp2	-1.75834	0.674451	-0.886712	1	4.0723	0.00235376
ENSMUSG00000018927	Ccl6	-1.03722	1	0.481834	1	3.83138	0.00236327
ENSMUSG00000001025	S100a6	-0.892647	1	-0.0718599	1	2.9577	0.0027133
ENSMUSG00000034107	Ano7	0.164963	1	-0.364319	1	6.4728	0.0027133
ENSMUSG00000040605	Bace2	-0.671945	1	0.325138	1	2.5966	0.00420577
ENSMUSG00000013338	Fer1l4	0	1	3.37123	1	11.3475	0.00495465
ENSMUSG00000040600	Eps8l3	1.3472	1	1.15552	1	9.00305	0.00495465
ENSMUSG00000050100	Hmx2	0	1	0	1	6.79921	0.00920702
ENSMUSG00000037145	X2210407C18Rik	-0.837925	1	3.95762	1	8.83346	0.0113349
ENSMUSG00000019122	Ccl9	-0.996095	1	0.0452165	1	3.01885	0.0142866
ENSMUSG00000025701	Alox5	-0.717463	1	-0.36219	1	2.67247	0.0142866
ENSMUSG00000026175	Vil1	-0.625327	1	0.175005	1	3.61786	0.0142866
ENSMUSG00000031937	Vstm5	0.734968	1	-0.431289	1	5.2472	0.0142866
ENSMUSG00000040148	Hmx3	2.82918	1	-2.34248	1	7.3407	0.0142866
ENSMUSG00000098207	Arl14	-0.650243	1	-0.808812	1	6.47435	0.0142866
ENSMUSG00000021556	Golm1	-0.182185	1	-0.120187	1	2.67994	0.0154834
ENSMUSG00000026688	Mgst3	-0.521769	1	0.00668622	1	2.27744	0.0159869
ENSMUSG00000032231	Anxa2	-0.95062	1	-0.140712	1	2.3803	0.0159869
ENSMUSG00000048191	Muc6	0.46932	1	-2.98415	1	4.87785	0.0160598
ENSMUSG00000032584	Mst1r	-0.591151	1	-0.616113	1	2.47374	0.0162816
ENSMUSG00000030050	Gkn1	0	1	8.09576	1	16.9753	0.0173614
ENSMUSG00000073408	Mucl3	-2.82496	1	0.461418	1	12.3363	0.0202868
ENSMUSG00000032091	Tmprss4	-0.305888	1	0.435657	1	3.01869	0.0209245
ENSMUSG00000027562	Car2	-0.0553641	1	-0.08797	1	3.84053	0.0228675
ENSMUSG00000034205	Loxl2	-0.476269	1	-0.298171	1	2.11067	0.0228675
ENSMUSG00000026579	F5	-0.0170739	1	0.609964	1	3.60919	0.0230274
ENSMUSG00000031098	Syt8	-1.55855	1	-0.220293	1	8.16925	0.0230274
ENSMUSG00000031906	Smpd3	-0.703679	1	-0.196893	1	2.48158	0.0230274
ENSMUSG00000040121	Rep15	0.472213	1	0.317194	1	5.85791	0.0230274
ENSMUSG00000052631	Sh2d6	-0.0270618	1	-1.73178	1	5.18542	0.0230274
ENSMUSG00000000318	Clec10a	-0.0259767	1	-0.359894	1	2.38313	0.0238555
ENSMUSG00000043461	Sptssb	-1.25118	1	1.33256	1	12.5188	0.0238555
ENSMUSG00000000544	Gpa33	-1.23354	1	2.27682	1	6.96665	0.025767
ENSMUSG00000020607	Lratd1	-1.05814	1	-0.0517643	1	4.16516	0.025767
ENSMUSG00000046733	Gprc5a	-0.472467	1	-0.139235	1	3.91192	0.025767
[truncated: 21,810 more rows]

## Sheet: KC-Cpa1_vs_Cpa1_pc
Online supplemental table 3 Differential gene expression RNA-seq. Differential gene expression of RNA-seq samples across genotypes Cre (Ptf1a+/Cre), Cpa1 (Cpa1N256K/N256K), KC (Ptf1a+/CreKrasLSLG12D/+) and KC-Cpa1 (Ptf1a+/CreKrasLSLG12D/+Cpa1N256K/N256K) in 2-, 4- and 8-week-old mice, and Cpa1 and KC-Cpa1 in 10-week-old mice.
[truncated: 21,860 more rows]

[truncated: 1 more sheets: KC-Cpa1_vs_KC_pc]
