# Supplementary material for: Hereditary chronic pancreatitis induced plasticity cooperates with mutant Kras in early pancreatic carcinogenesis
Source: Gut. 2025 Dec 19;75(5):e335947. doi: 10.1136/gutjnl-2025-335947 (PMC13151493; doi:10.1136/gutjnl-2025-335947)
Supplement: online supplemental table 4 [file gutjnl-75-5-s012.xlsx]

## Sheet: Cpa1_vs_Cre_all_FPKM
Online supplemental table 4 Differential gene expression RNA-seq ageing cohort. Differential gene expression of RNA-seq samples across genotypes Cre (Ptf1a+/Cre), Cpa1 (Cpa1N256K/N256K), KC (Ptf1a+/CreKrasLSLG12D/+) and KC-Cpa1 (Ptf1a+/CreKrasLSLG12D/+Cpa1N256K/N256K) in the ageing cohort.
gene_id	gene	chr	bio_type	length	log2FC	pValue	FDR	A_Cre_305_b	A_Cre_328	A_Cre_470_b	A_Cre_476	A_Cre_487_b	A_Cre_489_b	A_Cre_619_b	A_Cre_620_b	A_Cpa_153	A_Cpa_177	A_Cpa_3	A_Cpa_7	A_Cpa_858	A_Cpa_9	A_Cpa_913	A_Cpa_979	A_Cpa_982
ENSMUSG00000100001	X1810007D17Rik	19	lincRNA	742	-3.68172	8.2616e-27	4.57701e-22	280.132	130.371	325.406	172.398	289.478	366.184	225.249	212.392	12.7813	8.39076	18.1175	38.9239	30.5944	27.5534	8.92362	14.6668	16.0634
ENSMUSG00000028914	Casp9	4	protein_coding	5197	-3.09924	2.40244e-20	6.65488e-16	1122.6	361.62	1231	684.094	1529.46	1469.5	947.417	1565.89	130.079	43.9262	77.1057	169.936	357.018	137.718	100.864	72.4374	80.9753
ENSMUSG00000067736	Gm10222	1	unprocessed_pseudogene	294	2.22499	1.58623e-17	2.9293e-13	27.0881	60.6112	37.6275	89.5425	35.5072	71.4222	137.096	62.0787	288.041	271.159	318.742	356.108	299.867	308.346	266.505	360.702	278.951
ENSMUSG00000050299	Gm9843	16	processed_pseudogene	402	-2.79062	8.16646e-17	1.13108e-12	255.558	32.9291	223.14	35.9713	228.597	219.744	220.883	214.371	29.4198	17.8906	14.491	38.7448	40.999	22.669	28.7519	21.4874	19.0408
ENSMUSG00000042198	Chchd7	4	protein_coding	4060	-1.80642	8.85816e-16	8.41119e-12	17.752	9.9068	19.4879	13.1052	19.6347	19.0827	16.6083	21.1086	5.02904	3.00527	3.82159	4.72552	7.73604	5.19177	5.8511	4.8922	3.83798
ENSMUSG00000113625	Gm3379	12	processed_pseudogene	642	-1.9378	9.10942e-16	8.41119e-12	164.984	64.6331	134.479	71.3263	127.619	130.266	142.794	138.435	35.2794	16.1071	28.1811	40.8095	56.1884	33.0796	25.6935	26.8334	25.2081
ENSMUSG00000042515	Pwwp3b	X	protein_coding	4859	7.99524	1.171e-15	9.26782e-12	0	0	0	0	0	0	0	0	0.780715	0.346104	0.207499	1.14633	0.927992	0.130468	0.394464	0.903923	0.562609
ENSMUSG00000025321	Itgb8	12	protein_coding	11060	5.3396	1.72539e-15	1.19485e-11	0	0	0.021744	0	0.014301	0	0.0137005	0	0.171496	0.501455	0.10129	0.177199	0.126526	0.422724	0.152294	0.445658	0.355927
ENSMUSG00000026072	Il1r1	1	protein_coding	6363	3.21373	4.79764e-15	2.95327e-11	0.0938696	1.42026	0.302359	0.466172	0.422578	0.597421	1.88129	0.473897	8.78489	4.61113	4.43669	8.38091	3.44549	2.50319	4.85612	10.9215	11.9522
ENSMUSG00000039452	Snx22	9	protein_coding	2891	-2.44224	5.9486e-15	3.07473e-11	11.0189	4.18261	10.8141	3.3346	15.5378	14.9022	12.2647	16.3042	2.16123	2.25257	1.82125	0.927658	3.06563	2.93289	2.23005	1.38421	1.55078
ENSMUSG00000035295	Wdr38	2	protein_coding	2871	-2.33251	6.10494e-15	3.07473e-11	38.488	8.33483	44.7304	13.3022	40.823	42.6222	37.895	40.1877	7.65585	2.7294	5.61887	8.98192	13.3769	6.78988	5.52293	5.28644	3.77065
ENSMUSG00000033149	Phldb2	16	protein_coding	7577	2.49406	8.63695e-15	3.98746e-11	0.315319	0.487161	0.190436	0.220208	0.396622	0.812277	0.899924	0.14662	1.60505	3.22537	2.5726	2.51847	1.4775	3.35713	1.65576	2.58275	3.23269
ENSMUSG00000037852	Cpe	8	protein_coding	2609	3.79357	9.3922e-15	4.0026e-11	2.82354	1.95145	9.4942	4.61878	8.97238	3.81603	13.8808	3.6498	155.022	45.2032	15.9731	143.87	67.6418	22.3241	51.9597	154.841	111.046
ENSMUSG00000058443	Rpl10.ps3	9	protein_coding	768	-1.62041	1.27047e-14	5.02751e-11	235.651	101.429	213.246	132.767	182.882	197.989	220.977	219.46	77.1425	37.3653	50.0326	72.6605	95.9645	62.218	53.6954	58.5876	43.8534
ENSMUSG00000066643	Wdr35	12	protein_coding	7273	2.42498	1.45484e-14	5.26294e-11	0.164249	0.192509	0.132264	0.305883	0.260968	0.149335	0.250011	0.0436424	0.905105	1.01347	1.63272	0.808395	0.962038	1.12223	0.582974	1.20109	0.924646
ENSMUSG00000060227	Casc4	2	protein_coding	5858	2.51337	1.51996e-14	5.26294e-11	0.305885	0.499748	0.164212	0.0632949	0.405006	0.370813	0.543201	0.270921	1.42847	1.89962	2.19922	2.02493	1.64564	1.50153	1.97308	2.34928	2.23065
ENSMUSG00000045991	Onecut2	18	protein_coding	16234	7.33401	1.8446e-14	6.01134e-11	0	0	0	0	0	0	0	0	0.0481097	0.119021	0.117312	0.0635385	0.0191557	0.268471	0.0572446	0.159326	0.144819
ENSMUSG00000025006	Sorbs1	19	protein_coding	14718	3.0907	2.84961e-14	8.77062e-11	0.027055	0.121074	0.0163398	0.0377886	0.0859728	0.0245982	0.0411815	0.0646985	0.295649	0.838737	1.10367	0.315374	0.190159	0.430726	0.370953	0.341526	0.338046
ENSMUSG00000109305	Smim38	7	protein_coding	1278	-2.0712	3.15381e-14	9.19602e-11	126.189	57.4668	96.3461	41.1979	89.3565	72.5207	101.848	121.823	32.9133	7.8954	15.4277	25.0203	31.511	18.8496	19.8151	20.8114	17.4119
ENSMUSG00000030432	Rpl28	7	protein_coding	1840	-1.62799	3.34222e-14	9.25811e-11	917.147	309.977	851.514	389.522	764.71	774.346	673.226	703.479	285.725	122.959	164.843	296.944	291.031	214.214	204.044	202.66	177.543
ENSMUSG00000068328	Aup1	6	protein_coding	3276	-1.32416	4.41177e-14	1.15872e-10	66.0619	36.7941	80.0162	59.8162	69.766	73.8772	57.7247	61.8157	29.1535	19.4853	20.1244	26.5113	33.6034	26.7529	25.1759	24.3264	22.297
ENSMUSG00000080921	Rpl38.ps2	6	processed_pseudogene	213	-2.11923	4.60132e-14	1.15872e-10	686.092	212.737	773.404	244.577	738.862	914.44	776.133	725.724	169.193	64.6751	117.286	255.208	237.975	128.723	122.708	108.601	111.916
ENSMUSG00000068240	Gm11808	4	protein_coding	504	-1.56376	5.93943e-14	1.43065e-10	659.708	324.017	612.674	394.323	580.265	551.675	505.091	548.541	196.36	109.9	145.479	215.097	316.527	168.863	167.446	148.245	123.343
ENSMUSG00000040729	Cep126	9	protein_coding	5752	6.91636	8.61214e-14	1.988e-10	0	0	0	0	0	0	0	0	0.174576	0.211503	0.136332	0.286922	0.45954	0.179095	0.090879	0.271498	0.361201
ENSMUSG00000057841	Rpl32	6	protein_coding	963	-1.63344	9.53529e-14	2.11306e-10	2542.16	952.313	2475.06	1366.08	2236.7	2208.69	1942.48	1940.06	746.255	332.77	485.564	805.05	1143.95	620.53	524.184	572.141	450.283
ENSMUSG00000030499	Kctd15	7	protein_coding	4238	3.46373	1.16489e-13	2.48216e-10	0.0469791	0.330373	0.283729	0	0	0.0427132	0.107263	0	0.84246	1.05537	1.26882	1.72806	0.440264	0.729229	0.93194	1.72729	1.63843
ENSMUSG00000054716	Zfp771	7	protein_coding	2009	-1.68365	1.24006e-13	2.54446e-10	39.3438	22.4916	36.1512	29.2528	40.8609	43.3399	30.3205	49.2943	14.4951	5.75279	7.86247	10.474	17.1817	11.1626	10.697	13.7247	10.8587
ENSMUSG00000073530	Pappa2	1	protein_coding	10294	5.6421	1.47758e-13	2.86821e-10	0.0193411	0	0.0700862	0	0	0.105509	0.220799	0.0308346	6.31895	1.23396	0.108827	5.56124	1.81255	0.307919	0.818133	5.40451	4.02064
ENSMUSG00000080885	Rpl10.ps6	19	processed_pseudogene	642	-1.6004	1.53323e-13	2.86821e-10	170.256	77.9166	152.834	110.888	135.01	149.721	161.204	167.852	58.2197	28.0342	32.8925	59.2862	78.9543	42.8306	38.8117	44.6209	35.4276
ENSMUSG00000058881	Zfp516	18	protein_coding	8275	2.09159	1.55316e-13	2.86821e-10	0.384962	0.646031	0.610304	0.358459	0.611649	0.568759	0.695835	0.498652	2.17079	2.63765	2.71435	2.19385	1.14619	1.93439	1.94425	3.13747	3.14502
ENSMUSG00000019838	Slc16a10	10	protein_coding	7356	3.38968	1.62023e-13	2.89557e-10	0.162396	0.15573	0.22885	0.680472	0.10751	0.0492165	0.576776	0.0862999	3.17004	2.53913	0.51018	4.86575	2.30398	1.65897	1.05804	4.16633	3.97645
ENSMUSG00000032826	Ank2	3	protein_coding	35510	3.65709	1.67761e-13	2.90441e-10	0.0392476	0.0179222	0.0135449	0	0.0044542	0.0101953	0.00426717	0.00893863	0.135107	0.177345	0.0962209	0.31081	0.0831948	0.104884	0.0605189	0.233633	0.20016
ENSMUSG00000108546	Gm44662	7	lincRNA	412	-3.54375	1.95347e-13	3.27952e-10	59.9225	13.9023	37.3575	4.49978	76.7808	70.2984	46.7086	88.9829	7.31184	1.30272	2.71909	8.76261	3.39655	6.53946	3.10146	3.90888	1.72516
ENSMUSG00000105144	Rpl21.ps11	3	processed_pseudogene	480	-3.1668	2.15993e-13	3.48705e-10	9.1253	2.12139	9.01834	2.31738	6.26084	6.78819	12.3116	7.60464	0.929778	0.819987	0.350082	1.50425	0.647861	0.660357	0.726023	0.813363	0.45562
ENSMUSG00000074283	Zfp109	7	protein_coding	2932	6.64783	2.20297e-13	3.48705e-10	0	0	0	0	0	0	0	0	0.0761073	0.475945	0.534914	0.211081	0.371217	0.540538	0.376383	0.615848	0.186475
ENSMUSG00000072692	Rpl37rt	5	transcribed_processed_pseudogene	752	-1.82667	2.81283e-13	4.32871e-10	131.849	42.8228	147.427	84.3133	133.35	170.908	152.736	138.023	39.7628	21.6972	28.3045	45.5389	60.5819	28.7677	31.8214	34.5247	27.4099
ENSMUSG00000047230	Cldn2	X	protein_coding	3325	5.56292	3.21857e-13	4.81924e-10	0	0	0.0723275	0	0	0.489975	0.182288	0	1.61068	10.1048	2.27422	2.35768	0.140289	9.46148	1.06556	6.69282	6.67603
ENSMUSG00000067288	Rps28	17	protein_coding	1719	-1.77463	3.64621e-13	5.31589e-10	564.631	164.454	613.044	216.775	596.145	590.021	560.977	503.814	163.303	76.7871	104.108	176.714	220.16	142.075	125.253	133.091	111.543
ENSMUSG00000039419	Cntnap2	6	protein_coding	10248	6.9463	3.8325e-13	5.44421e-10	0	0	0	0	0	0	0.014786	0	0.32662	0.223458	0	0.714631	0.394482	0.100523	0.294716	0.914319	0.528177
ENSMUSG00000003199	Mpnd	17	protein_coding	2305	-1.41976	3.96352e-13	5.48958e-10	45.1748	24.3523	68.0255	35.6304	53.4548	60.706	43.6504	59.351	21.0077	12.31	14.0944	19.3319	24.3517	20.1459	18.5963	16.8954	17.5764
ENSMUSG00000015092	Edf1	2	protein_coding	1317	-1.47004	4.20383e-13	5.60225e-10	226.762	91.331	191.916	138.515	194.078	196.55	154.519	176.058	74.2128	37.5744	52.8659	72.9949	77.8024	63.1175	63.0653	57.1763	57.7464
ENSMUSG00000041453	Rpl21	5	protein_coding	3400	-2.17237	4.24711e-13	5.60225e-10	380.159	48.8919	316.172	74.3199	309.824	311.139	318.43	234.044	57.9525	40.6959	66.5898	65.6509	95.7615	50.9951	38.4194	38.2663	43.1767
ENSMUSG00000080859	Rpl10.ps1	2	transcribed_processed_pseudogene	645	-1.39659	4.52992e-13	5.83632e-10	205.58	122.35	171.139	163.834	154	183.825	202.506	203.241	88.0478	43.3813	52.8868	72.1239	97.3901	71.8714	58.5321	66.6579	51.4532
ENSMUSG00000024925	Rnaseh2c	19	protein_coding	1715	-1.49227	5.8948e-13	7.42222e-10	47.3655	26.4215	43.3301	24.6467	40.6719	39.8979	28.0082	38.4965	16.1993	8.90881	10.8107	10.1043	20.1271	10.5349	13.6145	12.549	12.9433
ENSMUSG00000108484	Gm18537	6	transcribed_processed_pseudogene	1523	3.5377	8.55247e-13	1.05292e-09	0.130727	0.0835742	0.157905	0.365182	0	0	0	0	0.879107	0.89277	1.14012	1.49	0.918832	1.30077	0.800865	1.1856	0.933377
ENSMUSG00000026131	Dst	1	protein_coding	41619	2.60818	9.13031e-13	1.09963e-09	0.224839	0.263014	0.17335	0.293995	0.254626	0.126133	0.425976	0.209731	1.00799	1.88024	2.95954	1.57378	0.496882	0.969139	1.31741	1.53257	1.81683
ENSMUSG00000073802	Cdkn2b	4	protein_coding	1390	4.44093	1.02016e-12	1.20251e-09	0	0.274713	0	0	0	0	0.218025	0	1.04349	2.54845	2.61932	1.70677	1.45419	1.8813	0.91928	2.00122	1.57336
ENSMUSG00000066180	Gm10155	7	processed_pseudogene	483	-1.80055	1.08864e-12	1.25649e-09	34.6256	18.1834	32.3639	26.8682	24.8878	28.1085	31.0584	29.2439	5.54402	6.51915	9.50948	7.90164	14.8083	10.8282	7.33538	5.25402	5.88627
ENSMUSG00000000740	Rpl13	8	protein_coding	2595	-1.48981	1.22042e-12	1.37985e-09	1345.81	603.702	1326.35	735.919	1226.1	1130.55	1081.01	1118.83	473.251	217.542	286.304	546.19	646.453	350.501	309.165	321.001	282.158
ENSMUSG00000022464	Slc38a4	15	protein_coding	4261	3.57638	1.26756e-12	1.40448e-09	0.42053	0.268846	1.07235	0.130526	0.22272	0.127448	0.355614	0.18623	4.05864	5.03843	0.61784	6.34238	2.88276	3.14293	1.3631	7.6736	5.54314
ENSMUSG00000032186	Tmod2	9	protein_coding	11683	2.86027	1.52825e-12	1.66013e-09	0.0852082	0.174316	0.288183	0.253895	0.311382	0.092965	0.207518	0.108674	1.68081	1.11481	0.469853	2.06597	1.26434	0.379834	0.720865	2.60237	2.1574
ENSMUSG00000031327	Chic1	X	protein_coding	7375	3.57403	1.771e-12	1.88683e-09	0.242966	0.207105	0.195652	0.0251377	0.214466	0.122724	1.13003	0.36583	6.05143	2.02316	0.89621	6.83926	3.56302	0.795115	1.66173	7.49728	4.71497
ENSMUSG00000036402	Gng12	6	protein_coding	4727	1.5002	1.96086e-12	2.04969e-09	3.91709	3.17738	5.39281	4.19649	4.91872	3.86775	5.60975	5.10329	14.4925	8.77311	8.19994	18.2424	12.0718	8.08019	9.44889	18.6969	17.1298
ENSMUSG00000018623	Mmp7	9	protein_coding	1068	6.89469	2.17472e-12	2.23114e-09	0	0	0	1.73587	0	0	0.709397	0	8.46202	96.6228	18.4088	21.2478	0.727934	63.4388	13.4328	35.6418	79.3495
ENSMUSG00000054728	Phactr1	13	protein_coding	9828	3.09572	2.22153e-12	2.23773e-09	0.182324	0.168364	0.146819	0.0754541	0.096562	0.0552559	0.524209	0.258373	2.13429	0.928391	0.860601	2.35096	1.43969	0.411211	1.21742	2.87507	2.50897
ENSMUSG00000053565	Eif3k	7	protein_coding	2698	-1.41476	2.86892e-12	2.79699e-09	109.363	52.0834	107.32	54.8339	102.241	82.3909	78.291	91.9409	37.2187	19.9595	22.152	41.2517	50.4842	30.4283	29.3853	29.2847	26.4253
ENSMUSG00000079620	Muc4	16	protein_coding	11757	6.00362	2.87772e-12	2.79699e-09	0	0	0	0	0.0538125	0	0.0128883	0	0.996445	0.423033	0	1.24582	0.648027	0.0943608	0.187727	1.28677	0.776611
ENSMUSG00000081684	Rps2.ps13	X	processed_pseudogene	882	-1.52126	3.08502e-12	2.94678e-09	92.0995	44.0153	95.4321	48.3445	88.5887	81.2736	70.6096	67.4768	25.8061	14.4423	18.9886	38.0082	38.9598	26.9533	22.9166	21.1364	23.9278
ENSMUSG00000099471	Gm8451	1	processed_pseudogene	447	-2.11715	3.14954e-12	2.95742e-09	23.6066	9.96627	16.6782	13.2718	37.1537	53.4551	27.7969	29.4688	5.99051	4.56271	4.51113	6.23044	9.39182	6.38197	6.88666	6.22305	5.13719
ENSMUSG00000082465	Rps6.ps3	9	processed_pseudogene	750	-2.38899	3.85764e-12	3.56196e-09	53.3581	8.31586	50.663	8.40438	51.8793	43.6858	45.0541	33.8572	8.47957	3.00563	5.82537	10.0398	12.6463	7.81863	4.72399	5.85621	5.54034
ENSMUSG00000075705	Msrb1	17	protein_coding	1258	-1.67284	3.97832e-12	3.58839e-09	243.253	133.455	236.283	138.38	220.656	244.763	215.487	243.609	86.7398	28.699	45.327	76.7463	122.733	54.4873	61.3137	56.7544	59.2378
ENSMUSG00000002379	Ndufa11	17	protein_coding	1092	-1.52424	4.01582e-12	3.58839e-09	95.3553	49.0718	107.031	52.6292	104.577	103.439	63.4139	85.7475	37.0889	13.8276	28.3143	35.1385	37.875	24.6001	28.6154	27.7974	25.7851
ENSMUSG00000118264	Rps15.ps3	18	transcribed_processed_pseudogene	1258	-2.29573	4.25521e-12	3.72238e-09	10.762	2.83302	9.17605	8.40006	11.19	11.5115	6.6248	11.9849	2.57204	0.881732	1.9146	2.13184	3.58435	1.3858	1.29276	1.43535	1.73845
ENSMUSG00000041571	Selenow	7	protein_coding	736	-1.50339	4.30014e-12	3.72238e-09	332.731	119.501	311.394	145.34	374.146	335.474	233.467	306.198	80.4965	81.9663	113.777	127.954	68.448	98.5152	116.085	74.131	94.5659
ENSMUSG00000091086	Rpl6l	10	processed_pseudogene	871	-1.4299	4.89448e-12	4.17168e-09	174.867	74.3827	167.873	92.1633	134.016	149.844	139.523	134.836	64.8176	32.4537	39.4214	50.9229	80.3318	57.4078	36.8096	41.7981	42.6849
ENSMUSG00000030650	Tmc5	7	protein_coding	4470	4.31077	5.60395e-12	4.70401e-09	0.133622	0.341701	0	0.0414744	0	0	0.0677974	0.106514	3.96872	0.608362	1.45359	2.76908	0.626121	1.59549	1.71517	1.80141	2.2995
ENSMUSG00000003970	Rpl8	15	protein_coding	1359	-1.31858	6.22918e-12	5.15079e-09	1497.41	735.791	1550.53	922.861	1275.94	1313.48	1235.41	1267.42	571.906	298.177	384.302	701.394	720.685	465.836	451.705	442.376	383.968
ENSMUSG00000057863	Rpl36	17	protein_coding	383	-1.59522	7.66397e-12	6.244e-09	3228.19	989.355	3580.33	1193.66	3048.15	2804.13	2903.94	2676.03	878.021	505.329	749.816	1100.7	1411.56	843.326	772.958	694.311	650.24
ENSMUSG00000031635	Anxa10	8	protein_coding	2292	8.89007	7.99254e-12	6.41731e-09	0	0	0	0	0	0	0	0	1.99586	1.31136	3.32364	2.11517	0.61055	2.97334	3.85185	1.87372	3.07722
ENSMUSG00000038473	Nos1ap	1	protein_coding	7249	6.50632	8.41863e-12	6.66286e-09	0	0	0	0	0	0	0	0	0.107741	0.133273	0.247265	0.0569173	0.278842	0.098384	0.0320496	0.0740543	0.256439
ENSMUSG00000000983	Wfdc18	11	protein_coding	1220	5.69771	9.11863e-12	7.06344e-09	0	0	0.197122	0	0	0.148376	0.124203	0.390259	4.93849	7.59619	5.41767	3.04372	0.637241	12.8607	4.57037	4.28016	10.1282
ENSMUSG00000005034	Prkacb	3	protein_coding	8772	1.51369	9.19006e-12	7.06344e-09	2.06542	2.22006	1.83684	1.60621	1.46052	1.67151	2.48745	1.46547	5.8127	6.71409	3.21827	5.33851	4.39589	3.3334	4.31045	7.59955	6.88728
ENSMUSG00000031388	Naa10	X	protein_coding	4132	-1.4008	9.34518e-12	7.06344e-09	11.9979	6.13006	13.2118	8.25554	10.0674	12.6608	12.7251	12.4061	5.04942	3.00486	3.5381	4.31865	3.80062	3.85475	3.9499	4.79514	4.92228
ENSMUSG00000027220	Syt13	2	protein_coding	3761	3.92761	9.53555e-12	7.06344e-09	0.635248	1.11682	2.11011	0.492929	0.756988	0.673826	3.82746	0.632965	30.4668	11.3689	0.699978	32.3899	15.4619	2.69691	10.7485	42.0155	30.0048
ENSMUSG00000026409	Pfkfb2	1	protein_coding	7254	1.92043	9.64686e-12	7.06344e-09	0.466592	0.175467	0.397831	0.332241	0.239847	0.69872	0.647552	0.196905	1.79957	1.08518	1.47484	1.80588	1.37182	1.31088	0.952817	1.88372	1.68832
ENSMUSG00000072940	Gm10443	6	processed_pseudogene	210	-1.8441	9.68974e-12	7.06344e-09	291.062	93.9474	237.053	152.727	296.754	237.048	266.977	232.768	71.7257	27.6027	49.0782	81.5363	79.9646	69.8092	68.8684	58.5621	60.9229
ENSMUSG00000026335	Pam	1	protein_coding	11892	1.3041	1.03383e-11	7.43833e-09	2.61177	2.18347	2.38628	2.80612	1.70245	2.32895	3.38936	2.8693	7.30875	5.29257	8.02139	6.69614	4.19704	4.27799	5.57765	7.1118	7.82967
ENSMUSG00000094808	X1810009J06Rik	6	protein_coding	882	8.44527	1.09296e-11	7.73671e-09	8.35216	6.49406	5.1806	0	4.66256	5.74662	1.8898	0	1459.18	377.488	2287.01	1823.93	1734.15	821.987	1422.02	983.837	1797.31
ENSMUSG00000040035	Disp2	2	protein_coding	9555	4.16425	1.10323e-11	7.73671e-09	0	0.0399634	0.100676	0.291037	0.115874	0.0568347	0.428177	0.149487	4.11029	2.49027	0.140692	4.2965	1.70865	0.32344	1.42849	5.52117	4.13706
ENSMUSG00000033751	Gadd45gip1	8	protein_coding	2494	-1.5618	1.12021e-11	7.75762e-09	25.466	8.82921	23.721	19.9217	23.4653	35.4924	17.6194	25.0722	10.7815	5.43749	5.03085	11.2495	7.79304	7.27611	5.61256	7.29874	8.06743
ENSMUSG00000036570	Fxyd1	7	protein_coding	2186	-2.42015	1.15307e-11	7.8866e-09	29.7826	5.99735	23.8729	16.7072	46.1626	49.7676	23.4985	32.8156	4.0832	3.63378	9.63447	6.18135	5.12125	6.01753	5.87195	3.41568	4.05181
ENSMUSG00000061833	Gm6311	13	processed_pseudogene	878	-1.48359	1.16939e-11	7.90064e-09	73.471	32.1833	87.9236	36.5292	70.6174	73.6032	62.82	53.6851	22.7467	13.9376	19.0751	29.4878	30.2827	23.1952	20.0442	18.8982	20.2382
ENSMUSG00000031367	Ap1s2	X	protein_coding	4965	2.52267	1.21835e-11	8.13224e-09	0.521303	0.563996	1.35623	0.298716	0.605277	0.619801	1.34284	0.287684	4.13484	4.79246	2.34657	4.21735	3.13166	2.10676	3.75514	6.46759	5.07651
ENSMUSG00000082536	Gm13456	2	processed_pseudogene	1365	-1.32955	1.31642e-11	8.68226e-09	96.9962	56.3218	86.6817	59.6238	67.323	75.0597	78.9274	63.9473	33.6763	18.7164	25.0726	31.8891	47.6143	27.9817	27.0623	27.5292	22.8711
ENSMUSG00000061778	Mospd2	X	protein_coding	7914	1.98936	1.46482e-11	9.54733e-09	0.201261	0.257333	0.27349	0.796473	0.199859	0.388844	0.650989	0.180484	1.5649	1.45585	2.09501	1.45977	1.59141	1.22159	1.19628	1.37513	1.25736
ENSMUSG00000033792	Atp7a	X	protein_coding	8734	6.23046	1.52832e-11	9.84541e-09	0	0	0	0	0	0.0207257	0	0	0.153295	0.24171	1.37243	0.10629	0.249235	0.117948	0.0598507	0.0782259	0.131459
ENSMUSG00000010505	Myt1	2	protein_coding	7191	6.24527	1.64351e-11	1.04657e-08	0	0	0	0	0	0	0.0421436	0	0.465471	0.363236	0	0.803269	0.821651	0.121217	0.29885	1.37766	0.775523
ENSMUSG00000096525	Gm2663	6	protein_coding	862	7.84632	1.69506e-11	1.0498e-08	9.23886	3.10087	7.25373	0	5.5047	3.56997	1.40629	0	1180.84	206.759	1239.24	1307.42	926.427	500.738	729.459	667.43	1031.2
ENSMUSG00000030122	Ptms	6	protein_coding	1619	-1.33607	1.69513e-11	1.0498e-08	374.215	202.364	336.744	247.684	304.321	393.567	225.091	299.178	139.691	74.4356	117.527	150.932	123.314	109.981	116.415	118.463	111.307
ENSMUSG00000058905	Gm10051	5	processed_pseudogene	414	-1.63964	1.70543e-11	1.0498e-08	46.6484	27.0554	42.986	24.6292	36.6768	43.287	47.581	38.718	13.7445	6.82783	9.60612	17.4405	18.7786	10.7188	15.4324	10.8448	8.98033
ENSMUSG00000005873	Reep5	18	protein_coding	3151	-1.58388	1.73864e-11	1.05252e-08	215.147	96.7048	242.168	125.496	264.032	283.908	192.883	277.873	85.9727	30.7281	52.9023	99.3511	108.559	68.5799	77.6575	61.1765	52.6096
ENSMUSG00000020153	Ndufs7	10	protein_coding	1718	-1.53717	1.74783e-11	1.05252e-08	90.7412	43.5639	124.304	56.0057	109.834	87.7697	64.5623	101.062	37.2128	15.3497	26.1808	34.8831	40.6365	28.4592	25.9306	27.7528	26.6052
ENSMUSG00000047675	Rps8	4	protein_coding	1726	-1.42933	2.00365e-11	1.18405e-08	1440.4	553.234	1316.42	712.777	1330.87	1236.19	1214.33	1071.86	473.896	240.725	310.798	506.24	715.365	412.605	341.054	382.497	325.005
ENSMUSG00000022822	Abcc5	16	protein_coding	10681	1.80238	2.01929e-11	1.18405e-08	0.55921	0.989096	0.607921	0.364498	0.873696	0.864333	0.936317	0.638923	1.60868	3.93959	3.46116	3.10961	0.931668	2.43345	1.93044	2.69573	2.85631
ENSMUSG00000083596	Rpl21.ps15	X	processed_pseudogene	483	-1.27975	2.04382e-11	1.18405e-08	673.139	305.955	590.02	421.063	477.125	517.945	502.895	547.09	211.366	167.794	224.864	220.819	345.097	218.861	168.233	166.512	147.723
ENSMUSG00000057244	Gm6139	5	processed_pseudogene	882	-1.73337	2.05175e-11	1.18405e-08	75.1695	17.6061	73.6191	29.0067	63.4826	70.6013	58.9273	51.1024	18.5956	9.20901	14.2256	20.5829	28.0299	16.8009	15.2778	14.718	11.8399
ENSMUSG00000030862	Cpxm2	7	protein_coding	4622	3.89191	2.14181e-11	1.22328e-08	0.689217	0.302925	0.832502	0.441216	0.581754	0.274152	0.622894	0.206022	3.42783	7.23057	14.1911	3.43679	0.370046	16.3732	4.12177	5.90225	10.7527
ENSMUSG00000090516	Rps11.ps1	9	processed_pseudogene	475	-2.31023	2.31386e-11	1.30806e-08	44.8493	11.2545	30.8838	10.538	38.2934	36.5848	26.1584	24.0564	7.9863	2.18454	4.00936	9.98911	10.8022	3.00289	5.74704	3.8014	4.02864
ENSMUSG00000039470	Zdhhc2	8	protein_coding	5528	3.51595	2.38338e-11	1.32781e-08	0.288129	0.253278	0.522046	0.234757	0.171673	0.294712	0.548217	0	3.89538	2.2784	0.38504	6.77331	3.76903	0.530388	2.3115	5.84421	3.94629
ENSMUSG00000053644	Aldh7a1	18	protein_coding	5181	-1.2857	2.39673e-11	1.32781e-08	40.3498	32.7483	45.6748	36.0333	39.8093	43.5339	34.1894	41.5679	22.7626	7.75572	12.6924	16.7434	21.6079	19.501	15.8741	14.8167	13.2544
ENSMUSG00000030088	Aldh1l1	6	protein_coding	4516	-2.06807	2.71517e-11	1.48826e-08	22.0436	10.6539	24.2832	24.8775	22.9057	34.5522	18.0517	26.5329	6.52244	3.62091	3.83261	5.09347	8.36654	8.03659	5.00306	4.79805	4.12842
ENSMUSG00000097451	Rian	12	processed_transcript	31981	3.18194	2.74007e-11	1.48826e-08	0.0933824	0.115419	0.0150395	0.150719	0.321471	0.209427	0.502232	0.1588	1.96765	1.32246	0.725101	3.03501	1.29811	0.718565	0.879009	3.54939	2.60199
ENSMUSG00000070319	Eif3g	9	protein_coding	1984	-1.16579	2.82655e-11	1.49716e-08	71.651	68.5817	79.1529	71.2969	82.3529	86.8596	71.1812	93.1915	45.8328	23.8782	24.054	41.3321	45.4548	32.4321	35.54	34.9041	30.0654
ENSMUSG00000091957	Rps2.ps10	18	transcribed_processed_pseudogene	965	-1.53707	2.8359e-11	1.49716e-08	79.02	27.4352	86.4763	49.7577	76.052	74.0956	55.5862	62.4954	22.4303	11.4574	18.226	32.4944	34.1587	23.157	21.3067	19.2173	16.204
ENSMUSG00000102302	Gm38190	1	sense_intronic	4755	6.33226	2.83753e-11	1.49716e-08	0	0	0	0	0	0	0	0	0.187715	0.195649	0.329836	0.173541	0.359696	0.0833258	0.268728	0.0718428	0.080488
ENSMUSG00000030763	Lcmt1	7	protein_coding	3244	-1.69907	2.8803e-11	1.50539e-08	107.282	37.7064	112.09	64.0638	136.13	130.686	84.9655	106.603	30.4041	10.8866	23.3446	49.0305	55.216	34.9313	25.7107	22.2797	18.5563
ENSMUSG00000020150	Gamt	10	protein_coding	1444	-1.92183	2.93046e-11	1.51729e-08	266.796	110.888	287.454	136.219	337.039	339.723	279.339	367.748	101.529	28.8926	47.6732	75.7898	103.586	71.999	75.1363	68.2346	58.4607
ENSMUSG00000092090	Gm3294	6	lincRNA	7367	7.6286	3.01037e-11	1.54423e-08	0	0	0	0	0	0	0	0	0.39377	0.237991	0	0.462047	0.337693	0.0968081	0.0788405	0.675686	0.460135
ENSMUSG00000008682	Rpl10	X	protein_coding	2053	-1.34564	3.16927e-11	1.61083e-08	1576.49	744.234	1484.87	945.466	1251.79	1202.5	1311.64	1331.49	637.919	287.801	368.683	604.772	722.07	520.424	401.169	455.666	361.469
ENSMUSG00000090100	Ttbk2	2	protein_coding	11406	2.72996	3.21212e-11	1.61777e-08	0.034911	0.100434	0.105422	0.162538	0.0138671	0	0.0664244	0.0278284	0.156512	0.514477	0.672786	0.343647	0.218112	0.270951	0.422654	0.564776	0.627945
ENSMUSG00000025262	Fam120c	X	protein_coding	5823	3.40238	3.27674e-11	1.63545e-08	0.102575	0	0.165199	0.0636753	0	0	0.0780666	0	0.555663	0.534599	0.759924	0.230281	0.507341	0.517127	0.339135	0.57828	0.478858
ENSMUSG00000024038	Ndufv3	17	protein_coding	3189	-1.49348	3.42109e-11	1.69225e-08	34.7749	9.8985	35.4437	20.6377	31.3956	34.9662	22.855	32.2985	13.5399	6.05892	7.50004	12.8086	12.7256	8.87102	9.94439	9.99297	7.49222
ENSMUSG00000058603	Rpl28.ps1	1	processed_pseudogene	414	-1.41988	3.5471e-11	1.73905e-08	277.005	156.184	278.247	143.745	221.589	219.059	226.559	224.258	101.871	46.0662	58.5838	117.35	125.817	74.0748	79.2662	77.2106	56.1271
ENSMUSG00000114253	Gm47798	14	sense_intronic	3815	4.58691	4.28853e-11	2.08411e-08	0	0	0.126075	0	0	0	0	0	0.321705	0.365785	0.616659	0.162226	0.570594	0.332342	0.228369	0.191881	0.315291
ENSMUSG00000081051	Gm15427	1	processed_pseudogene	531	-1.41204	4.69331e-11	2.26099e-08	578.17	288.605	626.358	342.152	501.91	483.057	526.493	532.306	230.711	108.152	136.499	258.745	275.835	176.991	158.604	161.57	134.266
ENSMUSG00000014602	Kif1a	1	protein_coding	9330	4.08499	4.77329e-11	2.2797e-08	0	0.0954968	0.103104	0.158963	0.0847634	0	0.519708	0.0510307	2.88201	1.99424	0.228135	3.81417	1.03325	0.721934	0.883989	4.43034	3.76802
ENSMUSG00000035674	Ndufa3	7	protein_coding	1022	-1.58461	5.05058e-11	2.39151e-08	107.341	32.6304	114.362	42.629	108.799	123.454	80.6564	103.888	38.6467	22.9672	24.0604	33.3062	38.6435	26.9053	28.0748	27.6002	27.7652
ENSMUSG00000038274	Fau	19	protein_coding	961	-1.39158	5.22688e-11	2.45402e-08	1320.55	532.048	1343.84	633.531	1204.62	1038.45	1036.41	1056.77	440.953	254.081	307.169	589.695	608.032	327.361	342.326	334.706	298.064
ENSMUSG00000084111	Gm15710	5	processed_pseudogene	636	-1.55359	5.33084e-11	2.4818e-08	98.9226	47.231	99.0694	65.0034	104.451	116.694	91.2499	99.5652	43.1557	18.2282	21.3132	30.166	59.6521	28.657	27.2144	25.9355	23.8985
ENSMUSG00000068397	Gm10240	15	processed_pseudogene	483	-1.25637	5.80731e-11	2.68109e-08	539.171	317.814	598.982	388.054	489.242	456.856	429.484	545.447	223.378	118.53	178.477	233.205	323.206	216.728	170.518	154.893	156.099
ENSMUSG00000063568	Jazf1	6	protein_coding	2536	4.31405	5.93524e-11	2.7175e-08	0.157017	0	0	0	0.0623693	0	0.0597505	0	0.439958	0.761904	0.662616	0.89482	0.0613118	0.499955	0.664185	1.34705	1.35824
ENSMUSG00000034799	Unc13a	8	protein_coding	12623	4.09432	6.20081e-11	2.80595e-08	0	0.100835	0.0762066	0	0.0501207	0.0860422	0.0840284	0.0251454	1.05183	0.626449	0.0488113	1.74052	1.05932	0.0878872	0.460127	1.848	1.43367
ENSMUSG00000041841	Rpl37	15	protein_coding	1684	-1.53273	6.2297e-11	2.80595e-08	906.934	285.405	875.414	395.221	817.987	768.898	748.818	711.913	251.106	137.707	171.598	308.465	456.119	237.493	191.18	216.478	173.016
ENSMUSG00000109610	Gm7432	8	processed_pseudogene	879	-1.74981	6.37615e-11	2.84875e-08	34.2022	11.7292	38.8503	14.5529	31.6697	43.8645	32.4086	33.2216	7.74286	5.53612	7.64685	10.796	16.4508	10.0969	8.59003	7.60619	6.53107
ENSMUSG00000029371	Cxcl5	5	protein_coding	1863	8.15634	6.8433e-11	3.03301e-08	0	0	0	0	0	0	0	0	2.45545	1.09476	0.601322	2.65761	0	2.97746	0.467647	1.51933	3.84452
ENSMUSG00000017057	Il13ra1	X	protein_coding	3712	1.69524	7.04173e-11	3.06926e-08	0.69727	1.6802	0.647869	0.948929	0.724371	1.07285	1.10216	0.641321	2.22425	3.87502	4.1195	2.63984	1.6755	3.62912	2.04976	3.1027	4.33035
ENSMUSG00000036278	Macrod1	19	protein_coding	1228	-1.7342	7.05787e-11	3.06926e-08	97.7653	40.0093	102.032	42.1205	71.3562	67.0712	61.0798	86.2024	23.4413	10.5479	16.6489	17.8074	33.807	21.9402	23.6016	23.4869	20.8813
ENSMUSG00000038024	Dennd4c	4	protein_coding	8482	1.85149	7.09131e-11	3.06926e-08	0.657242	0.630265	0.481999	0.458996	1.04426	0.789635	0.750312	0.505193	2.35459	1.86457	4.84056	2.52946	1.55817	1.94323	1.39007	2.45102	2.73307
ENSMUSG00000021606	Ndufs6	13	protein_coding	898	-1.66952	7.23131e-11	3.1056e-08	179.365	54.4286	179.965	103.637	203.611	207.224	138.197	162.594	55.2897	21.8353	36.4273	67.885	88.8248	40.4156	49.0267	39.2914	36.4699
ENSMUSG00000056629	Fkbp2	19	protein_coding	1640	-1.44609	8.28809e-11	3.53207e-08	147.381	62.6328	170.102	77.3215	164.437	157.067	129.353	127.448	61.5014	23.8251	35.2473	57.7379	78.1226	42.2306	47.2446	44.9631	37.2386
ENSMUSG00000066315	Gm12918	4	processed_pseudogene	636	-1.65788	8.43001e-11	3.56512e-08	81.7051	38.8255	77.8942	54.801	75.3539	73.1474	69.5691	59.8889	24.911	11.3645	16.7335	25.4627	44.4946	16.0728	18.9953	16.1905	16.5055
ENSMUSG00000081406	Rps6.ps4	2	processed_pseudogene	750	-1.44264	8.8305e-11	3.7062e-08	495.62	169.372	422.619	205.907	379.183	369.519	409.124	395.071	164.533	76.7627	104.11	167.513	234.681	129.747	91.5369	113.936	96.5185
ENSMUSG00000026797	Stxbp1	2	protein_coding	4997	1.81227	9.11449e-11	3.77745e-08	1.47421	1.12077	0.818153	1.74372	1.32941	0.86941	1.57683	1.01632	5.11313	3.80941	3.34039	6.52289	2.24035	2.69587	3.69622	6.4457	5.52543
ENSMUSG00000046157	Tmem229b	12	protein_coding	4732	2.36548	9.13663e-11	3.77745e-08	0.63112	1.04904	0.81315	0.313425	0.735357	0.382541	0.928633	0.167694	2.405	5.01331	2.40293	4.4904	1.61007	2.14351	3.36315	4.14588	3.67423
ENSMUSG00000057322	Rpl38	11	protein_coding	542	-1.83915	9.27623e-11	3.80676e-08	3338	548.352	3290.53	765.164	3352.18	3059.28	2522.84	2454.37	785.13	322.758	540.289	929.287	1235	650.171	547.062	535.739	533.63
ENSMUSG00000059159	Gm8129	6	processed_pseudogene	213	-2.29178	9.40983e-11	3.83319e-08	164.512	28.086	198.714	50.482	196.782	141.075	120.937	129.647	29.3338	7.55942	22.6156	54.2377	39.4192	20.8338	17.7245	23.1408	23.3585
ENSMUSG00000093674	Rpl41	10	protein_coding	1168	-1.74094	1.13118e-10	4.57433e-08	4943	1296.92	5229.61	1909.14	4991.25	5115.48	4301.01	4659.39	1421.89	517.817	903.836	1551.91	2653.79	983.955	1003.95	962.331	921.6
ENSMUSG00000038900	Rpl12	2	protein_coding	3598	-1.24253	1.16929e-10	4.69419e-08	466.645	281.665	463.399	297.099	355.813	375.067	367.152	354.948	178.865	92.0985	129.556	173.5	277.093	170.599	129.998	140.112	116.688
ENSMUSG00000036699	Zcchc12	X	protein_coding	2280	7.2334	1.2174e-10	4.85218e-08	0	0	0	0	0	0	0	0	2.15317	0.392338	0.0737015	1.17625	0.409176	0.104267	0.662336	0.813363	0.98318
ENSMUSG00000066443	Gm10163	9	processed_pseudogene	481	-1.24005	1.25229e-10	4.95559e-08	500.848	281.294	562.474	377.334	461.681	422.251	382.126	499.873	210.157	108.088	161.052	228.599	288.669	202.308	166.034	151.681	146.405
ENSMUSG00000063457	Rps15	10	protein_coding	630	-1.54786	1.32562e-10	5.20856e-08	3688.36	1254.65	3785.6	1557.58	3745.83	3379.59	3092.12	3294.02	1257.06	531.323	828.106	1540.51	1646.18	875.445	885.333	838.539	755.287
ENSMUSG00000102918	Pcdhgc3	18	protein_coding	5499	2.86285	1.33622e-10	5.21323e-08	0.108618	0.20832	0.1312	0.269708	0	0.230429	0.330665	0.173165	1.21738	2.21234	2.59745	0.300123	0.31103	1.74366	1.49984	0.834219	1.30248
ENSMUSG00000020159	Gabrp	11	protein_coding	3377	6.36218	1.36974e-10	5.2738e-08	0.0589569	0	0	0	0	0	0	0	0.330392	1.62112	0.265387	0.458166	0	0.915153	0.412782	1.38732	1.74854
ENSMUSG00000035027	Map2k2	10	protein_coding	5663	-1.26106	1.37078e-10	5.2738e-08	36.4936	19.3072	41.7872	28.8415	33.2369	33.02	30.6372	31.2759	17.1409	8.1255	8.91186	18.0505	15.5679	12.132	13.3948	14.176	12.078
ENSMUSG00000095427	Rps2.ps6	14	processed_pseudogene	855	-1.62077	1.42854e-10	5.4581e-08	52.6269	18.311	50.6293	23.2009	50.8729	59.0692	43.5973	43.6208	14.485	7.784	12.7749	17.493	24.9142	15.0144	12.5674	11.1873	9.592
ENSMUSG00000071141	Rpl36a.ps3	6	processed_pseudogene	321	-2.01158	1.45129e-10	5.50704e-08	138.934	31.3252	128.111	51.9787	152.256	127.446	127.925	86.5217	33.3677	9.47479	17.1006	37.2748	39.235	23.4519	23.5222	25.8452	27.4223
ENSMUSG00000047749	Zc3hav1l	6	protein_coding	6536	2.74632	1.53624e-10	5.78976e-08	0.18277	0.214216	0.110384	0.0567291	0.217796	0	0.046367	0	0.59747	1.0511	1.24264	0.631263	0.356839	0.788064	0.39989	0.50773	0.811416
ENSMUSG00000031174	Rpgr	X	protein_coding	7247	2.41049	1.65855e-10	6.20847e-08	0	0.1932	0.0663692	0.102327	0	0.0749352	0.104545	0.0875979	0.508061	0.478927	0.216416	0.540864	0.472017	0.317103	0.480876	0.57913	0.414943
ENSMUSG00000094122	Rpl31.ps9	1	processed_pseudogene	378	-1.73188	1.67446e-10	6.21355e-08	51.6179	17.5099	37.5366	32.3698	47.7016	32.0853	29.6641	31.0693	11.5115	5.67957	12.7437	16.3728	13.5742	8.17585	7.83643	10.1993	9.25704
ENSMUSG00000041915	Ammecr1l	18	protein_coding	5592	1.46842	1.68234e-10	6.21355e-08	0.996911	1.20637	0.903124	1.39242	1.10311	0.971129	1.16518	0.539235	1.83561	3.17373	2.73455	2.47172	4.08737	4.08118	2.83554	2.52212	2.15099
ENSMUSG00000053574	X4930563E22Rik	11	protein_coding	3203	6.22607	1.71075e-10	6.27664e-08	0	0	0	0	0	0	0	0	0.278672	0.312793	0.437193	0.193222	0.0485441	0.0742206	0.25387	0.319962	0.358465
ENSMUSG00000075581	Gm16409	14	processed_pseudogene	747	-2.43841	1.79188e-10	6.53104e-08	45.5765	4.60061	40.5644	7.69359	43.1946	34.6528	37.324	29.9565	5.22767	2.6345	3.67422	7.73268	14.5704	4.34934	3.96542	3.85449	5.19663
ENSMUSG00000017404	Rpl19	11	protein_coding	1022	-1.26224	1.84542e-10	6.68223e-08	1172.18	490.826	1076.55	561.796	878.748	879.232	846.744	791.819	354.371	254.005	323.966	395.234	570.828	345.195	340.421	296.44	261.549
ENSMUSG00000086784	Isoc2a	7	protein_coding	2244	-1.46661	2.01626e-10	7.25343e-08	29.3678	11.6847	37.7238	27.0155	31.7888	36.7845	22.621	20.8637	10.143	5.93165	8.91118	14.2496	8.38409	10.7705	10.9227	11.0478	8.25963
ENSMUSG00000113328	Gm47260	12	TEC	3105	3.29409	2.03116e-10	7.25988e-08	0	0.245959	0	0	0	0	0.146403	0	0.287467	1.01409	0.360793	0.531521	0.350534	0.433858	0.766942	0.974464	0.616297
ENSMUSG00000082926	Gm8172	X	processed_pseudogene	750	-1.49789	2.0904e-10	7.42375e-08	22.5644	23.4202	23.0869	25.2131	27.6268	34.9969	39.3971	32.7991	16.5129	6.53605	7.76716	9.76471	14.0975	11.9393	7.74424	9.69529	8.16471
ENSMUSG00000107191	Gm43579	5	antisense	1307	-2.35678	2.2222e-10	7.84154e-08	2.58964	2.43465	8.83204	5.81562	2.1783	4.43197	2.55057	8.86419	1.36586	0.876053	0.514275	1.02596	0.475858	0.606296	1.86644	0.821453	0.585647
ENSMUSG00000003429	Rps11	7	protein_coding	865	-1.21576	2.33077e-10	8.15075e-08	1165.58	578.441	1104.03	593.679	1040.07	957.41	909.339	839.396	472.349	295.392	322.61	541.141	490.367	359.662	350.17	344.603	305.924
ENSMUSG00000031303	Map3k15	X	protein_coding	4348	3.95108	2.33925e-10	8.15075e-08	0.0457906	0	0.0553103	0.341105	0.291018	0.124898	1.42884	0	4.41366	4.24635	0.811598	7.02206	5.18528	1.02061	1.25568	10.1128	6.62682
ENSMUSG00000040118	Cacna2d1	5	protein_coding	12416	2.35734	2.42474e-10	8.3958e-08	0	0.0512579	0.0968464	0.164248	0.331216	0.189533	0.268492	0.16617	0.700928	0.703176	0.708285	0.822462	0.513447	0.708437	0.697019	1.17524	1.3651
ENSMUSG00000084939	Gm830	4	processed_transcript	3502	6.11985	2.472e-10	8.50629e-08	0	0	0	0	0.0451652	0	0.129806	0.0453185	0.446038	3.94391	0.62379	2.68033	0.0887988	5.58909	0.845852	2.15999	3.94992
ENSMUSG00000029404	Arl6ip4	5	protein_coding	1442	-1.17211	2.58575e-10	8.8428e-08	51.7764	32.7477	52.7008	44.7406	57.0372	64.5239	49.3882	53.2687	24.4502	15.3845	18.6452	21.0303	33.6421	22.9156	24.6908	20.7797	21.6878
ENSMUSG00000033740	St18	1	protein_coding	6464	5.55165	2.86151e-10	9.68562e-08	0	0	0.0744087	0	0	0	0.0468834	0	1.00112	0.464979	0.086654	0.829783	0.697574	0.110332	0.386373	1.44201	1.46328
ENSMUSG00000117438	Rpsa.ps7	17	processed_pseudogene	885	-1.39396	2.86717e-10	9.68562e-08	125.308	38.8323	106.522	54.2556	94.7224	112.293	105.47	84.6429	35.4261	21.2666	32.975	42.8911	55.6941	33.5775	31.7645	29.1156	27.0592
ENSMUSG00000021250	Fos	12	protein_coding	2352	3.66399	2.94873e-10	9.90077e-08	0.0846503	0.595289	0.306746	0	0	0.153927	0.322124	0.404861	0.664127	2.76879	14.0985	1.88579	1.45438	1.88673	1.18534	1.34869	2.46407
ENSMUSG00000083626	Gm4459	7	processed_pseudogene	468	-1.75283	3.08817e-10	1.02321e-07	30.6304	16.0464	24.1517	17.4299	28.0513	30.5565	21.3692	31.8767	3.81447	4.43443	6.9418	11.2405	10.9638	7.6195	6.70175	7.92508	7.59366
ENSMUSG00000067575	Rpl35a.ps3	17	processed_pseudogene	333	-1.52853	3.09674e-10	1.02321e-07	333.623	113.905	363.983	180.38	338.661	346.272	389.056	344.577	98.5062	66.9421	78.8894	121.114	227.394	100.422	84.4192	84.2673	80.7802
ENSMUSG00000029126	Nsg1	5	protein_coding	3215	-2.1715	3.10283e-10	1.02321e-07	6.37855	2.0983	6.8818	5.76643	7.67474	7.31956	8.86069	7.20715	0.8676	1.17972	1.84678	0.962504	3.9174	1.38028	0.885228	1.09292	1.03737
ENSMUSG00000040722	Scamp5	9	protein_coding	3707	2.608	3.14316e-10	1.03038e-07	0.268543	1.44211	0.843366	0.700154	0.17067	0.146495	0.694892	0.342499	4.96617	3.40728	2.20608	4.92508	2.51665	2.8217	1.7235	4.634	4.80816
ENSMUSG00000063142	Kcnma1	14	protein_coding	16976	3.56578	3.18412e-10	1.03767e-07	0.0117282	0.0749785	0	0.0109208	0.0652203	0	0	0	0.348338	0.26347	0.0428941	0.315959	0.174025	0.154042	0.181335	0.480084	0.447675
ENSMUSG00000013858	Tmem259	10	protein_coding	4663	-1.00216	3.24522e-10	1.05139e-07	29.2476	21.9464	33.6262	23.7752	30.6636	25.6601	28.1412	33.0821	15.4332	11.9706	11.8201	15.5729	16.0722	14.7678	15.2086	13.1868	13.0501
ENSMUSG00000030826	Bcat2	7	protein_coding	3900	-1.49133	3.45213e-10	1.11193e-07	138.654	68.1783	162.546	131.39	184.773	162.035	147.759	149.997	65.771	21.9183	31.4966	58.5565	91.6574	49.1102	45.6166	56.2847	38.1038
ENSMUSG00000032383	Ppib	9	protein_coding	3305	-1.18877	3.60051e-10	1.15302e-07	327.351	164.525	316.019	213.045	310.977	298.831	231.532	269.775	149.08	61.0934	100.078	127.367	160.991	127.484	120.188	113.935	92.1772
ENSMUSG00000110146	Gm45487	7	TEC	545	7.44276	3.64157e-10	1.15946e-07	0	0	0	0	0	0	0	0	2.66138	2.56049	0.205553	8.13831	4.27945	0.290799	1.49201	8.14856	4.81536
ENSMUSG00000001105	Ift20	11	protein_coding	1525	-1.28099	3.82077e-10	1.20957e-07	107.317	52.2488	131.993	93.364	119.171	120.6	102.641	100.323	56.7012	20.976	32.9468	44.506	67.0887	41.622	38.2769	44.2896	37.2503
ENSMUSG00000081170	Gm12922	4	processed_pseudogene	809	-1.80976	3.88313e-10	1.22233e-07	16.2428	4.72003	17.2415	10.9997	15.0544	12.3066	12.9238	14.7131	5.24077	2.47682	3.04645	5.61005	4.80491	2.44879	3.80511	3.74006	2.56814
ENSMUSG00000022946	Dop1b	16	protein_coding	9890	1.83728	4.01165e-10	1.24917e-07	0.68446	0.424707	0.364746	0.524868	0.303863	0.549095	0.827348	0.417224	1.04917	3.24166	2.35606	1.52272	0.550256	2.23547	1.50343	1.95405	2.01781
ENSMUSG00000030516	Tjp1	7	protein_coding	7811	1.38282	4.01351e-10	1.24917e-07	1.32545	1.28734	1.0776	1.49528	1.86295	1.50636	2.11451	1.341	2.58543	3.96704	5.09862	4.0673	3.84188	3.6725	3.20487	4.37973	4.50078
ENSMUSG00000103560	Gm38070	1	TEC	6480	5.42407	4.04665e-10	1.25245e-07	0	0	0.185562	0.114439	0	0	0.116919	0	1.2397	2.38542	0.12966	5.74638	1.24773	0.330179	0.959067	3.60742	4.1512
ENSMUSG00000044533	Rps2	17	protein_coding	1830	-1.16412	4.07013e-10	1.25272e-07	911.388	587.73	950.917	765.978	795.683	848.413	771.547	775.489	427.576	207.023	301.063	472.848	526.106	361.789	344.46	318.198	257.926
ENSMUSG00000026822	Lcn2	2	protein_coding	2623	3.42973	4.19688e-10	1.28459e-07	1.21447	1.1161	2.29212	0.848147	0.96481	0.621108	0.808762	0.786569	7.01853	16.5333	5.68033	12.9771	1.77835	22.7487	5.4251	11.8702	20.469
ENSMUSG00000058833	Rex1bd	8	protein_coding	1822	-1.50569	4.36911e-10	1.32996e-07	58.4617	25.9876	61.6401	30.6271	53.3884	50.2719	43.1628	58.9701	23.5761	8.32671	12.42	24.853	24.3215	14.9178	15.3015	13.9816	14.1937
ENSMUSG00000084383	Gm13370	2	processed_pseudogene	483	-1.24126	4.43837e-10	1.34293e-07	500.011	256.412	524.794	309.368	414.906	371.781	370.505	476.774	193.348	103.714	149.716	197.754	289.083	178.501	157.049	138.019	129.158
ENSMUSG00000020212	Mdm1	10	protein_coding	4116	3.93845	4.46021e-10	1.34293e-07	0.628831	0	0	0.450415	0.34585	0	0.773098	0	3.33419	5.98962	0.612389	6.08966	4.87313	1.05888	2.65291	7.86093	5.85797
ENSMUSG00000035890	Rnf126	10	protein_coding	1704	-1.16002	4.49758e-10	1.34687e-07	35.0524	23.5295	43.0453	29.7017	37.3144	41.5365	28.3669	38.2793	14.7979	13.8379	10.3545	17.7967	19.7096	13.3001	17.3155	16.8973	15.4333
ENSMUSG00000050708	Ftl1	7	protein_coding	1340	-1.14908	4.73254e-10	1.40409e-07	1190.72	643.542	1170.5	761.071	1078.38	999.519	1080.25	1275.57	508.824	369.135	477.073	542.53	448.359	437.787	502.494	422.536	450.696
ENSMUSG00000020477	Mrps24	11	protein_coding	1466	-1.41722	4.73934e-10	1.40409e-07	78.2266	35.945	72.0155	48.9401	66.0294	70.7528	56.8486	71.7747	24.0499	13.717	18.1871	31.6622	39.5611	22.5404	24.4451	18.4089	18.7594
ENSMUSG00000034892	Rps29	12	protein_coding	693	-1.47859	4.89151e-10	1.44146e-07	2019.7	496.828	1850.34	630.275	1752.18	1675.4	1473.73	1234.15	525.988	297.351	459.906	617.997	769.581	482.661	476.053	436.681	428.559
ENSMUSG00000060376	Bckdha	7	protein_coding	1899	-1.34283	4.94434e-10	1.44932e-07	126.651	66.5574	117.015	106.802	126.352	122.585	107.801	129.204	58.5187	23.0063	28.6407	49.6459	65.8301	42.7719	40.801	50.3437	41.2865
ENSMUSG00000056296	Synpr	14	protein_coding	9439	5.56362	5.03298e-10	1.46754e-07	0	0	0	0	0	0	0.0481599	0	0.472818	0.314636	0.37979	0.349693	0.214146	0.15951	0.319976	0.584236	0.503938
ENSMUSG00000059461	Gm7331	X	processed_pseudogene	387	-1.57424	5.45661e-10	1.58273e-07	21.6075	16.116	22.9925	22.0361	22.4787	21.0487	21.1433	26.656	11.8204	5.27011	4.77632	6.92987	10.4461	7.16667	9.15501	6.30514	5.08599
ENSMUSG00000114003	Gm9616	13	processed_pseudogene	781	-1.10454	5.55868e-10	1.60394e-07	106.814	64.5381	100.075	81.42	81.6158	83.6718	100.501	84.1281	43.4293	32.9866	44.538	41.2065	52.5589	40.1795	41.3489	40.2412	31.5725
ENSMUSG00000113555	Gm10095	12	processed_pseudogene	483	-1.54678	5.59599e-10	1.60634e-07	72.9612	22.3998	42.3221	29.555	26.1977	51.7195	54.5875	36.8013	15.708	12.0753	17.5114	14.0948	18.6713	16.4064	12.5062	10.2049	12.6781
ENSMUSG00000003380	Rabac1	7	protein_coding	1523	-1.39041	5.69029e-10	1.62426e-07	300.28	145.252	356.233	204.38	329.942	323.171	262.163	333.354	125.053	58.3589	93.9682	147.103	156.712	98.4422	109.871	88.9519	89.5324
ENSMUSG00000109321	A330076H08Rik	7	processed_transcript	4448	5.31809	5.71877e-10	1.62426e-07	0.0447611	0	0.0540668	0	0	0	0.136266	0	1.12878	1.18252	0.0125929	2.43493	1.57304	0.427569	0.378681	2.47959	1.65941
ENSMUSG00000031561	Tenm3	8	protein_coding	10237	3.50129	5.74638e-10	1.62426e-07	0	0.0870357	0	0	0	0	0.162821	0.0930187	0.239779	0.674591	0.771501	0.372813	0.561982	0.325115	0.590066	0.471952	0.763743
ENSMUSG00000041923	Nol4	18	protein_coding	5692	5.10434	6.21842e-10	1.74876e-07	0	0	0.126751	0	0.0277879	0	0	0	0.921284	0.408605	0.0787254	1.341	0.546334	0.111374	0.22449	0.951686	0.960548
ENSMUSG00000003346	Abhd17a	10	protein_coding	1547	-1.10621	6.37809e-10	1.78461e-07	58.8155	44.5945	55.9638	44.6999	61.0385	64.4739	58.3777	60.5276	31.806	20.9322	20.4573	27.404	30.4541	28.0705	28.3088	23.5018	23.75
ENSMUSG00000056978	Hamp2	7	protein_coding	583	-3.41354	6.7885e-10	1.8899e-07	822.344	160.906	714.454	224.822	830.181	851.066	469.916	804.688	73.8719	16.5711	33.0506	57.8551	163.488	59.5341	41.6436	40.6821	28.8846
ENSMUSG00000103046	Gm37309	1	TEC	1639	3.66914	7.37342e-10	2.03574e-07	0	0	0	0	0	0.441778	0	0	0.612666	0.916909	0.956906	0.50347	0.2846	0.821921	0.566998	1.19101	0.667167
ENSMUSG00000006019	Dhx34	7	protein_coding	4596	-1.39083	7.38587e-10	2.03574e-07	42.7133	19.7738	41.2327	23.9604	50.7268	55.1405	33.398	46.3754	19.0811	6.80436	12.0777	14.0045	17.7274	14.3451	23.354	14.9824	12.0983
ENSMUSG00000004360	X9330159F19Rik	10	protein_coding	5767	3.29617	7.61385e-10	2.08819e-07	0	0.0882841	0.0417009	0	0	0	0.157649	0.0825588	0.541712	0.490154	0.835292	0.250404	0.107846	0.522148	0.412928	0.575433	0.748964
ENSMUSG00000042496	Prdm10	9	protein_coding	9259	1.77471	7.70953e-10	2.10402e-07	0.129019	0.261193	0.0779206	0.260296	0.307488	0.0782021	0.114558	0.119985	0.397658	0.668556	0.798546	0.479035	0.55417	0.641885	0.552025	0.701008	0.513735
ENSMUSG00000070047	Fat1	8	protein_coding	15655	1.80752	7.84673e-10	2.13096e-07	0.368817	1.31715	0.506939	0.592114	0.272791	0.520334	0.629145	0.375094	2.01694	2.28104	2.56183	1.83829	0.874023	2.40943	1.9812	2.00756	2.16532
ENSMUSG00000046330	Rpl37a	1	protein_coding	1410	-1.35354	8.25512e-10	2.23094e-07	1060.72	387.809	1110	433.104	1076.33	1011.14	899.921	837.087	363.207	206.795	270.77	438.417	536.484	335.405	294.446	301.879	253.829
ENSMUSG00000025732	Mcrip2	17	protein_coding	1307	-1.78064	8.41007e-10	2.2555e-07	81.4974	31.9426	80.5923	53.7591	97.2972	78.1135	90.5454	74.7992	23.3049	7.8571	13.0712	32.1204	36.6411	21.281	18.5755	22.9634	17.3184
ENSMUSG00000040952	Rps19	7	protein_coding	4685	-1.2474	8.42745e-10	2.2555e-07	274.232	114.949	264.512	140.398	234.434	211.195	204.861	188.041	86.2103	57.6854	72.6677	103.258	146.625	84.0972	80.1244	76.5412	66.5779
ENSMUSG00000045128	Rpl18a	8	protein_coding	1739	-1.39252	8.55066e-10	2.27748e-07	1697.77	617.241	1558.13	743.375	1437.16	1255.05	1325.23	1374.87	606.179	252.712	373.346	679.985	768.492	445.291	391.977	415.727	355.651
ENSMUSG00000112605	Gm7476	12	processed_pseudogene	661	-2.51116	8.88561e-10	2.35078e-07	8.13257	2.31074	9.8233	1.40235	7.89646	7.3941	5.27251	6.96287	1.51915	1.08264	0.67792	1.71654	1.17615	1.67837	0.702957	0.442981	0.827146
ENSMUSG00000110679	Rpl10.ps5	8	processed_pseudogene	642	-1.31249	8.91073e-10	2.35078e-07	85.9034	63.4435	94.0229	73.6365	56.6647	71.3359	78.8319	79.8471	41.8834	19.3955	24.8657	33.7401	45.0476	30.4875	26.7792	29.0378	23.2494
ENSMUSG00000025651	Uqcrc1	9	protein_coding	4135	-1.18259	8.99591e-10	2.362e-07	50.4123	31.767	51.3547	34.0742	41.12	46.5351	37.0481	43.5624	21.9639	12.8588	14.6433	19.6818	20.9446	19.2981	21.0415	18.3641	17.7179
ENSMUSG00000048388	Fam171b	2	protein_coding	5744	3.45678	9.29192e-10	2.42822e-07	0	0	0	0.129102	0	0.0315143	0.10552	0.110519	0.543881	0.448512	0.224287	1.25703	0.351902	0.35869	0.273017	0.909086	0.552074
ENSMUSG00000084416	Rpl10a.ps1	1	processed_pseudogene	654	-1.3711	9.38757e-10	2.44169e-07	84.3272	35.4214	98.9167	52.7258	103.269	94.9378	93.8357	62.3659	32.2437	19.6414	25.6941	34.0674	48.9759	31.8668	27.7976	27.1619	25.5816
ENSMUSG00000113440	Gm46404	13	lincRNA	4114	5.06028	9.62794e-10	2.49251e-07	0.0483951	0	0	0	0	0	0	0	0.271204	0.295713	0.136153	0.526523	0.226767	0.211879	0.0988266	0.403321	0.212637
ENSMUSG00000020022	Ndufa12	10	protein_coding	1569	-1.59203	1.00682e-09	2.58236e-07	25.3789	10.0594	23.1446	13.8245	38.408	26.3048	16.8042	22.7589	8.03555	6.56788	5.28359	9.13807	7.72974	7.87883	6.73734	8.14918	6.44663
ENSMUSG00000007892	Rplp1	9	protein_coding	499	-1.41255	1.01124e-09	2.58236e-07	6654.8	2422.98	6880.2	3323.66	6952.44	7190.31	5228.15	5450.05	2040.07	1133.96	1783.44	3126.08	3618.88	1952.01	1876.54	1576.13	1532.31
ENSMUSG00000023707	Ogfod2	5	protein_coding	2260	-1.35067	1.01148e-09	2.58236e-07	31.098	15.3754	29.6887	23.0508	35.9728	32.5192	24.7405	28.4406	14.4157	5.46218	7.46016	12.1861	13.8287	10.4839	10.8197	9.47964	13.4992
ENSMUSG00000018677	Slc25a39	11	protein_coding	2756	-1.41575	1.02187e-09	2.5969e-07	129.312	60.3165	150.698	94.3771	150.88	131.757	121.563	144.367	58.0133	20.9157	29.6732	70.5122	68.2652	40.8578	42.8448	42.7812	41.0058
ENSMUSG00000020496	Rnf187	11	protein_coding	1949	-1.05523	1.03312e-09	2.61352e-07	109.509	68.5725	113.89	66.5847	101.929	94.3636	101.459	106.835	57.8189	32.1095	36.4991	44.8264	62.6255	41.7966	47.8601	48.0506	41.8824
ENSMUSG00000006930	Hap1	11	protein_coding	3766	2.75297	1.03979e-09	2.61842e-07	0.740139	3.34601	1.08558	0.443047	1.00798	0.576798	2.85673	0.589983	16.9463	6.10923	1.1155	11.1475	5.6976	3.45083	6.24619	17.5588	13.2694
ENSMUSG00000008140	Emc10	7	protein_coding	2917	-1.11261	1.04814e-09	2.6275e-07	46.5494	22.8648	45.0968	30.3794	45.1678	47.1628	36.8299	43.9609	21.3814	12.3523	16.8404	24.1163	15.9911	18.2826	19.6925	16.2282	20.5615
ENSMUSG00000041653	Pnpla3	15	protein_coding	1548	5.65499	1.05784e-09	2.62902e-07	0	0	0	0	0	0	0.195772	0	3.89209	4.34553	2.42434	0.932867	0	0.870238	0.525288	0.851194	1.55405
ENSMUSG00000106037	Gm4332	3	processed_pseudogene	346	-1.33335	1.05823e-09	2.62902e-07	334.898	166.646	337.102	155.921	264.224	290.885	262.764	249.067	113.831	57.3948	86.448	117.756	168.968	109.245	86.4512	89.1408	93.0728
ENSMUSG00000022217	Emc9	14	protein_coding	2465	-1.41411	1.10683e-09	2.73747e-07	6.9462	6.14472	10.5366	8.64906	11.1648	8.22477	8.66748	7.79041	3.43999	2.88863	1.99966	2.80363	4.98314	2.76466	3.11026	3.7616	3.12742
ENSMUSG00000009863	Sdhb	4	protein_coding	2239	-1.22816	1.11437e-09	2.74387e-07	61.8901	56.3936	63.4788	53.8205	69.2296	66.9421	59.1491	68.3305	28.7031	17.2274	22.1151	29.6684	39.3057	30.8973	26.9786	25.2836	19.9016
ENSMUSG00000042747	Krtcap2	3	protein_coding	1522	-1.30245	1.12666e-09	2.76186e-07	172.935	87.8106	172.387	123.756	150.374	174.358	125.244	137.225	76.0927	26.4951	37.3912	74.9554	92.0457	56.1781	59.2267	53.4832	46.5199
ENSMUSG00000024127	Prepl	17	protein_coding	5583	1.57743	1.16326e-09	2.83903e-07	0.927196	2.32544	0.689204	1.89276	1.18988	1.32935	1.41132	1.50661	4.13679	4.17224	2.63863	6.4664	3.3977	3.00904	3.01697	6.19747	5.12174
ENSMUSG00000102135	Gm37108	1	processed_pseudogene	626	-2.89845	1.2221e-09	2.96039e-07	5.08875	0.813313	8.06752	1.77691	7.57996	3.18083	8.47197	6.33808	0.891161	0.285793	0.626345	0.988643	0.248381	1.26586	0.74226	0.233874	0.873393
ENSMUSG00000003072	Atp5d	10	protein_coding	1928	-1.3223	1.22368e-09	2.96039e-07	136.415	63.9719	162.904	88.0798	143.566	135.013	106.651	128.742	57.5806	31.42	39.5114	62.0602	65.8883	44.9235	46.1521	42.3725	44.6073
ENSMUSG00000058558	Rpl5	5	protein_coding	3920	-1.28759	1.22909e-09	2.96056e-07	621.926	307.266	588.891	339.095	531.398	468.339	526.944	493.161	229.323	115.55	162.238	227.953	362.538	206.294	152.539	171.516	158.988
ENSMUSG00000035478	Mbd3	10	protein_coding	1987	-1.03367	1.26714e-09	3.039e-07	61.4226	40.805	64.9937	39.4667	56.6764	61.3112	44.1541	49.7602	28.3004	19.0341	24.5815	26.8902	27.7795	22.6123	28.734	27.2622	24.8195
ENSMUSG00000027309	X4930402H24Rik	2	protein_coding	10659	1.63149	1.29619e-09	3.09526e-07	0.336219	0.585129	0.360993	0.713108	0.771626	0.968013	1.06619	0.327565	1.65387	2.4774	2.16506	2.01284	0.860655	2.33439	1.83089	2.33959	2.26207
ENSMUSG00000067870	Rpl31.ps8	15	processed_pseudogene	378	-1.31553	1.30622e-09	3.10584e-07	497.744	218.874	522.968	333.017	541.037	495.167	387.637	392.565	205.732	92.1036	157.074	200.839	292.463	151.358	162.107	138.917	133.359
ENSMUSG00000002274	Metrn	17	protein_coding	3771	-1.69704	1.32744e-09	3.13842e-07	8.8171	4.92798	10.4588	5.99779	5.7043	9.21653	7.11226	9.00636	2.13028	1.25249	2.436	3.91149	2.59763	2.16442	2.80321	2.21297	1.76883
ENSMUSG00000057103	Nat8f1	6	protein_coding	1345	-1.68065	1.33126e-09	3.13842e-07	39.8195	13.2488	43.0913	20.9512	41.0415	44.2789	49.2323	53.2165	16.259	5.29403	7.66277	11.1201	20.115	8.13049	12.3073	14.4047	12.0324
ENSMUSG00000031158	Timm17b	X	protein_coding	2557	-1.30449	1.35247e-09	3.17493e-07	28.4202	14.4358	31.0369	20.1559	22.0211	26.4059	21.6298	23.3993	12.7849	4.77177	6.52793	14.2399	9.60771	9.23518	10.3807	8.62667	9.34404
ENSMUSG00000026260	Ndufa10	1	protein_coding	3331	-1.15864	1.36357e-09	3.18747e-07	27.1361	15.0172	31.9112	23.0417	33.0487	33.53	26.5207	29.9211	15.5754	8.53981	8.89551	13.9967	15.7307	12.1802	13.0601	12.6729	10.4228
ENSMUSG00000021013	Ttc8	12	protein_coding	3782	2.05178	1.38769e-09	3.23023e-07	0	0.302896	0.508702	0.588231	0.250928	0.191453	0.480785	0.419634	1.65206	1.24884	1.54029	1.47277	0.945583	1.25716	1.16716	1.89684	1.63358
ENSMUSG00000035203	Epn1	7	protein_coding	2810	-1.15163	1.43439e-09	3.32495e-07	115.207	53.7218	121.528	69.1422	118.655	112.863	98.2501	114.37	56.9778	31.8211	32.99	59.5397	46.3694	36.9424	52.2943	46.5441	43.5838
ENSMUSG00000110887	Cbx3.ps8	9	processed_pseudogene	548	7.37332	1.48747e-09	3.43365e-07	0	0	0	0	0	0	0	0.289608	0	36.6954	2.45313	2.0705	0	26.0287	2.11977	8.81638	9.57799
ENSMUSG00000039809	Gabbr2	4	protein_coding	6686	7.9552	1.5176e-09	3.47658e-07	0	0	0	0	0	0	0	0	0.517316	0.38532	0	1.00279	0.441856	0.0592603	0.104245	0.883191	0.400695
ENSMUSG00000067274	Rplp0	5	protein_coding	1659	-1.32121	1.51862e-09	3.47658e-07	1911.65	1089.47	1454.97	1343.22	1853.12	1813.24	1337.53	1239.41	840.062	339.566	416.942	856.523	998.433	534.065	320.728	584.798	531.353
ENSMUSG00000032036	Kirrel3	9	protein_coding	6454	4.66928	1.57067e-09	3.57139e-07	0.185092	0.138052	0	0.315974	0	0	0	0	6.6211	0.687462	1.40597	2.4133	0.963661	1.05592	1.25991	1.90549	2.32116
ENSMUSG00000059070	Rpl18	7	protein_coding	4043	-1.22733	1.57293e-09	3.57139e-07	309.997	171.768	315.497	184.657	263.64	260.715	265.051	268.892	128.159	67.8366	76.8362	150.806	182.831	97.3729	94.8875	98.2312	83.6005
ENSMUSG00000018286	Psmb6	11	protein_coding	1872	-1.09118	1.61447e-09	3.65074e-07	69.9819	40.3201	74.2535	43.1786	64.5517	64.4008	50.2663	59.9384	32.0654	18.9992	23.8475	32.289	30.9811	30.3087	28.0481	26.7471	23.3943
ENSMUSG00000085873	Ttc39aos1	4	antisense	858	5.56079	1.63073e-09	3.67252e-07	0	0	0	0	0	0	0.176605	0	1.04031	1.58472	0.19585	1.2022	1.44976	0.461788	1.96314	3.92462	3.95083
ENSMUSG00000026442	Nfasc	1	protein_coding	14145	3.21531	1.64728e-09	3.69478e-07	0.253358	0.854856	0.10201	0.117958	0.268367	0.038392	0.192824	0	5.57669	2.25894	1.94828	1.7793	0.428701	1.0196	1.94633	2.17357	2.25346
ENSMUSG00000068324	Gm10029	13	processed_pseudogene	330	-1.89861	1.69682e-09	3.79054e-07	28.3563	8.09986	29.8789	13.483	32.113	23.0387	25.7137	33.1839	8.45252	3.25284	6.95921	11.2526	8.95227	4.8026	5.10416	5.02806	5.63312
ENSMUSG00000001472	Tcf25	8	protein_coding	5390	-1.0534	1.73785e-09	3.86662e-07	114.176	72.6154	132.024	98.233	126.183	112.44	124.708	137.741	71.4152	38.7155	36.0188	60.9513	74.6856	55.9993	52.2413	57.6024	50.1909
ENSMUSG00000087694	A530058N18Rik	2	processed_transcript	5470	7.73298	1.74657e-09	3.87047e-07	0	0	0	0	0	0	0	0	0.407946	0.170076	0	0.71657	0.596933	0.0579472	0.148655	1.03492	0.839606
ENSMUSG00000078546	Zfp995	17	protein_coding	3167	2.95461	1.77014e-09	3.90708e-07	0	0.160762	0	0	0.199771	0.171473	0.0478457	0	0.17615	0.847362	1.09656	0.553686	0.24548	0.550471	0.953664	0.29278	0.845925
ENSMUSG00000030319	Cand2	6	protein_coding	5474	-1.56259	1.84436e-09	4.05475e-07	9.71118	2.67402	8.08366	6.80737	12.8581	9.9537	7.64003	6.87124	3.44463	1.66029	1.84186	4.35281	4.03345	2.44648	2.17515	2.62998	2.11746
ENSMUSG00000056812	St8sia3	18	protein_coding	11702	5.93498	1.86836e-09	4.09126e-07	0	0	0	0	0	0	0.0129488	0	0.133484	0.113135	0.00478663	0.590578	0.132872	0.00677174	0.0397073	0.237712	0.261645
ENSMUSG00000018672	Copz2	11	protein_coding	2208	-1.58945	1.93083e-09	4.21019e-07	117.493	46.1749	128.304	70.2772	127.079	129.451	78.7832	111.123	54.0686	13.58	24.4043	40.4091	54.7161	34.597	26.9891	29.2413	24.6134
ENSMUSG00000073702	Rpl31	1	protein_coding	1662	-1.36077	1.93787e-09	4.21019e-07	686.06	241.931	660.838	298.388	611.928	535.867	522.596	550.695	202.94	116.58	183.273	257.437	366.545	189.62	160.861	174.183	148.66
ENSMUSG00000028416	Bag1	4	protein_coding	1349	-1.34132	2.00598e-09	4.34115e-07	157.035	88.3153	167.932	124.373	216.558	206.111	163.097	176.941	75.0163	40.7148	52.027	75.6218	93.8222	65.321	59.1151	52.9259	63.2261
ENSMUSG00000032060	Cryab	9	protein_coding	1479	-1.39968	2.05611e-09	4.40533e-07	20.4617	19.3636	21.1383	20.1811	30.3718	33.4131	16.085	32.2991	7.92103	7.35464	12.6115	8.2993	11.9848	9.32269	9.46431	6.89626	8.68727
ENSMUSG00000107383	Gm4366	7	processed_pseudogene	1342	-1.34567	2.05621e-09	4.40533e-07	46.733	28.8332	37.9908	41.7198	30.9973	45.322	30.4861	38.1981	18.7895	9.22528	11.1025	18.908	25.9531	12.0459	13.3303	13.8187	10.3889
ENSMUSG00000054423	Cadps	14	protein_coding	15054	4.38197	2.0595e-09	4.40533e-07	0	0	0	0.0369451	0	0.060123	0.0503279	0	0.437281	0.24957	0.0446498	1.01408	0.206572	0.12107	0.177479	0.89149	0.461249
ENSMUSG00000035637	Grhpr	4	protein_coding	1603	-1.43129	2.11929e-09	4.50223e-07	47.3214	30.7291	50.1081	30.6479	63.9384	50.2515	41.4975	46.2355	20.6024	8.0134	8.73568	21.1702	28.8082	16.857	15.6165	16.0745	15.1096
ENSMUSG00000058488	Kl	5	protein_coding	9328	6.53488	2.12105e-09	4.50223e-07	0	0	0	0	0	0.0194059	0	0	0.370795	0.23399	0	0.597128	0.333376	0.0169903	0.112079	0.810922	0.457183
ENSMUSG00000021268	Meg3	12	lincRNA	18089	2.45669	2.168e-09	4.58432e-07	1.22173	0.823272	1.72832	1.33235	2.5095	1.31093	3.99572	2.38642	13.3476	8.86966	3.43096	16.7818	5.35509	4.66547	5.94015	21.6963	14.5051
ENSMUSG00000025508	Rplp2	7	protein_coding	2072	-1.43987	2.19011e-09	4.61348e-07	660.519	191.785	648.229	245.607	618.018	553.976	498.68	495.495	213.831	105.738	130.544	310.192	286.435	139.516	154.932	144.639	136.844
ENSMUSG00000052942	Glis3	19	protein_coding	8842	2.30384	2.2518e-09	4.72545e-07	0.292724	0.230325	0.135992	0.125802	0.250436	0.225198	0.222784	0.233338	0.807588	1.40017	0.215386	1.7032	0.738571	1.20092	0.420407	1.55093	1.58297
ENSMUSG00000001901	Kcnh6	11	protein_coding	3549	5.99109	2.26136e-09	4.72761e-07	0	0	0.0677625	0	0	0	0.170783	0	2.92373	1.25018	0	2.23793	0.92004	0.290267	1.27652	6.14663	3.80518
ENSMUSG00000037805	Rpl10a	17	protein_coding	2431	-1.11746	2.35467e-09	4.88853e-07	415.558	202.156	427.162	262.338	380.489	397.332	352.296	337.453	161.187	103.767	140.16	197.556	240.617	171.818	152.599	146.144	125.205
ENSMUSG00000028495	Rps6	4	protein_coding	1586	-1.1395	2.35598e-09	4.88853e-07	1386.53	718.357	1347.86	824.089	1058.21	1002.34	1230.37	1143.56	654.807	304.096	393.222	576.942	791.551	495.543	417.962	445.893	369.104
ENSMUSG00000084106	Gm6136	1	processed_pseudogene	891	-1.07954	2.38336e-09	4.92688e-07	214.739	128.569	186.507	159.174	162.074	165.172	198.125	180.436	93.7917	56.9047	68.3977	99.3281	132.975	81.9999	78.6158	66.2193	65.4742
ENSMUSG00000050538	B230217C12Rik	11	protein_coding	2245	3.83931	2.42988e-09	5.00437e-07	0	0	0	0	0	0.161264	0.0674954	0	0.34789	0.669405	0.374253	0.918917	0.346296	0.14119	0.491561	0.630402	0.3166
ENSMUSG00000025362	Rps26	10	protein_coding	1544	-1.15986	2.47941e-09	5.08747e-07	797.421	382.428	800.436	478.486	671.499	772.963	718.282	695.467	346.499	192.881	241.938	361.42	421.143	328.776	274.798	290.029	220.043
ENSMUSG00000069682	Gm10275	10	transcribed_processed_pseudogene	635	-1.22891	2.53715e-09	5.18674e-07	841.226	370.425	808.194	449.317	676.015	658.793	616.609	615.577	284.995	157.55	214.438	290.44	509.801	288.519	235.254	235.632	202.08
ENSMUSG00000054452	Tle5	10	protein_coding	3334	-1.26037	2.55442e-09	5.20284e-07	293.929	164.125	282.614	206.076	266.856	301.824	237.471	269.142	146.243	56.2047	80.1556	122.268	160.943	89.8672	98.307	106.679	89.1451
ENSMUSG00000038178	Slc43a2	11	protein_coding	10042	2.08866	2.5958e-09	5.26776e-07	0.872365	1.72382	0.742398	0.72	0.614277	0.144209	1.07134	0.616363	2.811	5.23072	2.77779	2.99934	1.91997	3.02231	3.32574	4.36407	4.80211
ENSMUSG00000111897	Gm19810	10	processed_pseudogene	251	-1.58654	2.80971e-09	5.68105e-07	320.46	103.45	304.683	166.926	298.063	259.628	240.874	206.76	89.3476	35.7813	74.5354	107.669	146.814	63.1417	66.1809	69.8002	61.2092
ENSMUSG00000034145	Tmem63c	12	protein_coding	4089	6.97473	2.82192e-09	5.68499e-07	0	0	0	0	0	0	0	0	0.491152	0.236267	0	0.327936	0.190128	0.116277	0.12784	0.847378	0.775523
ENSMUSG00000032875	Arhgef17	7	protein_coding	10795	1.89333	2.89191e-09	5.79103e-07	0.295096	0.341938	0.668334	0.824341	0.498169	0.318606	0.65973	0.441053	1.48833	2.71467	1.44249	1.98748	0.662565	1.8572	1.10837	2.69438	2.89199
ENSMUSG00000037349	Nudt22	19	protein_coding	1195	-1.52151	2.89714e-09	5.79103e-07	70.3089	41.9663	69.0274	41.2669	80.474	72.1044	64.6685	82.6065	28.6636	10.6595	17.343	20.6297	25.8928	22.0819	25.2741	31.7314	22.556
ENSMUSG00000019158	Tmem160	7	protein_coding	883	-1.57353	2.90592e-09	5.79103e-07	97.1812	37.3346	134.543	57.1079	116.074	130.997	73.7902	112.334	31.2102	14.2639	23.5978	60.0433	48.9528	24.8587	34.1387	23.5442	26.9966
ENSMUSG00000068014	Gm14648	X	processed_pseudogene	483	-1.18748	2.93965e-09	5.83726e-07	235.372	152.319	250.945	175.795	191.571	185.141	161.88	204.05	89.8593	48.301	72.1329	90.762	151.302	100.735	73.5943	72.647	71.654
ENSMUSG00000028020	Glrb	3	protein_coding	4655	5.94908	2.96884e-09	5.87417e-07	0	0	0	0	0	0	0.065103	0	0.551275	0.315152	0.0120329	1.88348	0.400825	0.136185	0.224591	1.43627	1.33896
ENSMUSG00000025158	Rfng	11	protein_coding	2489	-1.23751	3.02199e-09	5.95806e-07	19.1178	16.262	26.8606	18.1741	23.703	33.5273	23.5601	24.8675	14.0755	6.55535	7.17887	12.8884	10.7448	10.2197	9.73086	9.13686	8.4351
ENSMUSG00000062997	Rpl35	2	protein_coding	1241	-1.30169	3.10048e-09	6.09112e-07	1022.92	406.979	1115.43	603.528	978.962	1017.99	882.546	879.466	387.225	184.904	307.147	418.578	656.778	338.937	296.868	301.777	260.948
ENSMUSG00000019796	Lrp11	10	protein_coding	3418	3.63224	3.11389e-09	6.09585e-07	0.116499	0	0.422157	0.162719	0.138825	0	1.28563	0.139297	4.99436	2.73227	0.671896	5.16044	3.77572	0.625967	1.41041	6.66777	5.98251
ENSMUSG00000115190	Gm49542	14	lincRNA	3446	7.76798	3.15096e-09	6.14671e-07	0	0	0	0	0	0	0	0	0.323776	0.581472	0	1.37691	0.857298	0.20696	0.168548	1.43035	1.50727
ENSMUSG00000015829	Tnr	1	protein_coding	12867	5.40016	3.17574e-09	6.17331e-07	0	0	0.0373807	0	0.0368777	0	0.0706585	0	0.780415	0.497773	0	1.77165	0.761301	0.147807	0.343065	1.63469	1.27476
ENSMUSG00000039372	Marchf4	1	protein_coding	4553	6.87944	3.27122e-09	6.31515e-07	0	0	0	0	0	0	0	0	0.220549	0.377224	0	0.339826	0.170752	0	0.165839	0.739583	0.588413
ENSMUSG00000015869	Prpsap1	11	protein_coding	3407	-1.25669	3.27151e-09	6.31515e-07	67.4956	34.1839	57.3164	39.9948	64.0195	50.5279	43.4523	56.8768	31.1108	12.2352	14.2047	26.6121	30.1207	19.7002	20.338	22.3454	18.3906
ENSMUSG00000035284	Vps13c	9	protein_coding	16299	1.78146	3.28325e-09	6.31581e-07	0.18323	0.570078	0.206568	0.454975	0.465801	0.621942	0.604287	0.175268	1.51284	1.54769	2.29909	1.05053	0.934886	1.25435	1.47173	1.38929	1.31159
ENSMUSG00000071644	Eef1g	19	protein_coding	2600	-1.15819	3.29549e-09	6.31743e-07	409.069	247.615	376.458	310.03	373.825	392.74	340.12	333.098	195.296	95.8388	101.772	217.326	240.705	150.866	135.666	150.047	115.72
ENSMUSG00000105415	Gm44364	6	miRNA	141	-1.92511	3.34491e-09	6.39004e-07	105.903	39.7197	63.107	80.2045	94.2281	146.355	116.063	148.575	30.0694	13.7035	25.4244	28.5304	36.3905	14.0501	18.1248	30.804	39.1639
ENSMUSG00000031813	Mvb12a	8	protein_coding	3077	-1.23166	3.39367e-09	6.44391e-07	43.0289	27.3016	56.9764	25.1245	41.534	47.0048	38.165	43.635	21.2486	8.79124	12.597	20.8174	26.2766	17.3835	16.0636	16.1457	15.5299
ENSMUSG00000027422	Rrbp1	2	protein_coding	8786	-1.11239	3.39637e-09	6.44391e-07	153.595	109.957	156.457	140.024	154.154	172.077	129.279	143.568	91.1152	36.0826	49.3701	61.3772	98.9445	76.3026	71.2702	66.0207	52.7515
ENSMUSG00000060438	Rps10.ps1	3	processed_pseudogene	495	-1.65564	3.49501e-09	6.58236e-07	61.9414	21.3425	68.9888	25.8423	61.9893	42.7862	41.9378	41.3596	12.1716	8.09596	11.3158	28.3398	23.8727	12.4868	11.851	11.8307	11.708
ENSMUSG00000044461	Shisa2	14	protein_coding	3672	4.45848	3.50099e-09	6.58236e-07	0	0	0	0	0	0	0.165062	0	0.941932	0.467729	0.106779	0.617991	0.211719	0.302124	0.458707	0.890447	1.04227
ENSMUSG00000032518	Rpsa	9	protein_coding	3170	-1.34317	3.50499e-09	6.58236e-07	1378.67	583.175	1473.89	680.273	1433.7	1318.01	1215.09	1224.39	532.701	243.177	345.603	759.361	800.34	397.064	375.553	346.154	327.356
ENSMUSG00000032418	Me1	9	protein_coding	3848	2.62004	3.52104e-09	6.59017e-07	0.827848	1.91851	0.562474	0.578142	0.246625	0.329295	1.06321	0.288705	4.34927	10.0798	3.56633	7.26435	0.808143	3.85094	1.84147	3.58911	5.3424
ENSMUSG00000039385	Cdh6	15	protein_coding	9024	4.46268	3.73713e-09	6.97107e-07	0	0	0	0	0.0175275	0	0.0503748	0	0.0865484	0.459954	0.111728	0.148596	0.137843	0.45663	0.0643637	0.264992	0.321115
ENSMUSG00000031807	Pgls	8	protein_coding	3770	-1.23593	3.80853e-09	7.08041e-07	40.506	22.9583	55.1147	25.3253	42.2901	49.6	36.4952	42.3495	19.5919	9.02599	14.605	25.4725	24.5809	13.011	14.0814	16.0256	14.0674
ENSMUSG00000021986	Amer2	14	protein_coding	10660	6.59605	3.94768e-09	7.31457e-07	0	0	0	0	0	0	0	0	0.0941989	0.0772016	0	0	0.14586	0.044602	0.0871772	0.164809	0.302607
ENSMUSG00000061286	Exosc5	7	protein_coding	6268	-1.17121	4.03854e-09	7.45085e-07	8.57631	5.6047	13.5054	8.34081	12.1125	10.3967	10.4918	8.65942	4.36111	3.39089	3.12773	4.32802	5.87912	4.81677	4.84633	4.15765	3.9427
ENSMUSG00000042254	Cilp	9	protein_coding	4252	3.50831	4.04813e-09	7.45085e-07	0.796015	2.69415	1.30086	0.218004	0.371986	0.383153	0.819644	0.298599	7.34726	15.7027	8.62856	5.43397	2.26721	20.3698	6.10597	9.64099	13.1285
ENSMUSG00000051331	Cacna1c	6	protein_coding	21864	3.22724	4.08371e-09	7.49145e-07	0.0182124	0.058216	0.0109993	0.0763134	0.036171	0.00827929	0.0554436	0	0.331699	0.376404	0.0128094	0.651046	0.135119	0.289948	0.156734	0.537927	0.3801
ENSMUSG00000020598	Nrcam	12	protein_coding	13358	6.61775	4.15192e-09	7.59143e-07	0	0	0	0	0	0	0	0	0.0501153	0.131253	0.0587052	0.131271	0.0814798	0.0533901	0.00869618	0.146135	0.0818601
ENSMUSG00000024387	Csnk2b	17	protein_coding	2067	-1.08022	4.19388e-09	7.61962e-07	40.1663	26.8484	41.8849	28.8804	41.2447	38.9711	26.0243	35.6262	22.9408	13.0004	10.8937	18.3142	20.1599	16.715	14.5556	16.9992	15.4474
ENSMUSG00000031271	Serpina7	X	protein_coding	2448	7.90024	4.19484e-09	7.61962e-07	0	0	0	0	0	0	0	0	2.37002	0.263098	0.663555	0.126407	0.952737	0.226593	1.37612	2.03341	1.94308
ENSMUSG00000039615	Stub1	17	protein_coding	2561	-1.03517	4.31481e-09	7.81193e-07	57.0627	31.4109	57.939	47.0535	65.0955	49.2658	48.7538	57.3843	30.3657	16.6262	21.1936	31.4158	28.6567	24.2586	22.6567	26.1445	26.0883
ENSMUSG00000022026	Olfm4	14	protein_coding	2962	5.78808	4.35145e-09	7.85259e-07	0	0	0.162383	0	0.160198	0	0	0	3.05113	0.930168	0	4.91017	1.78479	0.642076	0.843186	4.99222	3.37792
ENSMUSG00000072789	Gm10420	6	processed_pseudogene	882	-1.8586	4.46256e-09	8.02696e-07	7.22349	2.45331	10.0885	6.516	7.71116	6.97803	8.07458	6.83765	2.53001	1.01421	1.39715	2.68981	3.1732	1.79689	1.51461	1.65992	1.92166
ENSMUSG00000028926	Cdk14	5	protein_coding	18877	2.20605	4.55949e-09	8.17476e-07	0.116018	0.114627	0.0254796	0	0.083789	0.0863043	0.096325	0.0336294	0.319169	0.471978	0.516305	0.262283	0.123553	0.33163	0.304609	0.302474	0.309909
ENSMUSG00000032369	Plscr1	9	protein_coding	2462	2.07494	4.72094e-09	8.43694e-07	0.161736	1.34418	1.4652	1.12951	0.835171	0.808774	0.86165	1.93386	1.994	7.74631	3.98144	3.47738	1.83148	5.4395	4.43517	4.99515	6.61778
ENSMUSG00000031748	Gnao1	8	protein_coding	11053	4.0167	4.8647e-09	8.66589e-07	0	0	0	0.201275	0.22896	0.163773	0.47982	0.10051	3.11917	2.0427	0.283791	3.86352	1.91316	0.616564	1.07724	4.7773	4.01661
ENSMUSG00000009927	Rps25	9	protein_coding	2691	-1.1881	4.90958e-09	8.71781e-07	516.647	226.755	496.439	317.183	443.295	442.557	417.812	404.46	202.043	114.444	156.321	187.821	316.289	185.077	153.827	161.439	135.193
ENSMUSG00000035765	Dym	18	protein_coding	9195	-1.21425	5.10015e-09	9.02726e-07	8.22806	5.41249	7.53244	7.03658	6.46779	5.78786	8.45389	8.35383	4.72018	1.87954	2.72908	3.99356	2.75632	4.05048	2.29295	3.004	2.39033
ENSMUSG00000026579	F5	1	protein_coding	7430	3.53041	5.1373e-09	9.055e-07	0.0803893	0.0513931	0	0	0.0638635	0.0243632	0.0611819	0	0.0150166	0.202263	1.3419	1.08285	0.146488	0.22397	0.273602	0.151069	0.47095
ENSMUSG00000081214	Rpl35a.ps2	1	processed_pseudogene	333	-1.40671	5.14851e-09	9.055e-07	200.293	76.4466	197.88	105.779	196.167	188.629	189.75	181.582	53.6088	37.6079	54.1629	86.4216	120	55.2082	58.0818	56.8621	47.2859
ENSMUSG00000063328	Gm9396	3	processed_pseudogene	567	-1.56607	5.16815e-09	9.06078e-07	23.8777	13.0202	17.814	13.7326	20.0849	13.0895	16.8364	16.2344	6.10013	3.84948	5.13701	6.73102	10.9691	3.21444	5.01942	6.97168	4.04995
ENSMUSG00000043843	Tmem145	7	protein_coding	2873	7.17062	5.28043e-09	9.22842e-07	0	0	0	0	0	0	0	0	0.699032	0.386084	0	1.61562	0.43296	0.0275819	0.485194	1.01918	0.45673
ENSMUSG00000026269	Rnpepl1	1	protein_coding	9467	-0.966972	5.29822e-09	9.23039e-07	14.8477	11.4954	17.5026	16.43	16.1393	12.2374	12.1804	14.5177	8.40306	6.05488	6.24209	8.13899	8.4584	6.67123	7.20271	7.48497	7.7504
ENSMUSG00000056158	Car10	11	protein_coding	6358	6.23036	5.40924e-09	9.39428e-07	0	0	0.0378246	0	0	0	0.0238325	0	0.982716	0.320782	0	1.26543	0.317919	0.124635	0.19184	1.30486	1.33289
ENSMUSG00000005233	Spc25	2	protein_coding	3188	3.48399	5.5741e-09	9.65034e-07	0.87433	0.678739	0.452614	0.0581527	0.248069	0.227125	0.617897	0.348475	5.52967	3.27733	0.28112	11.7126	3.65794	0.820268	3.11543	9.46032	6.68852
ENSMUSG00000022354	Ndufb9	15	protein_coding	1031	-1.56586	5.64219e-09	9.73779e-07	171.869	47.4073	215.297	55.2036	168.447	194.187	140.357	168.865	48.2655	21.9685	45.3104	66.7313	83.0972	47.9608	43.0403	43.6897	41.788
ENSMUSG00000047205	Dusp18	11	protein_coding	4632	3.47076	5.75445e-09	9.85581e-07	0	0.164875	0.051919	0	0	0.23448	0.0654263	0	0.626275	0.896077	0.145112	1.00209	0.604223	0.547446	0.589345	1.56983	0.873468
ENSMUSG00000030704	Rab6a	7	protein_coding	3728	1.15756	5.7593e-09	9.85581e-07	3.73842	5.56524	3.87053	5.32103	3.81845	2.62205	6.30009	3.66112	6.58426	11.0857	13.9282	9.10296	9.38426	7.77974	10.6566	9.56923	9.65014
ENSMUSG00000044894	Uqcrq	11	protein_coding	1831	-1.54421	5.76394e-09	9.85581e-07	224.107	73.4087	260.059	156.635	276.341	293.228	191.002	231.341	72.6963	28.9807	53.2905	113.232	135.361	65.7832	69.7553	59.3831	60.0194
ENSMUSG00000033938	Ndufb7	8	protein_coding	4522	-1.26572	5.81835e-09	9.91822e-07	30.4678	13.9894	35.0469	19.6788	40.1892	30.9437	25.5338	30.6391	15.2975	6.18774	8.32394	16.0357	17.8112	10.4968	11.0846	10.5115	10.386
ENSMUSG00000082762	Gm12366	4	processed_pseudogene	873	-1.82864	5.85072e-09	9.94282e-07	28.0515	6.41521	36.0871	10.1933	30.4379	33.3837	27.2506	22.7241	7.15705	2.70511	6.80114	12.288	10.1521	7.4432	6.32047	5.14291	4.0082
ENSMUSG00000039450	Dcxr	11	protein_coding	1144	-1.66957	5.88138e-09	9.96435e-07	48.7301	18.692	50.6624	17.3399	44.3812	42.5646	40.5309	50.2197	13.3615	6.22419	8.51948	11.7214	21.7464	11.0829	13.962	11.7739	12.665
ENSMUSG00000040562	Gstm2	3	protein_coding	1679	-1.65107	5.91053e-09	9.98321e-07	151.784	70.9573	169.588	130.403	153.553	254.439	131.763	166.456	58.0128	29.1962	43.6696	39.1952	80.1048	64.14	48.6725	42.4945	34.9408
ENSMUSG00000029614	Rpl6	5	protein_coding	3140	-1.06344	6.00253e-09	1.01078e-06	521.204	275.565	505.563	350.944	443.627	420.378	426.689	395.197	227.801	132.231	161.725	217.17	326.72	214.915	184.807	171.894	160.506
ENSMUSG00000025794	Rpl14	9	protein_coding	1651	-1.13148	6.18542e-09	1.03842e-06	717.04	317.399	651.549	392.229	601.251	584.281	596.105	508.223	297.822	160.723	191.008	320.941	343.182	266.335	223.532	236.235	203.63
ENSMUSG00000060032	H2aj	6	protein_coding	1831	-1.33841	6.22864e-09	1.04252e-06	64.6985	30.6565	60.5491	34.3241	61.4188	70.6871	53.047	46.1121	19.3166	13.2885	15.4793	31.7163	29.8915	17.5278	23.8545	17.7243	18.9613
ENSMUSG00000023967	Mrps18a	17	protein_coding	3690	-1.09842	6.26714e-09	1.0458e-06	9.81998	9.69287	13.4908	9.39514	10.1588	13.7849	10.7178	11.3545	4.47503	3.55873	4.35658	6.93247	5.94136	6.31366	4.98968	4.97276	4.9933
ENSMUSG00000071415	Rpl23	11	protein_coding	1770	-1.22409	6.32348e-09	1.05006e-06	756.683	329.93	819.565	416.972	690.133	630.803	692.574	632.58	295.638	166.009	212.913	309.037	482.712	277.708	217.167	250.516	181.877
ENSMUSG00000024533	Spire1	18	protein_coding	7766	2.327	6.3306e-09	1.05006e-06	0.410193	0.245848	0	0.0477442	0.142568	0.0233091	0.175605	0.286103	0.660877	0.880018	1.05304	1.00944	0.520558	0.90814	0.81521	0.879764	0.95747
ENSMUSG00000024544	Ldlrad4	18	protein_coding	5371	2.27625	6.51762e-09	1.07786e-06	0	0.28438	0.0447755	0.172585	0	0.101109	0.141061	0.118194	0.415466	0.626222	0.959451	0.633755	0.40529	0.50163	0.562326	0.372533	0.529337
ENSMUSG00000078193	Gm2000	1	protein_coding	445	-1.43372	6.61027e-09	1.08993e-06	397.748	129.858	392.889	157.061	362.188	398.241	309.865	274.614	135.392	61.4312	97.2993	117.983	214.537	112.186	95.5413	95.0812	80.9672
ENSMUSG00000060538	Tmem219	7	protein_coding	2292	-1.21119	6.76423e-09	1.112e-06	30.4901	18.2151	33.4712	18.7656	20.7027	23.7725	22.1473	27.7665	13.1921	6.69728	9.57991	9.36076	15.6708	10.4758	8.94541	10.1777	10.9969
ENSMUSG00000039671	Zmynd8	2	protein_coding	11031	1.23401	6.82698e-09	1.119e-06	1.46196	2.03081	1.37348	0.941155	1.24745	0.754859	1.4698	0.978331	3.36814	4.26222	2.54905	3.17926	1.70555	2.70824	3.31189	2.93757	3.15229
ENSMUSG00000034394	Lif	11	protein_coding	4350	4.09132	7.21464e-09	1.17905e-06	0	0	0.11057	0	0	0	0.0348339	0	0.0769471	0.287895	0.437804	0.165986	0.142976	0.382552	0.253691	0.381439	0.490184
ENSMUSG00000035847	Ids	X	protein_coding	5101	1.39363	7.32044e-09	1.19282e-06	2.2638	2.69489	1.60295	1.56279	3.03872	1.77434	3.05966	1.18228	7.52425	6.14475	6.06141	5.43951	3.65779	3.09142	3.89413	7.95026	7.1813
ENSMUSG00000087687	Pet100	8	protein_coding	1788	-1.50949	7.40966e-09	1.20013e-06	17.1482	7.33233	15.0642	8.29489	18.1345	21.0581	11.1866	8.87614	5.4289	3.50208	4.4798	3.63442	7.91347	4.56488	4.67773	3.73929	4.5562
ENSMUSG00000063954	H2ac19	3	protein_coding	528	-1.6806	7.42049e-09	1.20013e-06	115.386	60.5079	149.395	120.434	153.076	212.902	160.998	117.226	42.2626	22.3633	33.523	55.286	89.5227	36.92	35.7511	37.2483	30.8579
ENSMUSG00000078490	Cfap74	4	protein_coding	9951	3.92914	7.45259e-09	1.20013e-06	0.0800311	0	0	0	0	0.0545729	0.0304547	0	0.39243	0.463851	0.242043	0.259141	0.156252	0.167229	0.0642046	0.647356	0.456032
ENSMUSG00000005510	Ndufs3	2	protein_coding	2178	-1.14341	7.46541e-09	1.20013e-06	58.5043	25.5385	52.7795	26.2169	43.3547	40.8912	39.308	40.0043	23.7183	12.0749	12.9617	20.7907	23.1303	20.0108	17.8939	19.0681	16.8441
ENSMUSG00000030603	Psmc4	7	protein_coding	2163	-1.02792	7.47357e-09	1.20013e-06	31.0198	20.0664	30.2418	24.5131	30.1273	31.2995	26.7607	21.9385	14.4431	13.052	9.78871	13.4479	12.5798	12.3462	15.0911	16.9441	11.3241
ENSMUSG00000031555	Adam9	8	protein_coding	4115	1.3126	7.59058e-09	1.21539e-06	1.69342	2.69105	1.98703	3.82946	2.49841	2.24348	3.90325	1.73554	5.8837	7.77362	8.97027	5.28902	4.30753	5.50752	7.0291	5.49094	7.33421
ENSMUSG00000055862	Izumo4	10	protein_coding	2799	-1.3659	7.65783e-09	1.22263e-06	22.5487	10.6865	18.3009	8.87544	18.987	22.8941	12.4513	21.8865	8.88919	4.76828	5.70338	6.30167	3.99966	7.81387	7.22132	7.67159	7.16881
ENSMUSG00000023353	Agap3	5	protein_coding	5321	-0.982133	8.19601e-09	1.30479e-06	18.6712	10.9319	18.666	16.7587	16.23	16.1593	15.6055	22.1907	9.28904	7.59873	7.72668	7.81222	9.26316	8.7121	9.02719	8.7038	8.85723
ENSMUSG00000017740	Slc12a5	2	protein_coding	7447	2.67007	8.26028e-09	1.31125e-06	0.0267353	0.136735	0.0322934	0	0.169914	0.145845	0.142432	0.0852453	0.434487	0.485284	0.421208	1.14963	1.04396	0.148973	0.226181	0.91745	0.756205
ENSMUSG00000021364	Elovl2	13	protein_coding	3966	5.63448	8.31815e-09	1.31667e-06	0	0	0	0	0	0.0456426	0	0	0.787709	0.288704	0	0.728229	0.313639	0.139864	0.453993	0.455286	0.523859
ENSMUSG00000054013	Tmem179	12	protein_coding	2499	7.06509	8.73177e-09	1.3782e-06	0	0	0	0	0	0	0	0	1.78589	0.143182	0.0448285	1.07317	0.497757	0.126839	0.255662	1.30841	0.262542
ENSMUSG00000104222	Gm7292	6	lincRNA	2527	2.27484	8.9714e-09	1.412e-06	0.236364	0.755541	0	1.32055	0.312957	0.0716337	0.239853	0.125608	2.16347	1.69915	2.63774	0.938826	2.09203	2.13238	2.34442	1.62222	1.57943
ENSMUSG00000027937	Jtb	3	protein_coding	1531	-1.08267	9.03345e-09	1.41774e-06	60.7306	51.7947	77.9115	71.686	69.2181	76.0254	72.646	70.1787	39.8632	21.3613	23.5614	33.6866	45.4984	34.2126	30.4256	32.8002	31.2833
ENSMUSG00000036667	Tcaf1	6	protein_coding	9638	1.77469	9.18385e-09	1.43727e-06	0.247891	0.501844	0.149713	0.365473	0.689259	0.150254	0.440212	0.461066	1.0303	1.53698	2.22588	1.24146	0.548511	1.20862	0.958187	1.20004	1.76424
ENSMUSG00000083382	Gm6433	5	processed_pseudogene	875	-2.26992	9.45156e-09	1.475e-06	3.86818	0.581868	3.57298	2.33063	3.97681	3.93069	3.29031	4.53444	0.637562	0.204464	0.89621	0.825187	1.24389	0.362253	0.796551	0.446188	0.812305
ENSMUSG00000062758	Gm16477	7	processed_pseudogene	801	-1.2899	9.54391e-09	1.48523e-06	39.0241	22.4057	33.026	33.7916	34.1612	38.4184	38.9696	40.2212	14.4864	8.26409	11.1886	17.5133	24.4586	14.7406	12.327	14.5004	12.2864
ENSMUSG00000054312	Mrps21	3	protein_coding	739	-1.34603	9.89823e-09	1.53606e-06	118.812	39.4424	164.34	71.2462	121.141	139.377	103.342	116.184	49.0681	25.5165	28.4235	65.0435	63.1205	41.1763	38.1972	40.415	36.4003
ENSMUSG00000027673	Ndufb5	3	protein_coding	4995	-1.09745	9.94012e-09	1.53825e-06	17.3388	11.9257	15.0697	12.5821	17.226	19.6058	16.169	16.4583	7.37121	4.97141	7.34507	8.77639	10.3969	7.5832	7.13959	7.02472	5.96547
ENSMUSG00000060938	Rpl26	11	protein_coding	1444	-1.25055	1.00128e-08	1.54223e-06	1024.72	406.532	1031.74	536.529	984.5	904.967	880.726	853.536	382.162	201.158	322.813	426.451	590.936	349.349	286.95	301.902	270.419
ENSMUSG00000070498	Tmem132b	5	protein_coding	8238	5.34547	1.00215e-08	1.54223e-06	0	0	0	0	0	0	0.0551811	0	0.568837	0.204142	0.00679936	0.438237	0.471858	0.0673343	0.260868	0.752346	0.48449
ENSMUSG00000055839	Elob	17	protein_coding	1398	-1.18999	1.01871e-08	1.56337e-06	112.936	49.2564	138.651	67.897	143.574	135.44	83.5676	86.9588	56.2655	27.9237	38.1835	52.3858	59.5031	43.816	44.4546	37.666	43.5674
ENSMUSG00000019699	Akt3	1	protein_coding	5124	1.83161	1.02361e-08	1.56655e-06	0.854829	0.894264	0.281603	0.795979	0.6791	0.459258	0.739302	0.650432	1.50245	3.715	3.62927	2.63709	1.51724	1.5929	2.22171	2.6001	2.16606
ENSMUSG00000050711	Scg2	1	protein_coding	2515	5.17901	1.02995e-08	1.57191e-06	0.554148	0.303659	9.27532	2.13771	3.08161	1.15161	24.7023	0.946553	481.606	70.8227	2.8285	290.661	157.96	18.9679	82.7002	348.016	265.937
ENSMUSG00000028234	Rps20	4	protein_coding	4080	-1.21715	1.03383e-08	1.57349e-06	318.214	134.615	309.158	149.358	264.157	261.722	261.347	242.104	110.425	62.6962	91.4744	125.725	182.049	107.366	87.9911	85.7261	85.8307
ENSMUSG00000049517	Rps23	13	protein_coding	1268	-1.13919	1.03834e-08	1.57604e-06	1076.19	570.266	1032.13	623.428	913.211	870.116	948.001	874.757	407.137	237.206	336.432	472.058	707.661	384.715	334.337	341.382	308.298
ENSMUSG00000032802	Srxn1	2	protein_coding	2820	1.69581	1.09913e-08	1.66165e-06	1.20023	1.89571	1.7056	0.591673	1.73873	0.577718	1.55826	1.06929	3.63998	3.09597	4.56845	5.04769	4.13529	3.70924	3.52198	4.68982	5.50621
ENSMUSG00000043770	Gm12481	4	processed_pseudogene	297	-1.28152	1.10075e-08	1.66165e-06	500.76	186.425	485.836	271.532	496.873	538.179	414.787	452.07	184.453	88.1882	168.794	245.542	215.692	151.015	179.721	148.541	167.889
ENSMUSG00000024064	Galnt14	17	protein_coding	5898	4.77648	1.11905e-08	1.68468e-06	0	0	0	0.0942985	0.0268173	0	0	0	0.643183	0.351867	0.0474849	1.15425	0.342714	0.0537422	0.157563	0.901898	0.435689
ENSMUSG00000104814	Gm42979	5	TEC	2228	3.1404	1.13005e-08	1.69664e-06	0	0.114258	0.107939	0.249628	0	0	0.204031	0	0.751167	1.44538	1.00562	0.185186	0.139575	0.78247	0.80814	1.139	0.687111
ENSMUSG00000006333	Rps9	7	protein_coding	2522	-1.08202	1.13484e-08	1.69871e-06	751.865	349.449	646.04	377.324	534.211	537.744	542.602	573.341	274.996	178.268	231.671	315.13	369.296	258.812	232.903	223.188	207.75
ENSMUSG00000021795	Sftpd	14	protein_coding	2417	4.48732	1.13779e-08	1.69871e-06	0	0	0.298497	0	0	0.149788	0.0626923	0.262649	1.61567	2.73874	1.11238	1.74972	0.964957	3.83592	1.27362	2.56426	3.57408
ENSMUSG00000099152	Mir6969	17	miRNA	61	-2.04045	1.14063e-08	1.69871e-06	306.806	231.614	410.014	240.096	329.302	186.953	188.788	286.19	60.3593	19.9437	58.7679	109.912	114.703	84.4391	56.1775	62.4023	34.9557
ENSMUSG00000030208	Emp1	6	protein_coding	5935	2.03668	1.16327e-08	1.72779e-06	0.503195	2.72367	1.45874	1.74926	1.38581	1.83001	2.75736	2.24621	5.86535	7.92192	12.0426	4.34492	2.38404	13.8458	5.22589	5.18031	11.0362
ENSMUSG00000030096	Slc6a6	6	protein_coding	8457	1.76644	1.17099e-08	1.7346e-06	1.76567	3.92823	1.56402	1.79757	0.935134	1.26287	3.26096	0.919542	5.59384	10.2939	5.32512	4.30547	2.35335	6.09993	7.22503	9.42913	8.5661
ENSMUSG00000028487	Bnc2	4	protein_coding	8174	5.5586	1.1788e-08	1.74151e-06	0	0	0	0	0	0	0.0185377	0	0.0955485	0.105059	0.890838	0.0126191	0	0.19389	0.21317	0.0179111	0.11371
ENSMUSG00000006057	Atp5g1	11	protein_coding	4912	-1.41341	1.18691e-08	1.74883e-06	18.3614	7.85157	28.6413	17.6257	25.5993	26.4968	17.2134	23.0368	10.0398	3.97732	6.30604	9.74366	9.2431	8.4857	8.06429	7.17323	6.63394
ENSMUSG00000006435	Neurl1a	19	protein_coding	7284	2.82128	1.19616e-08	1.75778e-06	0.218668	0	0	0	0.23886	0.049703	0.166422	0.108941	0.566751	0.70246	0.66133	0.750531	0.192117	0.815927	0.701702	1.03848	0.908237
ENSMUSG00000002028	Kmt2a	9	protein_coding	16670	1.25505	1.20264e-08	1.76263e-06	1.7318	2.42045	1.67347	2.24649	2.08741	1.56369	1.80887	1.3519	3.52055	7.97834	5.2149	3.73116	2.58367	3.95501	5.60261	3.80285	3.56515
ENSMUSG00000023571	C1qtnf12	4	protein_coding	1366	-1.43303	1.21212e-08	1.77183e-06	26.6726	12.952	23.7672	20.7649	15.8632	28.3587	21.7418	21.1452	10.5366	6.18183	3.77248	7.17357	10.2444	8.12152	8.674	7.5382	9.24581
ENSMUSG00000049001	Ndnf	6	protein_coding	10114	4.45175	1.21965e-08	1.77816e-06	0.0393707	0.0125849	0	0	0	0	0	0	0.0551579	0.431611	0.188298	0.0917872	0	0.164534	0.264165	0.0820279	0.145957
ENSMUSG00000068290	Ddrgk1	2	protein_coding	2084	-1.05977	1.2347e-08	1.7913e-06	77.862	49.8995	77.4319	62.2714	70.432	72.9633	66.7476	70.5188	44.7043	22.286	29.4311	27.3215	41.0354	37.7582	31.2427	30.466	31.771
ENSMUSG00000027332	Ivd	2	protein_coding	5505	-1.21526	1.23514e-08	1.7913e-06	35.2263	21.3411	47.2678	41.8266	42.4369	46.2657	62.4551	66.3651	21.1999	12.8956	12.3015	18.3999	26.6629	24.6725	19.6455	24.7245	15.5531
ENSMUSG00000032890	Rims3	4	protein_coding	7972	3.68772	1.25344e-08	1.80993e-06	0.224771	0.207562	0.120667	0.116276	0.138884	0	0.399156	0	2.11334	1.89409	0.182682	3.41585	2.65256	0.417486	1.20214	3.44037	2.46213
ENSMUSG00000029642	Polr1d	5	protein_coding	3043	-1.24139	1.25451e-08	1.80993e-06	45.2108	27.8158	50.6584	26.1972	43.7653	45.9833	41.5293	51.6327	18.0028	10.7943	12.7194	22.8804	30.2491	16.7183	17.102	15.3478	14.805
ENSMUSG00000046364	Rpl27a	7	protein_coding	2774	-1.1931	1.28784e-08	1.84943e-06	569.373	219.511	478.724	306.757	468.747	501.227	505.382	429.775	193.785	114.503	154.127	266.014	310.021	185.795	164.132	170.067	153.873
ENSMUSG00000031897	Psmb10	8	protein_coding	1705	-1.69199	1.29271e-08	1.84943e-06	300.69	115.563	372.229	169.407	426.081	343.988	245.732	286.787	99.0745	36.18	63.8977	142.714	181.66	80.8695	74.4333	55.1274	53.552
ENSMUSG00000023033	Scn8a	15	protein_coding	15766	4.21723	1.29457e-08	1.84943e-06	0	0	0	0	0	0	0.0672771	0	0.254766	0.181562	0.031975	0.085052	0.325451	0.0150786	0.0552599	0.399304	0.291301
ENSMUSG00000111977	Gm47163	10	bidirectional_promoter_lncRNA	1665	4.15522	1.29525e-08	1.84943e-06	0	0	0	0	0	0.326159	0.273022	0	1.40723	1.096	0.100925	2.10633	1.49417	0.809086	0.732563	3.19483	2.33146
ENSMUSG00000049723	Mmp12	9	protein_coding	7237	5.75986	1.30416e-08	1.85718e-06	0	0	0.0332305	0	0	0	0	0	0.138754	0.301597	0.178016	0.384829	0.236335	0.208044	0.208668	0.188814	0.392852
ENSMUSG00000036845	Lin37	7	protein_coding	1388	-1.30721	1.30738e-08	1.85718e-06	28.1146	20.358	37.4248	32.4567	45.6957	47.6021	15.2837	22.8682	15.6749	7.91416	9.76598	15.2345	11.3142	15.7001	12.7629	13.0794	12.1324
ENSMUSG00000081087	Rps15a.ps7	2	processed_pseudogene	392	-1.74125	1.32668e-08	1.87633e-06	16.7608	9.09168	14.7238	12.7693	8.06982	11.5445	10.0503	9.3118	3.41551	2.19069	5.28696	4.21014	3.56985	0.8086	4.88954	4.23281	2.09213
ENSMUSG00000020230	Prmt2	10	protein_coding	3381	1.63245	1.32763e-08	1.87633e-06	0.588872	1.31763	0.497907	0.493498	0.701724	0.2677	0.98598	0.375523	2.24401	3.00558	2.35252	1.67795	1.24169	2.41408	2.26761	1.34237	2.0699
ENSMUSG00000053141	Ptprt	2	protein_coding	12611	3.58428	1.33164e-08	1.8772e-06	0	0	0	0.0147007	0	0.0717701	0.0360464	0.0503387	0.362739	0.32629	0.0488577	0.155406	0.369884	0.232494	0.124352	0.456634	0.377184
ENSMUSG00000004113	Cacna1b	2	protein_coding	9942	6.54032	1.35131e-08	1.90009e-06	0	0	0	0	0	0	0	0	0.134669	0.136762	0	0.0622501	0.0625575	0.0637641	0.0525786	0.196346	0.230972
ENSMUSG00000037916	Ndufv1	19	protein_coding	2634	-1.07249	1.36701e-08	1.9173e-06	47.091	28.4141	50.3986	42.6525	55.0047	51.6803	43.2606	41.7551	24.2716	14.5625	15.3111	28.5871	28.3347	18.5923	22.1611	21.9923	19.1173
ENSMUSG00000041697	Cox6a1	5	protein_coding	702	-1.30139	1.39311e-08	1.94714e-06	296.377	159.195	352.512	272.804	342.023	399.169	257.078	323.967	142.089	72.9897	99.8183	153.253	157.702	121.573	131.139	106.78	112.075
ENSMUSG00000043384	Gprasp1	X	protein_coding	8119	1.33681	1.396e-08	1.94714e-06	1.37326	1.70882	2.10306	1.39289	1.42213	0.936418	2.12762	1.13375	4.09519	4.63627	3.86345	4.52283	2.24066	3.24038	2.76137	5.01302	4.23577
ENSMUSG00000037996	Slc24a2	4	protein_coding	12217	5.39044	1.39882e-08	1.94714e-06	0	0	0	0	0	0	0.0744179	0	0.639284	0.275308	0.0229243	1.06382	0.496356	0.0454039	0.0665585	0.794921	0.707093
ENSMUSG00000034275	Igsf9b	9	protein_coding	16686	2.93647	1.42669e-08	1.98095e-06	0.035796	0.0991661	0.0432379	0	0.0568747	0.0433941	0	0.0190226	0.187226	0.370979	0.483393	0.247269	0.102502	0.147221	0.201891	0.503051	0.393199
ENSMUSG00000047501	Cldn4	5	protein_coding	1816	3.19974	1.52303e-08	2.10943e-06	1.42526	0.63081	0.926995	0	1.91614	0.598078	1.2516	0.436964	9.58449	6.38388	5.33605	8.06557	2.39737	11.4762	7.06833	11.7705	12.6148
ENSMUSG00000002265	Peg3	7	protein_coding	13616	3.88304	1.55677e-08	2.15079e-06	0.146223	0.00934809	0.370907	0.762477	0.243944	0.319069	1.17963	0.291395	5.89169	4.0049	0.604725	12.4087	7.62817	1.11159	1.89824	13.48	8.23569
ENSMUSG00000019362	D8Ertd738e	8	protein_coding	616	-1.10257	1.56767e-08	2.16047e-06	221.722	94.8428	208.085	105.336	209.008	195.418	156.447	159.736	88.2081	56.6343	61.9236	99.9669	100.713	68.6943	75.9024	71.2221	84.8518
ENSMUSG00000010406	Mrpl52	14	protein_coding	1109	-1.35591	1.57305e-08	2.16249e-06	109.154	31.5626	99.9688	67.0349	77.0162	80.1443	87.7191	73.5569	36.7216	16.3258	23.3851	35.809	55.1003	35.5128	24.0393	23.3228	25.6363
ENSMUSG00000066068	Gm13611	2	processed_pseudogene	318	-2.72959	1.59014e-08	2.18057e-06	6.88702	2.00131	9.83131	2.33196	7.95816	21.6311	18.5835	16.4694	2.45602	0.562599	3.17056	1.29746	2.44476	0.996765	2.19177	1.07425	0.515796
ENSMUSG00000056412	Psenen.ps	4	processed_pseudogene	306	-1.75612	1.61288e-08	2.20122e-06	39.6894	14.9745	47.1547	15.1463	29.9797	36.6769	36.6438	24.3763	10.2093	4.67729	6.04063	7.75298	17.7844	7.76891	11.1988	8.29311	8.75505
ENSMUSG00000083621	Gm14586	X	processed_pseudogene	408	-1.66284	1.61713e-08	2.20122e-06	37.5748	14.0386	44.797	18.63	31.4011	47.473	41.2243	47.456	15.314	4.99885	10.5711	14.6633	13.7194	8.5458	12.8122	8.13363	12.1945
ENSMUSG00000055639	Dach1	14	protein_coding	7317	4.38483	1.6183e-08	2.20122e-06	0	0	0.0328672	0.050674	0	0	0.0414179	0	0.350716	0.259178	0	0.789437	0.212501	0.184109	0.142883	0.693643	0.43339
ENSMUSG00000068617	Efcab1	16	protein_coding	4431	4.19596	1.62108e-08	2.20122e-06	0	0	0	0	0.0713918	0.0817054	0.512956	0	2.5432	1.13861	0.505648	2.56067	1.71944	0.28614	1.00932	3.24905	1.66577
ENSMUSG00000020163	Uqcr11	10	protein_coding	641	-1.44571	1.63974e-08	2.22111e-06	250.658	86.1795	262.249	134.777	265.012	305.839	203.061	195.844	83.3754	35.1672	64.0525	117.47	138.507	63.1718	69.4082	70.4999	62.948
ENSMUSG00000023473	Celsr3	9	protein_coding	12063	4.16833	1.64607e-08	2.22425e-06	0.082524	0	0.139553	0	0	0	0.175859	0	0.730688	0.682226	0.0510772	1.29972	0.670257	0.190503	0.438153	2.43544	1.47756
ENSMUSG00000043940	Wdfy3	5	protein_coding	15346	1.42912	1.6649e-08	2.24422e-06	0.454086	0.315181	0.7052	1.07518	0.597796	0.849298	0.799798	0.651534	1.44683	2.51817	2.78861	1.47201	0.891622	1.74535	1.85456	1.79676	1.91677
ENSMUSG00000035559	Mpv17l2	8	protein_coding	1322	-1.38575	1.73202e-08	2.32902e-06	27.8616	8.85786	18.737	22.9986	20.5787	24.647	18.3392	21.849	8.69293	4.57416	5.84706	7.6464	10.1149	8.09212	10.3686	8.3059	7.03074
ENSMUSG00000110279	Gm45552	7	antisense	778	-1.47051	1.73667e-08	2.32962e-06	24.5673	21.1049	13.91	25.7355	22.7698	26.2919	21.8137	25.9069	7.88757	10.44	6.69566	10.3414	8.39389	6.41684	12.3181	6.39818	5.05984
ENSMUSG00000031818	Cox4i1	8	protein_coding	1550	-1.19361	1.79292e-08	2.39926e-06	321.896	156.436	334.823	198.308	355.216	345.453	314.297	336.046	141.23	81.0734	100.607	194.651	183.274	119.12	120.998	111.425	110.054
ENSMUSG00000050751	Pgbd5	8	protein_coding	4197	5.71588	1.8034e-08	2.40747e-06	0	0	0	0	0	0	0.0361037	0	0.505097	0.161983	0	0.688147	0.111141	0.0377617	0.152228	1.33719	0.61227
ENSMUSG00000024304	Cdh2	18	protein_coding	8066	3.87689	1.81008e-08	2.41058e-06	0.0246835	0.236704	0	0	0.0392186	0	0.206645	0	1.00978	1.11345	0.493049	1.73917	0.42409	0.520688	0.568865	1.66383	1.51836
ENSMUSG00000020646	Mboat2	12	protein_coding	9566	3.58627	1.84111e-08	2.44603e-06	0.020813	0	0.15084	0.0193802	0.0496033	0	0.0633608	0	0.804783	0.201985	0.0819762	0.851842	0.27632	0.0911218	0.255011	0.790746	0.600126
ENSMUSG00000030035	Wbp1	6	protein_coding	2403	-1.13825	1.84643e-08	2.44722e-06	24.1104	14.2486	22.3175	15.5071	20.8653	22.7497	21.6918	22.6533	11.4684	7.0282	7.87867	12.5341	8.54109	8.44202	9.03978	9.38262	9.62433
ENSMUSG00000008668	Rps18	17	protein_coding	2451	-1.18401	1.86366e-08	2.46417e-06	657.81	336.411	687.812	409.357	554.461	614.621	615.692	528.176	234.891	146.76	205.976	305.195	459.799	241.608	207.066	213.605	166.276
ENSMUSG00000060126	Tpt1	14	protein_coding	2380	-1.22909	1.87414e-08	2.47212e-06	2790.63	1594.36	2733.39	2004.25	2554.09	2530.84	2467.16	2546.36	1217.65	564.983	835.114	1236.31	2078.17	1017.14	722.02	841.072	712.398
ENSMUSG00000054459	Vsnl1	12	protein_coding	1956	5.19327	1.89925e-08	2.49923e-06	0.101788	0	0	0	0	0	0	0	1.31196	0.219517	0.200456	0.527343	0.794922	0.283589	0.237553	1.19759	0.78266
ENSMUSG00000033701	Acbd6	1	protein_coding	6453	-1.0965	1.90371e-08	2.49923e-06	9.10177	6.17383	8.72066	5.05637	9.36314	9.93035	9.55704	10.5263	4.04589	2.88335	2.75161	5.19498	5.0841	3.97872	4.29336	4.05358	3.79577
ENSMUSG00000024213	Nudt3	17	protein_coding	4607	-0.993967	1.94107e-08	2.54225e-06	13.8292	12.7919	14.564	8.65184	16.9258	13.8308	12.9589	15.0197	7.19281	5.44447	6.22503	6.76163	9.55128	6.81141	6.7449	6.52527	6.21866
ENSMUSG00000064068	Mtx1	3	protein_coding	3584	-1.05433	1.94898e-08	2.54659e-06	10.4993	7.20942	8.58889	7.39701	10.2827	8.83879	9.80868	9.12202	4.29607	3.27463	3.96968	5.55459	4.98911	4.62103	3.92182	4.26199	4.08837
ENSMUSG00000025932	Eya1	1	protein_coding	7808	6.54363	2.01119e-08	2.61548e-06	0	0	0	0	0	0	0	0	0.100027	0.183306	0.0502167	0.105685	0	0.111638	0.0743876	0.143755	0.420141
ENSMUSG00000021303	Gng4	13	protein_coding	3340	3.92085	2.01382e-08	2.61548e-06	0.23844	0.0381088	0	0	0.331491	0.216789	0.725879	0	3.54095	1.83192	0.687587	6.02214	3.58457	0.450783	1.47813	5.46463	4.25609
ENSMUSG00000040462	Os9	10	protein_coding	2629	-1.02037	2.01822e-08	2.61548e-06	207.276	155.848	209.204	176.435	189.393	202.501	203.631	226.075	139.88	57.3671	67.3905	104.757	122.367	96.9361	98.8429	101.873	81.8348
ENSMUSG00000117804	Gm6252	19	processed_pseudogene	580	-1.73936	2.02059e-08	2.61548e-06	10.2981	5.04745	11.6098	7.03206	10.3628	14.9808	14.6302	12.3134	2.50078	1.97414	3.28353	5.69095	5.09353	3.14239	2.10296	3.61806	2.16812
ENSMUSG00000039954	Stk32a	18	protein_coding	8271	4.3559	2.02904e-08	2.61921e-06	0.096287	0	0.145381	0	0	0	0.238164	0	1.49736	0.6792	0.297978	2.4568	1.35353	0.162874	0.646056	2.20083	1.77819
ENSMUSG00000090862	Rps13	7	protein_coding	2691	-1.13298	2.03383e-08	2.61921e-06	304.528	123.216	248.353	110.504	244.277	254.677	229.065	205.356	92.2522	68.4511	87.4646	135.385	130.872	105.981	89.3566	93.9765	78.71
ENSMUSG00000028648	Ndufs5	4	protein_coding	860	-1.2139	2.03765e-08	2.61921e-06	90.9829	61.5697	99.5512	66.3958	88.6479	103.559	74.5303	85.0735	38.0128	20.8031	22.6658	45.2174	65.9915	31.9736	33.5659	33.3668	34.5211
ENSMUSG00000063556	Gm10132	14	processed_pseudogene	468	-1.25867	2.04897e-08	2.62766e-06	213.136	156.113	189.616	84.3766	210.215	184.113	175.487	184.478	69.1373	38.5337	95.2702	97.6383	112.296	62.3106	59.3229	69.3444	54.5575
ENSMUSG00000022956	Atp5o	16	protein_coding	1972	-1.28579	2.06707e-08	2.64475e-06	60.5773	31.4336	66.2198	33.5621	72.9083	78.2088	51.4824	48.5291	27.7802	13.7174	15.9632	32.5346	33.1158	22.7843	21.8249	19.7484	17.2174
ENSMUSG00000035187	Nkx6.1	5	protein_coding	3138	4.78599	2.08284e-08	2.65878e-06	0	0	0.919652	0.354476	0.453638	0.0576859	0.772606	0	9.95555	3.62602	0.1428	23.0095	9.01803	1.11112	3.70184	17.6203	11.1161
ENSMUSG00000025260	Hsd17b10	X	protein_coding	1298	-1.19956	2.09372e-08	2.66653e-06	58.9009	28.732	67.2554	39.9918	63.6086	63.5935	59.4202	63.3355	26.561	15.5751	18.0381	32.8994	30.7859	28.9377	22.5078	23.3482	19.5867
ENSMUSG00000027273	Snap25	2	protein_coding	6791	5.29689	2.11864e-08	2.69209e-06	0	0	0	0	0.0465818	0	0.22313	0	2.08656	0.911524	0	2.93147	1.41955	0.175032	0.530271	3.01104	2.01275
ENSMUSG00000061518	Cox5b	1	protein_coding	1587	-1.25403	2.12695e-08	2.69646e-06	76.5277	37.9364	85.7699	47.3114	84.0177	94.7866	57.1927	71.4025	29.1764	21.5995	21.5299	45.1721	33.0177	25.7652	29.8644	28.0141	27.7334
ENSMUSG00000060152	Pop5	5	protein_coding	2296	-1.23379	2.14784e-08	2.71673e-06	20.378	15.3006	22.8339	13.9689	24.3866	21.6812	17.885	17.9719	9.33017	5.17395	5.31832	11.1864	11.9188	6.55755	9.53695	7.97068	7.12005
ENSMUSG00000017664	Slc35c2	2	protein_coding	3914	-1.1953	2.17056e-08	2.73921e-06	54.7849	32.2274	56.2206	35.8087	59.2425	68.4947	60.1231	61.4304	29.3614	13.0729	16.2716	27.5396	38.7326	20.8736	22.4225	23.6403	18.7463
ENSMUSG00000028414	Fktn	4	protein_coding	8426	1.70697	2.20981e-08	2.7824e-06	0.21266	0.604242	0.313954	0.770078	0.619459	0.214833	0.953115	0.150682	1.57574	0.908758	1.75498	1.95867	2.10367	1.53294	1.28213	1.56379	1.6157
ENSMUSG00000061477	Rps7	12	protein_coding	2015	-1.09529	2.22634e-08	2.79685e-06	595.711	305.796	578.248	379.43	426.388	493.915	471.276	466.744	232.394	142.734	200.452	233.735	390.607	228.054	178.627	194.868	156.426
ENSMUSG00000023495	Pcbp4	9	protein_coding	4268	-1.40366	2.25102e-08	2.82147e-06	9.84292	6.44172	12.2836	6.77623	19.4561	18.0255	8.98229	11.267	4.47025	2.49832	3.91095	4.83357	5.28247	4.43745	4.73582	4.98537	4.45799
ENSMUSG00000015243	Abca1	4	protein_coding	10363	1.58983	2.27564e-08	2.84589e-06	1.46014	1.4739	1.4388	1.07338	0.900506	0.506565	2.51498	0.750417	3.24072	3.94999	7.04286	3.58327	2.32562	3.80041	2.77995	3.54134	4.01498
ENSMUSG00000026475	Rgs16	1	protein_coding	2339	3.62636	2.33029e-08	2.90767e-06	0.340483	0.326508	0	0	0.135245	0	0.45348	0	3.05288	2.90656	1.05369	4.45403	0.531806	0.880852	1.76306	2.23249	1.77651
ENSMUSG00000111356	Rpl32l	10	processed_pseudogene	399	-2.65556	2.4e-08	2.98792e-06	7.98386	3.19006	3.01365	3.25247	1.98206	6.35152	3.03814	1.98879	0.279632	0.538064	0.421152	0	0.779382	0.595811	1.31012	0.611551	0.548114
ENSMUSG00000046865	Fbl	7	protein_coding	4209	-0.995377	2.42051e-08	3.0067e-06	14.5693	10.3424	19.2551	13.7865	14.9939	14.7516	13.8963	18.0613	9.01281	6.05281	5.57603	7.08241	8.31184	7.86969	9.7286	6.50459	7.40423
ENSMUSG00000043801	Oaz1.ps	17	processed_pseudogene	685	-1.13361	2.47364e-08	3.06582e-06	24.1242	21.5546	27.7352	18.945	22.1667	28.0116	26.9873	26.644	13.1933	7.73084	9.48544	12.3477	13.3923	13.4192	11.1924	10.6153	9.81744
ENSMUSG00000028797	Tmem234	4	protein_coding	4273	-0.915218	2.47934e-08	3.06603e-06	34.9923	23.8303	27.9154	26.8563	27.8359	33.7636	26.738	26.8533	14.074	12.0248	15.3502	12.5043	19.2857	17.4323	15.4685	16.3091	14.0748
ENSMUSG00000033763	Mtss2	8	protein_coding	5311	2.37526	2.57007e-08	3.16119e-06	0.524829	0.455354	0.135844	0.139628	0.416938	0.511255	1.39801	0.179294	2.98313	2.37149	0.442958	3.41821	0.878291	1.83522	2.18723	4.8425	3.28396
ENSMUSG00000052712	BC004004	17	protein_coding	19180	-0.987221	2.57131e-08	3.16119e-06	6.92378	4.60557	5.98088	5.0939	6.67969	6.55932	5.7435	6.1066	3.70554	1.91965	2.33047	3.86672	3.68045	2.83836	3.14635	2.79885	2.81639
ENSMUSG00000025290	Rps24	14	protein_coding	6256	-1.25657	2.57341e-08	3.16119e-06	419.868	170.173	434.848	185.835	412.361	381.134	343.116	324.895	155.304	84.9233	119.458	189.364	253.312	130.556	111.392	109.437	104.621
ENSMUSG00000028354	Fmn2	1	protein_coding	7960	4.02939	2.59506e-08	3.17648e-06	0	0	0	0.139742	0	0.045482	0.0951804	0	0.60272	0.534921	0.0562946	1.16625	0.703206	0.209058	0.167824	1.0913	0.824237
ENSMUSG00000036461	Elf1	14	protein_coding	6737	1.5421	2.59732e-08	3.17648e-06	0.768374	2.72062	0.713935	1.12825	0.821716	0.806079	1.07961	0.848062	3.01415	5.78385	4.22364	2.05164	1.43093	3.11702	4.63827	2.77439	2.2967
ENSMUSG00000040721	Zfhx2	14	protein_coding	18166	1.68218	2.61344e-08	3.18743e-06	0.328797	0.413395	0.370676	0.377599	0.252498	0.199294	0.350333	0.21841	1.2468	1.03999	0.336091	1.07316	0.667619	0.396956	0.709796	2.09273	1.49884
ENSMUSG00000032297	Celf6	9	protein_coding	3621	4.83898	2.61779e-08	3.18743e-06	0	0	0	0	0.0873618	0	0	0	0.986011	0.197632	0.0618759	0.769126	0.300582	0	0.144362	0.660394	0.679466
ENSMUSG00000071074	Yipf3	17	protein_coding	2693	-1.01207	2.63948e-08	3.20679e-06	42.9542	30.2493	39.4713	41.0297	38.8814	39.121	40.3435	36.4793	24.4028	13.898	15.3709	25.8541	21.6515	18.2438	15.3778	19.6621	17.8458
ENSMUSG00000042258	Isl1	13	protein_coding	3959	2.75709	2.65517e-08	3.21268e-06	0.452609	0.707309	0.303724	1.6858	0.0399516	0.27434	0.344467	0.240524	4.08642	2.03354	4.49916	5.26294	1.72807	1.08086	1.92188	5.53473	4.75069
ENSMUSG00000062044	Lmtk3	7	protein_coding	5744	3.33496	2.65592e-08	3.21268e-06	0	0.110797	0.628018	0.193653	0	0.126057	0.580362	0.0552596	2.62228	1.75044	0.204783	3.8968	1.35347	0.538035	1.21341	4.51994	2.98881
ENSMUSG00000016252	Atp5e	2	protein_coding	1756	-1.4533	2.75491e-08	3.32516e-06	178.575	57.6255	190.227	98.0797	223.742	225.861	143.588	158.434	61.1874	30.8909	42.0418	86.4073	103.687	51.219	51.3343	49.1075	48.7586
ENSMUSG00000046387	Pcdhb17	18	protein_coding	4660	3.35439	2.77021e-08	3.33636e-06	0	0	0	0	0	0	0.130066	0	0.215485	0.307135	0.19232	0.0442697	0.0333663	0.306088	0.348989	0.136142	0.211189
ENSMUSG00000031059	Ndufb11	X	protein_coding	908	-1.15738	2.77942e-08	3.34019e-06	216.201	88.1733	181.426	123.322	170.362	201.951	141.181	175.834	93.8789	42.1257	71.9905	72.8173	109.594	65.4539	66.5894	72.1815	60.8764
ENSMUSG00000011751	Sptbn4	7	protein_coding	9563	4.01489	2.89806e-08	3.47523e-06	0	0	0.0502957	0.0969313	0.0826982	0	0.237677	0.182554	1.21339	1.02147	0.0761446	3.04171	0.894256	0.223733	0.425152	3.23542	1.9839
ENSMUSG00000090015	Gm15446	5	protein_coding	3780	2.26312	2.91157e-08	3.48389e-06	0.158014	0.0673458	1.08156	0.0980903	0.460279	0.0957769	0.440952	0.75574	1.15115	1.41989	1.85229	2.23761	1.9333	1.86577	1.3368	2.72412	2.24194
ENSMUSG00000085893	Gm12091	11	processed_pseudogene	830	-1.92114	2.93255e-08	3.50143e-06	4.31778	3.37378	4.34619	3.79716	4.38298	5.67046	4.74664	5.92755	1.61311	0.775979	0.809829	1.4913	2.43533	0.668313	1.39956	1.35234	0.7246
ENSMUSG00000096054	Syne1	10	protein_coding	40491	2.54968	2.95938e-08	3.52586e-06	0.206517	0.323781	0.0890898	0.297607	0.339845	0.0849411	0.404162	0.16462	0.402304	1.55882	5.74505	0.603743	0.529924	1.10182	1.31968	0.572494	0.788566
ENSMUSG00000030302	Atp2b2	6	protein_coding	12612	4.21862	3.04972e-08	3.6257e-06	0.0315727	0	0.0190683	0	0	0	0	0.0503347	0.38925	0.246826	0.0133238	0.376215	0.110956	0.0816807	0.0875003	0.506901	0.355479
ENSMUSG00000030802	Bckdk	7	protein_coding	3695	-1.15874	3.07369e-08	3.64637e-06	74.6818	43.5416	68.7948	56.144	74.9963	80.7357	73.7337	88.7376	45.8975	14.2931	21.0713	37.2395	43.511	30.7964	31.4538	30.8924	27.9365
ENSMUSG00000058246	Gm10037	13	protein_coding	1193	4.31702	3.11543e-08	3.68799e-06	0	0	0	0	0.13258	0	0.127014	0	1.02876	0.989758	0.328661	1.81569	0	0.929924	0.389484	0.490881	1.92483
ENSMUSG00000045967	Gpr158	2	protein_coding	8170	4.96923	3.12871e-08	3.69581e-06	0	0	0	0	0	0	0.0556404	0.0582762	0.641854	0.376645	0	0.757516	0.704163	0.116391	0.163511	1.0513	0.829819
ENSMUSG00000024194	Cuta	17	protein_coding	3740	-1.28387	3.14496e-08	3.7043e-06	26.0317	7.45323	22.1198	8.82341	21.0187	23.2807	17.0569	19.2653	9.60604	4.68792	6.11053	7.74992	9.4373	7.28865	7.11269	7.21588	7.86492
ENSMUSG00000022656	Nectin3	16	protein_coding	12747	2.04199	3.14926e-08	3.7043e-06	0.234287	0.0599122	0.150931	0.101807	0.111675	0.17041	0.178309	0.112054	0.586445	0.499652	0.193346	0.987221	0.5855	0.435161	0.323512	0.746556	0.806369
ENSMUSG00000037152	Ndufc1	3	protein_coding	1495	-1.51366	3.23757e-08	3.8001e-06	36.2238	13.452	35.7114	17.485	49.0904	46.4957	36.7922	24.3101	13.5082	6.03136	8.01794	17.8009	17.2647	10.8661	8.78026	10.9355	9.39887
ENSMUSG00000047721	Bola2	7	protein_coding	4398	-1.40951	3.26607e-08	3.82545e-06	23.2235	7.95884	26.9033	12.2245	29.5622	28.688	20.8445	24.3218	8.60013	4.21435	7.18313	12.5007	13.6466	7.00897	8.05591	5.63695	6.86227
ENSMUSG00000066839	Ecsit	9	protein_coding	2490	-1.29069	3.3841e-08	3.95219e-06	9.59506	6.95203	13.1351	10.9448	14.737	14.7577	10.6495	16.3167	6.00435	4.36848	2.81191	4.30821	7.93045	4.77367	4.4786	5.80134	4.3476
ENSMUSG00000026609	Ush2a	1	protein_coding	17322	7.9269	3.39041e-08	3.95219e-06	0	0	0	0	0	0	0	0	0.180352	0.165252	0.00970093	0.345376	0.0807863	0	0.0335307	0.431051	0.186225
ENSMUSG00000038418	Egr1	18	protein_coding	4484	3.28612	3.39568e-08	3.95219e-06	0.976839	1.98703	0.429062	0.454794	0.952397	0.524808	0.946201	0.495512	1.21924	4.03776	31.929	23.5097	1.52574	4.22369	2.40928	2.98209	2.99953
ENSMUSG00000022479	Vdr	15	protein_coding	5650	3.55131	3.41702e-08	3.96869e-06	0.140954	0.540673	0	0.2625	0	0	0.348647	0	2.48818	1.52625	0.188363	3.08532	1.81631	0.617112	0.904637	4.25828	2.85468
ENSMUSG00000034551	Hdx	X	protein_coding	9534	5.75575	3.43147e-08	3.97713e-06	0	0	0	0	0	0	0	0	0.152135	0.0300241	0.0705011	0.097371	0.0978519	0.0249348	0.0670128	0.0255936	0.0401427
ENSMUSG00000045667	Smtnl2	11	protein_coding	3815	-2.13527	3.55847e-08	4.10137e-06	2.97472	2.16866	1.26075	0.340167	5.55559	3.03674	2.62144	3.36963	0.350951	0.506471	0.851576	0.324451	0.407567	0.789313	0.624208	0.882654	0.659245
ENSMUSG00000084786	Ubl5	9	protein_coding	3468	-1.10369	3.55942e-08	4.10137e-06	26.1789	12.5889	27.3913	13.7386	22.9408	24.3759	20.0988	24.117	12.4185	7.29451	8.36644	11.5997	13.3159	9.07134	9.16112	10.3852	8.2453
ENSMUSG00000021728	Emb	13	protein_coding	6906	2.65006	3.56087e-08	4.10137e-06	0.720741	1.41918	0.557171	0.10738	0.458061	0.209694	0.94348	0.0229808	4.02284	3.61129	2.6279	6.00429	1.62106	2.14573	2.71654	4.55088	4.2989
ENSMUSG00000060419	Rps16.ps2	5	processed_pseudogene	441	-1.01455	3.62368e-08	4.16505e-06	231.152	142.581	209.951	183.289	208.022	198.258	181.077	186.416	102.465	65.7207	90.3069	108.528	123.402	99.1883	98.2518	91.4065	79.718
ENSMUSG00000029145	Eif2b4	5	protein_coding	2599	-1.18488	3.63646e-08	4.17109e-06	25.1266	10.9212	28.8698	21.2568	31.4633	32.0387	30.5503	21.4945	12.5354	8.10895	7.67244	10.4776	19.0844	10.0311	12.4254	9.98944	9.73999
ENSMUSG00000027805	Pfn2	3	protein_coding	3541	2.04607	3.64729e-08	4.17486e-06	0.281132	0.395402	0.543324	0	0.357342	0.408966	0.342338	0.224097	0.567162	1.39447	1.70839	0.669984	0.878208	1.6784	1.2138	1.47467	2.19253
ENSMUSG00000038690	Atp5j2	5	protein_coding	3306	-1.24758	3.68e-08	4.20362e-06	60.464	27.374	67.6512	49.2917	68.6067	75.5612	50.6466	60.1986	22.5779	15.6502	22.3646	26.5515	45.3385	24.9042	22.1891	19.2048	19.2832
ENSMUSG00000028804	Csmd2	4	protein_coding	17077	5.59715	3.76365e-08	4.29032e-06	0	0	0	0	0	0	0.00887318	0	0.0784025	0.0733352	0	0.0604019	0.118365	0.0417629	0.0680234	0.214331	0.163284
ENSMUSG00000066407	Gm10263	13	processed_pseudogene	300	-2.14066	3.79705e-08	4.31784e-06	11.9458	6.78846	16.8342	7.41563	12.6535	13.8781	15.6578	13.7545	0.371911	1.66979	3.36079	6.87656	1.55487	2.64143	4.64654	2.11474	1.64023
ENSMUSG00000066487	Gm5786	12	processed_pseudogene	882	-1.82174	3.80478e-08	4.31784e-06	5.86909	3.17487	4.90794	2.52232	4.12458	5.33614	4.12319	4.85833	1.518	0.649093	1.01611	1.75422	1.93918	1.43751	1.2512	1.49393	0.371935
ENSMUSG00000063882	Uqcrh	4	protein_coding	1237	-1.40825	3.81116e-08	4.31784e-06	248.349	106.807	246.71	124.093	293.961	273.796	248.421	256.726	102.824	44.4301	59.5904	118.575	155.11	81.2928	66.7683	66.5156	68.0225
ENSMUSG00000105095	X8430422M14Rik	3	TEC	822	-1.80359	3.8419e-08	4.34377e-06	20.1035	13.3168	20.187	8.34484	28.8629	25.325	13.0881	12.5497	7.05817	3.04707	1.22657	7.02714	4.16145	5.20573	6.35932	5.99633	5.65368
ENSMUSG00000039860	Srrm3	5	protein_coding	6406	3.96727	3.86495e-08	4.36094e-06	0	0	0.0375412	0	0	0.169546	0.023654	0	0.783765	0.307207	0.201109	0.466953	0.339809	0.160811	0.28107	0.944649	0.614511
ENSMUSG00000002014	Ssr4	X	protein_coding	3096	-1.30115	3.94975e-08	4.44526e-06	211.638	105.083	239.479	160.72	209.563	241.299	149.814	160.09	92.9057	34.0824	55.1809	79.8934	165.38	69.9262	63.8412	61.3017	52.4316
ENSMUSG00000048385	Scrt1	15	protein_coding	4380	4.56357	3.96075e-08	4.44526e-06	0	0.0290602	0	0	0	0	0.380548	0	1.60482	0.947632	0.0895187	1.48364	1.27797	0.217104	0.517167	3.99996	1.95979
ENSMUSG00000003068	Stk11	10	protein_coding	4580	-0.866187	3.97021e-08	4.44526e-06	32.1251	23.0945	37.7011	32.5446	38.2643	37.0732	33.7462	33.9588	19.0503	17.2891	14.0889	20.5396	20.1318	19.482	17.6909	19.1371	18.3243
ENSMUSG00000038489	Polr2l	7	protein_coding	1650	-1.43209	3.97638e-08	4.44526e-06	44.4048	12.1112	45.4743	16.8537	49.847	57.5968	35.9074	42.1291	17.2431	7.04783	10.4218	19.3794	20.0719	12.4387	17.4245	11.5645	11.5313
ENSMUSG00000042729	Wdr74	19	protein_coding	1867	-1.11561	3.98591e-08	4.44526e-06	20.9015	17.5211	25.2468	20.952	26.432	28.2144	25.241	30.092	11.3545	8.54764	6.96039	12.3203	16.3232	10.7383	11.4484	12.4684	11.1574
ENSMUSG00000022570	Tsta3	15	protein_coding	2906	-1.20813	3.98783e-08	4.44526e-06	35.9006	17.6953	30.7852	19.9043	24.9826	28.2802	27.1664	28.6172	14.4362	7.12917	9.38693	13.9495	15.3025	11.6983	11.2526	10.3784	10.4984
ENSMUSG00000002279	Lmf1	17	protein_coding	13589	-1.15761	4.08674e-08	4.54638e-06	3.04748	1.5455	4.14117	2.10098	2.60724	2.81072	2.39741	2.61609	1.44506	0.816263	1.11705	1.29799	1.2243	1.25958	0.991609	1.36109	1.20301
ENSMUSG00000084842	Pabpc1l2b.ps	X	processed_pseudogene	690	5.23341	4.15852e-08	4.61696e-06	0	0	0	0	0	0	0.219605	0	1.4553	2.33356	0.487071	0.597962	0.450686	0.229689	0.589236	4.52654	4.75429
ENSMUSG00000075334	Rprm	2	protein_coding	1460	-2.90159	4.18329e-08	4.63517e-06	24.9554	4.88211	18.4485	10.5393	9.85845	15.7461	17.9549	26.5234	1.68124	0.784247	0.959129	0.777145	6.92235	3.25656	1.9891	1.805	1.42303
ENSMUSG00000006575	Rundc3a	11	protein_coding	2941	3.31288	4.20524e-08	4.65019e-06	0.135394	0	0.572398	0	1.02183	0.3693	1.33958	0.539631	8.91524	3.13892	0.30473	6.45335	4.22949	0.996935	3.17959	11.9806	5.76302
ENSMUSG00000001909	Trmt1	8	protein_coding	6306	-0.911203	4.29363e-08	4.73848e-06	12.6922	9.3858	14.1868	10.2897	12.6414	12.3722	12.375	11.7532	7.05959	5.22023	4.82321	7.88416	6.756	7.36383	5.65529	7.01148	5.51426
ENSMUSG00000061603	Akap6	12	protein_coding	14848	6.29394	4.41615e-08	4.864e-06	0	0	0	0	0	0	0	0	0.112715	0.0554263	0.0264071	0.0486287	0	0.0320216	0.0352058	0.128184	0.0883745
ENSMUSG00000002308	Cd320	17	protein_coding	2883	-1.36525	4.42918e-08	4.86867e-06	16.2289	6.79905	17.1003	15.8833	21.1221	17.1412	14.0858	15.1934	7.23698	2.73045	4.31319	7.33452	7.82018	6.62419	6.40653	7.09259	4.51353
ENSMUSG00000022012	Enox1	14	protein_coding	7962	3.52514	4.50216e-08	4.93909e-06	0	0	0	0.0931378	0	0	0	0.0398657	0.182172	0.175266	0.52763	0.142506	0.117172	0.149289	0.131308	0.0980694	0.274677
ENSMUSG00000084093	Gm16418	1	processed_pseudogene	171	-1.77073	4.51153e-08	4.93959e-06	103.624	27.5409	97.0394	54.2078	98.046	101.624	57.5981	81.673	28.7089	9.62537	19.9813	44.0341	30.9155	19.9266	16.3037	17.1234	20.1432
ENSMUSG00000003531	Dgcr6	16	protein_coding	2985	-1.24941	4.5895e-08	5.01505e-06	18.0755	9.12518	17.4022	9.06769	16.1613	24.1358	17.6147	20.4695	6.87755	3.99168	5.53564	8.25878	10.5741	7.5659	7.29671	6.42516	6.13598
ENSMUSG00000036199	Ndufa13	8	protein_coding	1251	-1.33226	4.65206e-08	5.07341e-06	148.488	69.2886	143.986	94.3996	183.961	173.783	107.317	140.564	64.5716	24.5692	33.8497	72.2286	98.1891	50.8016	43.039	46.7342	41.126
ENSMUSG00000035121	Neil2	14	protein_coding	5017	2.7442	4.71435e-08	5.13123e-06	0.0793691	0	0.0958696	0	0.0945795	0.216486	0.151014	0.0632671	0.46702	0.492108	0.346105	1.06911	0.526864	0.142154	0.428349	1.26455	0.566687
ENSMUSG00000033307	Mif	10	protein_coding	745	-1.26629	4.77584e-08	5.18796e-06	166.494	85.7669	163.662	88.3406	152.012	150.889	124.069	136.338	69.6397	34.0522	41.8783	79.6112	52.1768	54.4595	63.2273	53.0597	51.3719
ENSMUSG00000033855	Ston1	17	protein_coding	4521	3.1369	4.84062e-08	5.24805e-06	0	0	0	0.369059	0.104956	0.0800789	0.335163	0	0.345505	1.64621	2.66375	0.501939	0.619058	1.22694	0.590967	0.582901	0.84654
ENSMUSG00000060019	Gm10073	8	processed_pseudogene	342	-1.58563	4.85976e-08	5.25578e-06	64.6194	18.9809	61.177	54.7499	82.3216	83.6284	58.9273	68.6796	23.4891	8.47451	19.8175	33.1764	30.4609	17.3778	17.8321	19.4066	15.9867
ENSMUSG00000023939	Mrpl14	17	protein_coding	949	-1.25472	4.86672e-08	5.25578e-06	36.0851	18.6432	36.7449	21.8796	33.8337	37.7678	31.1357	31.6073	11.2867	7.46543	10.211	12.2822	20.1527	15.6148	15.056	12.3933	12.6748
ENSMUSG00000099764	Rps10.ps2	16	processed_pseudogene	496	-1.06053	4.88255e-08	5.26261e-06	537.081	303.581	523.645	319.949	451.546	420.065	428.92	472.597	229.22	133.531	182.833	268.061	327.901	192.995	197.666	165.395	168.983
ENSMUSG00000046785	Epm2aip1	9	protein_coding	7165	1.23978	4.93591e-08	5.30979e-06	1.05593	2.11399	0.704853	1.29372	1.54526	1.81903	1.73416	1.46191	3.30126	2.97137	4.65148	3.80058	2.82111	2.99718	3.16957	3.9777	3.68566
ENSMUSG00000053965	Pde5a	3	protein_coding	9831	3.16992	4.95287e-08	5.31771e-06	0.182268	0	0.366935	0	0.0321775	0.276195	0.292851	0.0645735	1.42999	0.942666	0.159533	2.78042	1.7872	0.48363	0.50809	2.3629	1.71848
ENSMUSG00000114184	Gm7143	12	processed_pseudogene	859	-1.52006	5.14716e-08	5.51562e-06	12.2842	8.59423	12.8783	8.84869	10.8637	6.53268	7.58518	5.17317	3.63685	2.33266	2.6735	4.32287	5.61128	2.12175	3.11032	2.84062	2.35501
ENSMUSG00000022437	Samm50	15	protein_coding	6556	-0.990818	5.20966e-08	5.57182e-06	14.5163	8.3872	15.2965	12.2161	13.2933	13.8608	12.7814	12.4669	8.69646	4.84652	4.92123	9.06246	6.80669	6.29736	5.99777	6.2156	5.42074
ENSMUSG00000040048	Ndufb10	17	protein_coding	1217	-1.18415	5.29114e-08	5.64806e-06	110.919	43.404	106.116	73.7298	116.06	114.531	88.6503	102.5	51.8903	25.7555	35.1636	55.9391	60.5593	39.2633	37.9894	36.8921	31.3131
ENSMUSG00000024099	Ndufv2	17	protein_coding	2147	-1.14113	5.41177e-08	5.76572e-06	44.8827	20.631	58.4701	30.7402	46.5592	53.7069	48.9094	54.7744	21.8262	14.2325	16.7492	23.1567	32.2995	21.4808	17.7735	18.1387	17.5712
ENSMUSG00000047591	Mafa	15	protein_coding	2739	3.93204	5.50155e-08	5.85012e-06	0	0.325296	0.790216	0.406113	0.635215	0.462625	2.76611	0.753257	13.0352	5.72187	1.08386	14.9507	6.30121	1.3887	9.50005	30.6993	23.6743
ENSMUSG00000000253	Gmpr	13	protein_coding	2323	3.0155	5.51419e-08	5.85233e-06	0.428535	0	0.724676	0.399033	0	0.155849	0.847979	0.136638	5.4754	1.43248	0.819822	5.15076	0.93707	0.648133	1.75021	4.47472	3.45981
ENSMUSG00000079157	Fam155a	8	protein_coding	6536	5.52467	5.53765e-08	5.86599e-06	0	0	0	0	0	0	0.0231835	0	0.221918	0.229929	0	0.552355	0.118946	0.0727443	0.0977509	0.455463	0.284414
ENSMUSG00000094664	Rpl35a.ps6	5	processed_pseudogene	333	-1.3508	5.78645e-08	6.11784e-06	250.516	90.5892	265.043	130.831	239.865	251.686	265.741	247.828	80.0781	52.5437	62.9097	105.317	188.639	76.6252	75.0005	65.9484	64.033
ENSMUSG00000039001	Rps21	2	protein_coding	810	-1.30389	5.80252e-08	6.12315e-06	1700.69	471.735	1668.58	744.996	1629.14	1430.94	1324.83	1303.15	515.303	320.971	410.141	709.432	957.875	504.219	458.129	427.528	378.738
ENSMUSG00000020372	Rack1	11	protein_coding	5119	-0.972907	5.85151e-08	6.16311e-06	321.302	185.467	291.979	220.702	239.029	238.164	263.389	224.556	143.875	83.1168	110.56	134.482	208.824	128.903	116.425	118.863	92.6335
ENSMUSG00000031490	Eif4ebp1	8	protein_coding	2196	-1.34751	5.97966e-08	6.27247e-06	83.4106	41.9642	111.155	71.5055	102.349	99.8239	73.2796	107.105	38.6137	15.3977	23.1093	36.4495	69.4592	34.9304	29.8608	29.3566	28.5074
ENSMUSG00000050856	Atp5k	5	protein_coding	616	-1.61208	5.98471e-08	6.27247e-06	165.16	29.1347	157.723	62.5995	177.683	212.168	114.875	119.287	52.3453	20.0398	38.6454	41.8622	74.9668	39.4928	43.4671	36.5221	35.5028
ENSMUSG00000058297	Spock2	10	protein_coding	5533	1.91493	5.98931e-08	6.27247e-06	1.79918	2.11641	3.04251	3.78622	3.1445	2.48643	3.64235	2.43809	15.4263	7.71499	6.58025	14.5597	6.91302	3.83826	8.80727	16.3966	15.0594
ENSMUSG00000082229	Nap1l2	X	protein_coding	2465	6.1373	6.00741e-08	6.27955e-06	0	0	0	0	0	0	0	0	0.316841	0.333862	0.0681702	0.962439	0.126156	0	0.235626	0.534543	0.310524
ENSMUSG00000025867	Cplx2	13	protein_coding	4928	2.0393	6.07513e-08	6.33838e-06	1.17164	2.04046	2.58643	1.58003	2.18252	1.43257	3.75128	1.19158	14.5353	6.00469	2.03457	9.60737	5.6793	2.1869	6.14055	15.0426	12.5702
ENSMUSG00000075707	Dio3	12	protein_coding	2030	6.10887	6.09039e-08	6.34236e-06	0	0	0	0	0	0	0	0	0.219849	0.387777	0.469076	0	0	1.28818	0.314729	0.144242	0.538664
ENSMUSG00000027004	Frzb	2	protein_coding	3237	3.74715	6.12079e-08	6.36008e-06	0	0.314572	0.371469	0	0	0	1.31071	0.3432	7.27277	2.7303	0.380689	7.67957	1.87333	0.612008	1.79431	8.00548	5.89477
ENSMUSG00000035048	Anapc13	9	protein_coding	2377	-1.32549	6.13037e-08	6.36008e-06	29.316	20.5089	34.1966	20.6683	41.0559	39.1432	25.2439	35.1863	15.0204	6.32231	8.67179	19.1369	18.5773	11.268	10.2871	11.5383	9.59159
ENSMUSG00000028173	Wls	3	protein_coding	8792	1.0892	6.20705e-08	6.42761e-06	1.53988	2.76515	2.89943	2.78339	2.08685	1.83242	3.08501	2.18419	4.61928	4.45638	8.74091	4.91574	4.77496	4.39837	4.76308	4.37951	4.86298
ENSMUSG00000000402	Egfl6	X	protein_coding	2704	6.65912	6.27365e-08	6.48334e-06	0	0	0	0	0	0	0	0	0.288836	0.555774	0.787167	0	0	0.879174	0.472559	0.126336	0.626814
ENSMUSG00000026347	Tmem163	1	protein_coding	4292	4.4136	6.28428e-08	6.48334e-06	0.139164	0	0	0	0	0.126527	0.105914	0	1.8197	0.666939	0.143557	2.21101	0.615861	0.184629	0.608966	1.63734	1.36304
ENSMUSG00000100131	Gm28439	1	unprocessed_pseudogene	876	1.39862	6.3242e-08	6.50108e-06	48.4107	166.079	72.7507	235.759	74.9314	105.181	208.955	102.361	309.119	270.157	330.196	377.504	347.893	345.828	299.294	416.876	313.691
ENSMUSG00000029420	Rimbp2	5	protein_coding	8646	5.57289	6.33591e-08	6.50108e-06	0.0460554	0	0.22252	0	0	0	0.36804	0	5.21347	2.83072	0.123092	5.91737	2.06812	0.852369	1.18233	9.2851	6.84852
ENSMUSG00000018858	Mrpl58	11	protein_coding	3332	-1.15313	6.33668e-08	6.50108e-06	14.4603	7.33447	15.9508	10.6828	17.2789	13.8535	12.6424	11.5266	8.40483	4.85388	4.05137	7.08913	6.29973	5.06564	4.79367	5.58028	6.39946
ENSMUSG00000022305	Lrp12	15	protein_coding	4588	1.95458	6.43442e-08	6.58915e-06	0.0867905	0.166456	0.104834	0.323262	0.137898	0.315638	0.924752	0.207549	1.16729	1.03725	0.927855	1.37141	1.52504	0.98449	0.784889	1.39343	1.00101
ENSMUSG00000052926	Rnaseh2a	8	protein_coding	3509	-1.22351	6.46695e-08	6.61025e-06	11.8017	6.85568	11.5824	6.07579	8.11352	10.4206	5.70008	6.6033	4.76945	2.81437	3.57565	3.49805	3.10176	3.38741	3.50907	3.54644	4.08227
ENSMUSG00000028028	Alpk1	3	protein_coding	6868	2.67278	6.54192e-08	6.67456e-06	0.144946	0.0741314	0.0350159	0	0.115149	0	0.308879	0.138648	0.324908	1.09928	1.2152	0.22528	0.362229	0.669203	0.94717	0.348178	0.851799
ENSMUSG00000107176	Gm9794	6	processed_pseudogene	423	-1.17919	6.55728e-08	6.67794e-06	1902.96	775.437	1718.67	924.762	1642.26	1684.8	1568.65	1419.72	719.819	349.608	517.36	853.474	1154.94	624.951	482.917	565.547	514.947
ENSMUSG00000012848	Rps5	7	protein_coding	1734	-1.06314	6.60398e-08	6.71316e-06	806.494	398.293	783.878	449.578	710.664	649.745	700.049	613.039	334.656	200.718	278.967	363.756	470.316	322.364	275.872	273.757	232.224
ENSMUSG00000020307	Cdc34	10	protein_coding	1572	-1.23901	6.67057e-08	6.76843e-06	87.5168	50.8486	107.394	64.5094	121.745	109.049	96.9697	117.212	44.2886	20.0985	27.0445	50.9836	78.2379	31.4552	39.4971	35.9494	33.0411
ENSMUSG00000034295	Fhod3	18	protein_coding	7251	5.87791	6.78297e-08	6.8699e-06	0	0	0	0	0	0	0.0208974	0	0.307746	0.276341	0.0231747	0.512114	0.0214435	0.240428	0.120153	0.450934	0.384553
ENSMUSG00000013822	Elof1	9	protein_coding	1702	-1.09955	6.83489e-08	6.90984e-06	41.9953	23.1085	36.5961	27.9938	49.0676	40.5218	39.4398	40.6555	24.7139	10.4695	12.4071	16.6056	20.0068	18.251	17.2676	19.7272	17.9571
ENSMUSG00000015806	Qdpr	5	protein_coding	1788	-1.17034	6.8677e-08	6.92556e-06	92.5336	64.4248	93.8822	87.5111	86.2496	108.429	81.3569	79.9741	51.0442	18.3109	25.3438	42.2285	65.7427	42.7681	34.8556	38.0752	29.2331
ENSMUSG00000105388	Rpl36a.ps2	3	processed_pseudogene	321	-1.29799	6.88267e-08	6.92556e-06	185.452	85.2522	158.078	69.8825	159.154	160.717	146.807	128.052	60.479	33.6634	49.9058	68.1229	101.72	50.3599	47.9492	45.3051	44.9658
ENSMUSG00000116835	Gm49594	16	processed_pseudogene	615	-1.19565	6.89934e-08	6.92556e-06	242.802	88.788	229.931	109.727	210.12	215.456	207.457	178.834	79.2806	48.1156	70.7678	101.639	145.879	91.4836	62.0484	71.0205	59.475
ENSMUSG00000030557	Mef2a	7	protein_coding	14681	1.28229	6.90043e-08	6.92556e-06	0.705202	1.21379	0.900953	0.782932	0.743384	0.295923	0.805063	0.864821	1.67957	2.21302	3.21634	1.53166	1.84284	1.69486	2.04143	1.40279	1.68332
ENSMUSG00000083424	Rpl35a.ps4	2	processed_pseudogene	333	-1.41361	6.95183e-08	6.9598e-06	194.912	58.0994	202.213	94.6439	193.792	183.193	195.666	155.846	57.6295	34.1695	50.6305	74.0314	129.806	59.0157	46.7445	47.7759	42.3603
ENSMUSG00000061118	Dnajc30	5	protein_coding	1661	-1.24137	6.95968e-08	6.9598e-06	11.5071	13.7169	26.351	13.0588	17.1405	22.1233	19.7962	16.7209	8.66524	5.34242	4.51882	5.83742	12.4502	7.2516	6.71385	8.46172	7.83414
ENSMUSG00000027087	Itgav	2	protein_coding	10744	1.58559	6.97373e-08	6.96129e-06	1.55661	0.639735	0.649123	1.03532	0.633027	0.370663	0.803896	0.753349	1.42271	2.62098	3.16977	2.82256	1.73664	3.13461	1.77857	2.37559	2.6411
ENSMUSG00000096842	Gm10736	13	processed_pseudogene	78	-2.68257	7.11652e-08	7.09105e-06	137.837	106.07	237.406	420.694	470.45	503.603	104.903	81.3874	24.3173	17.4319	26.5703	103.148	99.671	52.8286	9.6803	21.8982	10.5143
ENSMUSG00000008036	Ap2s1	7	protein_coding	1472	-1.12161	7.14618e-08	7.10782e-06	73.1737	28.9674	71.5585	45.9699	74.2489	81.2861	51.161	66.9539	38.5049	17.6232	25.5332	39.942	26.513	24.0636	34.2493	22.4448	26.2972
ENSMUSG00000071657	Bscl2	19	protein_coding	5897	-1.11753	7.30559e-08	7.25335e-06	18.2318	9.56191	13.9881	9.46288	13.3305	13.3838	12.5138	12.2454	8.89257	4.50831	5.09124	7.92373	6.56541	4.55542	5.17093	5.97505	4.64505
ENSMUSG00000055681	Cope	8	protein_coding	3353	-0.980483	7.34756e-08	7.28197e-06	69.7108	40.96	77.1745	57.1156	73.7774	72.6665	58.2971	55.9469	43.1253	19.6674	23.3708	31.5936	38.9065	33.0868	36.4635	34.349	27.8508
ENSMUSG00000067242	Lgi1	19	protein_coding	11354	5.77021	7.56308e-08	7.48218e-06	0	0	0.042362	0	0	0	0	0	0.540473	0.126057	0.0197334	0.617764	0.260194	0.0209379	0.13812	0.545872	0.216694
ENSMUSG00000030406	Gipr	7	protein_coding	3482	3.5246	7.58015e-08	7.4857e-06	0.0571791	0.292438	0.75973	0.372698	0.227123	0.0519869	0.870346	0.455788	6.60083	2.81564	0.0482595	5.15446	4.68872	0.523431	2.86906	10.0631	7.42705
ENSMUSG00000057788	Ddx49	8	protein_coding	2928	-1.01162	7.82728e-08	7.716e-06	26.8591	14.2151	21.0264	14.3095	18.3125	16.3832	18.9409	19.3504	11.2412	6.66011	6.94425	10.4276	10.8331	9.41821	9.71997	9.96703	8.25344
ENSMUSG00000062609	Kcnj15	16	protein_coding	6313	3.86505	7.87225e-08	7.74058e-06	0	0.463729	0.26666	0	0	0	0.120012	0.125697	0.866005	3.46874	0.612214	1.20909	1.10833	1.1046	1.36165	3.91929	2.78871
ENSMUSG00000069072	Slc7a14	3	protein_coding	9829	4.76996	7.88016e-08	7.74058e-06	0	0	0	0.094308	0.0482761	0	0.200412	0	1.72542	0.939217	0.0113975	2.43468	0.949151	0.11287	0.520012	2.47261	1.84677
ENSMUSG00000094989	Rpl9.ps4	13	processed_pseudogene	579	-1.18498	7.93193e-08	7.77764e-06	147.174	83.3169	134.989	105.023	142.324	144.127	142.368	137.051	58.3881	32.5678	41.9857	72.6849	118.696	52.6917	47.0473	44.5032	46.2702
ENSMUSG00000026452	Syt2	1	protein_coding	7638	6.84913	7.96341e-08	7.78284e-06	0	0	0	0	0	0	0	0	0.131469	0.0749542	0	0.37813	0.101785	0	0.0380216	0.440865	0.365068
ENSMUSG00000108825	Gm45838	7	TEC	2447	3.49689	7.97855e-08	7.78284e-06	0	0.156048	0	0	0	0	0.123847	0	0.136788	0.862728	0.938512	0.337224	0.508334	0.291453	0.830757	0.358983	0.312808
ENSMUSG00000027981	Rnpc3	3	protein_coding	6627	1.41422	7.97937e-08	7.78284e-06	0.27039	0.518584	0.50805	0.447601	0.358009	0.355099	0.525898	0.383173	0.488249	1.28504	1.32701	0.840503	1.85355	1.43491	0.867678	1.01624	1.06428
ENSMUSG00000085772	D630024D03Rik	11	lincRNA	1567	4.12386	8.01574e-08	7.80457e-06	0	0	0	0	0.201874	0.115519	0.096699	0	0.996826	0.548022	0.357455	2.56719	0.793806	0.303419	0.407722	2.27347	1.29097
ENSMUSG00000047632	Fgfbp3	19	protein_coding	1772	3.27743	8.17118e-08	7.94195e-06	0.44943	0	0	0.313867	0	0	0	0	0.944469	0.949052	0.695423	1.22241	1.1407	0.939108	0.294998	0.963918	0.987348
ENSMUSG00000031157	Pqbp1	X	protein_coding	1636	-1.08545	8.18623e-08	7.94265e-06	34.4405	19.5282	41.0125	15.9781	33.2579	32.4196	25.5633	30.3636	16.5723	11.373	12.2229	12.4207	17.9627	11.1405	15.479	14.7957	11.3961
ENSMUSG00000047747	Rnf150	8	protein_coding	17242	2.74043	8.27052e-08	8.0104e-06	0.0230945	0.0885862	0.0278957	0.193541	0	0.0524935	0.0615179	0.0184092	0.174718	0.458628	0.964848	0.293137	0.0721432	0.464188	0.282964	0.257567	0.564438
ENSMUSG00000029209	Gnpda2	5	protein_coding	6862	1.80626	8.29487e-08	8.01997e-06	0.174087	0.129843	0.140186	0.432272	0.437948	0.342938	0.309149	0.0231282	0.682903	1.09503	1.1183	0.646369	0.725091	1.08552	0.804105	0.75386	0.924253
ENSMUSG00000033419	Snap91	9	protein_coding	9126	7.19934	8.37965e-08	8.08782e-06	0	0	0	0	0	0	0	0	0.62352	0.137228	0	0.384292	0	0.0260496	0.101831	0.139036	0.233651
ENSMUSG00000102976	Zc3h11a	1	protein_coding	6031	2.7804	8.55173e-08	8.23956e-06	0	0.105524	0.0398755	0.245917	0	0.090044	0.100499	0.0526299	0.1665	0.367839	1.69962	0.17103	0.747656	0.801495	0.404483	0.307489	0.380753
ENSMUSG00000091478	Gm10039	11	processed_pseudogene	411	-1.29757	8.71677e-08	8.38399e-06	114.324	83.9266	106.494	71.2694	83.5099	132.13	81.4782	100.011	45.3351	17.9342	42.1121	36.8925	63.5566	36.6329	40.1344	39.3027	33.1239
ENSMUSG00000027447	Cst3	2	protein_coding	1266	-1.16194	8.7756e-08	8.42594e-06	708.951	307.351	675.307	487.2	708.01	669.454	532.021	648.862	285.191	181.422	305.064	270.174	383.681	276.724	222.234	214.057	243.487
ENSMUSG00000000305	Cdh4	2	protein_coding	7257	4.1469	9.05021e-08	8.67458e-06	0	0	0	0.0766394	0	0	0	0	0.184495	0.157779	0.0385925	0.298486	0.171406	0.152873	0.0800356	0.235368	0.346565
ENSMUSG00000079435	Rpl36a	X	protein_coding	1655	-1.22161	9.13504e-08	8.74077e-06	434.526	160.508	427.504	205.218	390.404	373.631	372.913	314.822	139.349	79.7566	122.857	188.596	291.526	144.552	109.566	115.296	101.684
ENSMUSG00000110350	Gm10252	7	TEC	832	-2.00038	9.19673e-08	8.78462e-06	11.4864	10.25	20.8115	3.56521	16.9195	20.6692	17.8482	46.9249	4.29128	2.0643	5.7225	10.29	2.99013	3.0478	3.97916	5.63098	3.74572
ENSMUSG00000024856	Cdk2ap2	19	protein_coding	1636	-0.947428	9.22531e-08	8.79676e-06	61.7007	42.7131	71.5881	33.9959	53.8508	53.3318	47.2365	58.593	28.1661	22.0462	32.2863	27.1111	31.5535	23.9763	29.7154	28.0401	23.8281
ENSMUSG00000055485	Soga1	2	protein_coding	7984	2.20386	9.35898e-08	8.90888e-06	0.124685	0.095654	0.120485	0.278643	0.475456	0.0680179	0.569366	0.198779	1.11797	1.59098	1.6557	0.813921	0.603719	0.942895	1.27309	1.01467	1.11622
ENSMUSG00000061787	Rps17	7	protein_coding	1274	-1.11952	9.38926e-08	8.92237e-06	927.663	373.558	823.779	467.406	771.351	758.459	727.188	692.997	377.545	185.394	271.624	376.564	535.904	300.302	283.343	295.224	244.447
ENSMUSG00000067219	Nipal1	5	protein_coding	4393	3.62907	9.51633e-08	9.02764e-06	0.317251	0	0	0.211007	0.0720093	0	0.206957	0	1.2699	0.651605	0.127505	2.51238	1.8405	0.288615	0.555301	2.41065	1.72997
ENSMUSG00000103653	Gstp.ps	1	processed_pseudogene	631	-1.62289	9.59203e-08	9.07045e-06	131.575	40.3434	148.638	76.3892	162.179	172.986	121.51	169.521	56.936	17.2952	34.5311	60.4832	43.1223	37.9261	45.2872	41.0677	37.3449
ENSMUSG00000037563	Rps16	7	protein_coding	1266	-0.988735	9.5942e-08	9.07045e-06	660.513	377.125	666.569	404.902	546.718	503.735	512.871	436.001	283.075	176.956	224.362	320.118	359.486	266.208	253.202	235.336	210.794
ENSMUSG00000110275	Gm5905	7	processed_pseudogene	580	-1.50476	9.62764e-08	9.08655e-06	8.58179	6.80309	10.3659	6.39278	13.3625	19.0381	10.4502	11.2188	2.30841	3.57813	3.66983	3.379	6.70201	3.68889	4.20592	3.53392	3.39358
ENSMUSG00000110126	Gm9347	7	processed_pseudogene	1607	-2.57156	9.7212e-08	9.14564e-06	3.84071	0.712851	7.9315	1.38437	5.11809	6.98391	3.67739	3.25904	0.833155	0.222659	0.522836	0.770243	1.74161	0.887599	0.578288	0.455524	0.374249
ENSMUSG00000068794	Col28a1	6	protein_coding	4904	4.28589	9.72326e-08	9.14564e-06	0	0	0	0	0	0	0.0617974	0	0.273018	0.0948525	0.342658	0	0.253649	0.500923	0.118438	0.169174	0.144936
ENSMUSG00000078126	Rpl23a.ps3	14	processed_pseudogene	468	-1.02988	1.00299e-07	9.41807e-06	313.961	169.439	359.706	179.845	292.003	304.018	321.834	251.962	134.937	93.8876	127.466	142.38	212.299	143.247	126.092	125.967	103.157
ENSMUSG00000031320	Rps4x	X	protein_coding	1631	-0.903113	1.00516e-07	9.42247e-06	1071.42	655.538	920.08	732.356	832.833	796.215	770.271	777.375	518.942	299.062	393.088	516.501	608.791	457.869	411.131	401.276	337.801
ENSMUSG00000031111	Igsf1	X	protein_coding	5768	4.2961	1.03681e-07	9.69103e-06	0	0	0	0	0	0	0.131352	0	0.71571	0.27295	0.0873992	0.554369	0.323481	0.109907	0.120836	0.769931	0.530819
ENSMUSG00000034566	Atp5h	11	protein_coding	1465	-1.14816	1.03731e-07	9.69103e-06	128.02	69.5932	160.052	66.3104	126.103	163.473	119.36	128.806	56.6625	38.8587	46.3781	61.3962	87.8792	54.8479	46.3862	51.8332	44.2993
ENSMUSG00000001289	Pfdn5	15	protein_coding	1394	-1.17028	1.03971e-07	9.69713e-06	232.09	93.5908	229.62	122.22	219.666	201.536	193.377	173.164	89.5628	53.5179	67.4247	112.398	123.809	79.1292	68.7482	67.5663	70.7158
ENSMUSG00000024181	Mrpl28	17	protein_coding	1380	-1.22044	1.04944e-07	9.77144e-06	53.3812	32.651	74.4122	25.6592	64.872	58.3719	45.1288	49.1067	27.2465	11.7974	14.4904	32.5142	31.3227	19.9256	18.6451	18.8134	20.5227
ENSMUSG00000037601	Nme1	11	protein_coding	3342	-1.44859	1.0566e-07	9.82164e-06	23.5319	6.01759	31.1585	10.8727	24.3263	28.9239	16.1865	24.5989	7.74536	3.21196	5.17895	9.66052	15.3533	7.54016	6.53464	6.79019	6.42939
ENSMUSG00000055978	Fut2	7	protein_coding	5431	4.64227	1.0662e-07	9.8942e-06	0	0	0	0	0	0	0.0558009	0	0.267069	0.540244	0.0825088	0.265895	0	0.204272	0.0534725	0.413346	0.322147
ENSMUSG00000005640	Insrr	3	protein_coding	5714	3.98356	1.08059e-07	1.0011e-05	0.139375	0	0.589227	0.45423	0.221447	0.126719	2.89053	1.05544	16.1287	7.76492	0.607773	15.3441	7.21106	1.55324	5.99725	26.4336	16.9075
ENSMUSG00000045912	C2cd4c	10	protein_coding	6754	4.19333	1.11038e-07	1.02698e-05	0.0294785	0	0.0712138	0	0	0	0	0.046996	0.561666	0.0741691	0.00829333	0.702521	0.184171	0.0586636	0.257988	0.809269	0.323804
ENSMUSG00000042523	Dnal1	12	protein_coding	6938	1.72382	1.11668e-07	1.03109e-05	0.229573	0.31188	0.173313	0.614585	0.61553	0.0521817	0.283923	0.228748	0.611096	1.01599	1.2756	0.817694	1.00849	1.21069	0.778554	1.18874	1.50516
ENSMUSG00000107331	Gm42732	5	TEC	1197	2.04811	1.12409e-07	1.03458e-05	0.16633	0.531677	0.40182	0	0	0.907361	0.759535	0.795516	1.49137	1.79355	1.87178	2.84369	1.29897	2.11844	2.62023	1.71234	1.41596
ENSMUSG00000031029	Eif3f	7	protein_coding	2891	-0.971501	1.1242e-07	1.03458e-05	109.569	66.8338	107.392	55.9186	84.3638	74.3234	87.9498	70.5968	51.5993	34.6426	34.7006	52.3056	51.9006	39.7448	38.9556	37.9138	35.2897
ENSMUSG00000052105	Mtcl1	17	protein_coding	9226	2.3425	1.17699e-07	1.08137e-05	0.12948	0.0689809	0.286731	0.160755	0.188582	0.117723	0.180663	0.326838	1.00375	0.934672	0.254992	1.21864	0.606712	0.704304	0.491045	1.7773	1.30967
ENSMUSG00000009563	Tor2a	2	protein_coding	3050	-1.06465	1.1814e-07	1.08363e-05	25.4584	16.9433	27.7548	21.8214	22.0917	27.3605	22.1578	28.4629	15.291	7.61378	7.41945	8.72534	16.9251	12.0033	12.6637	11.1044	11.7236
ENSMUSG00000070858	Gm1673	5	protein_coding	669	5.83208	1.18541e-07	1.0855e-05	0	0	0	0	0	0	0	0	1.83454	0.802271	1.08845	1.54183	0	0.355349	1.04183	0.875368	0.980706
ENSMUSG00000062866	Phactr2	10	protein_coding	11692	1.67367	1.19244e-07	1.09014e-05	0.57897	0.315705	0.287961	0.681817	0.0811676	0.325127	0.388797	0.271477	0.877929	1.36796	2.2229	0.873391	0.638331	1.29451	1.35617	0.784702	1.0428
ENSMUSG00000026175	Vil1	1	protein_coding	3551	3.8885	1.20594e-07	1.10067e-05	0.056068	0.179222	0	0	0.400878	0	0.725419	0	4.55594	1.64245	0.0788696	4.70573	1.35739	0.468628	0.981388	4.27411	5.78923
ENSMUSG00000026895	Ndufa8	2	protein_coding	861	-1.07635	1.21e-07	1.10255e-05	68.6782	41.0974	65.0801	41.1262	76.788	83.6763	54.9088	66.1734	36.4136	18.9504	22.119	37.9768	37.9236	26.2302	31.3682	26.6398	28.4485
ENSMUSG00000026981	Il1rn	2	protein_coding	5535	3.32221	1.2143e-07	1.10451e-05	0.0359706	0.367938	0.564834	0	0	0.0654086	0.164257	0	0.927258	1.81654	0.667908	1.06223	0.533739	3.32147	1.1333	1.39308	2.53863
ENSMUSG00000040234	Tm7sf3	6	protein_coding	3438	1.26339	1.21784e-07	1.10451e-05	1.6215	2.2954	1.74876	2.37266	1.47219	0.94774	1.19	0.738594	3.21284	4.37118	4.0568	2.4002	2.6231	3.82615	3.83495	4.59912	4.38922
ENSMUSG00000045503	Sys1	2	protein_coding	4958	-1.15803	1.21913e-07	1.10451e-05	12.1274	5.54523	9.216	9.38545	10.6233	11.0261	8.67966	10.1792	4.23069	2.72798	3.2198	5.01387	8.02836	4.17152	3.60815	4.6656	3.209
ENSMUSG00000033624	Pdpr	8	protein_coding	5028	2.47094	1.22012e-07	1.10451e-05	0.0395977	0.126575	0.14349	0.22123	0.408948	0	0.210957	0	0.465998	0.861085	2.26147	0.697503	0.587559	0.882577	0.577584	0.562948	0.424085
ENSMUSG00000034563	Ccpg1	9	protein_coding	7497	-1.24979	1.25649e-07	1.13557e-05	11.3929	4.39728	11.8368	8.01209	12.9328	11.4208	10.4495	11.008	5.01537	2.29092	3.46673	4.51283	6.38788	4.34425	4.0906	4.62175	3.85791
ENSMUSG00000025144	Cenpx	11	protein_coding	1077	-1.15657	1.2608e-07	1.13762e-05	43.2579	28.0095	41.7562	31.3288	41.8552	46.3891	34.3293	39.4922	19.7869	11.0301	15.8106	18.3886	22.5218	17.8793	18.3359	15.6782	15.5342
ENSMUSG00000020766	Galk1	11	protein_coding	1406	-1.30074	1.27068e-07	1.14466e-05	64.1473	28.3355	44.8137	32.5686	49.1605	45.5765	43.1087	49.7789	33.1704	7.73649	12.7484	16.4333	27.5364	16.4009	18.0938	17.7019	13.9214
ENSMUSG00000056174	Col8a2	4	protein_coding	4489	3.09236	1.27278e-07	1.14469e-05	0	0	0.267865	0.247793	0	0.0403249	0.168776	0.0353543	0.521951	0.980418	1.9715	0.321692	0.0346373	1.12977	0.59518	0.478342	0.974371
ENSMUSG00000074884	Serf2	2	protein_coding	5455	-1.00169	1.31854e-07	1.18393e-05	81.4639	37.9167	88.5687	48.1234	78.8088	85.1832	68.8609	85.3606	42.8703	21.3376	31.9752	45.079	44.323	34.1376	35.8393	34.4073	32.7645
ENSMUSG00000054099	Slc25a40	5	protein_coding	8386	2.40565	1.33708e-07	1.19864e-05	0	0.258028	0.0860323	0	0	0.107929	0.144553	0.11355	0.345923	0.396811	0.74141	0.836405	0.111247	0.519718	0.616418	0.360805	0.515058
ENSMUSG00000061167	Rpl15.ps3	9	processed_pseudogene	615	-1.14323	1.35376e-07	1.21162e-05	258.017	137.632	235.405	141.982	235.324	211.63	230.863	195.092	87.263	51.0247	81.6062	130.655	174.701	107.074	69.8871	70.7031	67.1206
ENSMUSG00000109408	A930037H05Rik	11	processed_transcript	9082	3.87957	1.36064e-07	1.21582e-05	0	0	0	0	0	0	0.0333687	0	0.0122851	0.098495	0.0801774	0.136289	0.102722	0.0174505	0.0575574	0.188071	0.0662209
ENSMUSG00000037428	Vgf	5	protein_coding	2973	5.2382	1.36605e-07	1.21869e-05	0	0	0	0	0	0	0.101936	0	2.58949	0.180531	0	0.659206	0.261498	0.0799625	0.195364	1.0998	0.974686
ENSMUSG00000075279	Mrpl23.ps1	2	processed_pseudogene	580	-1.9542	1.36898e-07	1.21934e-05	11.328	7.90036	8.70736	5.11423	9.27195	9.98722	7.57636	2.7363	1.53894	1.11045	0.772595	4.62389	1.60848	2.86914	1.60226	2.10353	2.07386
ENSMUSG00000029599	Ddx54	5	protein_coding	6128	-0.971554	1.38667e-07	1.23311e-05	15.9525	14.1657	20.1716	22.9621	15.409	19.4961	14.7126	19.7864	9.63157	8.03444	5.9322	8.24783	15.8329	8.98724	9.06107	8.95124	7.29824
ENSMUSG00000024899	Papss2	19	protein_coding	3721	3.4568	1.4004e-07	1.24212e-05	0.374545	1.0262	1.61575	0.249114	0.170028	0.291887	2.03611	0.938328	15.6221	6.01964	1.59564	16.965	5.55757	1.68239	6.05637	17.5875	11.9752
ENSMUSG00000059291	Rpl11	4	protein_coding	2697	-1.05985	1.40128e-07	1.24212e-05	370.216	194.913	357.39	230.346	332.347	352.909	325.528	327.591	157.824	92.1796	127.727	191.113	271.54	143.325	123.443	127.768	109.856
ENSMUSG00000031780	Ccl17	8	protein_coding	514	4.68141	1.40955e-07	1.24713e-05	0	0	0.467877	0	0	0	0.5896	0	2.82189	4.38564	5.99363	1.00339	0	10.6377	0.338999	0.759561	7.65867
ENSMUSG00000009614	Sardh	2	protein_coding	5432	-1.18179	1.41143e-07	1.24713e-05	15.9806	11.1771	14.123	17.5766	14.9666	18.1618	16.4582	17.2087	9.30462	3.36602	4.56808	8.86788	9.76086	9.19054	7.02499	5.75883	4.61994
ENSMUSG00000024268	Celf4	18	protein_coding	8583	1.73436	1.42903e-07	1.26067e-05	0.185574	0.207616	0.140096	0.259197	0.184281	0.189813	0.441359	0.0739627	0.350982	0.683692	1.06375	1.16572	0.452892	0.396999	0.724077	0.926796	0.586047
ENSMUSG00000026511	Srp9	1	protein_coding	5541	-1.21796	1.46029e-07	1.28619e-05	58.8202	32.6191	62.5853	44.9675	56.1197	60.5355	52.4507	56.3961	26.0358	10.3773	17.7916	25.7452	50.931	20.1504	18.543	19.3146	16.6164
ENSMUSG00000028538	St3gal3	4	protein_coding	2768	-1.16748	1.46288e-07	1.28643e-05	8.27175	6.48373	9.29636	9.57763	10.3998	11.706	7.22601	10.8365	4.27268	3.6712	3.3187	4.8444	5.16791	4.55188	3.25241	4.63687	3.33814
ENSMUSG00000006315	Tmem147	7	protein_coding	1112	-1.19783	1.48453e-07	1.3034e-05	129.449	70.5096	163.498	128.04	156.746	178.739	114.327	121.027	67.6263	29.7963	44.3773	79.031	73.1291	57.0805	60.6412	58.5885	51.036
ENSMUSG00000082953	Gm13217	2	unprocessed_pseudogene	953	5.6304	1.49757e-07	1.31277e-05	0	0	0	0	0	0	0	0	0.351228	0.788464	1.23429	0	1.14209	0.249453	0.731355	0.35846	0.344225
ENSMUSG00000041592	Sdk2	11	protein_coding	15469	4.4671	1.50377e-07	1.31612e-05	0	0	0	0	0.122698	0	0.0685688	0	0.858312	0.326146	0.00724199	1.22026	0.321648	0.143435	0.307887	1.15466	0.717493
ENSMUSG00000062073	Gm10109	7	transcribed_unprocessed_pseudogene	1436	-1.78129	1.50783e-07	1.31759e-05	9.42801	7.44555	13.0628	8.90805	16.4116	15.8832	16.3557	24.4247	3.96256	1.89372	3.12051	4.0225	8.2291	5.57349	2.83129	3.46642	3.84548
ENSMUSG00000018865	Sult4a1	15	protein_coding	2512	4.75758	1.51155e-07	1.31876e-05	0	0	0	0	0	0	0.0603214	0	0.755074	0.270639	0	0.246374	0	0.283911	0.184974	0.718816	0.609428
ENSMUSG00000026095	Asnsd1	1	protein_coding	3528	-1.38722	1.55868e-07	1.35774e-05	7.56209	2.05645	9.61138	3.57329	9.32513	10.621	8.63293	6.07291	3.22576	1.91685	2.4609	2.66057	3.79021	2.94241	2.453	2.64205	2.66553
ENSMUSG00000020519	Sap30l	11	protein_coding	1151	-1.04928	1.56761e-07	1.36337e-05	36.8443	28.0886	44.2951	22.0665	40.2636	29.7241	33.0437	40.2624	18.9995	10.2898	17.13	13.4424	22.2896	17.7625	15.4918	15.815	18.3356
ENSMUSG00000028463	Car9	4	protein_coding	2304	2.38586	1.58892e-07	1.37974e-05	0.950552	0.276223	0.521894	0.0804647	0.617846	0.707103	0.065767	0.137765	2.4213	1.56854	1.65317	1.25354	1.4172	2.44195	1.96631	3.79146	2.91881
ENSMUSG00000040888	Gfer	17	protein_coding	2231	-1.27962	1.59694e-07	1.38454e-05	22.2211	10.6117	23.9303	19.5279	34.1009	21.9072	19.3569	22.3369	10.3022	5.2445	6.55286	13.5466	15.6114	7.88521	6.84694	8.04978	6.93539
ENSMUSG00000044288	Cnr1	4	protein_coding	6444	5.84495	1.63398e-07	1.41444e-05	0	0	0	0	0	0	0	0	0	0.122158	0.086923	0.304131	0	0.0614858	0.0540799	0.0681589	0.18666
ENSMUSG00000050473	Slc35d3	10	protein_coding	2630	5.19238	1.6522e-07	1.42798e-05	0	0	0	0	0.12028	0	0	0	0.721196	0.299311	0	1.09816	0.472963	0.120521	0.353349	2.43081	1.12259
ENSMUSG00000022263	Trio	15	protein_coding	23395	1.49414	1.66995e-07	1.44108e-05	0.144674	0.538622	0.154193	0.546782	0.547623	0.270812	0.45986	0.339187	1.16843	1.25414	1.23064	0.983205	0.578215	1.12454	0.973202	1.23491	1.02595
ENSMUSG00000044550	Tceal3	X	protein_coding	3546	2.91609	1.67385e-07	1.44219e-05	0.729912	0.394845	0.406919	0	0.312233	0.102097	0.170928	0	2.80035	1.16042	1.56382	2.93795	0.964667	0.402248	0.999151	3.77092	3.34584
ENSMUSG00000037772	Mrpl23	7	protein_coding	4883	-1.24681	1.67759e-07	1.44244e-05	16.1463	3.96213	14.1841	7.66925	14.058	14.1983	11.6679	14.7557	5.55239	3.07032	4.57695	7.01316	6.01822	5.84219	4.42483	4.74726	4.61312
ENSMUSG00000034109	Golim4	3	protein_coding	11072	1.34806	1.67934e-07	1.44244e-05	0.863139	2.10377	0.651614	1.42325	0.857127	0.768413	0.930623	0.587692	2.71073	3.11535	2.13995	2.3663	2.00818	2.85566	2.39734	3.17353	2.79001
ENSMUSG00000025533	Asl	5	protein_coding	4831	-1.13936	1.69119e-07	1.44556e-05	7.9128	3.95209	9.01025	8.13555	10.7388	8.58067	6.49268	7.52299	3.46429	2.63675	3.33922	2.37	3.60474	4.69126	5.07359	3.65685	2.95384
ENSMUSG00000020219	Timm13	10	protein_coding	1371	-1.20996	1.69191e-07	1.44556e-05	68.8346	29.5231	90.6877	38.1329	86.1793	72.6186	61.4509	75.359	30.3551	15.4504	22.6749	40.5521	38.9	21.9059	30.9261	25.3086	28.4339
ENSMUSG00000008683	Rps15a	7	protein_coding	6270	-0.943134	1.69331e-07	1.44556e-05	74.3678	37.8197	78.1685	47.3086	53.9085	67.5571	62.6409	56.6227	29.8419	23.9455	31.4728	34.4486	47.3652	29.991	30.7917	28.2926	23.8405
ENSMUSG00000042473	Tbc1d8b	X	protein_coding	5211	1.63235	1.69342e-07	1.44556e-05	0.114621	0.854908	0.323052	0.569229	0.364234	0.347378	0.494332	0.36547	1.11338	1.05057	2.2143	1.42519	1.99916	1.41424	0.869388	1.2081	0.99675
ENSMUSG00000001380	Hars	18	protein_coding	2447	-0.925713	1.70236e-07	1.45096e-05	25.0601	23.2512	22.3094	21.6681	17.84	26.1874	27.4322	18.9383	11.5358	10.8499	8.49239	12.6459	12.4542	12.3058	16.0692	12.704	11.1494
ENSMUSG00000117310	Ptp4a1.1	1	protein_coding	4145	4.53166	1.72039e-07	1.46408e-05	0	0	0	0	0	0.0436715	0	0	0	0.21581	0.324322	0.04977	0.112536	0.267648	0.140125	0.247247	0.197857
ENSMUSG00000003526	Prodh	16	protein_coding	7797	-1.48669	1.72511e-07	1.46584e-05	6.43485	3.68938	13.9722	10.7711	15.0724	15.7872	12.1657	13.0881	1.9032	3.6667	3.00289	2.38126	7.4782	6.69758	4.36526	3.81176	3.23965
ENSMUSG00000051550	Zfp579	7	protein_coding	4159	-1.1046	1.73354e-07	1.47075e-05	14.0263	9.1201	17.0002	5.83943	15.7446	13.6232	14.1362	12.8979	6.08972	4.48234	6.41074	7.14276	4.56104	6.15423	6.03302	6.06649	6.55987
ENSMUSG00000026087	Mrpl30	1	protein_coding	3226	-1.17781	1.74344e-07	1.47689e-05	41.4118	16.6897	37.9445	20.401	33.6831	39.2786	28.4172	33.2071	15.1485	7.80844	12.9702	14.9319	24.34	14.7383	11.1086	12.6013	11.3891
ENSMUSG00000020422	Tns3	11	protein_coding	11799	1.21679	1.7587e-07	1.48754e-05	2.37925	3.3226	2.36433	2.30972	1.75609	1.88705	2.51711	1.8293	3.64062	6.32594	11.4077	3.34824	2.78055	5.31241	6.38462	3.88379	4.91184
ENSMUSG00000022174	Dad1	14	protein_coding	3916	-1.05404	1.7927e-07	1.51398e-05	48.605	31.3008	44.585	38.9624	46.5297	48.3517	36.9918	37.0421	30.1157	10.2976	15.8199	26.9987	25.3718	16.8158	19.7858	18.606	16.461
ENSMUSG00000055409	Nell1	7	protein_coding	7271	4.59226	1.81257e-07	1.52788e-05	0.10953	0	0	0	0.13052	0	0.16672	0	1.85674	1.02359	0.0231109	1.91515	0.85538	0.250665	0.623075	2.53036	2.43632
ENSMUSG00000047459	Dynlrb1	2	protein_coding	1009	-0.971186	1.81467e-07	1.52788e-05	101.226	47.684	82.467	47.0367	89.1951	89.8813	70.4324	70.1513	51.5294	26.9157	35.6397	32.0997	41.607	40.5246	37.7618	38.0644	39.177
ENSMUSG00000025142	Aspscr1	11	protein_coding	4770	-1.00345	1.87734e-07	1.57825e-05	14.9427	7.7651	13.2597	8.90031	16.679	11.992	9.65708	12.9759	7.71891	5.04838	4.25089	7.04955	5.0525	6.32946	6.87971	5.55542	6.07493
ENSMUSG00000108443	Gm44510	7	TEC	4532	-1.89849	1.90671e-07	1.60051e-05	4.43708	0.870651	3.39614	1.47265	3.97864	3.51492	4.04563	4.2723	1.034	0.426343	0.48202	1.8208	1.23511	0.681922	0.845852	0.74301	0.639396
ENSMUSG00000056091	St3gal5	6	protein_coding	2618	1.69369	1.91238e-07	1.60284e-05	0.760495	3.11159	1.10232	1.34546	1.81247	0.829725	3.18335	1.27304	2.85539	7.39407	5.90513	5.63416	3.91983	7.62765	3.50532	5.57362	7.01703
ENSMUSG00000056124	B4galt6	18	protein_coding	5808	1.43232	1.92092e-07	1.60757e-05	1.61115	2.03811	1.94611	0.957597	1.63397	1.02851	2.13933	1.85812	3.53469	5.34748	4.5231	6.18038	2.73066	5.553	2.55008	4.76422	4.97981
ENSMUSG00000103821	D430013B06Rik	1	TEC	1872	5.45208	1.92777e-07	1.61087e-05	0	0	0	0	0	0	0	0	0.0596011	0.43962	0.448823	0.330604	0.747532	0.126992	0.155133	0.104277	0.0292064
ENSMUSG00000042462	Dctpp1	7	protein_coding	676	-1.25001	1.932e-07	1.61197e-05	67.7403	31.4443	63.6798	37.0233	54.0487	66.1413	47.0721	56.3451	20.4661	11.0096	15.329	35.7052	23.001	22.6241	24.5731	27.2886	20.4625
ENSMUSG00000036751	Cox6b1	7	protein_coding	708	-1.19701	1.94008e-07	1.61628e-05	238.748	115.778	225.543	143.233	262.05	318.316	207.815	255.543	113.464	65.5485	78.007	137.24	117.713	93.3454	88.1072	84.7138	89.5023
ENSMUSG00000062444	Ap3b2	7	protein_coding	7694	4.0992	1.94626e-07	1.61899e-05	0.025877	0	0.125027	0	0.0411148	0	0.275719	0.0825087	1.60965	0.781291	0.0364005	1.91711	1.3742	0.185387	0.649212	2.54348	1.73389
ENSMUSG00000016487	Ppfibp1	6	protein_coding	11135	1.58477	1.95593e-07	1.6246e-05	0.411248	1.2574	0.734317	0.865767	0.667617	0.455188	1.06144	0.826665	1.86373	2.19476	6.01632	1.65816	1.3126	2.3627	1.81522	1.79254	2.24393
ENSMUSG00000027602	Map1lc3a	2	protein_coding	1181	-1.1714	1.96176e-07	1.62484e-05	65.2419	31.4706	72.9001	30.9246	88.2583	65.4487	68.0012	69.3412	35.9	15.2093	21.8171	33.8879	40.0237	21.7398	27.1966	26.405	23.8882
ENSMUSG00000003813	Rad23a	8	protein_coding	2577	-0.934935	1.96209e-07	1.62484e-05	30.1312	15.9043	30.0495	21.2944	27.0059	32.5932	28.8707	26.2354	13.7681	10.1637	12.4981	14.8098	17.2562	13.899	15.8221	12.7449	13.9179
ENSMUSG00000082035	Rpl17.ps8	X	processed_pseudogene	621	-1.41186	1.97938e-07	1.63671e-05	94.8999	25.8256	49.9566	39.7053	94.4936	85.408	87.3539	73.6025	28.3874	18.0347	19.2122	33.2201	54.0823	25.6487	17.9577	22.8685	14.9672
ENSMUSG00000025204	Ndufb8	19	protein_coding	3146	-1.06749	2.00229e-07	1.65318e-05	27.2129	18.692	29.0483	27.2252	27.4005	30.5533	26.25	25.4756	14.2215	6.71041	10.4869	14.4263	21.6475	12.292	12.1481	12.534	9.54108
ENSMUSG00000031433	Rbm41	X	protein_coding	6638	3.35049	2.01503e-07	1.66123e-05	0	0	0	0.251358	0	0	0	0	0.184891	0.258738	0.734128	0.388477	0.327932	0.358133	0.201248	0.176445	0.255334
ENSMUSG00000020458	Rtn4	11	protein_coding	6991	1.21089	2.01917e-07	1.66123e-05	3.07574	3.71418	2.95838	4.48162	2.80545	3.05538	4.94181	3.33711	7.64463	10.3797	9.89504	8.14446	4.5594	7.07303	8.0173	8.68394	9.48648
ENSMUSG00000089745	X1810008B01Rik	8	antisense	829	-1.9027	2.02211e-07	1.66123e-05	4.08282	7.52339	6.3821	6.70895	10.1121	7.86087	12.2465	5.74326	4.30681	0.604268	1.89188	2.11523	2.25071	1.33824	1.96175	2.17813	1.91261
ENSMUSG00000021913	Ogdhl	14	protein_coding	4148	3.37403	2.02403e-07	1.66123e-05	0	0	0.869656	0	0.266919	0.0436399	0.511423	0.114782	3.03949	2.35494	0.324088	4.17766	2.17412	0.439389	1.21821	3.98838	3.03161
ENSMUSG00000041141	Pnmal1	7	protein_coding	4090	5.31253	2.02738e-07	1.66152e-05	0	0	0	0	0	0	0.222289	0	2.67339	0.901093	0	1.43752	1.10247	0.174373	0.497033	2.92333	1.85813
ENSMUSG00000084319	Tpt1.ps3	6	processed_pseudogene	519	-1.14349	2.04038e-07	1.6697e-05	535.53	346.78	526.388	482.587	538.504	518.64	489.617	504.861	265.497	129.268	172.249	272.876	446.687	212.23	155.556	194.079	161.706
ENSMUSG00000046229	Scand1	2	protein_coding	803	-1.16083	2.08172e-07	1.69911e-05	222.9	85.9124	214.434	128.596	189.29	189.359	148.131	208.906	105.182	38.6331	56.9897	123.187	86.36	61.7759	77.9728	74.5701	73.9432
ENSMUSG00000071532	Gm10335	10	processed_pseudogene	468	-1.07309	2.08245e-07	1.69911e-05	283.756	185.486	223.018	147.362	256.517	229.367	237.328	231.615	107.997	59.4825	124.593	139.074	167.779	107.858	85.6334	91.3469	77.5722
ENSMUSG00000024830	Rps6kb2	19	protein_coding	5167	-1.03486	2.09604e-07	1.70769e-05	9.1322	5.4441	7.63309	6.2072	8.47933	8.89853	8.88577	8.26239	4.16753	3.36553	3.0462	4.9508	2.7083	3.18996	4.66498	4.92079	3.49188
ENSMUSG00000038828	Tmem214	5	protein_coding	7580	-0.920749	2.13317e-07	1.73538e-05	23.2455	15.7845	24.2393	20.6914	25.8119	23.5467	21.0699	25.6274	18.1491	7.81712	8.77145	9.93382	13.6205	11.761	12.0991	12.9988	11.887
ENSMUSG00000043633	Fam221b	4	protein_coding	4413	-2.2114	2.15239e-07	1.74846e-05	1.80465	0.230743	1.47138	0.462112	2.00712	2.29708	1.23612	2.19375	0.35396	0.12973	0.317319	0.093495	0.387572	0.43096	0.513299	0.331759	0.272567
ENSMUSG00000037071	Scd1	19	protein_coding	4892	2.25312	2.15776e-07	1.75025e-05	18.3551	18.083	7.57058	17.8494	8.40634	6.2535	17.8103	5.25558	47.6445	158.244	101.973	64.4361	6.38856	29.4488	27.5568	47.2356	51.2321
ENSMUSG00000095597	Rps7.ps3	X	transcribed_processed_pseudogene	651	-0.970891	2.16627e-07	1.75458e-05	466.09	268.253	455.488	354.549	426.642	410.976	425.719	370.313	215.777	140.047	178.451	200.593	363.041	223.487	167.465	189.21	147.562
ENSMUSG00000041608	Entpd3	9	protein_coding	3755	3.12461	2.20049e-07	1.7797e-05	0.053022	0.779633	0.64045	0.148115	0.968808	0.578488	1.45272	0	7.96316	2.86822	1.46186	7.30692	3.56108	1.51944	4.25366	9.09754	7.80438
ENSMUSG00000028137	Celf3	3	protein_coding	5473	3.84738	2.2052e-07	1.7809e-05	0	0.186053	0.571233	0.135495	0.260098	0.132299	0.802903	0.173987	5.99352	3.01392	0.214923	6.37021	3.03985	0.593634	2.218	9.10408	6.2936
ENSMUSG00000024845	Tmem134	19	protein_coding	4601	-0.899593	2.23442e-07	1.80188e-05	22.4585	12.0616	19.5485	13.2566	21.8981	21.3634	15.8081	15.6256	11.3004	9.0367	8.36362	9.5952	9.59753	8.50814	10.4398	9.71581	9.05496
ENSMUSG00000025499	Hras	7	protein_coding	3733	-1.14163	2.24321e-07	1.80634e-05	13.6536	6.34201	15.7191	10.2802	15.1262	15.0808	9.37659	13.477	7.05366	3.6711	4.06632	7.40524	6.3311	4.79745	5.18115	5.50376	6.54686
ENSMUSG00000034871	Fam151a	4	protein_coding	1923	3.4117	2.27286e-07	1.82756e-05	0.310604	0.33095	0.625296	0	0.575756	0.5648	1.33955	0.660241	14.215	3.40508	1.83506	6.91947	4.68967	1.15382	4.16812	9.0853	8.07463
ENSMUSG00000038880	Mrps34	17	protein_coding	2064	-1.07893	2.28135e-07	1.83122e-05	35.1122	16.9588	32.508	24.3415	29.4267	30.4328	27.3101	35.678	17.7306	8.49458	10.1768	14.2928	23.1271	12.1321	11.5657	15.2978	10.9932
ENSMUSG00000033209	Ttc28	5	protein_coding	12315	1.59085	2.28403e-07	1.83122e-05	0.452678	0.444433	0.761597	0.150541	0.513743	0.352776	0.504476	0.18042	1.40429	1.62999	1.2599	1.15587	1.01006	1.04885	1.12249	1.31565	1.38517
ENSMUSG00000024309	Pfdn6	17	protein_coding	1193	-1.14778	2.30496e-07	1.84342e-05	38.8849	17.8176	38.5024	46.775	39.509	51.5895	27.4349	45.4965	20.8557	11.0373	11.0336	20.6643	25.0238	16.9379	18.2571	17.2627	14.7112
ENSMUSG00000081094	Rpl19.ps11	8	processed_pseudogene	591	-1.2025	2.3059e-07	1.84342e-05	98.3696	77.7485	91.5567	85.6374	81.3591	86.068	82.0452	117.082	37.1911	21.5535	41.7966	43.9821	79.7165	41.2975	33.1194	28.0755	26.8284
ENSMUSG00000034194	R3hcc1	14	protein_coding	2766	-1.09088	2.33129e-07	1.86104e-05	9.35744	8.60521	9.12919	12.1315	14.0099	12.9579	12.1616	13.3689	7.01871	4.99334	4.11087	4.47498	6.57699	5.61518	4.78765	5.68119	5.31721
ENSMUSG00000027894	Slc6a17	3	protein_coding	10283	3.87581	2.34401e-07	1.8685e-05	0	0.0866464	0.140322	0	0	0	0.221036	0	1.45394	0.619378	0.0163415	0.993065	0.468743	0.115593	0.355845	2.05971	1.4728
ENSMUSG00000040136	Abcc8	7	protein_coding	8090	4.49814	2.34891e-07	1.86971e-05	0.221493	0	0.683714	0.0916642	0.254164	0.156629	2.21016	0.411967	17.6807	8.08949	0.290798	18.7427	8.05302	1.6162	5.02562	24.6181	18.6731
ENSMUSG00000097927	Gm6999	14	lincRNA	4423	5.21846	2.36609e-07	1.88069e-05	0	0	0	0	0	0	0.102777	0	0.554966	0.404491	0	1.51586	0.703083	0.143329	0.0919224	1.46747	0.642792
ENSMUSG00000032939	Nup93	8	protein_coding	4257	1.64692	2.40393e-07	1.90802e-05	1.16924	0.747495	0.903882	1.26294	0.668789	0.212613	1.13904	0.671059	2.62094	3.0259	1.11842	3.29532	1.7532	1.58225	2.74241	4.21871	3.44203
ENSMUSG00000042743	Sgtb	13	protein_coding	3072	3.058	2.42523e-07	1.92089e-05	0	0	0	0	0	0	0.0986506	0.361634	0.799028	0.186361	0.948139	0.503654	0.253071	0.309542	0.226882	0.683098	0.889882
ENSMUSG00000035242	Oaz1	10	protein_coding	2558	-0.879784	2.42707e-07	1.92089e-05	152.553	91.6063	136.603	114.8	133.312	138.134	113.083	137.487	76.1996	47.699	64.1808	77.8653	93.1826	64.4352	75.134	64.1787	59.4835
ENSMUSG00000071454	Dtnb	12	protein_coding	9603	-1.21247	2.43895e-07	1.92754e-05	8.60413	5.06324	11.4948	6.71832	8.20243	12.7427	8.09471	8.67649	4.84495	1.80341	2.10567	5.63917	5.52129	4.03517	3.42334	3.6285	2.85243
ENSMUSG00000118642	CT010467.2	17	pseudogene	714	-1.99028	2.44946e-07	1.93309e-05	30.9521	14.4397	23.9142	27.7826	74.2107	70.4806	35.4412	48.9008	15.314	5.11161	6.98203	26.4372	8.92851	6.88103	7.97201	4.44274	10.6439
ENSMUSG00000086583	Gm15500	7	transcribed_processed_pseudogene	1019	-1.25296	2.46997e-07	1.94511e-05	283.308	126.784	168.507	207.951	185.487	321.534	227.811	223.029	107.084	49.546	75.8019	123.596	205.688	76.21	69.3106	63.5046	53.8695
ENSMUSG00000048612	Myof	19	protein_coding	12603	1.90737	2.47171e-07	1.94511e-05	0.631905	0.807957	0.419801	0.661952	0.502003	0.473983	0.925779	0.428151	1.01809	3.58011	5.76443	0.916656	0.419467	2.67853	2.35959	1.42498	2.33829
ENSMUSG00000048118	Arid4a	12	protein_coding	5615	1.40988	2.48354e-07	1.95164e-05	0.850995	1.2921	0.813765	1.84895	0.873237	0.773721	1.26835	0.678349	2.32486	5.0406	3.9703	0.918507	2.32607	2.68141	3.33078	2.19891	2.31745
ENSMUSG00000078794	Dact3	7	protein_coding	2989	1.73541	2.50405e-07	1.96497e-05	0.46627	0.255504	0.241374	0.744292	0.211667	0.363369	0.760425	0.318579	1.49312	1.23301	2.19255	0.793715	0.884334	1.67022	1.72943	0.930646	1.66456
ENSMUSG00000005881	Ergic3	2	protein_coding	2121	-0.88978	2.52897e-07	1.98172e-05	62.9865	35.6466	54.3113	39.7703	52.5737	52.4023	50.7949	66.8194	34.8765	20.4127	25.9335	34.1883	27.2707	27.8714	27.8223	27.9328	25.9581
ENSMUSG00000059027	X9630013D21Rik	4	processed_transcript	3142	4.0196	2.54181e-07	1.98897e-05	0	0	0.15308	0	0	0.115225	0	0	0.710206	0.341642	0.659607	0.984867	0.346406	0.327867	0.388198	0.357238	0.539435
ENSMUSG00000044933	Sstr3	15	protein_coding	4320	4.12051	2.5896e-07	2.02224e-05	0	0	0.389681	0.257487	0.109839	0	0.982121	0.330636	6.06938	3.67752	0.207456	7.33022	3.41927	1.39409	3.02509	8.5968	7.21398
ENSMUSG00000041658	Rragb	X	protein_coding	2258	3.51703	2.59163e-07	2.02224e-05	0	0	0.213011	0	0.140096	0	0.268427	0.0702859	1.33414	1.53711	0.446518	0.68522	0.550883	1.2283	0.334395	1.5129	1.57389
ENSMUSG00000031548	Sfrp1	8	protein_coding	4372	2.58738	2.62399e-07	2.04461e-05	1.36618	1.54301	1.43017	0.551253	0.180888	0.372636	0.97044	0.689708	2.88376	9.60005	8.17392	2.14696	0.213385	9.86004	3.1751	3.6166	8.32871
ENSMUSG00000030376	Slc8a2	7	protein_coding	5261	6.25195	2.63557e-07	2.05075e-05	0	0	0	0	0	0	0	0	0.0424153	0.115621	0.0319406	0	0.502428	0.120499	0.143521	0.259732	0.270202
ENSMUSG00000022982	Sod1	16	protein_coding	3970	-1.06841	2.64098e-07	2.05208e-05	58.325	24.5269	58.3352	33.4357	52.0721	52.2081	46.6032	45.9326	26.1368	17.0885	19.9926	27.307	24.2042	22.0962	18.317	22.4341	21.7045
ENSMUSG00000043467	Zbtb37	1	protein_coding	18814	1.63989	2.64895e-07	2.05538e-05	0.222231	0.250318	0.242867	0.0295616	0.0756626	0.211672	0.233565	0.210887	0.260935	0.736013	0.890185	0.383777	0.553716	0.606515	0.614345	0.552502	0.575397
ENSMUSG00000024516	Sec11c	18	protein_coding	6808	-1.11787	2.67079e-07	2.06943e-05	70.9182	44.7773	66.0214	49.6971	64.587	65.0635	54.6638	58.9551	35.596	14.0907	19.4006	29.0597	49.6973	25.7935	26.7118	25.1034	20.7518
ENSMUSG00000033809	Alg3	16	protein_coding	1690	-1.21704	2.7413e-07	2.1211e-05	11.8987	5.87462	11.3841	11.299	13.6643	16.0667	10.2214	6.94923	4.22526	3.68399	2.81723	6.34759	5.24423	4.12625	5.63634	5.34221	4.85275
ENSMUSG00000023089	Ndufa5	6	protein_coding	1032	-1.40631	2.91049e-07	2.24887e-05	61.1569	17.7605	63.6177	27.6649	93.7976	80.8619	50.8027	63.0516	23.1363	11.5457	16.8799	20.8895	39.4743	21.8071	22.456	21.3744	17.589
ENSMUSG00000023904	Hcfc1r1	17	protein_coding	958	-1.15541	2.92079e-07	2.25368e-05	66.0887	30.6915	77.0669	41.6065	74.7916	73.8812	59.9466	63.2834	29.1162	16.3219	26.6618	45.3293	31.4869	23.5743	25.8882	22.0576	26.0245
ENSMUSG00000084950	Gm5577	6	antisense	2100	3.70267	2.92557e-07	2.25423e-05	0.0948083	0	0	0	0	0.172398	0.0721558	0	0.743822	0.749703	0.133365	1.17884	0.148083	0.339612	0.13829	1.41758	0.494673
ENSMUSG00000026956	Uap1l1	2	protein_coding	4071	-1.07144	2.94609e-07	2.26689e-05	15.3566	8.28547	13.646	8.97125	16.2015	11.0719	10.943	18.5956	8.05762	4.69349	5.311	5.92894	6.26377	5.45026	7.03373	6.49731	5.96301
ENSMUSG00000027168	Pax6	2	protein_coding	11694	4.56425	3.01497e-07	2.31667e-05	0.0681024	0	0	0	0.0270512	0	0.388731	0.0407146	1.91776	1.16884	0.00478991	3.36066	1.56896	0.277831	0.566216	3.23426	2.28161
ENSMUSG00000063316	Rpl27	11	protein_coding	1535	-0.943744	3.04005e-07	2.33271e-05	292.874	145.941	324.151	205.198	245.032	295.054	271.367	247.312	162.744	92.332	105.677	155.025	200.664	125.808	131.867	113.595	98.2714
ENSMUSG00000032850	Rnft2	5	protein_coding	5593	3.42116	3.0842e-07	2.36332e-05	0	0	0.0429982	0	0	0.0323652	0.135462	0	0.239385	0.377453	0.0801189	0.590157	0.139001	0.113346	0.332311	0.357746	0.488775
ENSMUSG00000033597	Caskin1	17	protein_coding	7566	3.69483	3.13487e-07	2.39882e-05	0	0	0	0	0	0	0.140192	0	0.280187	0.189169	0.0444196	0.381728	0.369913	0.125683	0.0997969	0.522462	0.368543
ENSMUSG00000038119	Cdon	9	protein_coding	7715	1.92773	3.1448e-07	2.40195e-05	1.31613	1.22087	1.40272	1.15344	1.86563	0.680432	1.3552	1.2754	3.225	4.42454	17.1924	1.37709	1.26969	4.25231	5.35271	2.06214	4.78356
ENSMUSG00000004151	Etv1	12	protein_coding	13296	2.10941	3.14763e-07	2.40195e-05	0.239588	0	0.162786	0.446187	0.475838	0.108916	0.250722	0.190981	1.33425	0.818104	2.67933	0.690449	0.573018	0.57811	0.58973	0.851535	0.978678
ENSMUSG00000052459	Atp6v1a	16	protein_coding	6044	0.987908	3.15282e-07	2.40261e-05	1.81177	1.91641	1.63138	2.26984	2.04122	2.15641	1.98058	2.07441	3.50743	4.77755	5.38445	2.33808	3.19	3.52686	4.13223	4.1987	4.32402
ENSMUSG00000070394	Tmem256	11	protein_coding	1105	-1.43826	3.16495e-07	2.40853e-05	80.9002	18.7758	84.4432	29.8638	90.1775	80.2706	63.2163	74.6849	27.4642	11.463	22.4053	27.2573	48.1235	20.1513	19.8161	21.7731	18.901
ENSMUSG00000045767	B230219D22Rik	13	protein_coding	4652	1.43036	3.19569e-07	2.42859e-05	1.92592	3.03707	0.775437	3.06859	1.496	2.10125	2.08464	0.61408	4.46101	5.95329	8.81376	2.35033	3.71002	4.59922	5.65586	5.15083	5.23003
ENSMUSG00000055762	Eef1d	15	protein_coding	6488	-0.924095	3.24475e-07	2.4625e-05	43.1153	23.7578	47.4454	32.9463	47.4896	44.2781	39.2598	46.6234	25.1074	13.5724	17.2322	28.2831	26.937	22.2535	20.9571	19.1431	19.2473
ENSMUSG00000045045	Lrfn4	19	protein_coding	3366	1.91118	3.26359e-07	2.47341e-05	0.532346	0.718475	0.21434	1.04647	1.17475	0.591563	1.03539	0.235748	2.55233	2.38117	1.03173	5.36274	1.66296	2.58964	1.48397	3.34914	3.39481
ENSMUSG00000028927	Padi2	4	protein_coding	5013	-2.01518	3.27529e-07	2.47888e-05	15.2113	13.4825	17.9899	14.5709	18.3946	21.8464	23.4258	28.4296	4.7407	2.56243	2.68166	3.43622	7.87824	8.78895	6.18705	4.17633	2.26856
ENSMUSG00000025545	Clybl	14	protein_coding	1444	-1.25874	3.29247e-07	2.48849e-05	9.65154	12.2524	11.9911	7.31806	16.8684	17.0488	13.5367	10.4411	6.25861	3.66733	3.76266	5.85746	4.8455	6.96942	6.19432	5.81296	3.36982
ENSMUSG00000004100	Ppan	9	protein_coding	4004	-1.07383	3.30131e-07	2.49177e-05	12.3814	9.18705	19.8806	9.44548	12.7593	13.4724	19.0734	12.9216	4.15195	5.62992	5.24599	4.92042	9.00922	7.20389	8.23938	7.82486	6.06279
ENSMUSG00000068154	Insm1	2	protein_coding	3100	3.70916	3.3781e-07	2.54626e-05	0	0.985421	0	0.17941	0	0.175179	0.830956	0	4.67888	2.07762	0.14455	6.98747	2.85895	0.511244	1.1429	9.28808	5.74963
ENSMUSG00000045672	Col27a1	4	protein_coding	13022	2.22871	3.38965e-07	2.5515e-05	0.412812	0.28346	0.184679	0.341682	0.449411	0.250217	0.453814	0.377812	1.21666	1.96465	1.10116	2.58227	0.76418	2.28199	0.932199	1.87007	1.86419
ENSMUSG00000091387	Gcnt4	13	protein_coding	5087	4.65067	3.40875e-07	2.56239e-05	0.0391385	0	0	0	0	0	0	0	0.0657991	0.119576	0.0220221	0.425814	0.213959	0.280395	0.0799239	0.105528	0.161218
ENSMUSG00000066543	Rpl17.ps9	7	processed_pseudogene	555	-1.39261	3.43639e-07	2.57967e-05	110.849	39.6758	69.3302	44.761	116.845	98.174	105.66	87.2165	33.9746	21.2109	23.0108	40.5159	70.8795	30.9832	26.3723	25.0604	17.7322
ENSMUSG00000094410	Gm38394	1	protein_coding	10156	4.89125	3.46449e-07	2.59724e-05	0.0588118	0.0375985	0	0	0	0	0	0	0.120845	0.0563706	2.29436	0.121877	0.474605	0.132644	0.131536	0.153767	0.0699849
ENSMUSG00000026179	Pnkd	1	protein_coding	7832	-1.12854	3.47728e-07	2.60243e-05	5.66889	4.61549	6.41754	3.92938	7.63377	6.24042	3.98552	7.07204	2.7352	2.40308	1.7379	2.58134	3.59335	2.80264	2.2322	2.95353	2.44331
ENSMUSG00000055128	Cgrrf1	14	protein_coding	3796	-1.06229	3.4808e-07	2.60243e-05	5.55962	5.73379	6.65209	6.88622	3.70838	6.29463	5.26912	4.30629	3.38012	2.23397	2.12484	2.74446	2.94917	2.31716	2.67764	2.68693	2.83742
ENSMUSG00000058952	Cfi	3	protein_coding	2220	3.20817	3.49947e-07	2.61286e-05	0	0.745354	0.216657	0	0	0.407699	0.0682555	0	1.45749	3.11071	0.378467	1.7656	1.82102	3.39102	0.7064	1.4069	1.89636
ENSMUSG00000040225	Prrc2c	1	protein_coding	16092	1.10458	3.51062e-07	2.61562e-05	1.44758	2.64185	1.59908	2.21197	1.42521	0.967411	1.54427	1.3906	2.81499	5.15417	3.94724	2.75626	3.18858	3.59971	4.44673	3.19947	2.91515
ENSMUSG00000094893	Gm4791	9	protein_coding	1021	5.31307	3.51261e-07	2.61562e-05	0	0	0	0	0	0	0.148411	0	1.74846	0.735952	0	1.41438	1.97975	0.310452	0.682646	2.82008	1.60649
ENSMUSG00000047843	Bri3	5	protein_coding	1648	-1.10199	3.56566e-07	2.65156e-05	84.4473	40.3168	87.2648	42.7479	74.2855	69.8591	104.175	136.652	34.5281	24.8602	32.9689	34.8001	51.9862	34.5245	45.3235	34.8838	41.603
ENSMUSG00000027765	P2ry1	3	protein_coding	4291	2.66928	3.60029e-07	2.67372e-05	0	0.20764	0.728585	0	0.221163	0.37967	0.423754	0.665742	2.44416	1.63438	0.28718	4.18267	2.86261	0.720222	1.12347	2.9115	2.67574
ENSMUSG00000002504	Slc9a3r2	17	protein_coding	2646	-1.17862	3.61192e-07	2.67877e-05	37.0956	23.0419	39.8997	25.4334	37.1212	33.7956	28.2324	29.9297	18.9751	10.6965	10.9867	14.7355	13.1041	14.4051	12.5559	15.4189	15.6212
ENSMUSG00000107120	Gm43059	5	TEC	1388	5.59963	3.63842e-07	2.69482e-05	0	0	0	0	0	0	0	0	0.321537	0.567138	0.403553	0.817458	0	0.456731	0.460303	0.140639	0.275735
ENSMUSG00000025364	Pa2g4	10	protein_coding	2804	-0.848314	3.65136e-07	2.69984e-05	50.8394	36.8596	46.2281	46.8105	53.5878	47.1913	33.7208	45.7325	28.7289	19.7027	18.5978	23.7271	32.6056	28.5433	28.1502	25.2189	20.4736
ENSMUSG00000029135	Fosl2	5	protein_coding	9680	1.4003	3.65496e-07	2.69984e-05	0.843285	1.03878	0.844693	1.09166	1.42156	0.71061	0.986179	1.09848	1.80961	3.10868	6.23204	2.96232	1.0762	2.27578	3.0781	1.04863	2.28186
ENSMUSG00000034336	Ina	19	protein_coding	3240	5.43576	3.79756e-07	2.80144e-05	0	0	0	0	0	0	0.0935353	0	0.964214	0.563224	0	1.43262	0.383918	0	0.484015	1.22004	1.26561
ENSMUSG00000032239	Rp9	9	protein_coding	3570	-1.01939	3.83317e-07	2.82126e-05	25.9886	15.0815	26.474	16.8773	28.4437	22.7667	22.8352	25.384	13.3138	8.33894	9.39829	13.2041	14.8083	10.7877	11.6977	10.3208	10.2916
ENSMUSG00000036510	Cdh8	8	protein_coding	7740	5.40089	3.8365e-07	2.82126e-05	0	0	0	0	0	0	0.0391543	0	0.187397	0.226522	0	0.732967	0.180799	0.0307143	0.12757	0.542242	0.550982
ENSMUSG00000033436	Armcx2	X	protein_coding	4532	1.47613	3.8397e-07	2.82126e-05	0.834698	1.06725	0.849034	0.654513	1.18661	1.23821	1.50457	0.490264	3.20047	2.72386	2.76852	3.84644	1.26942	1.90588	2.28124	3.20894	3.37794
ENSMUSG00000085442	Gm3362	15	processed_pseudogene	466	-0.999047	3.84802e-07	2.82289e-05	294.374	145.857	320.996	179.423	296.311	285.512	293.625	239.761	134.558	86.3818	128.614	130.817	206.537	139.1	119.654	115.512	97.3814
ENSMUSG00000032399	Rpl4	9	protein_coding	2007	-0.940537	3.85429e-07	2.82289e-05	1301.82	835.746	1152.72	1000.11	1007.72	1024.69	1159.07	1067.76	662.658	364.837	430.327	629.632	914.482	614.872	459.937	523.762	411.57
ENSMUSG00000034463	Scara3	14	protein_coding	3597	1.78781	3.85829e-07	2.82289e-05	2.8229	4.3171	3.61034	3.76245	4.6171	3.01949	4.46536	5.55932	8.7472	19.537	8.81386	12.6175	3.11233	29.5646	8.39659	14.9919	19.304
ENSMUSG00000026123	Plekhb2	1	protein_coding	7987	1.36575	3.8623e-07	2.82289e-05	1.07189	1.73706	1.14418	1.90335	1.00997	0.838573	1.42288	0.715337	2.72403	3.57947	6.26966	2.3117	1.94675	2.71848	3.55603	2.60292	2.834
ENSMUSG00000022176	Rem2	14	protein_coding	2251	6.11172	3.91926e-07	2.86075e-05	0	0	0	0	0	0	0	0	0.148698	0.143061	0.149302	0.916467	0.345373	0.492848	0.541856	0.0650401	0.340045
ENSMUSG00000035713	Usp35	7	protein_coding	5288	2.0324	3.94969e-07	2.87917e-05	0.715365	0.8906	0.318348	0.56094	0.35893	0	0.515789	0.270111	1.28706	2.7472	1.29229	1.9116	1.17615	1.10892	1.57067	3.55308	2.19194
ENSMUSG00000085039	Gm15927	7	processed_transcript	3736	3.98764	3.95586e-07	2.87987e-05	0	0	0	0	0	0	0.0811174	0	0.47783	0.114929	0.0449784	0.110437	0.166474	0.127264	0.35757	0.182876	0.439034
ENSMUSG00000040537	Adam22	5	protein_coding	14348	2.42782	3.96275e-07	2.88111e-05	0.111011	0.15081	0	0.12921	0.0330712	0	0.0422435	0.0663669	0.505455	0.314221	0.331831	0.474477	0.335941	0.154642	0.206452	0.602029	0.400112
ENSMUSG00000037808	Fam76b	9	protein_coding	4667	1.14157	3.97886e-07	2.88902e-05	0.853214	1.80002	0.824475	1.19171	1.59287	1.59026	1.78573	1.87032	2.53413	3.61876	4.82479	2.45328	2.63198	2.66577	3.7709	3.5553	2.7179
ENSMUSG00000111966	Gm5781	10	processed_pseudogene	443	-2.34482	4.02082e-07	2.91568e-05	15.2806	3.73518	20.6289	0.836979	26.4209	20.8396	16.4183	10.7475	4.78531	1.3731	0.885084	5.58817	3.86084	2.14653	2.22887	2.75405	2.22153
ENSMUSG00000025035	Arl3	19	protein_coding	2490	-1.13926	4.05469e-07	2.93639e-05	14.9523	8.69004	17.095	15.8587	22.9948	16.0663	14.4225	16.8903	7.66226	3.83679	7.01852	6.29661	10.9278	6.01482	5.57492	10.7991	6.85076
ENSMUSG00000023868	Pde10a	17	protein_coding	12849	2.51245	4.07166e-07	2.94483e-05	0.0309903	0.287277	0	0	0.0984783	0.0281763	0.0471717	0	0.399438	0.297968	0.444653	0.417442	0.290426	0.308362	0.361627	0.429185	0.451045
ENSMUSG00000026171	Rnf25	1	protein_coding	2181	-0.975989	4.09016e-07	2.95436e-05	23.826	13.8314	31.0949	18.7006	25.9626	31.2902	21.5376	28.8886	13.8124	9.1709	10.0161	15.5598	13.688	11.1906	11.8773	13.4927	12.8351
ENSMUSG00000062456	Rpl9.ps6	19	protein_coding	714	-1.09945	4.11262e-07	2.96671e-05	245.107	95.5518	229.374	119.18	194.055	184.061	199.702	182.934	75.3198	56.9293	73.429	95.4917	174.433	84.903	73.2124	60.1479	68.6876
ENSMUSG00000053519	Kcnip1	11	protein_coding	6309	3.66962	4.17094e-07	3.00486e-05	0	0	0.114355	0	0.200562	0	0.0720529	0.0503108	0.937294	0.436703	0.221957	1.19351	0.714712	0.0753617	0.294598	1.58573	0.95327
ENSMUSG00000042271	Nxt2	X	protein_coding	3176	1.48399	4.18004e-07	3.00751e-05	1.0657	0.60115	0.151441	0.758841	0.84662	0.39897	0.667941	0.949434	1.40521	2.17437	2.41618	0.876891	1.8114	2.14574	2.10309	1.88999	2.42729
ENSMUSG00000034218	Atm	9	protein_coding	10338	2.12794	4.26299e-07	3.06321e-05	0.0192588	0.22162	0.279151	0.251061	0.107098	0.07004	0.146573	0.0153517	0.302191	0.623005	0.742291	1.0676	0.691854	0.467577	0.58992	0.547592	0.428383
ENSMUSG00000035530	Eif1	11	protein_coding	2098	-0.930371	4.28846e-07	3.07753e-05	240.378	119.093	263.873	215.347	267.333	280.932	235.524	255.154	117.955	90.5106	101.24	145.775	189.949	120.111	117.299	112.56	113.31
ENSMUSG00000017778	Cox7c	13	protein_coding	1131	-1.15059	4.36625e-07	3.1293e-05	131.147	71.9135	170.532	92.6134	149.778	164.373	139.201	123.625	58.7955	35.1802	45.7119	64.3879	106.82	56.612	54.4356	54.6701	52.5957
ENSMUSG00000091636	Akain1	17	protein_coding	2620	6.22743	4.3776e-07	3.13338e-05	0	0	0	0	0	0	0	0	0.851705	0.191198	0	0.433066	0.178038	0.0302454	0.15518	0.838199	0.229549
ENSMUSG00000036053	Fmnl2	2	protein_coding	5636	1.70613	4.43607e-07	3.17113e-05	0.600542	1.03886	0.725393	0.131576	0.561279	0.289064	0.564598	0.0844777	0.851251	2.50139	1.98769	1.75696	1.79323	1.68721	1.02024	1.69715	1.45514
ENSMUSG00000040387	Klhl32	4	protein_coding	7826	3.83227	4.50306e-07	3.21487e-05	0.050881	0	0	0.0947563	0.121264	0	0	0	0.784121	0.256038	0	0.988516	0.29802	0.101256	0.237493	0.91667	0.845336
ENSMUSG00000040522	Tlr8	X	protein_coding	3586	3.91182	4.52773e-07	3.22833e-05	0	0.248462	0	0	0	0	0.0845105	0	0.466704	1.1375	2.01497	0.690341	0.260156	0.795522	0.696463	0.313006	0.442152
ENSMUSG00000020315	Sptbn1	11	protein_coding	17492	1.11226	4.55588e-07	3.24422e-05	2.37888	3.47825	3.27215	4.5786	4.08714	3.24947	4.85975	3.91955	4.96888	9.5099	16.1328	6.20942	3.95561	8.50325	8.63988	5.83378	8.76753
ENSMUSG00000026202	Tuba4a	1	protein_coding	3701	-1.29942	4.59582e-07	3.26846e-05	36.6348	18.4683	43.1464	34.6637	41.8392	46.8564	23.1733	28.9452	14.38	7.12532	12.1379	18.1715	15.0823	19.4842	16.6038	11.9071	10.2524
ENSMUSG00000022315	Slc30a8	15	protein_coding	1971	4.15981	4.62444e-07	3.2846e-05	0.606081	0	2.19625	0.940592	0.320991	0.918409	4.45895	1.04676	25.3035	14.396	0.596792	55.3683	20.5107	3.77921	8.60471	47.0438	35.8671
ENSMUSG00000031374	Zfp92	X	protein_coding	6744	4.3046	4.67974e-07	3.31962e-05	0	0	0	0	0	0.0268414	0.0898738	0	0.529411	0.212226	0	0.780037	0.0922223	0.0235003	0.232534	0.593379	0.559391
ENSMUSG00000004268	Emg1	6	protein_coding	4632	-0.891862	4.72342e-07	3.34632e-05	17.666	9.01317	12.0971	12.0472	12.2929	10.3171	12.0057	10.8613	6.38319	6.30344	5.03054	8.55116	5.57228	7.35631	6.74612	6.63755	5.76017
ENSMUSG00000026535	Ifi202b	1	protein_coding	1697	-6.71733	4.7502e-07	3.36099e-05	0	2.62518	0.850285	4.47909	3.16896	0	0	0	0	0.04217	0	0	0	0	0	0	0
ENSMUSG00000047907	Tshz2	2	protein_coding	7781	1.11726	4.79036e-07	3.38509e-05	1.15144	2.04478	2.07078	1.88226	0.935066	1.44238	2.18109	1.59093	3.81423	3.85818	5.06789	3.18155	2.23808	4.04311	3.35906	2.80982	4.05438
ENSMUSG00000117875	Gm6789	18	processed_pseudogene	1385	-1.23945	4.82776e-07	3.40717e-05	8.33766	4.59507	3.47276	6.15738	4.56804	6.14286	6.01733	5.38567	2.73898	1.42092	2.70966	2.30874	3.36794	2.46025	2.43231	1.72656	2.40804
ENSMUSG00000037493	Cib2	9	protein_coding	1433	-1.37965	4.8373e-07	3.40955e-05	23.3415	12.2576	22.1525	17.5947	20.6403	20.4641	17.5531	26.0264	9.65463	5.39341	6.68405	5.6145	10.8504	6.74643	6.72825	9.6037	8.01229
ENSMUSG00000045482	Trrap	5	protein_coding	20859	1.07935	4.86084e-07	3.4218e-05	1.09767	1.08007	0.772461	0.871005	0.720361	0.572761	0.799079	0.639113	1.45491	2.57823	1.8851	1.6912	0.775235	1.79692	1.9575	1.69621	1.71423
ENSMUSG00000034677	Gpr142	11	protein_coding	1116	5.70723	4.9319e-07	3.46741e-05	0	0	0	0	0	0	0.135777	0	3.19923	0.737428	0	0.739415	1.39325	0	0.884759	4.28546	2.2536
ENSMUSG00000022671	Mzt2	16	protein_coding	1309	-1.38464	4.97145e-07	3.49079e-05	25.8568	12.7381	16.7185	4.39046	12.8081	21.0197	15.5116	20.3686	9.54638	3.85421	5.0921	5.98875	4.39496	6.35638	5.85699	7.3445	7.26764
ENSMUSG00000014294	Ndufa2	18	protein_coding	572	-1.27274	5.02376e-07	3.52306e-05	378.007	127.061	365.779	157.193	408.418	386.405	309.677	292.44	139.662	59.1142	107.032	211.526	224.803	95.8672	109.36	88.7305	94.342
ENSMUSG00000074489	Bglap3	3	protein_coding	2629	-3.85661	5.05017e-07	3.53059e-05	5.83131	3.67955	21.6797	25.6684	47.9499	29.2632	54.4668	18.0498	0.976107	0.299425	0.958765	2.5895	3.90343	2.92376	2.54066	1.18802	0.686289
ENSMUSG00000027637	Rab5if	2	protein_coding	2871	-0.950166	5.05085e-07	3.53059e-05	32.2467	22.8321	37.9455	34.8052	35.2587	35.6236	28.606	36.7051	20.7913	9.65882	12.701	17.2453	27.0788	18.4376	17.5601	17.1172	13.4448
ENSMUSG00000032181	Scg3	9	protein_coding	2738	4.35759	5.05363e-07	3.53059e-05	0.145433	0.139463	2.10801	0.338551	1.09759	0.661134	7.02847	1.15928	66.9114	17.2764	0.920596	55.6805	22.3746	3.50197	16.313	64.6472	45.8083
ENSMUSG00000022523	Fgf12	16	protein_coding	6203	3.77435	5.07189e-07	3.53889e-05	0.0962909	0	0.116309	0	0	0	0.0732842	0.0511705	0.809415	0.674901	0.0812701	0.382462	0.325863	0.268273	0.112362	1.34533	1.09296
ENSMUSG00000032353	Tmed3	9	protein_coding	2847	-1.12996	5.22723e-07	3.64269e-05	147.907	83.8274	177.305	112.784	169.669	160.736	131.089	149.396	97.8961	27.3858	40.8638	81.1564	102.566	59.62	52.5939	65.0348	55.4425
ENSMUSG00000021807	Rtraf	14	protein_coding	1927	-0.870612	5.24414e-07	3.64988e-05	53.0031	28.2045	56.7839	45.7945	44.5695	48.9417	55.5154	52.8744	26.1708	20.6109	27.7886	25.9611	32.1947	30.7595	22.3948	25.9837	25.5071
ENSMUSG00000030994	D7Ertd443e	7	protein_coding	7982	-3.3265	5.2628e-07	3.65828e-05	0.473923	0.191356	0.150645	0	0.0990782	0.113392	0.455607	0.318127	0	0.00448274	0	0	0	0.0595662	0.0582128	0.0305699	0.0273988
ENSMUSG00000057895	Zfp105	9	protein_coding	2130	2.89784	5.3055e-07	3.68333e-05	0.280419	0	0	0	0	0.254956	0.0711396	0	0.366673	0.65515	0.946701	0.629544	0.0729985	0.409235	0.70898	0.504056	0.641718
ENSMUSG00000032258	Lca5	9	protein_coding	6306	3.29301	5.41776e-07	3.75656e-05	0	0	0	0	0	0	0.168203	0	0.0707728	0.300731	0.346418	0.310786	0	0.314157	0.313159	0.116084	0.355479
ENSMUSG00000057605	Gm6807	19	processed_pseudogene	888	-1.64139	5.44181e-07	3.76852e-05	11.6589	2.00672	8.39545	5.01056	7.48094	10.6002	10.7502	6.61273	4.77453	1.57147	1.89234	3.6009	3.15176	2.94484	2.15845	1.42888	1.41612
ENSMUSG00000030659	Nucb2	7	protein_coding	2331	-1.319	5.59492e-07	3.86971e-05	237.619	167.964	251.941	228.179	235.522	264.733	172.329	187.71	129.379	35.2594	67.8598	87.3509	160.823	97.2263	76.4956	72.5641	60.6555
ENSMUSG00000006378	Gcat	15	protein_coding	2384	-1.94375	5.63049e-07	3.88946e-05	130.95	31.5539	137.494	39.3489	144.037	141.99	96.802	110.375	28.3145	7.42942	19.3603	43.4833	58.7641	25.6941	22.341	19.9588	18.3012
ENSMUSG00000090071	Cdk5r2	1	protein_coding	2799	4.34004	5.75737e-07	3.97216e-05	0	0	0.0859196	0	0	0.0646725	0.162409	0	1.79378	0.524127	0	0.405371	0.66661	0.169867	0.477271	2.19687	1.44548
ENSMUSG00000028861	Mrps15	4	protein_coding	1693	-1.09154	5.77706e-07	3.97695e-05	37.7497	13.0065	21.8755	17.6302	36.716	36.5672	24.7921	31.7786	14.3668	11.0747	9.56161	14.0131	18.46	15.1184	11.5272	11.069	11.303
ENSMUSG00000025156	Gps1	11	protein_coding	2879	-0.901607	5.77868e-07	3.97695e-05	24.6884	16.5349	26.9809	20.7349	23.6786	26.7849	22.737	24.3102	15.2692	8.31458	8.98856	13.0772	16.0941	14.0099	11.338	13.6116	11.7553
ENSMUSG00000018196	Glrx2	1	protein_coding	8772	-1.02762	5.80363e-07	3.98917e-05	4.67557	3.10518	4.33165	4.01553	5.39129	5.88124	3.73118	4.19741	2.23859	1.54187	1.6666	2.04604	2.81833	2.71008	1.83409	2.54802	2.12539
ENSMUSG00000102411	Gm36936	9	TEC	2749	3.24556	5.85263e-07	4.01786e-05	0.144851	0	0	0	0.287684	0	0.0551209	0	0.365282	0.104129	1.07992	1.23823	1.41403	0.518869	0.169027	0.550329	0.258555
ENSMUSG00000037221	Mospd3	5	protein_coding	1839	-1.12311	5.94665e-07	4.07736e-05	17.3222	9.68988	16.608	6.55269	17.4596	16.8321	14.0898	16.4833	8.49389	5.83707	4.96473	4.09453	6.59487	7.23915	7.64317	7.45693	7.0164
ENSMUSG00000029811	Aoc1	6	protein_coding	3256	6.97511	6.13184e-07	4.19913e-05	0	0	0	0	0	0	0	0	0	0.285723	0.361264	0.63359	0	0.462412	0.10703	0.43466	1.61202
ENSMUSG00000010609	Psen2	1	protein_coding	4332	-1.12909	6.18663e-07	4.22663e-05	18.4758	11.4003	14.6003	14.6789	19.6068	22.1885	12.5573	12.9324	9.169	5.4184	5.4565	12.5007	7.7528	6.0548	6.71722	5.9932	6.07072
ENSMUSG00000112964	E430024I08Rik	13	lincRNA	4631	2.59789	6.18725e-07	4.22663e-05	0.171969	0	0.10386	0.16013	0.0341543	0.195442	0	0	0.337298	0.347691	1.00391	0.245008	0.671504	0.804235	0.225755	0.400447	0.295154
ENSMUSG00000086524	Pabpc1l2a.ps	X	processed_pseudogene	513	4.18947	6.26653e-07	4.27552e-05	0	0	0	0	0	0	0.59075	0	3.04489	1.60423	0.43675	2.21176	0.303093	0.463408	0.33966	4.0906	4.15653
ENSMUSG00000027956	Tmem144	3	protein_coding	3487	3.22113	6.31323e-07	4.30208e-05	0	0	0	0	0.090719	0.155737	0	0	0.543948	0.0513067	0.160634	0.502874	0.624266	0.0681757	0.233193	0.461847	0.266551
ENSMUSG00000041308	Sntb2	8	protein_coding	10350	1.85407	6.35055e-07	4.3222e-05	0.615567	0.627194	0.16265	0.734398	0.412614	0.454732	0.863779	0.47535	0.959423	2.31973	6.06674	0.886976	0.510778	1.95236	2.04268	1.13635	1.85417
ENSMUSG00000039126	Prune2	19	protein_coding	20297	2.71252	6.39002e-07	4.34372e-05	0.0882829	0	0.118485	0.0274017	0.101305	0.0713479	0.0970515	0	0.434266	0.363154	0.137984	0.696227	0.467295	0.171783	0.180281	0.627544	0.606086
ENSMUSG00000097536	X2610037D02Rik	15	lincRNA	5020	4.70583	6.42148e-07	4.35927e-05	0	0	0	0	0	0	0	0.0316146	0.0222258	0.0641497	0.457478	0.16438	0.216814	0.205211	0.150411	0.0680503	0.152478
ENSMUSG00000021754	Map3k1	13	protein_coding	7447	1.11228	6.42863e-07	4.35927e-05	1.818	3.12782	1.25944	1.94179	1.23188	1.21538	1.42432	1.79015	2.93653	5.96274	4.18952	2.75635	2.81868	3.82009	4.98379	3.21763	2.98077
ENSMUSG00000027801	Tm4sf4	3	protein_coding	1496	2.52053	6.52652e-07	4.42024e-05	4.39186	2.38231	5.94792	6.81584	5.18065	7.2601	7.29276	3.60694	33.0394	33.5091	6.77699	43.3692	15.1745	36.5492	16.5782	47.3664	44.4047
ENSMUSG00000042428	Mgat3	15	protein_coding	4665	2.05929	6.59205e-07	4.45917e-05	0	0.436557	0.412414	0.476889	0.271243	0.543249	0.584671	0.204123	1.65028	2.04793	1.21272	0.818112	0.66661	0.594534	1.31976	2.59439	2.88315
ENSMUSG00000036856	Wnt4	4	protein_coding	4194	1.46239	6.6257e-07	4.47647e-05	3.41798	2.9135	2.80972	3.4921	3.1679	3.15077	2.78197	1.51364	9.86974	7.19209	5.82302	13.945	3.70736	4.10007	8.25388	9.6696	9.47741
ENSMUSG00000004667	Polr2e	10	protein_coding	2670	-0.994883	6.70317e-07	4.5233e-05	40.3415	14.8736	37.0191	22.5663	35.4842	29.5596	30.7595	36.7341	17.2583	10.0509	12.6711	16.9596	19.5086	15.6111	18.2512	14.6771	14.7232
ENSMUSG00000002768	Mea1	17	protein_coding	1844	-1.0915	6.71215e-07	4.52384e-05	29.9078	21.536	28.0397	30.5633	29.7638	33.7692	29.418	33.5657	18.5754	9.87672	9.02164	16.054	19.5623	13.4507	11.0557	12.8091	14.8249
ENSMUSG00000051236	Msrb3	10	protein_coding	4048	1.68099	6.74014e-07	4.53719e-05	0.295105	0.220105	0.475275	1.23655	0.547025	0.402462	1.12298	0.784118	1.15763	2.82856	4.06815	1.86014	0.921858	2.48613	1.75049	1.4708	1.76935
ENSMUSG00000003444	Med29	7	protein_coding	1281	-1.28399	6.77165e-07	4.55287e-05	29.5305	12.321	22.1528	15.3407	25.4354	20.3487	15.7323	15.6104	11.1486	3.60327	5.72812	13.2861	12.1379	7.11392	6.57444	7.46694	5.71926
ENSMUSG00000029088	Kcnip4	5	protein_coding	3627	5.82584	6.84019e-07	4.59337e-05	0	0	0	0	0	0	0	0	0.338381	0.157844	0	0.170634	0.128608	0.10924	0.0800687	0.336378	0.256263
ENSMUSG00000005354	Txn2	15	protein_coding	4208	-0.838929	6.86704e-07	4.60582e-05	18.3105	11.9177	20.4599	17.1381	18.681	17.5512	16.8524	20.1399	9.6513	7.49128	8.77202	9.78047	13.5607	9.99951	10.9041	9.25471	9.39391
ENSMUSG00000058056	Palld	8	protein_coding	10292	1.73783	6.99969e-07	4.68911e-05	0.425587	0.383384	0.210299	0.198144	0.122945	0.211059	0.36807	0.215884	0.444472	1.11599	1.42591	1.15255	0.226613	1.23961	0.812649	0.564265	1.04653
ENSMUSG00000062382	Ftl1.ps1	13	protein_coding	1223	-1.05613	7.02454e-07	4.70008e-05	21.6516	11.8645	18.2874	13.1881	21.8565	20.8697	19.8237	19.3353	9.76152	6.49505	8.79356	10.2895	9.28089	8.48799	10.2581	7.1826	9.03044
ENSMUSG00000084384	Gm12251	11	processed_pseudogene	792	-1.6408	7.0351e-07	4.70146e-05	20.3622	5.46419	19.1298	8.42685	15.9766	14.1706	8.99215	9.41813	6.90289	2.48481	3.25329	2.735	8.04919	4.30233	2.64008	3.88196	2.96843
ENSMUSG00000036769	Wdr44	X	protein_coding	8353	1.80757	7.08854e-07	4.73147e-05	0.333696	0.106666	0.115163	0.266334	0.246162	0.108355	0.326528	0.0569994	0.574363	0.766772	1.71667	0.308717	0.558434	0.654586	0.584086	0.496606	0.471274
ENSMUSG00000078161	Erich3	3	protein_coding	8963	3.97789	7.10837e-07	4.739e-05	0	0	0	0.10342	0	0	0.0676235	0	0.423239	0.367274	0.0624938	0.575412	0.156129	0.123776	0.149044	0.664266	0.683201
ENSMUSG00000021703	Serinc5	13	protein_coding	6679	1.40841	7.20571e-07	4.79812e-05	1.13276	1.90573	1.47628	1.74871	0.473629	0.840181	0.884798	0.38019	2.10484	4.70369	3.11976	2.60998	1.55976	2.81188	4.24374	2.5939	2.56222
ENSMUSG00000027858	Tspan2	3	protein_coding	4755	2.50381	7.21923e-07	4.80135e-05	0.125614	0.133842	0.303456	0	0.266109	0.0761381	0.541738	0	1.90062	0.707348	0.577212	1.32325	0.686692	0.433294	0.916117	1.74475	1.06934
ENSMUSG00000063511	Snrnp70	7	protein_coding	7618	-0.818877	7.2689e-07	4.82859e-05	61.7573	43.0906	61.7796	41.298	70.7793	61.282	65.2613	56.1031	35.2383	28.7453	24.9625	37.7904	30.085	34.3892	35.0412	36.6045	31.3635
ENSMUSG00000045284	Dcaf12l1	X	protein_coding	3531	2.78948	7.33539e-07	4.86692e-05	0.169157	0.432569	0	0	0	0	0.300394	0	0.853152	0.891745	0.539351	1.13928	1.05683	0.448841	0.608617	1.02275	1.16131
ENSMUSG00000081855	Rpl17.ps5	5	processed_pseudogene	555	-1.4786	7.38744e-07	4.89339e-05	591.553	126.596	200.191	174.368	461.681	446.838	451.306	409.489	136.702	71.5625	105.668	123.221	298.366	112.368	94.9193	109.738	104.128
ENSMUSG00000016554	Eif3d	15	protein_coding	4968	-0.865765	7.39296e-07	4.89339e-05	25.4082	18.3956	29.1898	26.607	29.6407	31.0807	23.6685	29.7413	16.3273	10.8539	11.3763	14.1185	22.9725	15.0255	14.8595	13.9588	12.6231
ENSMUSG00000000214	Th	7	protein_coding	2364	5.13447	7.56125e-07	4.99828e-05	0	0	0	0	0	0	0.320489	0	2.54863	0.681116	0	4.01424	2.30205	0.0335207	0.884495	2.25017	2.35905
ENSMUSG00000028334	Nans	4	protein_coding	4581	-0.985597	7.56946e-07	4.99828e-05	20.6877	13.5036	20.4214	16.7139	25.4465	18.7696	18.1264	19.9205	13.9071	6.26426	6.74946	11.4834	11.2007	10.0502	10.3586	9.59843	7.7697
ENSMUSG00000046417	Lrrc75a	11	protein_coding	2089	-1.38411	7.58264e-07	5.00102e-05	3.62169	3.96047	4.2595	3.54985	7.26863	3.11951	5.65779	8.43289	2.61709	1.40453	1.76968	0.888785	1.41419	2.69327	1.72383	2.78	1.85825
ENSMUSG00000060143	Gm10076	14	lincRNA	384	-2.20621	7.66921e-07	5.05211e-05	339.088	160.43	857.368	419.06	1285.94	510.057	192.171	331.463	48.5228	60.3809	85.7701	368.272	171.278	108.753	34.0323	91.5034	30.612
ENSMUSG00000021613	Hapln1	13	protein_coding	5902	6.62948	7.68486e-07	5.0564e-05	0	0	0	0	0	0	0	0	0.170139	0.133376	0	0.227199	0.316137	0.0671322	0.0885693	0.529196	0.17601
ENSMUSG00000025147	Mob2	7	protein_coding	6248	-1.0385	7.70371e-07	5.0565e-05	6.69182	5.80599	11.5087	7.29932	9.13874	8.0253	8.24572	7.77271	4.51793	2.78324	3.16464	4.80413	5.20114	4.17268	3.52321	3.74137	3.47403
ENSMUSG00000019494	Cops6	5	protein_coding	2525	-0.918602	7.71026e-07	5.0565e-05	35.9558	21.7264	29.3349	25.8446	33.0744	33.0493	24.7845	33.4381	15.2447	11.0391	13.5319	16.3812	25.1858	15.2837	18.3792	13.1813	13.2518
ENSMUSG00000062012	Zfp13	17	protein_coding	2652	-1.44784	7.71239e-07	5.0565e-05	7.58252	2.87972	6.25707	3.56521	6.38161	10.9894	6.3422	8.0789	2.22978	1.24128	2.32332	3.50051	2.63835	3.52589	1.42357	2.63147	2.0204
ENSMUSG00000042631	Xkr7	2	protein_coding	2711	6.37269	7.98054e-07	5.22612e-05	0	0	0	0	0	0	0	0	0.370402	0.0659928	0	1.29364	0.28677	0.0292301	0.235669	0.468036	0.383184
ENSMUSG00000043909	Trp53bp1	2	protein_coding	14164	1.12564	7.99823e-07	5.23153e-05	0.309245	0.60209	0.747071	1.13873	0.681183	0.805151	0.748864	0.885183	1.29187	1.84413	1.42762	1.43464	1.55882	1.58329	1.27531	2.24645	1.85285
ENSMUSG00000033684	Qsox1	1	protein_coding	8291	-1.25094	8.02328e-07	5.24172e-05	40.5351	23.4272	38.549	26.5866	33.2896	32.968	30.5577	36.8673	21.3834	6.64614	8.35029	16.5341	22.2794	14.585	11.615	12.3373	10.5709
ENSMUSG00000020917	Acly	11	protein_coding	5279	1.0087	8.10059e-07	5.28599e-05	11.9557	13.3577	10.7512	11.7296	12.4941	15.6021	15.1269	11.7248	30.308	27.912	17.2952	25.1863	20.9417	16.2268	21.5758	38.9564	34.209
ENSMUSG00000063856	Gpx1	9	protein_coding	1441	-1.16793	8.121e-07	5.29308e-05	148.943	108.293	136.516	100.865	136.765	162.804	105.68	109.805	35.2296	64.2871	94.2622	46.313	24.0621	65	76.4213	40.1997	59.1515
ENSMUSG00000024446	Rpp21	17	protein_coding	1218	-1.21143	8.1713e-07	5.3196e-05	15.5289	10.1367	27.0501	11.1113	21.2969	17.9829	18.7854	29.5781	8.70235	6.93299	8.04787	12.1949	6.51053	8.32766	8.72658	6.81142	7.27196
ENSMUSG00000065990	Aurkaip1	4	protein_coding	1766	-1.05934	8.21094e-07	5.33913e-05	48.3651	24.0729	57.3306	41.7812	48.6328	52.276	48.0494	53.2912	23.6288	12.9266	18.2693	25.6411	38.2113	24.2754	20.6213	21.0019	17.6159
ENSMUSG00000113047	Gm47469	13	lincRNA	1920	4.36973	8.26998e-07	5.37122e-05	0	0	0	0	0	0	0.0789204	0	0.116222	0.745443	0.49595	0	0	0.619085	0.211757	0.559187	0.170857
ENSMUSG00000086443	X4933421A08Rik	4	processed_transcript	1638	-2.96977	8.30186e-07	5.38048e-05	0.729295	1.70955	1.46819	1.01863	1.73812	4.53099	1.85015	2.61602	0.136231	0.283978	0.102588	0	0.664473	0.532156	0.212754	0.208555	0.133515
ENSMUSG00000046756	Mrps7	11	protein_coding	2072	-0.98335	8.30365e-07	5.38048e-05	22.2928	15.7262	28.4362	22.3686	28.5497	32.5868	23.6213	26.502	13.462	9.27343	7.92078	12.3957	21.0868	12.9267	12.8946	12.2004	12.0326
ENSMUSG00000019437	Tlcd1	11	protein_coding	5009	-1.07039	8.43577e-07	5.4597e-05	9.49976	4.01493	10.6105	7.58736	10.7677	9.72129	10.6484	10.2023	5.39045	3.12166	3.09755	4.32445	5.61851	5.22063	4.29033	4.2089	3.92948
ENSMUSG00000049303	Syt12	19	protein_coding	5539	2.92921	8.54498e-07	5.52393e-05	0.107834	0	0	0	0	0	0.0273564	0.229219	0.987018	0.413432	0.2427	0.242089	0.0561425	0.457803	0.199234	0.264317	0.414574
ENSMUSG00000067719	Gm10221	5	processed_pseudogene	309	-1.3181	8.58054e-07	5.54045e-05	142.397	42.8398	138.534	61.7969	151.514	159.343	103.96	114.535	42.6073	26.1701	42.7803	63.4246	87.5556	41.2883	31.5785	41.6947	37.5112
ENSMUSG00000039270	Megf9	4	protein_coding	8226	1.82305	8.98157e-07	5.79264e-05	0	0.495146	0.730881	0.540892	0.326874	0.242062	0.442093	0.520915	1.51911	0.948251	2.06321	0.952988	2.0036	1.36792	0.981446	1.80352	1.51541
ENSMUSG00000060036	Rpl3	15	protein_coding	3175	-0.855944	9.14208e-07	5.88931e-05	454.13	304.278	411.141	330.142	374.224	387.579	391.728	374.045	243.458	143.824	165.993	239.109	333.501	212.321	189.52	190.335	163.937
ENSMUSG00000085022	Gm5860	4	lincRNA	2714	5.7962	9.1767e-07	5.90474e-05	0	0	0	0	0	0.066698	0	0	1.02776	0.171391	0	1.2542	0.229162	0.0875934	0.449417	1.61833	1.18857
ENSMUSG00000094446	Gm6344	13	processed_pseudogene	483	-1.15593	9.40222e-07	6.04283e-05	476.515	328.091	261.401	207.269	393.293	394.643	241.565	246.108	199.585	65.8583	88.3686	174.69	204.418	175.056	105.702	147.719	127.008
ENSMUSG00000027419	Pcsk2	2	protein_coding	7910	4.34057	9.43514e-07	6.05697e-05	0.327215	0.128732	2.55387	0.515625	1.23975	0.091539	5.26801	0.160511	46.858	17.2076	0.835594	47.3492	19.8339	4.36787	14.7958	48.9684	34.4151
ENSMUSG00000055022	Cntn1	15	protein_coding	9433	5.12634	9.45447e-07	6.06235e-05	0	0	0	0.0393068	0	0	0.0481906	0	0.496775	0.322422	0	1.12629	0.346149	0.0336024	0.203191	0.863977	0.48687
ENSMUSG00000019054	Fis1	5	protein_coding	1714	-0.851171	9.49057e-07	6.07846e-05	49.7163	28.145	50.3708	24.6611	46.7861	42.8783	39.8709	43.6116	24.2154	20.9594	23.8562	22.086	21.6811	21.0821	25.8556	21.0981	22.2972
ENSMUSG00000034127	Tspan8	10	protein_coding	1702	2.98253	9.53059e-07	6.09705e-05	1.16979	0.224354	0	0	0.464655	0.106356	1.06835	0	1.96663	4.9194	1.87588	2.48477	1.00491	3.35222	1.4674	4.96046	5.46101
ENSMUSG00000033159	Cnppd1	1	protein_coding	5635	-0.894832	9.5669e-07	6.11322e-05	20.7754	10.9778	18.138	14.0153	17.8799	12.1107	12.7998	14.9552	9.90003	7.08006	7.1669	10.8365	6.70511	8.55007	8.30771	7.71648	7.31579
ENSMUSG00000040209	Zfp704	3	protein_coding	15255	1.38609	9.63393e-07	6.14896e-05	0.561206	0.392155	0.504467	0.230903	0.207366	0.450914	0.476782	0.520175	0.950805	1.09302	1.82121	0.811393	0.601358	1.35578	0.799553	1.05889	1.301
ENSMUSG00000040543	Pitpnm3	11	protein_coding	9815	3.48659	9.70461e-07	6.18694e-05	0.263705	0	0.0980088	0.13222	0	0.0368861	0.169822	0	1.39822	0.915038	0.0856034	1.52384	0.174259	0.702407	0.431989	1.98887	1.55417
ENSMUSG00000003279	Dlgap1	17	protein_coding	17890	5.17651	9.73546e-07	6.19947e-05	0	0	0	0	0	0	0.00846994	0	0.0436564	0.0480017	0	0.213331	0	0.0088589	0.0389593	0.166401	0.0611228
ENSMUSG00000043866	Taf10	7	protein_coding	4584	-0.967214	9.77732e-07	6.21898e-05	19.3712	11.0512	20.1457	13.8315	16.7347	16.9409	16.6931	14.7488	9.44381	6.26797	6.50065	9.15824	12.4145	7.91737	8.42592	6.81351	7.70498
ENSMUSG00000032558	Nphp3	9	protein_coding	6617	1.62695	9.80654e-07	6.23042e-05	0.300888	0.0384717	0.290753	0.308191	0.21513	0.109426	0.389295	0.287814	0.455264	0.767862	0.973479	0.96648	0.375969	0.646685	0.947988	0.722771	0.776695
ENSMUSG00000109509	Rps12.ps4	7	processed_pseudogene	397	-1.36865	9.83859e-07	6.24362e-05	335.507	87.5275	271.383	101.801	241.834	275.859	227.1	200.68	80.3778	37.674	58.9761	141.342	169.586	66.2686	64.0802	71.912	70.2366
ENSMUSG00000050192	Eif5a2	3	protein_coding	5027	2.30772	9.88399e-07	6.26525e-05	0.158422	0.10128	0.287037	0	0	0	0.150713	0.126282	0.510481	0.633486	0.445698	0.389859	0.463955	0.425613	0.450605	0.621308	0.532931
ENSMUSG00000019947	Arid5b	10	protein_coding	10060	1.27582	9.96928e-07	6.31209e-05	0.771849	1.05015	0.478109	0.884568	0.566011	0.8817	1.02424	0.504828	1.65253	2.8312	3.11246	1.18938	1.19011	1.89049	2.21704	1.23217	1.50001
ENSMUSG00000078681	Tm2d3	7	protein_coding	1489	-1.11009	1.00541e-06	6.35855e-05	30.4864	23.5077	33.9172	25.5239	37.2849	37.4437	30.4276	28.5649	17.534	8.38661	8.8026	18.9117	18.2741	15.806	13.5745	12.5856	15.275
ENSMUSG00000069862	Rps12.ps9	8	processed_pseudogene	399	-1.41228	1.01265e-06	6.39704e-05	456.577	109.738	426.13	106.402	424.161	342.075	325.461	240.644	117.725	58.0213	73.7015	181.479	220.175	94.7339	86.4677	96.1359	100.579
ENSMUSG00000024483	Ankhd1	18	protein_coding	9234	1.82137	1.01492e-06	6.40408e-05	0.344982	1.0476	0	0.762925	0.239805	0.411673	0.361014	0.635922	1.22037	2.21647	2.76608	1.3628	1.58282	1.56186	1.9499	1.27369	1.37367
ENSMUSG00000103897	Pcdhga8	18	protein_coding	4730	5.65664	1.02419e-06	6.45519e-05	0	0	0	0	0	0	0	0	0.165119	0.0756475	0.118421	0.196265	0.164362	0.100519	0.0613973	0.134128	0.0809134
ENSMUSG00000073640	Rpl27.ps3	18	processed_pseudogene	411	-1.12959	1.03218e-06	6.49813e-05	77.5075	51.7186	93.0359	47.8137	62.7286	66.0651	71.5238	60.2386	31.2188	18.3695	22.0782	51.4487	46.9108	23.715	31.2313	26.5976	22.7477
ENSMUSG00000117603	Gm50037	17	antisense	151	-2.84429	1.03987e-06	6.53917e-05	18.4594	0.842937	11.1485	18.4163	14.6646	9.59038	30.1048	31.5309	2.21669	0.710886	2.22569	0	1.02971	1.04957	8.8469	1.29276	2.53457
ENSMUSG00000038738	Shank1	7	protein_coding	10514	-1.84964	1.04472e-06	6.56185e-05	2.34812	1.08955	2.97352	4.07317	9.61287	9.34877	5.56301	8.21151	1.44322	1.44976	1.13475	1.64818	0.50281	2.07264	2.22627	1.89377	1.09723
ENSMUSG00000038845	Phb	11	protein_coding	2805	-0.917969	1.04585e-06	6.56185e-05	22.9264	13.2956	27.6069	18.5721	30.3932	24.9747	17.2325	21.3305	12.5296	9.35033	9.98452	11.51	16.3524	14.0688	12.0719	10.1431	9.12214
ENSMUSG00000081049	Rps24.ps3	X	processed_pseudogene	402	-1.59819	1.04806e-06	6.56828e-05	6.93374	5.06601	12.5629	11.5293	15.7382	9.00589	9.42334	8.68537	3.88564	2.49223	2.22938	3.07906	6.96209	3.35107	2.02275	3.88472	2.3121
ENSMUSG00000072769	Gm10419	5	lincRNA	6859	3.59832	1.05336e-06	6.59405e-05	0	0	0	0	0	0.0791741	0	0	0.0488001	0.114767	0.122496	0.360922	0.068007	0.0693187	0.135488	0.15653	0.111597
ENSMUSG00000105449	Gm43379	3	TEC	7726	3.50205	1.06982e-06	6.68953e-05	0.0515396	0	0	0	0	0.0234298	0	0	0.0866477	0.0879943	0.0869995	0.0667541	0	0.18462	0.172907	0.157914	0.120303
ENSMUSG00000042268	Slc26a9	1	protein_coding	5226	3.98058	1.074e-06	6.70805e-05	0	0	0.276107	0	0	0	0	0	0.725888	0.267024	0.675245	0.177638	0.0297525	0.439733	0.400104	0.616326	0.868345
ENSMUSG00000016262	Sertad4	1	protein_coding	3850	2.27215	1.08557e-06	6.77273e-05	0.206855	0.198364	0	0	0.328662	0.282107	0.314862	0.123667	0.956343	1.13385	1.57128	0.616211	0.52502	1.31728	0.497844	0.697168	0.88047
ENSMUSG00000054545	Ugt1a6a	1	protein_coding	4312	5.65139	1.08945e-06	6.7893e-05	0	0	0	0	0	0	0	0	0.0776252	0.0580865	0.584553	0	0	0.0367546	0.121228	0.101859	0.139475
ENSMUSG00000035885	Cox8a	19	protein_coding	619	-1.01907	1.10088e-06	6.85279e-05	240.268	147.846	294.881	199.767	307.394	289.512	234.512	270.748	142.756	82.1987	98.3624	173.136	135.392	107.279	119.448	132.608	111.115
ENSMUSG00000081344	Gm14303	2	processed_pseudogene	171	-1.32985	1.10364e-06	6.8602e-05	130.403	40.9391	119.541	54.2078	111.92	117.503	102.79	94.6664	41.7584	20.297	32.4287	38.6052	69.1052	34.7556	38.3815	38.2423	34.2114
ENSMUSG00000039456	Morc3	16	protein_coding	5430	1.19401	1.10455e-06	6.8602e-05	1.06332	1.57053	0.752912	1.91195	0.902988	1.03344	1.39528	0.555323	1.74654	3.76263	3.53822	1.78563	2.00443	3.06464	2.99501	2.38167	2.38634
ENSMUSG00000031508	Ankrd10	8	protein_coding	7492	1.02929	1.1067e-06	6.86587e-05	2.39172	3.66968	2.69635	1.28675	1.94227	1.95709	4.38887	2.13952	5.73355	4.78071	4.87461	5.79625	4.87712	3.9558	5.0934	6.30541	5.7214
ENSMUSG00000060636	Rpl35a	16	protein_coding	3526	-1.08492	1.10879e-06	6.87117e-05	148.391	56.4943	132.385	71.6115	142.289	123.058	106.447	94.2511	52.4325	30.4334	40.1592	70.0333	92.8246	44.5207	45.711	45.66	42.4556
ENSMUSG00000087115	Pcsk2os2	2	antisense	3452	5.13701	1.11338e-06	6.89187e-05	0	0	0	0	0.0458194	0	0	0	0.678748	0.155481	0	0.956184	0.18017	0.0459113	0.100953	0.494804	0.364285
ENSMUSG00000087366	Junos	4	antisense	4117	2.89606	1.12652e-06	6.96541e-05	0.0483598	0	0.116827	0	0	0.0879371	0.0736105	0	0.0271006	0.208586	0.244896	0.476031	0.490971	0.211725	0.296264	0.296343	0.411685
ENSMUSG00000022452	Smdt1	15	protein_coding	1479	-1.08117	1.13099e-06	6.98529e-05	49.6734	39.5878	69.919	40.613	70.6892	78.6983	61.3691	67.3881	36.5876	15.9673	21.0949	32.988	41.1057	26.8965	26.0367	28.08	25.8031
ENSMUSG00000038296	Galnt18	7	protein_coding	2575	1.88933	1.13882e-06	7.02584e-05	0.618555	1.03804	0.0933938	0.431978	1.04422	1.33567	0.823838	0.308166	3.03306	3.11262	0.957118	5.52795	1.4492	2.0003	2.57139	2.82387	2.73903
ENSMUSG00000024236	Svil	18	protein_coding	10701	1.25272	1.15278e-06	7.10404e-05	1.15354	2.08155	1.37088	0.90088	0.81294	0.659725	1.72753	1.29029	3.33646	3.48417	5.28149	1.91819	1.45301	3.48044	3.34346	1.85612	2.68748
ENSMUSG00000040785	Ttc3	16	protein_coding	16220	1.06047	1.16384e-06	7.16423e-05	0.626015	0.76119	0.904428	0.628637	0.53633	0.457568	0.672624	0.479443	0.997419	1.46919	1.45731	1.38633	0.929853	1.2458	1.31418	1.56455	1.46967
ENSMUSG00000027364	Usp50	2	protein_coding	3105	-1.84727	1.16655e-06	7.1729e-05	4.03966	0.450924	5.4991	1.37326	6.87689	7.46227	2.87926	2.96455	1.04207	0.656854	1.06434	1.46168	1.50229	0.842194	1.59	0.801575	0.915642
ENSMUSG00000105814	Mir703	5	miRNA	109	-2.15101	1.17423e-06	7.21217e-05	98.6354	10.5096	86.0465	5.1025	76.9076	81.3753	98.7012	55.3285	12.2833	7.22191	8.736	19.8726	27.1032	14.54	14.9201	17.9089	8.5272
ENSMUSG00000053617	Sh3pxd2a	19	protein_coding	11593	1.10467	1.17999e-06	7.23948e-05	1.975	2.44839	3.50579	3.02241	2.34667	1.93619	2.39192	2.16298	5.62053	4.76857	5.40177	7.34041	4.8686	4.42934	3.75255	6.50803	5.15004
ENSMUSG00000097970	Gm27028	1	lincRNA	399	5.34038	1.1836e-06	7.25203e-05	0	0	0	0	0	0	0	0	0.838897	0.807096	0.280768	0	5.06598	1.19162	0.873411	1.10079	0.9592
ENSMUSG00000086324	Gm15564	16	antisense	821	-1.90332	1.18465e-06	7.25203e-05	555.096	34.8828	56.5339	70.9046	49.1266	72.9806	45.2182	69.5907	36.1492	14.2951	33.4305	37.44	67.8005	30.9829	23.8411	25.56	17.8474
ENSMUSG00000100078	Gm6170	1	processed_pseudogene	1388	-1.35217	1.1987e-06	7.32993e-05	4.59014	2.47598	2.59894	2.53777	3.53258	2.99958	3.60259	3.20155	0.723458	0.799149	1.08959	0.966087	1.68033	1.76983	0.962451	1.68767	1.57563
ENSMUSG00000016024	Lbp	2	protein_coding	4831	2.37012	1.21199e-06	7.40024e-05	0.783037	0.816765	0.647145	0.498878	0.294663	0.187351	0.595947	0	2.07858	2.48862	3.88417	1.55865	0.321852	3.60866	1.52689	2.16178	4.60618
ENSMUSG00000041220	Elovl6	3	protein_coding	6431	1.99077	1.21287e-06	7.40024e-05	0.278631	0.653142	0.149581	0.144138	0.270542	0.225182	0.094248	0.148069	1.1624	2.03638	0.749049	1.2671	0.62862	0.49288	0.848964	0.758852	1.0202
ENSMUSG00000089769	Gm16574	17	processed_pseudogene	745	5.49873	1.22194e-06	7.44737e-05	0	0	0	0	0	0	0	0	0	0.432257	1.72927	0.830725	0	0.425465	1.16943	0.720563	0.513719
ENSMUSG00000021066	Atl1	12	protein_coding	9175	2.38072	1.22546e-06	7.46066e-05	0	0	0.131057	0	0.103434	0.0394591	0.0990914	0	0.182409	0.218392	0.347984	0.224847	0.305042	0.224557	0.164592	0.31914	0.166854
ENSMUSG00000004929	Thop1	10	protein_coding	5059	-1.09366	1.23152e-06	7.48928e-05	9.2878	6.08868	7.46329	10.554	13.6627	14.241	9.79431	12.5484	4.41088	3.00594	3.73126	6.62645	5.28636	5.57629	6.90001	4.25412	4.35536
ENSMUSG00000026959	Grin1	2	protein_coding	9700	3.70571	1.24235e-06	7.54684e-05	0.0615765	0	0	0	0.0652241	0	0.140592	0	0.782163	0.261904	0.0173237	0.55296	0.496916	0.0653549	0.251488	0.965974	0.749659
ENSMUSG00000018567	Gabarap	11	protein_coding	1844	-0.925116	1.26895e-06	7.70004e-05	218.748	117.482	235.924	125.973	213.665	251.207	209.459	220.07	135.655	62.4426	88.242	128.376	134.322	99.956	103.187	98.0799	93.575
ENSMUSG00000060961	Slc4a4	5	protein_coding	11333	2.18064	1.27197e-06	7.70989e-05	0.0175679	0.247087	0	0	0.0697823	0.0958361	0.160445	0.18205	0.33473	0.546207	1.04286	0.263946	0.192077	0.650277	0.384376	0.254064	0.458313
ENSMUSG00000024844	Banf1	19	protein_coding	1496	-0.933637	1.27718e-06	7.73302e-05	33.0055	29.7789	31.8294	33.5835	28.6522	35.0905	37.0715	36.5999	19.3911	13.5615	13.891	20.7538	23.3854	14.3019	15.4134	18.5943	17.5426
ENSMUSG00000031617	Tmem184c	8	protein_coding	2723	1.91984	1.28408e-06	7.7659e-05	0.219351	1.07511	0.794859	0.680833	1.21981	0.864208	1.61377	0	2.37652	4.49401	3.99065	2.31071	1.65594	2.70642	2.98621	3.38727	3.85512
ENSMUSG00000028053	Ash1l	3	protein_coding	14838	1.01989	1.28542e-06	7.7659e-05	0.845339	1.48403	1.42627	1.46184	0.895414	1.24436	1.63394	0.502706	1.88738	2.85999	2.88408	2.5443	1.94909	2.33381	2.68919	2.49633	1.99345
ENSMUSG00000047215	Rpl9	5	protein_coding	3081	-0.977333	1.29199e-06	7.79713e-05	272.83	161.366	295.986	193.213	263.974	267.738	265.283	242.874	116.643	86.0098	101.064	142.754	254.199	128.265	98.0472	97.6511	97.5656
ENSMUSG00000017550	Atad5	11	protein_coding	7532	3.13255	1.29997e-06	7.83673e-05	0	0.118293	0	0	0	0	0.0201178	0	0.0888794	0.465556	0.319778	0.0410841	0	0.12625	0.277608	0.213816	0.152438
ENSMUSG00000062981	Mrpl42	10	protein_coding	3682	-1.07107	1.30459e-06	7.85605e-05	9.78725	6.25701	13.1283	9.2645	12.4576	14.1098	10.453	6.63787	5.1817	3.44013	4.68551	6.58334	6.75662	4.62716	4.49574	4.54617	3.74197
ENSMUSG00000051951	Xkr4	1	protein_coding	6094	5.62963	1.31764e-06	7.92599e-05	0	0	0	0	0	0	0	0	0.0549261	0.0939449	0.0827237	0.338524	0.0765442	0	0.0762479	0.0720735	0.0358873
ENSMUSG00000022490	Ppp1r1a	15	protein_coding	1306	3.63022	1.32426e-06	7.95719e-05	0.609793	0	1.65727	1.13562	0.363327	0.27721	4.17686	0.486081	17.8551	6.41104	0.643336	24.4839	12.2627	0.91014	9.2504	33.4064	16.7456
ENSMUSG00000026678	Rgs5	1	protein_coding	4546	1.54593	1.33611e-06	8.01603e-05	4.5548	5.40381	4.81401	6.52497	7.51527	4.97741	6.93306	4.64316	13.7442	28.1071	5.43374	14.3627	6.12233	30.9755	7.62755	19.9244	22.7549
ENSMUSG00000074800	Gm4149	13	processed_pseudogene	276	-1.27111	1.33695e-06	8.01603e-05	31.7402	29.515	40.0815	29.555	31.5191	45.9105	49.9601	35.0762	16.9785	12.8346	11.5679	20.9287	25.3511	19.8107	13.6787	7.78	10.1029
ENSMUSG00000061315	Naca	10	protein_coding	6805	-0.913105	1.34993e-06	8.08511e-05	105.298	46.2747	95.4888	56.9658	79.2353	84.3245	86.6188	91.1419	48.9742	28.8774	34.5545	52.6883	65.7363	43.9358	36.1976	39.4072	35.2873
ENSMUSG00000061911	Myt1l	12	protein_coding	14018	4.91367	1.35895e-06	8.12509e-05	0	0	0	0	0	0	0.0432379	0	0.103471	0.163361	0.0039958	0.603379	0.110919	0.0565294	0.066294	0.393394	0.292522
ENSMUSG00000026558	Uck2	1	protein_coding	5464	-1.1309	1.35953e-06	8.12509e-05	20.4782	16.7258	26.1879	23.4453	22.7526	23.6874	21.0763	22.278	13.2524	5.396	5.34093	10.0619	16.1064	10.616	9.27991	11.7003	9.09572
ENSMUSG00000054737	Zfp182	X	protein_coding	5733	1.76114	1.36118e-06	8.12618e-05	0.520925	0.0888076	0.335586	0.64675	0.220713	0.0315748	0.317169	0.221462	0.759002	0.961157	1.60233	0.521769	0.569548	1.17489	1.25626	0.885293	1.17302
ENSMUSG00000038055	Dexi	16	protein_coding	3353	-1.0359	1.37698e-06	8.21161e-05	17.4574	8.65513	19.1502	13.3804	20.2841	19.0574	14.5065	16.235	11.0475	4.9302	5.76336	8.24449	8.67164	7.60996	7.88167	8.92201	7.61495
ENSMUSG00000107368	X1700018A23Rik	6	antisense	398	-3.65318	1.38594e-06	8.25519e-05	3.00147	1.91885	3.02122	0	0.397408	0	3.4265	5.5826	0	0.269708	0.140737	0	0	0	0.145934	0.122618	0.412118
ENSMUSG00000087651	X1500009L16Rik	10	protein_coding	3465	3.38936	1.38726e-06	8.25519e-05	0	0.0367341	0.208216	0	0	0	0.0437308	0	0.322001	0.196203	0.145489	0.476298	0.987217	0.0686085	0.217912	0.718295	0.205128
ENSMUSG00000015289	Lage3	X	protein_coding	2021	-1.08956	1.40635e-06	8.35979e-05	20.688	12.5331	18.0872	16.787	15.9656	20.6904	17.2446	18.2185	8.50188	4.63864	5.09966	12.0961	14.5408	6.27356	7.15605	8.42742	7.7913
ENSMUSG00000039568	Ubald1	16	protein_coding	5538	-0.865008	1.41241e-06	8.38521e-05	9.2754	7.58461	9.77068	9.00508	12.3953	7.68135	9.71329	11.3484	6.24553	5.15591	4.11653	6.12781	6.34525	4.47869	5.2754	5.17274	4.59075
ENSMUSG00000038216	Pnmt	11	protein_coding	1154	-5.46059	1.41365e-06	8.38521e-05	0	0	0	0	1.37061	3.76468	6.434	7.01385	0	0.0930189	0	0	0	0.068668	0.100662	0.0845785	0
ENSMUSG00000016346	Kcnq2	2	protein_coding	16273	5.0258	1.41874e-06	8.40636e-05	0	0	0	0	0	0.0111239	0	0	0.0274254	0.081356	0	0.126772	0.085994	0.00973918	0.0820919	0.0689757	0.104154
ENSMUSG00000078572	Ndufaf8	11	protein_coding	834	-1.38784	1.4277e-06	8.4504e-05	49.655	15.4144	44.9835	24.2297	48.7402	38.2005	39.6078	50.0474	16.9902	7.59387	10.1415	20.2834	26.8466	11.5919	12.1874	14.9799	13.6358
ENSMUSG00000044349	Snhg11	2	protein_coding	8527	2.47001	1.4328e-06	8.47154e-05	0.186793	0.0447814	0.253829	0.13045	0.315335	0.297204	0.675271	0.763096	1.84494	2.25338	0.696305	2.83062	1.33113	1.45903	0.599414	2.93028	2.77636
ENSMUSG00000035566	Pcdh17	14	protein_coding	12991	2.12623	1.43455e-06	8.47286e-05	0.0459774	0.0685848	0.0370239	0.0570828	0.0243505	0.0557366	0.0699841	0	0.214713	0.313992	0.125039	0.19056	0.059844	0.262293	0.183308	0.266717	0.168345
ENSMUSG00000082419	Gm11425	11	processed_pseudogene	498	-2.40195	1.45972e-06	8.61235e-05	1.99897	2.04472	5.31201	2.60589	3.17607	6.17934	3.34699	4.14291	1.34426	0.790349	0.787333	0.414251	1.87333	0.318244	0	0.587973	0.329364
ENSMUSG00000018167	Stard3	11	protein_coding	3557	-1.05353	1.47186e-06	8.67471e-05	11.4746	6.54846	7.57233	7.40104	9.20463	11.5522	17.7641	17.8471	6.83806	4.87881	3.96832	5.10377	5.94495	4.92344	5.53549	5.99561	5.33371
ENSMUSG00000050533	Gm9845	3	processed_pseudogene	598	3.66	1.47569e-06	8.68805e-05	0	0.212849	0	0	0	0	0.25339	0	0.932887	0.418844	2.43535	0	1.82008	1.32513	1.26265	0.816083	1.00572
ENSMUSG00000021217	Tshz3	7	protein_coding	5456	2.27072	1.47917e-06	8.69771e-05	0.0729829	0	0.264467	0.0679585	0.347878	0.298601	0.499907	0.0290882	0.511241	0.70828	1.17036	1.58806	0.826451	0.493815	0.553566	1.48481	1.27266
ENSMUSG00000062963	Ufc1	1	protein_coding	2070	-0.965924	1.48047e-06	8.69771e-05	55.6896	44.7645	55.8817	49.0793	52.8757	67.1605	60.6109	50.9851	35.5741	16.7325	19.3746	25.8618	43.7166	28.9791	26.7401	28.0551	27.0731
ENSMUSG00000099927	Gm8226	9	processed_pseudogene	798	-0.910887	1.50201e-06	8.8149e-05	345.302	215.648	316.131	304.106	291.561	306.007	339.322	326.559	196.721	86.718	116.448	201.643	250.571	184.304	124.679	167.626	135.316
ENSMUSG00000021708	Rasgrf2	13	protein_coding	9237	2.25105	1.51041e-06	8.85482e-05	0.107772	0.165357	0.0781062	0	0	0.0783884	0.147639	0.326448	0.93008	0.387369	0.194048	0.703513	0.605989	0.171577	0.452733	0.655128	0.88194
ENSMUSG00000078439	Smim24	10	protein_coding	1058	-3.10199	1.54569e-06	9.05207e-05	14.8664	7.57927	34.0958	11.3898	59.3506	69.4645	87.5077	110.704	4.11282	4.36274	3.17655	2.92481	3.52711	3.89473	7.46609	7.42636	14.6763
ENSMUSG00000020780	Srp68	11	protein_coding	2737	-0.881504	1.55946e-06	9.12074e-05	57.6852	54.3641	70.6442	71.3927	75.5302	68.1878	72.0267	79.0918	62.2071	23.4925	25.4177	32.3352	46.0154	39.1437	35.2268	43.2209	28.4459
ENSMUSG00000099413	Gm17767	1	lincRNA	3979	5.99835	1.5607e-06	9.12074e-05	0	0	0	0	0	0	0	0	0.672973	0.14388	0.0844632	0	0.0781537	0.0199153	0.116777	0.318886	0.19237
ENSMUSG00000029616	Erp29	5	protein_coding	9060	-0.787436	1.57662e-06	9.20406e-05	16.0201	11.2251	15.2363	13.9964	15.5201	18.7212	13.5639	14.259	9.47019	7.00223	7.95684	10.4287	8.97567	8.30913	9.3854	8.02051	7.73648
ENSMUSG00000024205	Rpl36.ps2	11	processed_pseudogene	311	-2.40034	1.58302e-06	9.23167e-05	4.48129	0.818544	9.27932	2.98056	19.3261	6.40258	5.35948	12.2474	1.79378	0.805366	1.26075	0.663334	2.99974	1.274	1.86758	0.784595	1.75802
ENSMUSG00000025185	Loxl4	19	protein_coding	4213	3.19762	1.60068e-06	9.32484e-05	0	0.120848	0	0.0440045	0	0	0	0	0.132416	0.424653	0.598289	0	0.147626	0.112855	0.303299	0.104253	0.298483
ENSMUSG00000005373	Mlxipl	5	protein_coding	5538	2.13812	1.60274e-06	9.32706e-05	1.58185	0.94233	0.694804	1.13819	1.71364	1.2094	4.10421	1.86274	8.58256	5.71156	1.61829	10.0951	5.8118	2.31805	3.94344	16.6726	11.0474
ENSMUSG00000025967	Eef1b2	1	protein_coding	2532	-0.976696	1.61356e-06	9.37452e-05	409.361	248.133	402.525	287.458	322.209	377.408	370.32	301.553	199.572	98.4126	134.613	237.787	299.244	163.462	139.034	157.623	124.982
ENSMUSG00000000266	Mid2	X	protein_coding	8114	1.32803	1.61428e-06	9.37452e-05	0.564363	0.376486	0.23711	0.365572	0.721252	0.468497	0.46687	0.35207	1.0038	0.855505	1.21498	1.79245	1.39888	1.19147	0.551183	1.16682	0.970312
ENSMUSG00000026204	Ptprn	1	protein_coding	4249	4.1601	1.62911e-06	9.45069e-05	0	0.0599122	1.18858	0.26179	0.223349	0	2.95993	0.0747025	21.8998	4.73266	0.553672	19.2994	8.01403	1.71578	5.16708	21.4549	13.4724
ENSMUSG00000025374	Nabp2	10	protein_coding	2507	-0.913219	1.63808e-06	9.49281e-05	25.0162	16.5007	26.284	16.8604	17.8547	19.4232	16.017	20.5741	12.8174	6.85082	9.29456	10.0392	14.5129	9.67224	11.0279	10.5702	10.0538
ENSMUSG00000002825	Qtrt1	9	protein_coding	1973	-1.08025	1.64894e-06	9.54578e-05	27.7505	15.2895	38.0297	29.9745	36.2353	34.3137	39.0914	32.095	13.8548	9.9201	10.192	14.6384	24.1938	15.9851	16.8976	16.2013	12.8303
ENSMUSG00000040127	Sdr9c7	10	protein_coding	3038	-2.57615	1.66531e-06	9.63044e-05	0.9175	1.55019	3.72053	5.6142	10.7771	18.65	4.33933	2.40305	1.28541	0.541784	0.276563	1.79949	1.27952	1.56503	1.01328	0.979891	0.34194
ENSMUSG00000022292	Rrm2b	15	protein_coding	9134	1.1775	1.69107e-06	9.76746e-05	0.326961	0.431989	0.52658	0.405936	0.363646	0.297271	0.862647	0.36488	0.818416	1.25748	1.20195	0.813081	1.08946	0.980342	0.826652	1.26092	0.879914
ENSMUSG00000031148	Gpkow	X	protein_coding	3737	1.13321	1.69253e-06	9.76746e-05	1.54504	3.16761	1.73754	1.14102	1.56602	1.35631	1.82465	0.934311	2.38851	4.81616	3.98702	3.91947	2.49644	3.8805	4.84922	3.34312	3.20409
ENSMUSG00000022519	Srl	16	protein_coding	5325	3.622	1.70135e-06	9.80815e-05	0	0	0	0	0	0	0.0569116	0	0.0209527	0.13439	0.0736323	0.154965	0.0583988	0.178575	0.163611	0.146634	0.133477
ENSMUSG00000024570	Rbfa	18	protein_coding	1477	-1.10647	1.71114e-06	9.85436e-05	39.496	12.9266	35.4953	24.3506	31.3767	24.2665	24.3141	39.4346	16.3167	8.98771	9.25336	18.367	10.2114	13.1982	15.0612	14.8024	14.7328
ENSMUSG00000040824	Snrpd2	7	protein_coding	2618	-1.02711	1.71293e-06	9.8544e-05	28.9748	13.3215	24.9859	14.1628	29.4225	31.0456	20.6628	23.9452	10.0578	7.83142	9.7777	16.4691	17.1641	11.3204	11.0262	9.54412	9.98256
ENSMUSG00000031274	Col4a5	X	protein_coding	6718	1.91671	1.72928e-06	9.93816e-05	0.296364	0.492613	0.93074	0.220769	0.47088	0.134726	0.496219	0.637846	0.79719	1.8109	4.73585	0.87518	0.671199	2.35912	1.47841	0.915306	1.91255
ENSMUSG00000061684	Rpl21.ps8	18	processed_pseudogene	483	-1.2929	1.73914e-06	9.98444e-05	19.7861	7.90581	21.41	19.9593	18.9933	12.3677	15.6861	13.1433	7.39202	3.33366	5.79846	10.0372	10.3014	5.25004	6.01261	5.75922	6.22586
ENSMUSG00000045871	Slitrk6	14	protein_coding	4240	5.15176	1.74907e-06	0.000100311	0	0	0	0	0	0	0.178688	0	1.21047	0.278486	0.0132106	2.60304	0.770099	0.242962	0.109588	1.80705	1.44423
ENSMUSG00000084323	Gm14438	2	processed_pseudogene	624	-1.53475	1.75251e-06	0.000100398	13.0817	7.75124	11.562	7.13041	8.36468	10.1533	8.49912	5.34105	4.47008	1.60557	2.33388	4.13255	6.72779	2.79382	2.327	2.34624	2.10286
ENSMUSG00000028910	Mecr	4	protein_coding	3041	-1.08333	1.75421e-06	0.000100398	30.8369	18.0399	36.2987	19.0207	29.0747	29.3463	23.6683	20.5101	13.5752	5.83608	8.62024	16.9935	22.4973	11.7783	11.6698	10.367	8.73783
ENSMUSG00000032017	Grik4	9	protein_coding	5962	-3.63917	1.75963e-06	0.000100604	0.30055	0.49103	0.040337	0.40424	0.397942	0.273258	0.22874	0.50577	0.0187141	0	0	0	0	0.119622	0	0.0818547	0
ENSMUSG00000050552	Lamtor4	5	protein_coding	1302	-1.03152	1.80381e-06	0.000103024	51.6858	27.0795	52.2722	29.617	44.3406	58.393	52.3712	56.3148	24.8512	13.9058	17.7676	31.9269	30.2136	18.9891	21.6357	21.5148	24.3137
ENSMUSG00000007216	Zfp775	6	protein_coding	4244	-1.23906	1.8082e-06	0.000103135	2.29872	1.82948	2.66329	2.92676	3.46599	3.92406	3.6775	4.18827	1.57738	0.994861	1.37261	1.38536	1.24565	1.68046	1.17696	1.44887	1.0435
ENSMUSG00000050556	Kcnb1	2	protein_coding	11488	2.31406	1.80948e-06	0.000103135	0.103985	0.110797	0.125604	0.0484133	0	0.0630287	0.501222	0.151964	0.456472	0.750634	0.541213	0.879922	0.514319	0.365588	0.43986	1.24468	1.07083
ENSMUSG00000040414	Slc25a28	19	protein_coding	3749	-0.916869	1.82593e-06	0.000103965	19.7557	10.8644	27.2627	14.9836	22.1073	15.7407	21.7045	20.997	11.1008	7.82626	9.47248	9.35462	11.5298	11.2661	10.504	10.6612	9.68359
ENSMUSG00000024098	Twsg1	17	protein_coding	5153	1.03698	1.83855e-06	0.000104498	4.94556	5.21188	5.83371	4.92888	5.95472	3.7939	5.76351	5.54376	8.55258	9.22828	22.4683	8.94767	6.87968	10.3033	10.5388	9.49897	10.398
ENSMUSG00000053329	Gatd3a	10	protein_coding	2527	-1.00471	1.83906e-06	0.000104498	32.3819	16.0678	27.1228	20.1017	27.415	28.8684	26.204	27.3197	17.4402	7.56122	9.88598	15.2661	14.9518	12.3239	12.4346	12.495	13.0033
ENSMUSG00000086818	Ctrcos	4	antisense	322	-2.40738	1.85579e-06	0.000105282	32.1524	15.4163	73.9392	36.2721	97.2589	96.6931	30.5878	52.7375	8.66252	3.77815	7.30606	13.7745	23.661	8.85945	8.2974	9.85129	8.65961
ENSMUSG00000003355	Fkbp11	15	protein_coding	2706	-1.40791	1.85666e-06	0.000105282	130.745	54.6106	181.744	118.456	213.931	223.764	143.632	152.899	71.0837	19.1071	44.9803	75.1695	107.737	61.9945	54.8837	47.7017	34.712
ENSMUSG00000052934	Fbxo31	8	protein_coding	5482	-1.19612	1.8934e-06	0.000107256	20.2657	13.397	40.1839	34.6297	36.152	41.6719	32.6162	41.4858	11.54	10.2866	9.18567	16.0311	19.996	23.0414	12.1631	14.2435	11.4196
ENSMUSG00000002266	Zim1	7	protein_coding	8086	4.79221	1.91153e-06	0.000108172	0	0	0	0	0	0	0.131176	0	0.441547	0.460209	0.0831261	1.77314	0.519186	0.1372	0.129294	0.718206	0.425981
ENSMUSG00000028749	Pla2g2f	4	protein_coding	2465	4.01605	1.95856e-06	0.00011072	0	0	0.780492	0.451255	0	0.146871	0.614715	0.128767	8.6905	2.20639	0.181787	5.35618	5.23546	0.867974	1.69651	8.55269	5.65597
ENSMUSG00000055254	Ntrk2	13	protein_coding	19292	2.56428	1.96156e-06	0.000110777	0.0722415	0.481635	0.361506	0.211414	0.0901852	0.168895	0.439847	0.0493589	1.3591	1.40217	1.46333	1.60935	0.499698	1.38835	1.01761	1.61897	2.15954
ENSMUSG00000048277	Syngr2	11	protein_coding	1776	-0.850884	1.96637e-06	0.000110856	92.4862	51.8164	71.2259	55.8469	80.4201	71.0416	76.1902	81.408	49.0018	35.1769	34.2513	33.4535	43.7744	39.1752	46.5374	37.3158	43.407
ENSMUSG00000072596	Ear2	14	protein_coding	719	2.86851	1.96707e-06	0.000110856	0.830727	3.7176	2.34134	0	2.63981	1.76235	0.421494	0	12.2591	13.8845	24.6956	4.01691	0.648762	10.0293	9.20908	7.60195	15.1324
ENSMUSG00000083394	Gm11703	11	processed_pseudogene	483	-1.19346	1.96895e-06	0.000110856	27.2059	13.7034	21.41	14.9694	20.6307	17.9894	19.7644	25.3009	7.16102	7.11181	8.34979	7.68808	17.7055	10.5001	8.77841	6.66857	6.33906
ENSMUSG00000022450	Ndufa6	15	protein_coding	1801	-0.903667	1.98123e-06	0.000111433	72.9619	47.2808	63.5607	59.6009	66.3939	75.9855	72.272	69.7916	35.6836	23.086	28.613	36.3683	57.1528	38.6754	31.25	35.0365	32.0275
ENSMUSG00000028134	Ptbp2	3	protein_coding	9175	1.20918	1.98474e-06	0.000111518	0.3689	0.554915	0.576649	0.606182	0.517172	0.532697	0.644094	0.207571	0.936365	1.20896	1.25152	1.00057	1.38964	1.23507	1.09517	1.16486	1.15606
ENSMUSG00000030683	Sez6l2	7	protein_coding	4210	2.93709	2.01558e-06	0.000113089	0.0945831	0.483738	1.19959	1.05686	0.751394	0.257983	2.01556	0	12.1909	3.07668	0.465668	10.4373	2.62222	0.809369	2.57988	11.4064	7.03884
ENSMUSG00000070390	Nlrp1b	11	protein_coding	6305	3.53002	2.01678e-06	0.000113089	0	0.181689	0	0	0	0	0	0	0.123872	0.527781	0.692946	0	0.123304	0.427321	0.350057	0.363788	0.303506
ENSMUSG00000028798	Eif3i	4	protein_coding	3702	-0.919839	2.01933e-06	0.000113117	53.1895	33.1102	53.9833	34.8046	50.2021	51.6846	39.3758	42.6558	26.2508	14.8944	17.8691	32.1259	40.4467	21.8335	21.7454	20.7625	17.826
ENSMUSG00000034990	Otoa	7	protein_coding	8439	5.33576	2.04168e-06	0.000114254	0.0235925	0	0	0	0	0	0.0179556	0	0.925481	0.0551199	0	0.598918	0.313221	0.0281702	0.00688255	0.346973	0.0712665
ENSMUSG00000078588	Ccdc24	4	protein_coding	4491	-2.18342	2.04515e-06	0.000114332	0.753653	0.226735	1.87422	0.412805	2.46533	1.61228	1.34961	2.29701	0.720469	0.167314	0.124723	0.229678	0.207731	0.405831	0.31039	0.271664	0.292181
ENSMUSG00000020211	Sf3a2	10	protein_coding	2658	-0.936845	2.05913e-06	0.000114998	13.6327	8.66754	16.7383	8.99752	14.1626	11.7819	15.4492	13.7927	7.51378	7.48472	5.98485	6.67476	3.86084	6.2011	9.0466	5.87531	7.75479
ENSMUSG00000080902	Ywhaq.ps3	4	transcribed_processed_pseudogene	738	2.09364	2.07698e-06	0.000115776	0.53956	0.172471	0.651732	0	0	0.245282	1.43725	1.29029	2.87248	3.29692	1.66977	2.79535	1.26412	1.82538	2.83326	1.98381	2.66704
ENSMUSG00000042638	Gucy2c	6	protein_coding	3959	7.435	2.07724e-06	0.000115776	0	0	0	0	0	0	0	0	1.5782	0.0723037	0	0.104217	0.392742	0.0400317	0.469467	0.505399	1.29815
ENSMUSG00000015189	Casd1	6	protein_coding	4037	1.29512	2.08413e-06	0.000116043	0.739773	2.36469	0.774426	0.596998	0.744415	1.03132	1.9518	0.550378	2.70849	2.77422	2.67786	2.96389	2.61905	3.06215	2.25882	2.70785	2.81701
ENSMUSG00000037610	Kcnmb2	3	protein_coding	3128	3.72761	2.0953e-06	0.000116548	0	0.122075	0.0768827	0	0	0	0.629749	0.253685	3.49558	1.39556	0.501397	1.41796	1.93861	0.734668	0.909849	3.74438	2.919
ENSMUSG00000022571	Pycrl	15	protein_coding	1339	-1.06342	2.12086e-06	0.000117851	14.8691	11.7873	30.8918	14.3993	20.1993	24.7396	19.6906	20.3864	10.749	6.62715	9.41222	8.08856	10.9154	10.2382	10.1502	11.0797	7.18647
ENSMUSG00000025736	Jmjd8	17	protein_coding	2759	-0.974801	2.12769e-06	0.000118113	25.3292	16.6544	24.2319	17.4035	31.5305	25.588	27.6253	32.9031	17.0656	7.97589	10.2931	14.7301	14.3708	13.097	13.1574	13.6553	11.0379
ENSMUSG00000091509	Gm17066	14	processed_transcript	1113	-1.26689	2.1337e-06	0.000118288	42.9321	13.3802	33.9234	18.4891	41.6383	32.6907	19.3323	30.5148	14.2349	8.10142	8.70645	16.7744	21.933	11.89	8.08866	9.95328	9.72644
ENSMUSG00000026365	Cfh	1	protein_coding	8383	1.94972	2.13512e-06	0.000118288	1.61501	1.21468	0.975382	2.3442	1.77357	1.16605	2.5125	1.00339	2.50218	6.86345	18.4884	1.77184	1.91043	8.53588	5.8546	2.04917	6.82207
ENSMUSG00000061983	Rps12	10	protein_coding	2027	-1.02716	2.17065e-06	0.000120136	329.144	155.478	360.318	181.275	291.055	296.22	290.571	307.311	140.746	71.4743	164.309	166.757	212.174	144.568	115.447	106.873	98.6404
ENSMUSG00000071265	X1700086L19Rik	12	transcribed_unitary_pseudogene	1075	4.97574	2.18502e-06	0.00012081	0	0	0.447421	0	0	0	0	0	3.8402	1.66425	0.104211	0.671664	3.18205	0.221143	0.756414	2.67842	1.98354
ENSMUSG00000090291	Lrrc10b	19	protein_coding	2103	4.17915	2.2192e-06	0.000122578	0	0	0.114355	0	0	0.0860763	0.648476	0.377331	2.4405	1.59935	0.0532698	3.67862	1.47871	0.339128	2.45805	7.84356	6.39558
ENSMUSG00000023387	Kcnk16	14	protein_coding	2377	3.98112	2.22472e-06	0.000122667	0.58632	0	0.30352	0.311974	0.665412	0.609233	1.59368	0.600904	20.3245	4.99764	0.801198	10.7618	5.95258	1.00012	4.52046	20.9004	14.5599
ENSMUSG00000004788	Eif2b2	12	protein_coding	1885	-1.00896	2.22523e-06	0.000122667	22.7087	22.3506	25.3885	19.5718	21.6485	40.237	24.8392	30.3098	11.8972	8.78871	7.93396	10.5064	21.7764	11.981	14.1738	14.3687	14.6185
ENSMUSG00000032839	Trpc1	9	protein_coding	8030	2.68893	2.23237e-06	0.000122938	0.0247942	0	0.179693	0	0	0.180342	0.0754806	0	0.263997	0.414403	0.404578	0.783568	0.174269	0.138157	0.173594	0.546969	0.279159
ENSMUSG00000071649	B3gat3	19	protein_coding	2588	-0.869253	2.24044e-06	0.000123081	38.2347	20.6565	31.8732	19.8428	35.7529	38.9595	29.6263	37.3461	17.3309	12.1944	14.3063	21.8015	18.4445	18.1879	16.0017	20.4032	16.7741
ENSMUSG00000005045	Chd5	4	protein_coding	9583	2.31766	2.24135e-06	0.000123081	0.166209	0.0398467	0.125477	0.154766	0.181556	0.245564	0.205557	0.281539	0.582142	0.817708	0.362393	0.828804	0.89239	0.363841	0.897016	1.83331	1.30082
ENSMUSG00000049422	Chchd10	10	protein_coding	1575	-1.7387	2.24163e-06	0.000123081	78.1221	49.1355	104.594	82.2782	106.952	113.323	90.7239	92.9057	32.7282	11.7453	13.2653	36.0856	42.3516	24.4521	31.1245	25.8417	24.6121
ENSMUSG00000004460	Dnajb11	16	protein_coding	3236	-0.888424	2.27823e-06	0.000124967	65.7711	57.7024	72.8304	67.9461	60.9017	79.0977	69.5358	66.4052	49.0978	23.6957	24.5101	39.8122	47.1842	36.5115	38.1768	36.7823	32.7269
ENSMUSG00000020599	Rgs9	11	protein_coding	6390	3.18828	2.28989e-06	0.000125482	0.124631	0	0	0	0.09901	0	0.189705	0.298038	0.768267	0.509561	0.0613603	2.03391	0.656986	0.136412	0.309042	1.73365	1.35189
ENSMUSG00000059326	Csf2ra	19	protein_coding	2871	1.54734	2.3018e-06	0.00012601	2.49652	7.04914	2.68048	1.93721	2.09349	0.94576	5.27786	2.15587	6.25681	11.7277	13.2863	9.0897	3.79104	9.41199	8.13267	9.11103	10.6073
ENSMUSG00000039195	X1110008P14Rik	2	protein_coding	2694	-1.28738	2.31005e-06	0.000126306	19.9541	4.39397	21.2459	7.50096	18.6702	24.4583	18.055	15.4935	8.49017	3.0681	5.61379	10.5293	8.19566	5.79467	6.33855	5.97795	5.90581
ENSMUSG00000020803	Txndc17	11	protein_coding	1324	-0.955129	2.31176e-06	0.000126306	57.5939	37.6852	73.2002	31.7853	73.4695	68.6339	50.9287	58.7354	35.0563	20.5391	24.2413	31.8638	44.6261	29.0876	27.023	23.5163	26.8416
ENSMUSG00000024381	Bin1	18	protein_coding	4117	-0.866102	2.32942e-06	0.000127145	24.6635	19.5393	20.9121	15.0402	20.8996	21.5006	19.838	27.6009	14.3362	12.0633	10.3128	14.0554	12.4631	9.43138	11.1028	11.5218	9.70779
ENSMUSG00000024875	Yif1a	19	protein_coding	1889	-1.00803	2.35834e-06	0.00012851	29.6169	16.3063	24.8255	22.1802	29.6409	27.4067	21.0967	27.8092	15.534	6.59178	10.1411	11.5216	19.2609	14.179	10.2081	12.7107	11.4616
ENSMUSG00000023036	Pcdhgc4	18	protein_coding	5596	2.92803	2.35908e-06	0.00012851	0	0	0	0	0	0	0	0.141803	0.299071	0.076729	0.160152	0.0737301	0.111141	0.0849637	0.0934125	0.252904	0.254027
ENSMUSG00000042680	Garem1	18	protein_coding	6233	2.42869	2.36284e-06	0.000128589	0.159712	0	0	0	0	0	0.0729315	0.152773	0.286407	0.200922	0.278583	0.330975	0.249457	0.177988	0.288872	0.454116	0.131576
ENSMUSG00000110834	Gm39469	9	lincRNA	461	4.20298	2.36739e-06	0.00012871	0	0	0	0	0	0	0	0.344263	0	0.776166	1.82255	1.78999	4.72194	0.171893	0.755945	0.952746	1.186
ENSMUSG00000026321	Tnfrsf11a	1	protein_coding	5985	2.52477	2.37759e-06	0.000129138	0.16633	0.382808	0.0803639	0	0	0.0302454	0.0253178	0.0795516	0.447412	0.801118	0.655125	0.396393	0	0.635532	0.582274	0.709399	0.940929
ENSMUSG00000107659	Gm44170	6	antisense	549	-1.71199	2.38305e-06	0.000129308	8.70371	5.79615	14.8937	10.4683	16.1338	21.4321	17.6644	21.9702	5.89367	1.30351	2.44866	4.50922	7.08045	5.91795	4.02023	6.22245	3.28644
ENSMUSG00000028811	Yars	4	protein_coding	5943	-0.951082	2.428e-06	0.000131618	21.6083	14.0498	22.9442	19.1536	22.8616	23.1489	18.3832	23.2597	13.4984	6.37597	7.20075	11.8023	18.7327	10.347	9.63632	10.2563	8.57421
ENSMUSG00000048899	Rimkla	4	protein_coding	4158	3.66543	2.44301e-06	0.000132302	0.047883	0	0	0	0	0	0.109327	0	0.429335	0.292584	0.0673559	0.198458	0.261762	0.0381158	0.446998	0.387316	0.473371
ENSMUSG00000092341	Malat1	19	lincRNA	6983	1.1604	2.44688e-06	0.000132383	26.1168	34.9241	29.6866	44.4694	31.7787	41.3727	33.5907	27.9547	47.7578	56.9129	143.117	63.1032	102.893	66.2608	53.5321	76.0645	69.0809
ENSMUSG00000051359	Ncald	15	protein_coding	8581	1.95613	2.45037e-06	0.000132442	0.0696064	0.32633	0.112103	0.324072	0.258054	0.147667	0.512095	0.51786	1.1052	1.14253	0.248048	1.45449	0.779155	1.32979	0.521186	2.08151	1.39537
ENSMUSG00000102856	Gm37084	1	TEC	5898	5.30613	2.46219e-06	0.000132864	0	0	0	0	0	0	0	0	0.0189171	0.0485334	0.0854728	0	0.131813	0.0671777	0.0984771	0.0579201	0.15759
ENSMUSG00000046593	Tmem215	4	protein_coding	4741	3.96524	2.46298e-06	0.000132864	0	0	0.355078	0.430141	0	0	0.511377	0	2.87111	1.23774	0.33081	5.70025	2.29573	0.451288	1.72739	5.435	2.77927
ENSMUSG00000007656	Arpp19	9	protein_coding	4957	-1.00579	2.47842e-06	0.000133519	15.4635	6.67616	16.9317	7.33036	16.4646	16.5425	10.4544	14.7916	6.52739	4.95178	6.1358	7.13736	8.12408	6.39442	5.97574	6.92105	6.47445
ENSMUSG00000030443	Zfp583	7	protein_coding	3146	3.09515	2.47993e-06	0.000133519	0	0	0	0	0	0	0	0.201787	0.212791	0.375328	0.373896	0.0983615	0.148271	0.251884	0.387704	0.170636	0.225927
ENSMUSG00000039530	Tusc3	8	protein_coding	3432	1.11273	2.48252e-06	0.000133528	2.08843	3.11533	2.0321	2.10671	1.47476	1.79331	3.84116	1.98844	6.27437	5.16076	5.0105	4.08747	3.76031	4.41008	4.11244	5.58832	6.64313
ENSMUSG00000006219	Fblim1	4	protein_coding	4457	1.43611	2.4933e-06	0.000133978	0.446707	0.91386	1.07915	0.623931	0.496827	0.690445	0.951933	0.249257	2.1779	2.7697	2.02336	1.41172	0.418632	2.3291	1.10769	1.77381	2.46568
ENSMUSG00000068329	Htra2	6	protein_coding	2946	-0.901863	2.49774e-06	0.000134086	22.3022	13.1777	22.204	20.8297	24.6434	23.0421	18.928	18.1008	11.324	8.05261	9.82987	10.4689	9.60577	12.5885	14.4317	11.7283	10.1517
ENSMUSG00000034462	Pkd2	5	protein_coding	10169	1.04628	2.50069e-06	0.000134115	1.25305	1.31427	1.60815	2.55234	2.14645	1.40628	1.89241	2.32541	3.13797	3.69108	6.54377	2.617	1.97244	4.70672	3.21566	3.42174	4.33889
ENSMUSG00000006442	Srm	4	protein_coding	1599	-1.16436	2.51069e-06	0.000134521	83.1752	52.4577	106.032	77.7969	95.554	98.7167	98.5543	100.245	50.5185	20.4528	21.7537	46.3168	67.3873	39.5966	40.9733	38.8217	32.2439
ENSMUSG00000004285	Atp6v1f	6	protein_coding	1063	-0.902444	2.5165e-06	0.000134702	84.0967	44.184	87.5534	62.262	76.3316	90.2538	60.8675	82.5627	51.0109	28.0057	36.4112	52.302	46.8069	31.9059	35.625	36.5899	35.6438
ENSMUSG00000083619	Gm14414	2	processed_pseudogene	573	-1.51419	2.5224e-06	0.000134888	16.6783	5.99765	9.23343	7.44151	11.0414	10.1092	11.3712	9.69405	3.11549	1.62358	2.93263	7.74063	5.69847	3.04248	3.75048	2.4699	2.48086
ENSMUSG00000026988	Wdsub1	2	protein_coding	3598	1.50513	2.52605e-06	0.000134952	0.166007	1.55655	0.534717	0.154578	0.967123	0.60373	1.01074	1.36739	2.66684	2.72487	3.02016	1.74876	1.64216	2.15837	1.66271	2.59065	2.53769
ENSMUSG00000063450	Syne2	12	protein_coding	26726	1.03356	2.53356e-06	0.000135223	0.573618	0.504829	0.872837	0.950331	1.00609	0.670539	1.23599	0.74228	1.52794	1.71503	2.66799	1.42801	1.35555	1.99842	1.45172	1.37133	1.57522
ENSMUSG00000044254	Pcsk9	4	protein_coding	3521	4.6889	2.54033e-06	0.000135454	0	0	0.136603	0	0	0	0.0860706	0	0.348568	0.569086	0	2.02137	0.176639	0.742691	0.19795	1.48304	1.04038
ENSMUSG00000058006	Mdn1	4	protein_coding	21836	1.31128	2.54449e-06	0.000135546	0.38295	0.652856	0.231282	0.348096	0.376661	0.464235	0.423299	0.319795	0.454755	1.3912	1.30054	0.845556	0.989772	1.06693	1.2475	0.911849	0.761175
ENSMUSG00000030588	Yif1b	7	protein_coding	1363	-1.00094	2.55048e-06	0.000135734	31.1135	16.3423	31.23	17.0021	29.4753	33.335	25.6807	24.2192	14.7346	8.5581	11.3013	14.3787	13.6892	13.6626	16.1504	13.7848	10.9108
ENSMUSG00000067038	Rps12.ps3	19	processed_pseudogene	396	-1.11708	2.55548e-06	0.00013587	1521.89	615.847	1490.3	688.193	1383.18	1169.31	1159.41	1013.95	606.046	295.557	340.464	783.511	917.215	455.846	444.414	446.117	402.464
ENSMUSG00000068706	Gm10250	15	processed_pseudogene	482	-1.23866	2.56487e-06	0.000136238	38.8281	22.4463	48.8961	85.0028	46.5974	61.5913	37.7246	58.2798	21.7591	11.4322	17.1991	31.4581	31.6135	21.2081	19.5213	19.0347	18.0357
ENSMUSG00000098678	Mroh6	15	protein_coding	2216	3.33645	2.56845e-06	0.000136298	0	0.0574384	0	0	0	0.081687	0.0683787	0	0.553839	0.193761	0.606641	0.0465471	0	0.536391	0.340733	0.26427	0.394761
ENSMUSG00000020886	Dlg4	11	protein_coding	13251	1.23256	2.57726e-06	0.000136634	0.420703	0.701207	0.362975	0.6016	0.572945	0.478126	0.503147	0.395237	1.40614	1.52295	1.47525	1.37002	0.457625	1.01064	0.99937	1.42527	1.03151
ENSMUSG00000079641	Rpl39	X	protein_coding	1434	-1.0013	2.59922e-06	0.000137667	243.804	112.283	281.577	137.427	174.493	260.672	238.597	177.631	98.1129	67.4205	107.652	92.9343	188.341	108.752	84.733	86.7474	79.8002
ENSMUSG00000021803	Cdhr1	14	protein_coding	4332	3.82931	2.66373e-06	0.000140949	0	0	0.222058	0	0.146047	0	0.0699572	0.183178	1.80289	0.702079	0.155161	0.214297	1.50749	0.329264	0.496082	2.95154	1.86791
ENSMUSG00000059776	Rpl13.ps6	3	processed_pseudogene	636	-1.38804	2.66858e-06	0.000140962	9.39139	5.60368	11.7219	11.9513	11.6886	15.6541	10.7213	11.7282	4.03488	2.86925	4.13934	6.48732	8.55666	2.24272	4.20089	2.76237	3.52461
ENSMUSG00000115219	Eef1akmt4	16	protein_coding	1614	-1.74517	2.67129e-06	0.000140962	9.62181	0.236586	7.00309	9.07427	10.5838	11.552	5.35133	14.5529	2.00473	1.72921	1.80464	3.13152	3.56444	2.65125	2.51904	2.96318	2.47288
ENSMUSG00000016200	Syt14	1	protein_coding	11932	4.20386	2.67161e-06	0.000140962	0	0	0.12093	0	0.0265117	0	0	0	0.224418	0.167931	0	0.579194	0.48215	0.0132824	0.175238	0.605319	0.591099
ENSMUSG00000053199	Arhgap20	9	protein_coding	12685	3.63684	2.68136e-06	0.000141295	0.031391	0	0.0758341	0	0	0.0285405	0.0119454	0.0625563	0.0703655	0.135396	1.5455	0.219551	0.0245151	0.34983	0.283884	0.0730969	0.181027
ENSMUSG00000047676	Rpsa.ps10	3	processed_pseudogene	885	-1.08782	2.68303e-06	0.000141295	162.203	79.8219	156.522	96.5708	208.389	168.541	135.775	144.718	78.5426	32.0212	49.7473	116.202	120.7	53.8135	63.4634	50.8421	45.84
ENSMUSG00000024044	Epb41l3	17	protein_coding	13031	2.91959	2.69158e-06	0.000141611	0.0916725	0.468852	0	0	0.0242757	0.0555655	0.186051	0.109612	1.04458	0.774332	0.356772	1.55938	0.513079	0.243244	0.771096	1.51675	1.43493
ENSMUSG00000047757	Fancb	X	protein_coding	2956	3.09876	2.69459e-06	0.000141635	0	0.129178	0	0	0	0	0.0512609	0	0	0.568917	0.0757959	0.174473	0.315602	0.21446	0.471571	0.214622	0.295937
ENSMUSG00000039431	Mtmr7	8	protein_coding	4454	2.30903	2.70808e-06	0.000142209	0.268205	0.514392	0.323964	0.0832469	0.319604	0	0.476287	0.0712642	1.70341	1.10059	0.213791	1.55163	1.1171	0.51595	0.899786	2.22424	2.36914
ENSMUSG00000024743	Syt7	19	protein_coding	7487	2.62932	2.7107e-06	0.000142212	0.372294	0	0.578176	0.321902	0.422515	1.13635	1.21432	0.360357	4.51539	2.59028	0.224442	4.16065	2.67902	1.04782	1.55154	8.10864	5.81285
ENSMUSG00000067847	Romo1	2	protein_coding	747	-1.27036	2.71614e-06	0.000142362	127.668	38.3384	117.508	47.1543	120.903	119.952	67.5483	78.8216	37.9379	17.244	27.4442	57.5808	69.1052	30.5515	35.6888	30.3786	29.6427
ENSMUSG00000040389	Wdr47	3	protein_coding	4859	1.56117	2.7293e-06	0.000142917	0.4917	0.602495	0.346455	0	0.227862	0.633322	0.623697	0.424608	0.94145	1.51697	1.52166	0.679306	1.27999	1.06005	0.956276	1.86811	1.39527
ENSMUSG00000056076	Eif3b	5	protein_coding	3346	-0.821497	2.74462e-06	0.000143583	58.1941	34.1984	53.1864	50.9187	59.2777	62.3772	46.9164	54.2615	33.9788	23.0129	22.1809	32.7387	39.8708	31.9719	32.8251	24.6488	25.8992
ENSMUSG00000031591	Asah1	8	protein_coding	3390	0.883971	2.76421e-06	0.000144472	6.40166	9.91235	7.23595	5.46875	4.85237	5.44657	7.8669	5.0561	11.1573	14.1964	15.796	9.94971	8.25593	13.5811	12.3017	10.9552	12.2574
ENSMUSG00000031284	Pak3	X	protein_coding	9552	2.7997	2.7979e-06	0.000146094	0	0	0	0.0582257	0	0.0568525	0.111044	0.265838	0.619073	0.284692	0.381162	0.323959	0.358114	0.0995513	0.297949	0.899195	0.732655
ENSMUSG00000014856	Tmem208	8	protein_coding	1511	-1.03187	2.80679e-06	0.000146421	39.1343	16.1737	39.7897	34.109	39.1496	59.3012	35.5001	35.7114	18.9032	10.751	18.8688	25.8724	27.4752	16.3101	16.6058	15.2122	14.7994
ENSMUSG00000061436	Hipk2	6	protein_coding	8836	1.26101	2.81806e-06	0.00014687	0.743574	0.605015	0.62599	0.419626	0.76972	0.717026	1.01178	0.610682	1.25009	2.0126	1.47703	1.23741	1.77729	2.1703	1.88654	1.6514	1.4046
ENSMUSG00000112390	Gm20208	12	processed_transcript	1726	6.22781	2.82884e-06	0.000147294	0	0	0	0	0	0	0	0	1.16357	0.435346	0	0.239046	0.18017	0	0.538418	0.989607	0.8236
ENSMUSG00000031229	Atrx	X	protein_coding	21757	1.05318	2.83391e-06	0.000147419	0.814436	1.211	0.641098	0.937307	0.63974	0.640641	1.02379	0.627323	1.11281	1.9439	3.13573	1.06671	1.81521	1.50786	1.55636	1.63518	1.50777
ENSMUSG00000041124	Msantd4	9	protein_coding	4647	1.06012	2.83798e-06	0.000147492	1.45671	1.88994	0.983277	1.71547	1.46358	1.32443	0.880404	0.92211	2.11286	3.28014	3.95359	2.0865	2.10795	2.67724	3.0247	2.90899	2.78843
ENSMUSG00000026163	Sphkap	1	protein_coding	9602	4.10223	2.84437e-06	0.000147686	0	0	0.0500914	0	0	0.226226	0.410301	0	1.51057	0.912978	0.163338	3.43756	1.36023	0.371373	0.496012	2.99357	2.28332
ENSMUSG00000030451	Herc2	7	protein_coding	16175	0.898709	2.87224e-06	0.000148993	1.15704	1.9122	1.32325	2.10893	1.22232	1.24223	1.4333	1.35402	2.69018	3.65666	3.07163	2.38501	1.93217	2.64551	2.72904	2.90246	2.63654
ENSMUSG00000024079	Eif2ak2	17	protein_coding	5113	1.40086	2.87987e-06	0.000149135	0.623031	0.871294	0.658487	0.29007	1.02084	0.247825	0.948342	0.372475	1.76754	1.71453	3.47275	1.19025	1.42927	1.42584	1.31772	1.47942	1.27249
ENSMUSG00000046721	Rpl14.ps1	7	processed_pseudogene	653	-0.894285	2.88035e-06	0.000149135	516.19	251.643	379.7	372.769	258.689	325.445	316.745	328.348	191.366	124.33	174.473	244.523	291.686	182.635	162.771	161.502	132.039
ENSMUSG00000110649	Gm40466	8	unprocessed_pseudogene	422	4.23391	2.89458e-06	0.000149607	0	0.30162	0	0	0	0	0	0	3.43709	1.52622	1.06186	0	3.31607	1.50223	0.688173	0.693864	1.03648
ENSMUSG00000029022	Miip	4	protein_coding	3354	-0.936373	2.89486e-06	0.000149607	10.0914	6.56531	10.6836	7.62788	12.7799	12.4133	10.2102	9.03779	4.98986	6.13424	4.69281	5.22815	4.49678	6.96978	4.10417	5.41272	4.56435
ENSMUSG00000028369	Svep1	4	protein_coding	16117	2.08473	2.90427e-06	0.00014993	0.679429	0.702875	0.656544	0.310576	0.274786	0.314483	1.00598	0.699143	2.15989	3.23468	3.816	1.35679	0.347305	4.53322	2.50461	1.67144	2.55443
ENSMUSG00000118161	Rps2.ps8	17	processed_pseudogene	882	-1.29769	2.90653e-06	0.00014993	18.9617	5.33956	18.2684	7.56697	15.0637	21.1393	16.4928	15.1148	5.94552	3.81342	4.44549	6.89995	10.7536	7.00787	6.51939	5.14577	3.90531
ENSMUSG00000097412	X1810014B01Rik	10	transcribed_unprocessed_pseudogene	2652	-1.35107	2.91106e-06	0.000150024	6.08103	1.39186	4.0807	1.46803	4.29417	4.6415	2.05693	3.65046	1.30421	1.09287	1.4996	0.894575	0.93808	1.64342	1.73019	1.82179	1.11328
ENSMUSG00000005232	G6pc2	2	protein_coding	1974	4.03102	2.92431e-06	0.000150538	0.5043	0.90272	7.06604	2.16007	2.72428	1.37552	16.734	0.482387	76.4735	49.8291	2.07141	129.327	62.6988	10.3168	25.5395	132.19	99.9317
ENSMUSG00000055897	Ppp4r1l.ps	2	transcribed_unprocessed_pseudogene	12025	1.12668	2.92648e-06	0.000150538	0.894076	0.783283	1.35994	0.524182	0.973345	0.85805	0.995481	0.791878	2.22683	1.79725	1.43468	2.00721	1.17666	1.86493	1.67121	2.77998	2.60982
ENSMUSG00000039963	Ccdc40	11	protein_coding	6030	4.3285	2.95253e-06	0.000151681	0	0	0	0	0	0	0.0251289	0	0.166527	0.154281	0.0371563	0.153953	0.23207	0.0131414	0.0481607	0.0647453	0.117872
ENSMUSG00000049670	Morn4	19	protein_coding	2353	2.79701	2.95417e-06	0.000151681	0	0	0.204411	0	0.3361	0	0.321987	0	0.75868	0.714713	0.357075	1.40278	0.198241	0.909289	0.419631	0.995532	1.23151
ENSMUSG00000073664	Nbeal1	1	protein_coding	28441	1.50374	2.97129e-06	0.000152419	0.0280015	0.076081	0.135291	0.189035	0.139032	0.273682	0.223767	0.066962	0.211841	0.406362	0.813383	0.366302	0.393623	0.356636	0.353298	0.343179	0.36333
ENSMUSG00000080848	Gm9385	9	processed_pseudogene	472	-1.15728	2.99023e-06	0.000153248	29.1054	16.9891	38.7228	26.3161	41.5527	34.1327	30.177	28.2442	13.9467	7.95982	11.0365	17.4828	24.3772	12.2558	14.1513	10.9597	12.7419
ENSMUSG00000048758	Rpl29	9	protein_coding	1126	-1.36751	2.99757e-06	0.000153483	904.603	320.583	462.824	198.398	750.949	737.899	328.219	349.406	268.925	79.062	81.1345	270.055	313.045	238.784	110.696	215.881	189.952
ENSMUSG00000028222	Calb1	4	protein_coding	4846	6.37071	3.00751e-06	0.00015385	0	0	0	0	0	0	0	0	0.253262	0.191975	0	0.276708	0.128342	0.0490567	0.0479421	0.483385	0.293342
ENSMUSG00000043388	Tmem130	5	protein_coding	2903	4.07862	3.02641e-06	0.000154674	0	0	0	0	0	0	0.260984	0	1.07615	0.640932	0	0.319785	0.321364	0.245672	0.56021	1.91643	0.809851
ENSMUSG00000043668	Tox3	8	protein_coding	3356	2.74573	3.03965e-06	0.000155207	0.415281	0.227563	0.501616	0	0.0942601	0.0539387	0.270907	0	1.09712	1.37538	0.36719	1.44457	1.71425	0.82643	0.657661	2.57387	1.59657
ENSMUSG00000017897	Eya2	2	protein_coding	2963	2.02145	3.0426e-06	0.000155214	0.403167	0.902111	0.568148	0	0.160144	0.366558	0.613678	0.321375	1.09201	2.17368	3.44057	0.765867	0.734666	2.21976	1.78382	1.07058	2.12202
ENSMUSG00000030431	Tmem238	7	protein_coding	1439	-1.46731	3.04676e-06	0.000155284	54.3748	33.8774	82.3913	55.7847	83.2061	83.4018	53.4926	69.5922	32.875	8.52882	13.7016	34.6934	36.5216	16.2451	25.6706	20.9926	21.0491
ENSMUSG00000002660	Clpp	17	protein_coding	1223	-1.06425	3.07417e-06	0.000156344	50.4662	24.3535	51.7159	20.919	64.1468	49.4359	41.6297	54.2427	24.9056	13.5167	13.7399	30.2782	30.6397	20.5396	17.7617	21.7074	19.402
ENSMUSG00000015474	Ppt2	17	protein_coding	2614	-1.18035	3.07537e-06	0.000156344	10.7394	5.21015	9.20004	2.97873	7.80556	8.6562	6.4344	9.41061	4.5244	3.7506	2.24995	2.80166	2.43877	3.42557	3.44402	3.9019	3.34656
ENSMUSG00000027296	Itpka	2	protein_coding	1818	-2.05493	3.07602e-06	0.000156344	4.27107	4.97092	4.76216	6.83233	1.82703	5.87464	8.00144	9.60264	1.53429	0.492042	1.54052	1.41843	2.48026	1.39481	1.05429	1.23481	1.44355
ENSMUSG00000038535	Zfp280d	9	protein_coding	19017	0.950015	3.08718e-06	0.000156767	0.261736	0.394896	0.290858	0.419193	0.382592	0.456901	0.454175	0.317127	0.586703	0.645369	0.927809	0.672577	0.776739	0.766718	0.757443	0.777564	0.592255
ENSMUSG00000018068	Ints2	11	protein_coding	10609	1.78278	3.10361e-06	0.00015744	0.0187668	0.251952	0.0906736	0.209698	0.119271	0.0341254	0.299941	0.104717	0.189303	0.640818	0.934521	0.291682	0.703494	0.291307	0.487254	0.460004	0.48959
ENSMUSG00000028161	Ppp3ca	3	protein_coding	9981	-0.845979	3.10611e-06	0.00015744	15.619	11.6176	16.2398	11.1075	14.1196	14.4546	11.8264	11.4485	10.4296	5.11212	5.78595	9.19768	10.9671	6.93901	6.54664	6.11184	5.62575
ENSMUSG00000018412	Kansl1	11	protein_coding	6874	0.988712	3.11582e-06	0.000157787	2.404	2.31458	3.04372	1.4294	2.00184	1.36936	2.13822	1.52379	3.60333	6.10062	4.00909	4.32161	2.01314	3.91949	4.49513	3.94021	3.63488
ENSMUSG00000037280	Galnt6	15	protein_coding	3871	-1.77859	3.12195e-06	0.000157954	16.8186	7.99016	15.9663	10.201	12.544	18.3777	16.4014	18.9413	3.63168	3.59569	2.34413	4.50325	8.91709	3.56194	5.28153	3.80732	2.86719
ENSMUSG00000034932	Mrpl54	10	protein_coding	825	-1.17273	3.13587e-06	0.000158513	57.4366	24.9939	76.082	38.6512	54.2566	95.6655	62.4476	54.6332	30.1586	13.4451	17.7205	31.7572	45.421	20.5551	24.0776	23.2474	25.9123
ENSMUSG00000107002	X0610012G03Rik	16	protein_coding	1445	-1.06944	3.15138e-06	0.000159103	34.7215	17.7052	27.96	10.9053	24.6283	21.0457	30.0957	26.1397	15.3655	7.20578	10.8538	10.6361	16.4633	11.0775	11.2144	10.4696	10.5943
ENSMUSG00000039640	Mrpl12	11	protein_coding	1532	-1.0782	3.15328e-06	0.000159103	51.5938	31.0731	67.8141	40.7811	61.6362	51.2807	49.4541	58.0124	24.6889	14.2471	15.7217	35.1459	47.6	19.19	21.7238	21.4702	20.1282
ENSMUSG00000042249	Grk3	5	protein_coding	8693	2.48151	3.16274e-06	0.000159396	0.526773	1.87419	0.359641	0.149285	0.0181949	0.249882	0.418343	0.0182567	3.27289	3.70861	1.25003	2.64605	2.09271	1.76845	2.23828	3.38519	2.58497
ENSMUSG00000118061	Rbfaos	18	lincRNA	2708	-2.42854	3.16485e-06	0.000159396	1.83805	0.752045	0.621648	0.753064	0.700894	1.80484	0.783376	1.05491	0.618021	0.0264263	0.227528	0.0761805	0.22967	0.292625	0	0.198235	0.12114
ENSMUSG00000070880	Gad1	2	protein_coding	7639	3.86377	3.18822e-06	0.000160291	0	0	0.18889	0	0.103527	0.0473932	0.337212	0	1.35833	0.904017	0.0219976	3.01114	1.09913	0.259336	0.623473	2.40847	1.53881
ENSMUSG00000095847	Gm5451	13	processed_pseudogene	579	-1.22357	3.18841e-06	0.000160291	24.4144	14.509	16.1987	14.7288	13.6588	15.3193	12.5618	15.898	5.9737	3.7697	6.19144	5.52263	14.2328	7.25366	7.22261	4.55146	7.55432
ENSMUSG00000093553	Gm20633	3	antisense	2831	-1.68387	3.19912e-06	0.000160684	0.703276	0.494567	1.10433	1.96458	1.06153	1.40671	1.9804	2.74693	0.748814	0.594037	0.31657	0.437224	0.494306	0.335893	0.307745	0.430959	0.366942
ENSMUSG00000019256	Ahr	12	protein_coding	6163	1.5206	3.21185e-06	0.000161112	0.226137	0.681544	0.741407	0.902438	0.256642	0.616808	0.245866	0.231762	1.17674	1.7998	2.41757	0.853573	1.00916	1.63295	1.11206	0.95814	1.53475
ENSMUSG00000024962	Vegfb	19	protein_coding	1605	-1.03586	3.21503e-06	0.000161112	24.3135	15.4644	28.1694	20.7915	23.2572	25.2636	26.6235	33.9165	12.9995	7.80277	7.95701	12.7891	17.5346	11.0101	12.4125	14.6557	11.6162
ENSMUSG00000042737	Dpm3	3	protein_coding	919	-1.14111	3.21636e-06	0.000161112	53.9448	30.609	72.4869	30.4614	65.2295	72.2892	72.0538	67.0051	27.0738	12.9264	21.8811	39.3962	38.7448	22.9364	24.838	25.4895	23.9758
ENSMUSG00000058070	Eml1	12	protein_coding	7436	1.23532	3.22684e-06	0.000161491	0.776469	0.650454	1.45535	1.29644	0.787014	0.438183	1.16152	1.28057	2.19065	2.53587	4.33883	2.37202	0.92004	2.25921	1.89805	1.87699	2.25727
ENSMUSG00000055567	Unc80	1	protein_coding	14425	4.14391	3.23625e-06	0.000161815	0	0	0.0333434	0.0642602	0	0	0.115549	0	0.680655	0.347271	0.0116492	0.64356	0.689854	0.104375	0.297959	0.899915	0.682245
ENSMUSG00000097124	A530020G20Rik	3	antisense	3773	2.07599	3.24803e-06	0.000162258	1.16092	1.41689	0.509916	0.737042	1.00611	0.527751	2.24901	0.378571	2.30658	3.7365	14.0738	1.33959	0.618156	3.80147	5.57265	2.67744	3.97052
ENSMUSG00000027603	Ggt7	2	protein_coding	3264	2.75938	3.26621e-06	0.000162976	0.731976	0	0.294717	0.0567986	0.533043	0	0.464238	0	2.0168	1.44704	0.394701	2.97057	0.666916	1.311	1.3524	3.49866	2.14409
ENSMUSG00000025261	Huwe1	X	protein_coding	23507	0.958978	3.26828e-06	0.000162976	2.28682	4.39133	1.97449	2.07418	2.2608	2.04066	2.82982	2.29548	4.61349	6.60006	5.62824	3.33487	3.41307	4.92508	5.76692	4.89741	4.93086
ENSMUSG00000004264	Phb2	6	protein_coding	3718	-0.825022	3.28608e-06	0.000163716	34.1647	22.2524	37.3864	28.1228	31.6082	29.6991	29.0583	34.3193	18.1254	13.021	13.122	20.7795	20.8682	17.6261	18.0432	18.3236	16.7641
ENSMUSG00000095526	Gm10243	6	processed_pseudogene	333	-1.27203	3.2958e-06	0.000164053	193.716	59.6283	216.657	91.3036	175.743	199.501	216.142	209.701	63.9955	45.0221	41.7155	75.2704	163.424	86.8578	51.4539	51.5863	57.6297
ENSMUSG00000024261	Syt4	18	protein_coding	3892	4.17412	3.31213e-06	0.000164718	0	0	0.0617906	0.476338	0	0	0.350397	0.0407774	3.66942	1.2871	0.0143919	2.80928	1.99752	0.509011	1.10433	4.33849	3.58221
ENSMUSG00000027748	Trpc4	3	protein_coding	8032	5.8549	3.32741e-06	0.000165329	0	0	0	0	0	0	0	0	0.0972377	0.0490032	0.00697375	0.11558	0.0580752	0	0.0940069	0.145822	0.156563
ENSMUSG00000038312	Edem2	2	protein_coding	3463	-0.990558	3.34923e-06	0.000166188	126.542	102.069	161.252	111.781	114.367	152.687	133.412	149.769	88.4081	35.0063	41.6015	70.5031	111.036	67.2523	59.6584	67.4601	54.8954
ENSMUSG00000025731	Mettl26	17	protein_coding	1766	-1.28732	3.35094e-06	0.000166188	66.9671	35.6769	74.3528	56.2681	66.8141	56.2736	53.3692	63.8956	38.6653	10.2319	13.2579	35.0448	29.2308	24.2754	21.4436	25.0088	21.362
ENSMUSG00000009406	Elk1	X	protein_coding	5381	1.79394	3.3537e-06	0.000166188	0.185	0.378468	0.0446922	0.206717	0.0881817	0.740086	0.168958	0.0589873	0.414694	1.25677	1.38445	0.555901	0.549015	0.898311	0.701601	0.761819	0.843333
ENSMUSG00000022123	Scel	14	protein_coding	2503	3.02215	3.39201e-06	0.000167936	0	0	0	0.29627	0	0	0.0605383	0	0.757789	0.486042	0.358055	0.535729	0.310601	0	0.232049	0.29246	0.480558
ENSMUSG00000079942	Rpl28.ps3	4	processed_pseudogene	393	-1.36679	3.40348e-06	0.000168354	8.10575	9.7163	12.2386	10.3781	7.24436	11.9758	10.4103	12.9226	5.39413	3.00453	3.99076	3.14957	7.12153	2.41963	3.54698	5.21546	3.06065
ENSMUSG00000038256	Bcl9	3	protein_coding	8446	1.22267	3.4097e-06	0.000168511	0.825055	0.994638	0.455579	0.636554	0.992533	0.471514	0.735569	0.394603	1.17571	2.30464	1.23354	1.57544	1.04934	1.81078	1.11405	2.57703	1.66366
ENSMUSG00000042655	Shisal2b	13	protein_coding	1528	5.09399	3.42353e-06	0.000169043	0	0	0	0	0	0	0.0991671	0	0.584153	0.679095	0.0733156	2.02516	0.305275	0.0518605	0.760233	0.798459	1.14501
ENSMUSG00000030428	Ttyh1	7	protein_coding	6379	-1.26262	3.42933e-06	0.000169179	9.92522	8.16099	10.4806	7.96317	8.87668	9.27936	9.16907	13.7334	5.57954	1.62107	3.04696	4.98036	7.53181	3.46587	3.73312	3.61098	2.93128
ENSMUSG00000073481	Mtarc2	1	protein_coding	6629	-0.945776	3.43716e-06	0.000169415	18.2909	12.7303	22.7465	11.5222	17.394	16.7938	18.3094	17.0221	10.0818	6.59058	7.02171	8.32469	11.4228	9.31214	8.9633	8.43669	8.6189
ENSMUSG00000011179	Odc1	12	protein_coding	3405	-0.943364	3.4427e-06	0.000169537	67.4768	57.1187	80.0217	99.7462	78.8288	86.7613	76.5424	82.126	46.8247	20.9328	30.762	43.9857	66.1218	50.129	43.7533	35.573	29.9465
ENSMUSG00000032393	Dpp8	9	protein_coding	13707	1.03793	3.45674e-06	0.000170077	0.595535	1.54148	0.877249	1.42015	1.16546	1.58475	1.43712	0.521029	1.84775	2.35723	3.49801	1.88883	1.90572	2.44545	2.6187	2.32847	2.26563
ENSMUSG00000038301	Snx10	6	protein_coding	9300	1.03995	3.4905e-06	0.000171586	0.685067	1.42339	0.749912	1.27581	0.90139	0.739645	0.74949	0.80206	1.43966	2.33925	2.04177	1.94096	2.92583	1.97681	1.24907	1.75791	1.41095
ENSMUSG00000051439	Cd14	18	protein_coding	1732	1.77284	3.50202e-06	0.000172	2.29905	1.3963	2.77701	5.67304	2.73964	1.88125	2.44963	0.733051	4.83141	9.17257	11.6748	10.8389	1.25682	11.8041	6.47216	8.31208	11.9008
ENSMUSG00000109933	Gm7600	8	processed_pseudogene	785	-2.492	3.5144e-06	0.000172454	0.507255	0.972868	2.14449	0.236167	3.22382	2.53656	1.73726	0.80869	0.426395	0.319069	0.0713543	0	0.396145	0.100946	0.147979	0.435175	0.417893
ENSMUSG00000017344	Vtn	11	protein_coding	2030	-2.53786	3.53149e-06	0.00017314	224.5	147.85	160.523	130.048	182.712	324.496	211.989	284.575	75.0784	7.42065	12.7754	35.0603	90.3814	32.5169	14.9353	40.0511	14.8133
ENSMUSG00000017631	Abr	11	protein_coding	10974	1.14224	3.54631e-06	0.000173596	0.834562	1.48463	1.07381	1.46975	0.922433	0.478361	1.13224	0.968951	1.92157	4.11807	1.77115	1.85167	0.878456	2.59955	2.32348	2.81053	2.47116
ENSMUSG00000046982	Tshz1	18	protein_coding	5848	1.00217	3.54707e-06	0.000173596	1.63418	2.26359	1.80942	1.9338	1.9744	1.23816	1.73603	1.11268	3.51051	3.56099	3.41941	3.42182	2.60563	2.75073	2.95971	4.50632	4.14171
ENSMUSG00000074034	Gm5921	9	processed_pseudogene	882	-1.52911	3.55543e-06	0.000173852	5.41762	4.90662	6.27125	4.20387	4.48323	5.13091	4.63859	5.03827	2.15051	0.933072	1.65118	2.33897	3.87835	1.25782	2.17313	1.05129	0.805858
ENSMUSG00000050732	Vamp8	6	protein_coding	2311	-0.99856	3.57836e-06	0.000174819	75.9861	31.1737	76.7983	41.2336	75.2173	76.6058	56.4539	60.5704	35.1473	19.2299	25.0859	39.8579	41.647	27.2944	29.8326	30.9155	29.3127
ENSMUSG00000060803	Gstp1	19	protein_coding	1548	-1.08111	3.59303e-06	0.000175381	379.288	200.463	456.743	278.326	392.765	393.259	349.159	447.615	232.156	77.3412	144.592	210.828	173.466	169.287	199.234	181.147	152.862
ENSMUSG00000034501	Pcnx4	12	protein_coding	4300	1.73804	3.59627e-06	0.000175385	0.648224	0.0888025	0.335566	0	0.514967	0.378876	0.669539	0.295266	0.830313	1.07344	1.62829	1.6072	0.614715	1.32686	1.2697	1.24842	1.3605
ENSMUSG00000062380	Tubb3	8	protein_coding	1868	3.00084	3.60713e-06	0.000175759	0.106583	0	0.643707	0	0	0	0.405587	0.4248	1.67241	1.51323	0.389813	1.32525	1.24856	0.806003	1.64793	2.89989	2.48786
ENSMUSG00000047888	Tnrc6b	15	protein_coding	23677	1.09086	3.62484e-06	0.000176331	0.445672	0.83863	0.538325	0.53244	0.407496	0.451074	0.473583	0.56975	0.876489	1.61852	1.77902	0.936643	0.919379	0.89695	1.40562	0.956372	0.819758
ENSMUSG00000039771	Polr2j	5	protein_coding	1106	-1.07584	3.62522e-06	0.000176331	30.7827	11.8537	40.2265	15.4213	33.4642	39.117	34.7992	32.2864	13.6188	10.1262	13.7754	16.3209	16.4484	15.4044	14.3892	13.2815	13.6439
ENSMUSG00000049577	Zfpm1	8	protein_coding	3503	-1.21258	3.66803e-06	0.000178257	23.0187	16.8234	17.9182	13.125	20.0025	18.2414	14.6207	19.0737	9.36413	4.82123	5.24474	6.21305	6.48046	7.71391	10.081	9.55696	9.81735
ENSMUSG00000104283	Gm37459	3	antisense	3365	4.17288	3.6766e-06	0.000178516	0	0	0	0	0	0	0.360243	0	0.33157	1.31854	0.0832291	2.05377	1.75587	0.141295	0.60412	1.0297	0.991125
ENSMUSG00000110710	C78859	8	lincRNA	5943	5.59373	3.70151e-06	0.000179473	0	0	0	0	0	0	0	0	0.244061	0.0180622	0.0471253	0.0694251	0.104652	0	0.0488657	0.188868	0.110398
ENSMUSG00000036622	Atp13a2	4	protein_coding	6000	-0.955572	3.70278e-06	0.000179473	31.9551	27.2811	27.1753	29.4771	30.7111	24.4375	30.8611	35.8145	20.4365	11.5216	11.408	13.8047	14.849	16.3372	18.7507	15.584	15.2359
ENSMUSG00000006731	B4galnt1	10	protein_coding	3454	-0.971145	3.73986e-06	0.000181112	41.445	39.5043	67.9552	43.7445	48.9068	59.7979	53.3021	58.8138	28.5878	25.8259	15.3736	21.3524	40.4247	31.431	28.6878	23.5955	22.1135
ENSMUSG00000003363	Pld3	7	protein_coding	2924	-0.923538	3.75314e-06	0.000181596	39.8331	29.0349	36.9287	26.8829	38.4062	36.0303	31.7668	32.5661	25.2223	14.5744	14.9803	20.9542	15.4742	16.0437	18.1953	17.558	18.0253
ENSMUSG00000081604	Gm11518	11	processed_pseudogene	411	-1.07754	3.77722e-06	0.000182602	85.2583	38.4018	95.9615	48.7158	77.7373	91.1699	84.4276	63.3277	36.1052	21.8518	26.9844	45.1745	57.1253	30.656	39.4278	29.4473	26.3395
ENSMUSG00000051527	Usp29	7	protein_coding	18078	4.10676	3.7903e-06	0.000183075	0	0.0211224	0	0	0	0	0.0251456	0	0.178981	0.0870879	0	0.114115	0.129013	0.0306837	0.0481927	0.315843	0.193559
ENSMUSG00000015337	Endog	2	protein_coding	1063	-1.24015	3.804e-06	0.000183576	24.536	21.0742	23.7548	25.2885	27.9734	28.4385	16.678	21.3498	10.2862	6.49651	3.89932	11.4502	18.284	9.4674	10.4361	10.4215	9.8239
ENSMUSG00000059734	Ndufs8	19	protein_coding	1291	-1.0832	3.82635e-06	0.000184332	70.4783	20.8031	62.7767	26.4228	49.8641	64.7796	42.1365	59.4992	27.8285	15.4655	17.2682	29.4824	32.3981	24.0613	21.865	22.6809	19.8623
ENSMUSG00000097814	Panct2	1	antisense	4120	5.51823	3.82968e-06	0.000184332	0	0	0	0	0	0	0	0	0.0541618	0.112902	0.0815726	0.100144	0	0.269272	0.155073	0.177676	0.132705
ENSMUSG00000068739	Sars	3	protein_coding	5142	-0.882608	3.83341e-06	0.000184332	46.8123	29.2836	56.5444	44.1304	44.5099	44.5329	38.5743	43.4881	30.9637	13.7781	15.7081	28.6256	36.0746	21.791	21.8569	24.1352	19.4901
ENSMUSG00000046908	Ltb4r1	14	protein_coding	1394	3.14467	3.83461e-06	0.000184332	0	0	0	0	0.226928	0	0.1087	0.227698	0.560268	1.56575	1.00454	0.443967	0	1.2506	0.333325	0.630152	0.588318
ENSMUSG00000098977	Gm27196	2	antisense	2582	-5.37727	3.83629e-06	0.000184332	1.07954	0	0.0931406	0	0	0.210323	0.29343	0.676127	0	0	0	0	0	0	0	0	0.0211752
ENSMUSG00000021337	Scgn	13	protein_coding	1619	4.04676	3.89555e-06	0.000187017	0	0	0	0.229019	0.488476	0	1.96546	0.882242	15.1613	5.2158	0.311376	8.85585	4.60986	2.05571	6.56515	14.4989	11.2118
ENSMUSG00000075702	Selenom	11	protein_coding	1481	-1.14072	3.90578e-06	0.000187345	51.7573	22.7752	39.1343	25.4114	65.5743	77.9809	41.7442	48.3296	25.9157	12.5875	28.8576	24.9339	24.3571	17.5501	20.5894	17.3327	18.2002
ENSMUSG00000042532	Golga7b	19	protein_coding	2988	6.08418	3.91793e-06	0.000187766	0	0	0	0	0	0	0	0	0.522767	0.299375	0	0	0.156111	0.132602	0.23326	0.620639	0.311066
ENSMUSG00000021908	Ncoa4.ps	12	processed_pseudogene	1878	2.03489	3.93771e-06	0.000188443	0.954141	1.55885	0	0.493586	0.842218	0.674723	1.93645	1.18311	2.97054	3.16277	10.4987	1.92236	3.14616	3.92417	5.87622	2.18283	2.35816
ENSMUSG00000068615	Gjd2	2	protein_coding	2879	3.98368	3.93886e-06	0.000188443	0	0	0.334128	0.386365	0	0.565879	1.10527	0	6.54946	3.09466	0.36966	8.70617	4.32058	0.688111	2.54196	9.54339	7.23548
ENSMUSG00000036333	Kidins220	12	protein_coding	8669	0.769269	3.99132e-06	0.000190788	3.14642	4.25796	3.38443	3.91354	3.02872	3.06952	3.65315	2.5264	5.44417	6.39762	6.4807	6.91305	4.66335	5.2469	5.17236	5.91093	5.51222
ENSMUSG00000074165	Zfp788	7	protein_coding	4346	1.38494	4.03533e-06	0.000192725	0.458117	0.966488	0.608693	1.23708	0.145576	0.541472	0.557855	0.401694	1.3093	2.05829	1.63683	2.0886	0.965978	1.44045	1.6171	1.67314	1.64803
ENSMUSG00000099032	Tcf24	1	protein_coding	4193	2.06331	4.05615e-06	0.000193553	0.474833	0.0910686	0.229419	0	0.150888	0.474887	0.57821	0.416351	1.35708	0.682686	0.414121	2.90282	1.22372	0.472471	0.581788	2.21139	1.60385
ENSMUSG00000064899	Snord118	11	snoRNA	135	-4.31765	4.06337e-06	0.000193709	7.37398	2.82852	3.5628	0	8.20133	24.1358	31.4279	14.1072	1.65294	0	0	2.29219	0	0	0	1.08448	0
ENSMUSG00000032589	Bsn	9	protein_coding	15938	3.23886	4.07268e-06	0.000193709	0.099936	0	0.0452671	0	0	0	0.0190146	0	0.238016	0.235728	0.0351444	0.226515	0.0975572	0.0248597	0.0947501	0.407243	0.298448
ENSMUSG00000028772	Zcchc17	4	protein_coding	4560	-1.01974	4.07579e-06	0.000193709	6.06898	3.37748	7.64713	4.91936	10.7527	5.91486	3.98756	6.75194	2.78933	2.69144	2.96034	2.69181	3.81897	2.69356	3.6938	2.9859	3.08143
ENSMUSG00000034259	Exosc4	15	protein_coding	1945	-1.02022	4.07988e-06	0.000193709	17.8113	14.3971	20.896	10.3895	21.4686	24.0117	16.2045	22.5207	9.35036	5.2982	5.41412	11.1899	12.6308	9.24839	9.94408	9.78545	9.30448
ENSMUSG00000002833	Hdgfl2	17	protein_coding	4876	-1.15379	4.08245e-06	0.000193709	12.4538	7.88343	30.1351	20.5314	22.9338	28.9199	28.8076	32.6785	7.11635	9.01136	5.50252	8.20787	22.7363	12.0099	10.0416	10.0386	8.66761
ENSMUSG00000034111	Tmed8	12	protein_coding	7409	1.40277	4.08339e-06	0.000193709	0.967406	1.27129	1.07115	0.650582	0.725837	0.146593	0.879427	0.321309	1.98781	2.38091	1.67835	2.08831	1.34312	1.12303	2.27341	2.83233	2.2286
ENSMUSG00000071324	Armc2	10	protein_coding	7188	5.60776	4.0839e-06	0.000193709	0	0	0	0	0	0	0	0	0.0465665	0.124448	0.163644	0	0	0.0771703	0.0727235	0.0611041	0.106489
ENSMUSG00000022043	Trim35	14	protein_coding	4618	1.24825	4.08798e-06	0.000193737	2.62991	4.35487	2.29136	2.08755	1.60977	1.76393	3.08436	2.19947	4.27641	8.73224	9.06059	4.57891	2.15486	4.77036	7.6344	6.18212	6.14465
ENSMUSG00000023186	Vwa5a	9	protein_coding	4899	1.20537	4.10386e-06	0.000194323	1.95074	1.89665	1.66904	2.0435	1.96944	2.32785	2.53628	1.97612	2.96071	5.88686	10.4046	4.46366	1.6504	4.85259	5.01502	2.58005	4.58689
ENSMUSG00000016503	Gtf3a	5	protein_coding	2548	-0.941176	4.11098e-06	0.000194494	18.597	11.5894	18.9711	12.9512	14.1532	18.045	15.4025	16.2567	9.32697	6.43164	7.91395	6.31521	8.23811	9.20561	9.96144	7.98679	8.34707
ENSMUSG00000043716	Rpl7	1	protein_coding	2687	-0.851167	4.14305e-06	0.000195844	517.935	282.989	463.973	373.472	433.242	427.586	419.224	408.783	249.722	160.237	207.605	263.533	384.984	245.485	197.936	195.28	170.514
ENSMUSG00000063236	X1110038F14Rik	15	protein_coding	1916	-0.958455	4.1728e-06	0.000197082	15.0674	9.3669	18.0743	14.9977	14.2814	13.4158	10.5974	11.0994	7.62845	5.47177	4.32669	9.20583	8.60208	7.36181	6.15376	7.48837	5.76421
ENSMUSG00000059534	Uqcr10	11	protein_coding	584	-1.15301	4.21377e-06	0.000198848	149.323	50.1288	175.837	83.1719	170.627	195.277	128.694	153.27	55.7867	38.5384	50.5461	66.0574	89.7244	68.5234	64.5464	63.342	62.913
ENSMUSG00000025169	Ogfod3	11	protein_coding	1308	-1.11351	4.23912e-06	0.000199874	18.5703	8.85535	22.0632	13.4649	17.8967	17.0224	15.4076	18.9282	11.9421	4.3222	6.98023	10.4095	6.3003	7.08824	6.61635	8.24556	6.897
ENSMUSG00000024902	Mrpl11	19	protein_coding	3229	-1.00508	4.24465e-06	0.000199964	12.3318	6.14934	12.9591	7.57869	13.0297	12.5575	12.0133	13.3688	7.01436	3.67897	4.16326	6.38888	7.99343	4.27013	5.75602	5.12351	6.19722
ENSMUSG00000032898	Fbxo21	5	protein_coding	5545	1.23686	4.25035e-06	0.000200062	0.646304	1.37728	0.867408	0.735545	0.969834	1.10994	1.55763	1.54555	3.56149	2.80055	2.13143	2.30665	0.95339	2.28654	2.13682	3.70524	3.58908
ENSMUSG00000032740	Ccdc88a	11	protein_coding	11385	1.76053	4.2567e-06	0.000200191	0.192365	0.178879	0.232356	0.195405	0.0694636	0.0158997	0.0931656	0.195158	0.294001	0.823425	0.792105	0.289921	0.314115	0.522021	0.612193	0.300055	0.470627
ENSMUSG00000107215	Gm43197	6	TEC	2583	6.16262	4.26529e-06	0.000200425	0	0	0	0	0	0	0	0	0.0431952	0.110821	1.86494	0	0.421373	0.153393	0.0674585	0.0377869	0.084668
ENSMUSG00000071711	Mpst	15	protein_coding	2143	-1.03565	4.30231e-06	0.000201994	18.0238	12.8887	19.4142	17.475	12.9162	16.725	13.7881	11.9233	8.79883	5.61013	6.40374	8.13443	9.28712	7.21062	6.34211	9.06351	6.78646
ENSMUSG00000048040	Arxes2	X	protein_coding	1532	2.25722	4.3219e-06	0.000202742	0.909714	0.332333	0	0	0.309729	0.236316	1.97816	0.310781	3.78708	1.65827	2.99809	2.15454	2.53732	1.55175	2.54013	2.45283	3.06919
ENSMUSG00000108064	Gm44423	6	TEC	3158	2.15579	4.36962e-06	0.000204656	0	0.0806102	0.0761523	0.469641	0.150255	0	0.191928	0	0.459295	0.736473	0.904582	0.359288	0.492358	0.55204	0.827638	0.339974	0.259695
ENSMUSG00000046456	Tmem150b	7	protein_coding	3732	3.8861	4.37011e-06	0.000204656	0	0	0	0	0	0	0.162409	0	0.149482	0.795778	0.615364	0	0	0.637	0.311264	0.0784595	0.673907
ENSMUSG00000059495	Arhgef12	9	protein_coding	13620	1.19778	4.38554e-06	0.000205205	1.92958	2.73818	1.67742	3.98822	2.61292	2.4056	3.34873	3.84529	5.34929	6.68863	10.6598	4.76361	3.28783	7.88356	7.64616	5.43914	6.49108
ENSMUSG00000043670	Diras1	10	protein_coding	3035	6.30813	4.47483e-06	0.000209207	0	0	0	0	0	0	0	0	0.514671	0.0589477	0	0.781685	0.40985	0.0261097	0.0191373	0.562788	0.306249
ENSMUSG00000075318	Scn2a	2	protein_coding	12867	4.44007	4.48943e-06	0.000209712	0	0	0	0	0.0122926	0	0	0	0.00867128	0.0556171	0.187189	0	0.0362524	0.0492689	0.0767382	0.00379279	0.0552395
ENSMUSG00000036860	Mrpl55	11	protein_coding	1027	-1.02924	4.51364e-06	0.000210666	16.6722	15.2443	12.645	17.6906	17.4032	15.3346	23.1643	22.4073	9.56032	7.63009	4.90865	12.2533	9.84093	7.87027	10.802	8.26827	6.81433
ENSMUSG00000045827	Serpinb9	13	protein_coding	3494	1.84157	4.52977e-06	0.00021124	2.10836	4.26221	1.1701	0.955075	0.769566	0.259042	1.38777	1.13556	4.1832	6.99445	8.88131	4.60537	1.42403	6.87195	5.50231	4.70698	5.71155
ENSMUSG00000022641	Bbx	16	protein_coding	14205	1.16135	4.57822e-06	0.000213321	0.252288	0.645154	0.355528	0.561197	0.311772	0.242122	0.41602	0.435728	0.848287	0.858952	1.4787	0.588175	1.00702	0.926034	0.740078	0.896675	0.815978
ENSMUSG00000010796	Asz1	6	protein_coding	2829	5.85374	4.59921e-06	0.000214119	0	0	0	0	0	0	0	0	0	0.341497	0.0989982	0.0364611	0	0.560218	0.102654	0.431264	0.425181
ENSMUSG00000011096	Akt1s1	7	protein_coding	3072	-0.847595	4.61027e-06	0.000214301	14.9712	12.7615	19.4145	23.5963	22.4484	21.2131	15.7348	24.0745	11.8038	7.93198	9.53609	12.0541	14.6275	9.6732	9.98281	11.3744	9.61073
ENSMUSG00000074092	Gm6181	7	processed_pseudogene	264	-2.25151	4.61088e-06	0.000214301	13.5748	1.92854	26.4173	2.80895	13.1807	15.0849	13.7752	6.01157	4.64889	0.948746	1.4852	2.735	4.71172	1.80097	1.10003	1.29399	3.7278
ENSMUSG00000029878	Dbpht2	12	lincRNA	5341	4.37016	4.61644e-06	0.00021438	0	0	0	0	0.029614	0.0338922	0.283706	0	1.65031	0.783825	0.0314622	2.7617	0.669574	0.17804	0.337116	1.09646	1.27959
ENSMUSG00000021556	Golm1	13	protein_coding	4424	1.5778	4.63796e-06	0.000215199	1.35012	1.38101	0.434881	1.63432	1.00107	0.736513	1.5413	0.753349	2.95074	4.87706	4.64666	2.77456	1.12468	3.31373	3.11153	2.90119	4.05362
ENSMUSG00000035236	Scai	2	protein_coding	12341	1.51794	4.64209e-06	0.00021521	0.209729	0.216591	0.331279	0.19529	0.0897156	0.117344	0.208732	0.0643001	0.235062	0.736443	0.730745	0.200596	0.667758	0.526531	0.447109	0.474533	0.536067
ENSMUSG00000044748	Defb1	8	protein_coding	872	4.46786	4.65798e-06	0.000215767	0	0	0.82737	0	0	0	0.695079	0	7.93297	1.35411	0	13.1301	4.27945	0.817873	1.7984	5.70847	3.3231
ENSMUSG00000039087	Rreb1	13	protein_coding	13994	1.30689	4.69811e-06	0.000217443	0.597548	0.854984	0.395258	0.715385	0.700761	0.478611	1.09363	0.0907277	1.49891	1.91256	1.74916	1.06141	0.977764	1.80072	1.7017	1.52745	1.52763
ENSMUSG00000004267	Eno2	6	protein_coding	4705	1.57441	4.72267e-06	0.000218286	0.592426	0.486951	0.408908	0.433432	1.10936	0.346263	0.611906	0.505969	1.70739	1.42212	1.9048	2.19231	0.627895	1.09475	1.32088	2.49973	2.35896
ENSMUSG00000113948	Rpl17.ps3	12	processed_pseudogene	556	-1.18881	4.7242e-06	0.000218286	1308.1	424.889	575.703	606.188	999.648	975.416	963.397	1040.72	421.209	242.36	294.774	364.915	823.017	369.562	279.963	325.462	282.517
ENSMUSG00000022551	Cyc1	15	protein_coding	2154	-0.966757	4.74332e-06	0.000218987	56.1059	36.105	58.1684	48.8006	51.6948	60.4235	45.7255	62.6275	31.1825	16.8607	21.0374	35.1969	42.6614	24.8324	23.648	24.7181	21.7784
ENSMUSG00000028407	Smim27	4	protein_coding	1150	-1.42685	4.76148e-06	0.000219496	16.2741	3.09908	20.703	10.1562	16.5045	24.5555	13.1763	7.59026	6.2093	3.26699	4.48105	6.00951	9.05879	4.0655	3.98997	4.54069	5.46744
ENSMUSG00000028218	Fam92a	4	protein_coding	4683	1.34086	4.76227e-06	0.000219496	0.977844	0.761038	0.359475	1.34599	0.4053	0.850396	0.51771	0.271118	1.42951	1.17666	1.71042	1.12333	1.89254	1.96288	1.57514	2.19884	2.55684
ENSMUSG00000037016	Frem2	3	protein_coding	13255	3.46934	4.77587e-06	0.00021994	0	0	0	0	0	0	0.0228634	0	0.0336698	0.0377924	0.0549356	0.0544729	0.0821129	0.0239133	0.0306732	0.0404994	0.0453729
ENSMUSG00000029121	Crmp1	5	protein_coding	7046	2.66447	4.83571e-06	0.000222511	0.169541	0.108388	0	0.263115	0	0.0256909	0.0645163	0	0.839254	0.416416	0.143093	0.688046	0.242741	0.213684	0.502837	0.907328	0.613011
ENSMUSG00000005371	Fbxo11	17	protein_coding	4397	0.84914	4.84196e-06	0.000222613	3.03378	3.79216	3.22694	4.55361	3.05761	2.67596	3.89415	2.34611	4.89735	6.56709	6.9682	6.02891	7.39066	6.14551	5.50833	4.91681	5.54577
ENSMUSG00000015653	Steap2	5	protein_coding	12144	2.35052	4.85698e-06	0.000223119	0.0163947	0.17818	0.0990156	0	0	0.014906	0.112298	0.339784	0.257251	0.46848	1.54977	0.501133	0.3585	0.215334	0.253486	0.377748	0.490737
ENSMUSG00000105941	Gm42809	3	antisense	1138	5.80718	4.87582e-06	0.000223799	0	0	0	0	0	0	0	0	0.58826	0.377307	0.0984414	0	1.91284	0.278534	0.102077	1.0721	0.67262
ENSMUSG00000106067	Gm7902	5	processed_pseudogene	947	3.95358	4.91247e-06	0.000225295	0	0	0	0	0	0	0.160008	0	0.706906	0.680109	0.650628	0	0.164189	0.251033	0.429327	0.412264	1.15469
ENSMUSG00000117069	Gm49894	17	lincRNA	1128	5.10761	4.92278e-06	0.000225581	0	0	0	0	0	0	0	0	0.692388	0.475815	0.397256	0.640105	0.275686	0.0702507	0.154473	0.173056	0.242351
ENSMUSG00000037962	Rflna	5	protein_coding	1940	3.26002	4.92707e-06	0.00022559	0.307883	0	0.123963	0	0	0	0.156214	0	0.690144	0.516431	0.0866183	0.531693	0.240443	0.245081	0.838294	1.63511	1.43732
ENSMUSG00000002661	Alkbh7	17	protein_coding	1029	-1.48733	4.95911e-06	0.00022687	23.0249	2.84502	23.3711	8.28763	22.5955	29.554	15.7565	13.8809	4.77087	4.03365	3.53825	6.21497	9.6707	7.39292	8.80541	6.21286	5.31335
ENSMUSG00000067147	Rpl7a.ps11	X	processed_pseudogene	801	-0.891118	4.97175e-06	0.00022726	347.737	225.964	330.86	328.658	279.411	320.229	365.86	352.679	208.242	84.2937	118.949	219.303	266.521	194.1	134.001	183.327	140.201
ENSMUSG00000039629	Strip2	6	protein_coding	8329	3.79378	4.97887e-06	0.000227398	0.0956165	0	0	0	0	0.043467	0	0	0.107166	0.541294	0.490931	0.136227	0	0.342507	0.146442	0.152341	0.236316
ENSMUSG00000031556	Tm2d2	8	protein_coding	1802	-0.95853	4.98849e-06	0.000227598	24.0862	11.1603	28.1594	15.0206	27.7365	24.8122	21.5266	24.484	11.9499	8.02199	10.4442	10.7041	12.684	9.80641	13.2795	12.2682	13.2286
ENSMUSG00000063727	Tnfrsf11b	15	protein_coding	2818	2.56577	4.99146e-06	0.000227598	0.070652	0	0.0853403	0.526304	0.224512	0.128473	0.322627	0.168955	0.475117	0.901515	3.69711	0.512448	0.606939	0.674886	0.886273	1.03907	1.45514
ENSMUSG00000111868	Gm47398	10	lincRNA	3038	-4.15793	5.03394e-06	0.000229221	0.262143	0.0837943	0.158321	0	0.260317	0.297924	0.0997546	0.10448	0	0	0	0	0.0511806	0.0260839	0	0	0
ENSMUSG00000033676	Gabrb3	7	protein_coding	6542	3.66176	5.03533e-06	0.000229221	0	0.0972818	0.110282	0	0	0	0.0926489	0	0.682197	0.257065	0	1.21407	0.617954	0.0121129	0.204201	0.850413	0.660238
ENSMUSG00000035954	Dock4	12	protein_coding	22923	1.50019	5.0729e-06	0.00023062	0.0781694	0.0277633	0.0419647	0.186013	0.1104	0.0473808	0.105764	0.0415405	0.248233	0.232579	0.351869	0.188991	0.176358	0.318036	0.192567	0.183089	0.140723
ENSMUSG00000023236	Scg5	2	protein_coding	1569	4.28309	5.07695e-06	0.00023062	0	0	2.45241	0	1.91536	0	3.76645	0.505754	38.5422	10.9693	0.642598	36.6837	21.8018	3.08082	10.6983	38.4131	29.3757
ENSMUSG00000032852	Rspo4	2	protein_coding	2371	4.35487	5.07855e-06	0.00023062	0	0	0	0	0	0	0.255634	0	1.22349	0.362189	0.0236243	1.47914	0.786943	0.0334217	0.465438	1.62604	1.22216
ENSMUSG00000048978	Nrsn1	13	protein_coding	2798	6.28194	5.08274e-06	0.000230622	0	0	0	0	0	0	0	0	0.478513	0.230187	0	0.847896	0	0.198249	0.0415167	0.645342	0.37127
ENSMUSG00000019189	Rnf145	11	protein_coding	7786	1.14957	5.09368e-06	0.000230929	1.94341	3.72729	1.91502	0.976242	1.2595	1.13921	2.53	1.26377	3.31023	5.38144	6.12936	3.03378	2.61608	3.06346	5.17708	3.72939	4.45204
ENSMUSG00000024914	Drap1	19	protein_coding	1741	-0.797276	5.12125e-06	0.000231989	51.5755	30.9253	56.4963	38.8671	50.2396	52.7147	46.4765	49.6809	28.2618	20.6754	26.9288	29.8011	35.8129	25.3522	24.02	28.0309	25.343
ENSMUSG00000022842	Ece2	16	protein_coding	5110	4.62266	5.1389e-06	0.000232598	0	0	0	0	0	0	0.0296531	0	0.0873372	0.161051	0.0657689	0.262413	0.0304279	0.0620296	0.0227326	0.39156	0.278187
ENSMUSG00000030447	Cyfip1	7	protein_coding	11941	0.986247	5.17249e-06	0.000233928	1.15047	1.27912	1.20839	1.3973	1.08616	1.42498	1.91614	1.12972	2.19577	3.08041	4.25458	1.45121	1.48442	2.84693	3.5459	2.14971	2.5595
ENSMUSG00000091243	Vgll3	16	protein_coding	7104	1.90966	5.25127e-06	0.000237297	0.448418	0.322509	0.6432	0.287063	0.445294	0.0509624	0.170639	0.134042	0.738168	0.856252	3.98179	0.725988	0.590955	1.27163	0.621371	0.638875	1.02361
ENSMUSG00000001056	Nhp2	11	protein_coding	1146	-1.06868	5.25986e-06	0.000237491	55.5944	34.542	69.6705	30.2514	57.9675	56.8644	42.0468	55.81	26.579	14.019	13.7345	30.8725	42.3315	22.8186	27.3177	17.2893	21.6598
ENSMUSG00000062619	X2310039H08Rik	17	protein_coding	762	-1.24735	5.30284e-06	0.000239237	66.3658	31.7374	47.9716	24.8161	31.5507	49.1743	47.924	42.9046	23.5739	7.09051	14.04	21.2524	29.5874	14.3511	15.8544	19.9178	17.2203
ENSMUSG00000030032	Wdr54	6	protein_coding	6562	-1.56252	5.30952e-06	0.000239343	0.546138	0.387941	0.87957	1.07358	1.80778	0.606889	0.346374	1.37858	0.136024	0.381696	0.315832	0.440133	0.165865	0.458889	0.265537	0.252859	0.224963
ENSMUSG00000022211	Carmil3	14	protein_coding	6457	2.58578	5.31631e-06	0.000239454	0.0308344	0	0.484181	0.516809	0.293948	0.112138	0.445875	0.565313	1.81434	1.67352	0.286268	2.74764	1.49298	0.773161	1.1244	4.09642	2.53177
ENSMUSG00000057722	Lepr	4	protein_coding	7049	1.75909	5.32124e-06	0.000239482	0.141224	0.379196	0.204701	0.447105	0.134631	0.23112	0.193466	0.29269	0.253252	1.53805	1.69255	0.33656	0.264696	1.03424	0.840452	0.761554	0.985054
ENSMUSG00000024232	Bambi	18	protein_coding	5074	1.90147	5.33697e-06	0.000239858	0.0392388	0.351196	0.284378	0	0.561102	0.178378	0.597269	0.437894	1.07747	1.12125	0.574041	2.21584	0.858027	0.937046	0.755499	1.49079	1.50856
ENSMUSG00000018474	Chd3	11	protein_coding	8443	1.13485	5.33825e-06	0.000239858	3.49004	5.56291	1.99387	3.73285	2.51031	1.54368	3.32021	3.08275	5.56347	13.32	6.70061	5.72979	2.57825	6.54178	9.05314	6.61249	6.29438
ENSMUSG00000025781	Atp5c1	2	protein_coding	1908	-0.779251	5.40497e-06	0.000242659	94.1226	66.4436	106.002	86.2825	87.7885	87.3784	80.0521	88.0865	59.4122	37.2628	41.7163	58.494	59.4077	51.8318	49.954	50.3876	48.0263
ENSMUSG00000055692	Tmem191c	16	protein_coding	2878	-1.30877	5.42311e-06	0.000243276	17.1564	6.50128	14.6232	5.08891	19.7298	12.2021	17.0587	15.9919	6.31913	3.8417	3.03615	5.77029	4.53818	5.94734	5.97367	7.64754	6.09815
ENSMUSG00000064284	Cdpf1	15	protein_coding	1215	-1.00982	5.43779e-06	0.000243737	19.3362	21.9996	26.9189	20.599	23.3022	22.6459	20.7025	22.9894	13.5908	7.4213	8.80536	13.4135	13.949	11.0223	9.17836	11.126	11.5649
ENSMUSG00000090266	Mettl23	11	protein_coding	2697	-0.961299	5.45354e-06	0.000244246	8.48951	4.81384	10.4328	7.14892	10.5563	11.9471	9.49503	9.41523	4.75748	4.3118	4.7768	3.74807	4.38153	4.49542	6.24536	4.95799	3.97337
ENSMUSG00000003778	Brd8	18	protein_coding	10633	0.863719	5.46355e-06	0.000244496	1.21709	2.45398	0.882072	1.72611	1.48752	1.65135	1.49632	1.20899	2.5918	3.24734	2.47589	3.00724	2.39818	3.0779	2.67658	2.64364	2.82807
ENSMUSG00000033060	Lmo7	14	protein_coding	11951	1.79846	5.47811e-06	0.00024495	0.0832974	0.191708	0.14086	0.434352	0.238226	0.181761	0.519841	0.0663984	0.513474	1.22754	0.553054	0.716368	0.455362	0.742632	0.665819	1.08621	1.34044
ENSMUSG00000082884	Gm13339	2	unprocessed_pseudogene	510	-2.08914	5.48684e-06	0.000245142	4.29426	0.998302	5.65856	1.09053	4.34188	6.38889	3.26823	4.04543	1.09386	0.350797	1.0983	0.202252	0.304876	1.24303	1.25274	1.24397	0.750433
ENSMUSG00000053702	Nebl	2	protein_coding	15235	2.73148	5.49227e-06	0.000245187	0.0522737	0	0	0	0	0.0594087	0.04973	0.0312515	0.109852	0.223119	0.367661	0.0880163	0.0408236	0.26527	0.0953098	0.124927	0.143549
ENSMUSG00000062683	Atp5g2	15	protein_coding	1675	-0.903946	5.50558e-06	0.000245584	80.2333	42.4785	80.2587	55.3405	77.054	91.2117	74.5424	89.7278	50.6243	26.8092	26.3847	53.9451	54.2115	35.198	35.1612	37.9051	35.4159
ENSMUSG00000024357	Sil1	18	protein_coding	3436	-1.07637	5.51558e-06	0.000245831	27.6975	15.7808	30.3061	21.1505	23.5227	22.759	19.5804	32.6556	19.1584	5.88371	7.61296	12.6684	15.4763	10.4704	10.4466	11.6039	10.0406
ENSMUSG00000015363	Trabd	15	protein_coding	5591	-0.896512	5.58559e-06	0.000248752	55.1604	44.8486	66.8861	52.4572	62.3791	55.3319	75.6959	73.9168	42.3264	17.5802	21.0688	33.2636	58.9298	29.9482	32.0795	32.7062	26.4326
ENSMUSG00000072915	Gm12258	11	protein_coding	4429	1.81597	5.61415e-06	0.000249823	0.539438	0.775944	0.0542987	0.167434	0.607104	0.572196	0.581613	0	1.51149	1.47843	1.37851	1.63025	1.01809	1.23454	1.2196	1.99438	1.86404
ENSMUSG00000023905	Tnfrsf12a	17	protein_coding	1932	1.59908	5.63765e-06	0.000250667	1.03053	3.16232	2.24058	3.83832	1.80109	2.52976	2.66663	1.15004	5.37077	3.4633	8.72669	12.3863	7.88701	5.86528	6.28318	5.7087	7.41443
ENSMUSG00000036766	Dner	1	protein_coding	4784	4.07138	5.66316e-06	0.000251599	0	0	0	0	0	0	0.0633475	0	0.2099	0.149587	0	0.150928	0.390017	0.0165641	0.0971268	0.479449	0.182857
ENSMUSG00000015087	Rabl6	2	protein_coding	6379	-0.763588	5.6809e-06	0.000252185	16.2923	17.5192	17.8321	15.4904	20.2825	19.1263	22.2338	24.133	14.7797	8.9972	7.64814	11.3675	12.6018	9.49076	13.4847	12.1565	10.9023
ENSMUSG00000004791	Pgf	12	protein_coding	2903	-2.54195	5.69397e-06	0.000252563	1.16592	1.4469	5.63322	4.59805	5.44845	46.8914	5.37627	21.4304	1.15301	2.18163	1.17699	1.38573	4.17774	2.23834	2.1408	1.27762	2.05288
ENSMUSG00000103037	Pcdhgb1	18	protein_coding	5776	5.11651	5.78704e-06	0.000256293	0	0	0	0	0	0	0	0	0.0386334	0.117702	0.0775805	0	0	0.041158	0.0603343	0.0929397	0.113589
ENSMUSG00000018372	Cep95	11	protein_coding	4199	1.24906	5.78731e-06	0.000256293	0.426739	1.1822	1.26	1.14793	0.866367	1.07775	0.685644	0.264572	1.488	2.75241	2.48117	2.65302	1.07385	2.17026	2.2685	1.80145	1.66666
ENSMUSG00000005131	X4930550C14Rik	9	protein_coding	3539	2.97302	5.86645e-06	0.00025959	0	0	0	0	0.223465	0	0	0	0.630536	0.121327	0.126619	0.437193	0.219676	0.201522	0.196943	0.193056	0.231737
ENSMUSG00000000544	Gpa33	1	protein_coding	2742	5.83055	5.87614e-06	0.000259812	0	0	0	0	0	0	0	0	0.081381	0.078296	0	0	0.113411	0.115599	0	0.373755	1.27613
ENSMUSG00000072875	Gpr27	6	protein_coding	2388	2.5833	5.9332e-06	0.000262126	0	0.266507	0.100707	0.310537	0	0.530624	0.571083	0.265838	3.03696	0.884043	0.351841	3.11	1.6929	0.132735	0.656704	3.045	1.39662
ENSMUSG00000038677	Scube3	17	protein_coding	8844	2.90405	5.97241e-06	0.000263647	0	0.0719604	0	0	0	0	0.0856667	0.0717799	0.17662	0.469316	0.209004	0.256588	0	0.286722	0.111645	0.259349	0.383289
ENSMUSG00000041161	Otud3	4	protein_coding	1668	-0.960659	5.99428e-06	0.000264402	17.5464	14.4224	16.2921	13.3375	17.2582	13.457	18.3504	20.076	12.0403	5.55596	8.39526	6.43131	6.15235	10.2617	10.516	8.60175	7.60459
ENSMUSG00000032067	Pts	9	protein_coding	6101	1.20446	6.00411e-06	0.000264625	2.38225	1.5647	1.41905	1.09393	1.32218	0.652746	1.44051	1.01451	3.23692	3.9177	2.91037	2.65437	1.68204	3.54586	2.92265	3.43156	3.85346
ENSMUSG00000044156	Hepacam2	6	protein_coding	5874	3.1882	6.01928e-06	0.000264865	0.474526	0.498386	0.122824	0.441857	0.188488	0	0.82548	0	4.31174	2.39395	0.85822	5.75973	1.87939	0.903859	1.94793	5.19256	3.2019
ENSMUSG00000046178	Nxph1	6	protein_coding	4753	4.53299	6.0233e-06	0.000264865	0	0	0	0	0	0	0.0637607	0	0.305166	0.338766	0.377114	0.607649	0.0654268	0.100033	0.195521	0.143746	0.161044
ENSMUSG00000025140	Pycr1	11	protein_coding	3935	-1.29124	6.0239e-06	0.000264865	39.8701	24.4216	41.4362	27.7026	45.4609	49.1303	31.3837	40.0091	25.6037	6.23785	12.1563	13.9716	18.2159	19.272	14.4061	16.3706	11.4768
ENSMUSG00000045312	Lhfpl2	13	protein_coding	8415	1.67535	6.13637e-06	0.000269596	0.236598	0.317642	0.628729	0.749054	0.244348	0.215114	0.288109	0.0565795	1.71039	0.922702	0.911919	0.809007	0.720616	1.14886	1.00082	1.06129	1.44889
ENSMUSG00000067199	Frat1	19	protein_coding	2614	-1.3611	6.16416e-06	0.000270603	3.73213	3.21374	5.52002	3.75888	7.20048	4.15498	1.85496	1.82141	1.62195	0.999247	1.79996	1.53894	1.72499	1.81889	1.24429	1.84827	1.08763
ENSMUSG00000048280	Zfp738	13	protein_coding	15129	1.14431	6.18483e-06	0.000271295	0.1316	0.193504	0.143063	0.330858	0.177729	0.227335	0.200314	0.325195	0.420363	0.584174	0.688641	0.477255	0.534425	0.392836	0.345519	0.422568	0.462576
ENSMUSG00000087436	Gm16156	8	antisense	713	-2.07173	6.1938e-06	0.000271337	8.65641	3.03481	20.2375	5.98035	19.0778	17.7718	12.1137	13.5779	3.12969	2.2081	1.88544	5.64206	6.10607	2.44508	2.76968	1.57425	1.45696
ENSMUSG00000103332	Pcdhga2	18	protein_coding	4689	5.27322	6.19582e-06	0.000271337	0	0	0	0	0	0	0	0	0	0.0839399	0.0597283	0.10999	0.198959	0.0675989	0.0619341	0.22897	0.0233203
ENSMUSG00000003423	Pih1d1	7	protein_coding	2020	-0.866178	6.20048e-06	0.000271337	14.5873	12.4763	17.5009	12.2064	15.8952	16.668	13.8775	17.9133	9.94218	6.80198	5.87861	9.90633	8.69802	10.2388	8.28097	7.6585	7.49743
ENSMUSG00000055720	Ubl7	9	protein_coding	2402	-0.875502	6.22105e-06	0.000271848	10.1952	9.16738	16.0192	11.2685	9.28466	9.04338	10.4719	10.3733	7.66428	6.42037	4.64056	4.59487	6.14956	5.4764	5.24719	6.1561	6.16851
ENSMUSG00000070287	Slc35g2	9	protein_coding	1590	2.8433	6.22206e-06	0.000271848	0.626093	0	0	0	0.994771	0	0.2859	0.19963	3.36825	1.23772	0.246599	1.75158	0.586742	0.897089	1.35159	4.23563	3.85128
ENSMUSG00000032908	Sgpp2	1	protein_coding	4002	2.94134	6.22687e-06	0.000271848	0.149248	0	0.480738	0	0	0.135696	0.302903	0.317252	1.70064	1.16231	0.097974	2.34545	0.466227	0.712829	0.827252	2.29254	2.21321
ENSMUSG00000039577	Nphp4	4	protein_coding	6044	3.05843	6.27125e-06	0.00027357	0.098824	0.147416	0	0	0	0	0	0	0.110761	0.278246	0.101943	0.068265	0.565968	0.065555	0.336344	0.573284	0.497533
ENSMUSG00000025465	Echs1	7	protein_coding	8286	-0.953524	6.2897e-06	0.000274159	13.3356	12.6423	12.9735	14.7221	11.2814	14.5933	13.2765	14.3842	7.67521	3.8735	6.2327	5.67652	12.1972	8.00462	7.10777	6.26072	5.3579
ENSMUSG00000027400	Pdyn	2	protein_coding	2887	6.47301	6.30077e-06	0.000274425	0	0	0.166601	0	0	0	0.0524861	0	2.85986	0.28506	0	9.18224	4.41632	0.274482	0.744381	3.12724	1.70443
ENSMUSG00000028976	Slc2a5	4	protein_coding	3402	3.09143	6.32473e-06	0.000275252	0.819331	0.299315	1.27243	0.163484	0.604406	0	0.890813	1.44617	10.462	3.71275	0.411619	6.48846	5.43884	1.60722	3.51701	12.0642	9.06418
ENSMUSG00000034653	Ythdc2	18	protein_coding	8878	2.01123	6.33764e-06	0.000275598	0.0897037	0.301076	0.0812646	0	0.195974	0.101948	0.119474	0	0.33932	0.548125	0.87698	0.534448	0.192651	0.348104	0.372906	0.577178	0.375663
ENSMUSG00000062093	Gm10110	14	transcribed_processed_pseudogene	3220	-1.42218	6.34809e-06	0.000275836	9.15106	3.71573	15.0119	8.00289	20.5324	15.0661	13.5998	11.3854	5.89052	1.74461	1.79173	7.01537	9.31955	3.54378	4.5275	3.71318	3.15821
ENSMUSG00000053317	Sec61b	4	protein_coding	1271	-0.96913	6.3642e-06	0.000276319	214.605	109.258	230.461	163.657	204.711	237.56	213.76	213.022	122.897	48.5905	74.5667	123.518	168.209	89.4054	98.7071	103.632	83.1085
ENSMUSG00000042406	Atf4	15	protein_coding	2358	-0.970958	6.3912e-06	0.000277274	153.334	111.683	200.611	135.623	171.718	180.711	207.756	199.492	87.0158	50.4398	55.443	94.0059	183.841	71.1774	87.7878	77.9421	73.9194
ENSMUSG00000013236	Ptprs	17	protein_coding	14990	1.25318	6.48165e-06	0.000280978	0.690665	0.840632	0.577559	0.828631	0.706957	0.362278	1.00075	0.69877	0.81875	2.63526	2.11497	1.01841	1.37957	2.16213	1.89473	1.5041	1.78722
ENSMUSG00000033965	Slc16a2	X	protein_coding	4263	1.45431	6.49978e-06	0.000281544	0.420332	0.418008	0.959022	0.608837	0.296821	0.891716	1.10189	0.5212	1.17776	3.0804	1.05115	1.8873	0.802418	2.63957	1.32159	1.75151	2.20596
ENSMUSG00000071793	X2610005L07Rik	8	transcribed_unprocessed_pseudogene	4163	1.44287	6.50885e-06	0.000281716	0.621731	0.214025	0.750986	1.11332	0.379939	0.739206	0.982761	0.304983	0.589626	1.71901	2.39499	2.03175	2.46508	1.50377	1.54866	1.65291	1.58914
ENSMUSG00000040532	Abhd11	5	protein_coding	2172	-0.984968	6.52147e-06	0.000282042	19.1581	7.55966	25.134	16.5588	23.2301	19.5853	16.1852	19.2902	10.3765	7.64388	5.9572	9.02311	12.9572	9.15744	9.11874	9.54915	9.66619
ENSMUSG00000004895	Prcc	3	protein_coding	2099	-0.816484	6.52786e-06	0.000282098	16.1251	13.5227	21.6543	16.3398	19.8935	18.4554	18.2641	19.8854	9.67429	10.0235	7.84558	13.3174	12.5189	11.8166	9.71258	8.74201	8.59578
ENSMUSG00000001670	Tat	8	protein_coding	2405	4.02834	6.58431e-06	0.000284106	0	0	0	0.770856	0	0	0.12601	0	3.98973	1.59193	0.302774	1.9729	1.42233	0.691933	0.990168	3.40902	2.5007
ENSMUSG00000044162	Tnip3	6	protein_coding	10916	3.65433	6.58459e-06	0.000284106	0	0.0349808	0	0	0	0	0	0	0.0511054	0.0819468	0.266827	0.0472464	0	0.0508153	0.0212832	0.102825	0.0901556
ENSMUSG00000032384	Csnk1g1	9	protein_coding	15621	1.11269	6.5963e-06	0.00028439	0.344129	0.399263	0.661995	0.439118	0.293636	0.463526	0.291007	0.640064	0.678539	1.13613	1.07573	1.18857	0.816203	1.00442	0.98532	0.884124	0.777012
ENSMUSG00000048347	Pcdhb18	18	protein_coding	5041	5.13454	6.6178e-06	0.000285096	0	0	0	0	0	0	0	0	0.110666	0.0922746	0.022223	0.122771	0	0.0628787	0.0806532	0.0774478	0.108459
ENSMUSG00000030323	Ift122	6	protein_coding	10319	1.27176	6.65566e-06	0.000286504	0.154354	0.530399	0.559331	0.305421	0.659099	0.403472	0.293686	0.169179	0.89743	0.884216	1.1182	0.849657	0.783536	0.767931	0.810522	1.15868	1.08618
ENSMUSG00000037740	Mrps26	2	protein_coding	4358	-0.950702	6.70962e-06	0.000288516	11.8325	6.8052	12.1955	7.65726	11.2874	10.3012	10.5005	9.17709	5.88845	3.39093	3.54741	4.28404	9.59751	5.98231	4.59803	4.70325	4.61684
ENSMUSG00000029203	Ube2k	5	protein_coding	7892	-0.811305	6.71438e-06	0.000288516	8.75403	6.04806	8.41041	6.08416	6.65382	7.93619	6.58564	8.66726	3.74644	3.55455	4.07394	3.89486	5.4771	4.418	3.8417	4.75527	4.16362
ENSMUSG00000080893	Ndufa12.ps	5	processed_pseudogene	402	-1.34833	6.71802e-06	0.000288516	50.022	22.1638	65.8054	56.2629	35.8043	50.8833	49.7552	60.7976	20.2608	5.96354	16.163	30.7906	32.4898	17.9381	17.3379	15.2961	17.8168
ENSMUSG00000011306	Sugp1	8	protein_coding	6109	-0.884977	6.77175e-06	0.000290598	16.2302	13.3972	22.675	15.6288	21.9038	25.6016	23.4397	21.5106	14.2092	6.21443	6.78503	11.3634	14.5331	13.5682	9.55512	12.1585	9.4331
ENSMUSG00000052520	Cyp2j5	4	protein_coding	2345	6.21605	6.81298e-06	0.000292141	0	0	0	0	0	0	0	0	0.190317	0.320429	0.310521	0.87973	0	1.25031	0	0.187299	0.0699459
ENSMUSG00000090544	Gm6576	15	processed_pseudogene	883	-2.07443	6.83553e-06	0.000292881	2.70574	0.288298	1.36177	1.8896	2.32864	2.46005	2.74568	1.61761	0.631785	0.202612	0.824656	0.467263	0.880446	0.269228	0.328889	0.386877	0.247676
ENSMUSG00000115441	Gm34759	15	lincRNA	2787	4.34925	6.84321e-06	0.000292984	0	0	0.0862895	0.332599	0	0	0.598062	0	2.64221	2.06702	0.020098	3.96013	2.00844	0.65396	0.81277	7.35441	4.669
ENSMUSG00000028923	Necap2	4	protein_coding	3095	-0.773538	6.85889e-06	0.000293428	16.7255	15.5043	21.0574	16.0532	14.3604	15.1482	16.2543	19.1267	10.3462	11.272	10.9674	8.73179	7.63618	9.83175	11.9917	8.08896	9.25666
ENSMUSG00000108049	Gm44168	6	TEC	3539	5.66405	6.92629e-06	0.000296083	0	0	0	0	0	0	0	0	0.409848	0.222432	0	0.0291462	0.0439352	0.0671739	0.0656477	0.413691	0.16994
ENSMUSG00000026527	Rgs7	1	protein_coding	6019	3.88467	6.94622e-06	0.000296706	0	0	0.0799099	0	0.0262782	0	0.0251748	0	0.315126	0.21401	0.00930606	0.342743	0.335824	0.0658273	0.125447	0.405398	0.381512
ENSMUSG00000086925	Gm6286	1	processed_pseudogene	762	-2.02346	6.97854e-06	0.000297857	5.22566	2.50558	12.9397	4.13601	12.2466	15.2036	12.1301	9.16409	0.87853	0.328699	2.05823	2.57194	6.73368	3.0158	2.21046	1.08875	1.93728
ENSMUSG00000034723	Tmx4	2	protein_coding	10907	1.21183	7.02289e-06	0.000299519	0.419844	1.06196	0.396883	0.713891	0.232025	0.497896	0.458458	0.55293	0.797902	1.15148	1.79743	1.29562	0.969386	0.966288	1.15557	1.77184	1.44869
ENSMUSG00000109428	Gm45698	7	TEC	1135	4.16372	7.0786e-06	0.000301663	0	0.112144	0	0	0	0	0	0	0.39321	0.756608	0.64156	1.45407	0	0.418905	0.511734	0.128992	0.144514
ENSMUSG00000044783	Hjurp	1	protein_coding	8331	1.00629	7.12255e-06	0.000303302	4.23001	5.2099	3.69495	4.89569	2.99971	2.39011	4.23789	2.7813	6.77663	7.48181	10.9055	8.32022	4.3113	9.19792	9.32823	5.84028	6.62183
ENSMUSG00000019920	Lims1	10	protein_coding	5137	1.21015	7.14126e-06	0.000303865	2.01539	2.55211	0.655411	2.52625	1.01607	0.986668	2.1533	0.957732	2.80182	5.46088	5.26657	2.32922	3.17814	4.38096	4.21735	2.73602	3.23555
ENSMUSG00000031216	Stard8	X	protein_coding	5499	1.78073	7.19603e-06	0.000305961	0.362061	0.995307	0.568532	0.910266	0.402684	0.526695	1.35022	0.490633	1.52173	3.27946	4.52261	2.11962	0.848264	3.50173	1.96458	1.30458	2.71433
ENSMUSG00000086022	Rad51ap2	12	protein_coding	3175	6.01333	7.2349e-06	0.000307075	0	0	0	0	0	0	0	0	0.140565	0.0788878	0	0.682241	0.391778	0.0249584	0.182935	0.430378	0.154982
ENSMUSG00000029455	Aldh2	5	protein_coding	5126	-0.888711	7.23933e-06	0.000307075	43.3074	33.8446	35.562	43.4724	37.3668	35.9494	30.7134	35.9146	20.9608	19.2658	30.8804	15.4541	17.2291	21.488	22.775	14.0522	17.759
ENSMUSG00000026258	Snorc	1	protein_coding	722	-5.9243	7.24371e-06	0.000307075	1.37879	0	0	1.28387	2.84791	0.250718	0.209872	1.5387	0	0	0	0	0	0	0	0	0
ENSMUSG00000020723	Cacng4	11	protein_coding	3575	5.4562	7.2444e-06	0.000307075	0	0	0	0	0	0	0	0	0	0.180157	0.047004	0.346232	0.0434928	0.132995	0.0162467	0.259366	0.183522
ENSMUSG00000040978	Gm11992	11	protein_coding	2400	5.29804	7.2959e-06	0.000309022	0	0	0	0	0	0	0	0	0.0464889	0.178906	0	0.300849	0.259145	0.264143	0.0484015	0.305011	0.250591
ENSMUSG00000022723	Crybg3	16	protein_coding	12711	1.4362	7.35591e-06	0.00031104	0.563882	0.180246	0.189198	0.583403	0.286199	0.227857	0.476838	0.287171	0.596883	0.8642	2.08876	0.860179	0.428136	1.10969	0.799647	0.706438	1.02372
ENSMUSG00000032041	Tirap	9	protein_coding	4929	1.20977	7.35751e-06	0.00031104	0.363538	0.490645	0.878231	1.01553	0.51343	0.440702	0.61484	0.708363	1.10917	1.70594	1.93188	0.941708	1.70345	1.78453	1.70864	0.821779	1.28672
ENSMUSG00000022911	Arl13b	16	protein_coding	5087	1.46497	7.36041e-06	0.00031104	0.313108	1.15098	0.283651	0.36444	0.0621854	0.284676	0.923402	0.280784	1.03085	1.56152	1.97098	1.45993	1.00866	1.44871	0.924833	1.17999	1.07479
ENSMUSG00000020700	Map3k3	11	protein_coding	4023	1.29841	7.40423e-06	0.000312654	1.68265	3.67012	1.55424	2.3963	0.982902	1.30488	1.31828	1.18349	3.6054	7.85356	6.1123	2.30757	1.85517	4.35314	5.8616	3.03267	4.04995
ENSMUSG00000002043	Trappc6a	7	protein_coding	1589	-1.1143	7.41379e-06	0.000312819	29.069	7.20926	25.4261	10.3837	25.2831	25.7459	20.2163	20.1753	12.99	6.19248	8.14288	11.295	9.29593	8.87679	8.88224	8.29231	11.0106
ENSMUSG00000097403	X9230116N13Rik	1	processed_transcript	3589	3.31642	7.4387e-06	0.000313631	0	0	0	0	0	0	0.0844398	0	0.12435	0.239273	0.20289	0.143701	0.0866463	0.0220794	0.210383	0.0815856	0.152339
ENSMUSG00000035606	Ky	9	protein_coding	5879	2.92109	7.44575e-06	0.00031369	0	0.368059	0	0.346878	0.430464	0	0.154646	0.0539906	2.60002	0.553852	0.352524	2.12297	0.661195	0.310016	0.711327	2.67293	1.92509
ENSMUSG00000034450	Gulo	14	protein_coding	2263	3.59983	7.48507e-06	0.000315089	0	0	0	0	0	0	0	0.210392	0.246516	0.426909	0.0990069	0.273482	0.824499	0.630301	0.256658	0.474432	0.362402
ENSMUSG00000038398	Upf3a	8	protein_coding	5865	-0.859101	7.49033e-06	0.000315089	5.77094	6.44556	6.76567	3.57189	4.88124	7.46913	6.56231	6.71082	4.033	3.08701	2.30165	3.09533	4.08269	3.2697	3.85231	3.19521	3.0297
ENSMUSG00000108929	Cc2d2b	19	protein_coding	4918	6.29518	7.56417e-06	0.000317954	0	0	0	0	0	0	0	0	0.158807	0.109134	0	0.440447	0.252927	0	0.0472402	0.406847	0.211227
ENSMUSG00000038371	Sbf2	7	protein_coding	14783	1.01692	7.57124e-06	0.000318009	0.579124	0.378846	1.10622	0.639581	0.620562	0.685722	0.809758	0.343542	1.16985	1.38933	1.87178	0.94894	1.19905	1.43123	1.25727	1.11911	1.26487
ENSMUSG00000025137	Pcyt2	11	protein_coding	4346	-0.943499	7.60371e-06	0.000319131	11.3613	8.40552	12.8932	7.46511	13.8297	14.2865	10.8782	15.3739	5.98173	5.07985	4.85894	6.31327	5.00878	6.01706	8.16567	7.35508	6.42858
ENSMUSG00000084349	Rpl3.ps1	X	processed_pseudogene	1210	-0.979841	7.62875e-06	0.00031994	180.669	81.3142	154.032	107.71	133.071	120.43	116.338	118.439	73.122	34.3914	59.2999	91.8958	106.785	62.2809	55.5377	49.0034	45.5921
ENSMUSG00000033916	Chmp2a	7	protein_coding	1162	-0.880901	7.69047e-06	0.000322284	139.471	67.0375	117.554	68.1255	108.758	104.53	93.6287	97.6544	66.3487	38.9529	41.7929	59.9184	76.5391	53.5332	54.7828	45.7779	49.5457
ENSMUSG00000035133	Arhgap5	12	protein_coding	10887	1.14108	7.74958e-06	0.000324516	1.06068	0.830085	1.23702	0.970632	1.45282	1.16389	1.25264	1.31198	1.55774	2.04098	3.91017	2.45388	3.99892	2.62032	1.8619	2.51921	2.08915
ENSMUSG00000068604	Gm8225	17	processed_pseudogene	879	-1.61092	7.81352e-06	0.000326946	5.43611	2.8961	2.46234	5.27277	3.77877	3.08905	4.65442	3.24994	1.01546	0.366361	1.0833	2.58164	1.9458	0.991662	1.91624	1.11039	0.684207
ENSMUSG00000061479	Snrpa	7	protein_coding	2964	-0.848245	7.82251e-06	0.000327075	16.0541	11.4658	16.633	8.00608	16.756	17.9553	14.2632	9.79862	8.69549	6.94137	6.80322	6.92528	8.02614	9.57117	7.3876	7.22806	7.72893
ENSMUSG00000050705	X2310061I04Rik	17	protein_coding	2414	-1.03984	7.86236e-06	0.000328494	13.6086	8.54181	15.6407	8.75499	16.0527	13.2727	15.8809	12.2283	6.14716	4.93586	3.52693	6.19574	8.82423	6.36831	7.24218	6.40852	7.33823
ENSMUSG00000113061	Rps18.ps5	13	protein_coding	607	-1.23675	7.90574e-06	0.000329907	26.8962	22.0177	33.2802	16.7982	31.0083	23.5592	13.9795	14.3802	9.37436	5.48214	8.48964	7.64692	17.9309	10.705	9.85573	11.4166	6.48526
ENSMUSG00000020053	Igf1	10	protein_coding	9904	-1.22167	7.9081e-06	0.000329907	10.4132	6.07887	7.67311	11.2874	10.0293	10.3632	10.5873	13.5726	3.67255	3.71758	6.07412	3.45772	4.88251	6.47289	3.36621	3.00576	3.94711
ENSMUSG00000078812	Eif5a	11	protein_coding	2377	-0.801545	7.94481e-06	0.000331189	220.205	169.533	223.391	227.741	188.112	243.313	191.943	225.473	134.573	71.9389	102.6	129.228	172.887	129.649	132.902	118.75	98.4001
ENSMUSG00000038762	Abcf1	17	protein_coding	4410	-0.749424	8.01073e-06	0.000333506	29.3003	19.3956	30.1566	29.9316	34.9692	29.1846	30.5116	31.0213	18.8486	13.7689	12.9681	17.3083	24.9625	15.597	20.0981	18.1928	15.3113
ENSMUSG00000069893	X9930111J21Rik1	11	protein_coding	4895	4.46092	8.01242e-06	0.000333506	0	0.0780083	0	0	0	0	0	0	0	0.116956	1.91097	0.316083	0.0635288	0.0323771	0.225445	0.0398789	0.0558472
ENSMUSG00000116114	Gm35853	15	antisense	3542	5.80158	8.0255e-06	0.0003338	0	0	0	0	0	0	0	0	0	0.212142	0.442792	0	0	0.111862	0.377155	0	0.3859
ENSMUSG00000029851	Tcaf2	6	protein_coding	4778	2.53165	8.05467e-06	0.000334761	0	0	0	0.116403	0.066207	0	0.190281	0.365375	0.140109	0.636544	1.34816	0.23747	0.227796	0.729737	0.583492	0.326843	0.77812
ENSMUSG00000025870	Arl10	13	protein_coding	1729	2.00403	8.13047e-06	0.000337658	1.38182	0.957019	0	0	0.0914798	0.837564	1.22694	0.458952	3.162	4.20104	3.56359	0.477263	1.70865	1.78743	2.85538	3.16125	1.8657
ENSMUSG00000051980	Casr	16	protein_coding	4718	4.62506	8.14162e-06	0.000337868	0	0	0	0	0	0	0.128467	0	0.472969	0.159264	0	1.2899	0.230692	0.134367	0.270835	1.04472	0.75325
ENSMUSG00000027677	Ttc14	3	protein_coding	10515	0.998239	8.176e-06	0.000339041	1.36329	2.11837	1.50949	1.00497	0.977742	1.36001	1.34018	1.25274	2.05851	2.69168	4.40008	2.05022	3.48976	2.69041	2.0493	2.52943	2.64142
ENSMUSG00000029597	Sds	5	protein_coding	1694	-3.29616	8.18319e-06	0.000339085	0.352593	1.05193	0.28393	0.984957	0.840329	0.427434	1.07339	2.71692	0	0.0211224	0	0	0.27536	0.421007	0.10286	0.0576172	0.0322753
ENSMUSG00000003809	Gcdh	8	protein_coding	2754	-0.86572	8.22483e-06	0.000340556	21.6159	17.5165	28.4675	31.1004	34.1722	36.8084	29.4911	27.0272	18.6361	8.89984	12.2033	13.6707	21.1719	18.4727	15.4168	17.047	14.3337
ENSMUSG00000002395	Use1	8	protein_coding	2203	-0.896447	8.25957e-06	0.000341739	56.5751	29.2931	52.508	27.0975	45.3756	37.7978	45.3963	37.245	24.5127	17.1516	21.6374	24.441	31.055	25.6109	17.5854	19.8707	18.5392
ENSMUSG00000051209	Gpr119	X	protein_coding	2269	6.54279	8.29295e-06	0.000342864	0	0	0	0	0	0	0	0	0.491729	0.141927	0	1.63655	0.0685265	0	0.12799	0.645242	1.06023
ENSMUSG00000035540	Gc	5	protein_coding	1845	2.41164	8.32505e-06	0.000343934	3.669	7.38176	6.77801	2.11014	2.31466	2.84528	2.62811	0.602135	23.1613	9.98773	16.3941	10.9019	5.14075	22.5488	25.153	26.7418	29.5449
ENSMUSG00000009566	Fpgs	2	protein_coding	3802	-1.00433	8.37298e-06	0.000345657	15.6052	8.93864	19.6085	12.6292	20.3015	16.1403	10.7209	13.6498	9.59613	4.50795	5.068	10.3094	9.07892	6.46115	7.79109	7.4191	5.80969
ENSMUSG00000078087	Rps12l1	7	processed_pseudogene	399	-1.13032	8.38885e-06	0.000346054	964.55	348.993	945.079	414.458	943.065	796.663	742.066	641.981	384.774	186.977	186.149	507.728	617.66	287.578	271.922	268.226	269.946
ENSMUSG00000014353	Tmem87b	2	protein_coding	8395	1.05901	8.41494e-06	0.000346872	0.99608	1.45554	1.2891	1.45751	0.678269	0.776255	1.64252	0.453714	1.68789	2.36553	3.22935	2.7154	2.27813	2.09552	1.8957	1.92998	2.31853
ENSMUSG00000028367	Txn1	4	protein_coding	1051	-0.905832	8.42888e-06	0.000347189	96.9913	74.8442	112.121	73.0274	111.215	126.42	83.9095	65.9889	49.5763	42.7945	51.643	51.8196	44.8263	58.6593	53.1081	43.5083	50.8768
ENSMUSG00000086606	Gm13205	4	antisense	562	-1.58693	8.49928e-06	0.000349828	6.02252	2.94428	8.55833	7.91704	5.62877	6.11984	5.66205	6.77746	1.3897	1.84636	0.79734	2.01892	3.59667	2.25602	1.03348	2.95242	2.72399
ENSMUSG00000037876	Jmjd1c	10	protein_coding	17822	1.16032	8.55669e-06	0.00035193	0.77083	0.842748	0.404818	0.260059	0.41712	0.568793	0.586656	0.445252	0.73873	1.38331	2.14662	1.0823	1.23887	1.12493	1.0494	0.917327	1.15043
ENSMUSG00000029346	Srrd	5	protein_coding	1638	-1.11241	8.5824e-06	0.000352725	5.46971	6.52736	6.01957	3.84816	2.60717	7.18327	3.97782	4.55382	1.70289	2.66503	2.18855	1.19647	1.42387	2.66078	3.08493	2.62183	2.97071
ENSMUSG00000018669	Cdk5rap3	11	protein_coding	3812	-0.800581	8.5945e-06	0.000352961	33.4789	26.5452	35.2658	34.5298	31.0362	35.1875	28.6995	27.7693	20.9273	11.4797	13.4155	17.6965	26.6351	17.6488	18.2839	19.6641	17.5124
ENSMUSG00000024608	Rps14	18	protein_coding	2394	-1.028	8.60183e-06	0.000353	1076.99	459.635	1058.29	554.081	944.254	846.794	877.896	937.582	430.541	215.734	340.688	586.489	836.147	377.214	324.86	332.5	283.192
ENSMUSG00000044709	Gemin7	7	protein_coding	1782	-0.917741	8.67471e-06	0.000355727	20.8929	9.35698	20.783	10.4035	23.0773	18.3863	15.6459	21.8198	8.20208	8.9152	9.86988	9.08771	12.3901	9.38285	8.44174	8.95521	8.37604
ENSMUSG00000023809	Rps6ka2	17	protein_coding	9978	1.71255	8.81198e-06	0.000361029	0.319258	0.701603	0.50614	0.13006	0.649921	0.689387	0.455584	0.14315	2.88494	0.896504	0.606276	2.59473	1.04406	0.627399	0.937179	1.88301	1.85755
ENSMUSG00000017188	Coa3	11	protein_coding	886	-1.06718	8.81703e-06	0.000361029	148.312	63.0671	136.802	75.7466	134.604	134.436	117.151	131.478	78.7058	22.1311	35.024	69.6193	91.4318	48.1181	55.6563	57.3944	48.2566
ENSMUSG00000019900	Rfx6	10	protein_coding	4010	3.97819	8.82501e-06	0.000361089	0	0	0.0599723	0	0	0.180567	0.680172	0.15831	2.17025	1.42768	0.0139684	4.65582	2.71423	0.29642	0.912507	5.03839	2.57692
ENSMUSG00000029163	Emilin1	5	protein_coding	4937	1.52407	8.85504e-06	0.00036205	3.58916	3.3516	1.60748	1.20164	1.18538	1.72329	3.03853	1.12511	8.49738	6.09521	6.00181	4.40841	2.7085	4.39792	5.30583	8.80745	8.27259
ENSMUSG00000071041	Impdh2.ps	8	processed_pseudogene	1545	-0.931632	8.89627e-06	0.000363468	16.3659	9.47418	16.9665	19.559	11.5683	12.3022	13.6325	16.8464	7.72708	6.25304	7.86722	9.01297	7.24598	11.1299	6.99237	6.06469	6.51138
ENSMUSG00000000197	Nalcn	14	protein_coding	14715	2.65896	8.94274e-06	0.000365078	0	0	0	0.0881913	0.0322464	0.0123016	0.0514873	0.118638	0.16681	0.213982	0.331168	0.350487	0.116232	0.193866	0.157885	0.291849	0.393849
ENSMUSG00000020734	Grin2c	11	protein_coding	5037	4.91629	8.94886e-06	0.000365078	0	0	0.095489	0	0	0	0	0	0.797427	0.198903	0.066722	0.614344	0.123476	0.0314643	0.138372	0.639452	0.488455
ENSMUSG00000089766	Gm16538	19	antisense	442	-2.60447	8.97394e-06	0.000365832	0	1.72783	1.08819	3.35549	3.57847	1.22863	2.39975	7.89937	0.252428	0.242859	0.633633	0	0	0.896412	0.131407	0.772879	0.618488
ENSMUSG00000004096	Cwc15	9	protein_coding	1571	-0.771554	9.03193e-06	0.000367925	38.4001	35.5681	37.1985	27.7319	31.4122	34.7979	31.6365	36.2669	22.3715	15.0095	17.649	22.3236	26.7227	19.7224	19.6687	19.0423	17.8536
ENSMUSG00000021248	Tmed10	12	protein_coding	5811	-0.745073	9.07307e-06	0.000369329	59.5819	43.6764	51.4003	51.9707	51.743	61.3052	49.3878	55.3052	42.9512	19.6671	24.5606	28.9156	42.223	33.0826	30.4252	33.5423	29.6188
ENSMUSG00000030335	Mrpl51	6	protein_coding	4043	-0.939458	9.17748e-06	0.000373305	10.7354	7.02059	14.8707	13.4813	14.6706	17.3273	12.0682	12.9932	8.00303	4.41624	5.62487	6.73539	11.3067	6.3896	5.8757	6.73544	5.59861
ENSMUSG00000031232	Magt1	X	protein_coding	4672	-0.969091	9.24154e-06	0.000375635	64.2635	34.7632	81.1238	46.1493	83.4176	81.0941	56.0119	58.5634	39.7384	15.4705	25.5968	50.0508	44.5627	30.6829	29.3268	27.7226	27.4191
ENSMUSG00000103912	Gm33819	3	lincRNA	1221	-3.72286	9.38019e-06	0.000380946	0.326122	0	1.57569	1.82202	2.33172	5.33715	6.82555	2.85956	0	0	0.0917496	0.253436	0	0.5192	0	0.679468	0.134335
ENSMUSG00000031200	Mtcp1	X	protein_coding	4478	2.36237	9.38643e-06	0.000380946	0.0444612	0	0	0	0.317891	0.161696	0.304543	0	0.224243	0.559332	1.21333	0.322483	0.694447	0.460097	0.311292	0.653887	0.573849
ENSMUSG00000047146	Tet1	10	protein_coding	15457	3.00933	9.39282e-06	0.000380946	0.0257615	0	0	0	0.0204656	0	0	0.0205351	0.0866196	0.0787063	0.112338	0.0934255	0	0.0256333	0.0638798	0.119976	0.0565951
ENSMUSG00000029452	Tmem116	5	protein_coding	3732	-1.9855	9.44162e-06	0.000382645	2.66744	1.19371	3.4153	2.33477	3.98388	5.57801	4.22262	3.8273	0.717513	0.412271	0.360213	1.40958	1.20823	1.42263	0.451332	0.863054	0.92296
ENSMUSG00000109618	Gm45527	7	TEC	774	5.12933	9.53068e-06	0.000385972	0	0	0	0	0	0	0	0	0.864909	0.832123	0.361842	0.3998	0.401774	0.102381	0.825452	0.252206	0.423832
ENSMUSG00000000399	Ndufa9	6	protein_coding	2101	-0.876207	9.57087e-06	0.000387268	39.3267	25.384	36.9719	24.0893	38.1682	38.7712	28.5601	23.9456	22.5696	12.0747	14.5298	20.8162	22.0538	16.4445	15.3982	17.8158	14.9372
ENSMUSG00000068674	Gm10247	16	processed_pseudogene	330	-1.93856	9.57667e-06	0.000387268	4.22328	2.31425	4.37253	3.37074	2.87579	9.87373	9.18347	2.88555	1.3524	0.867425	0.678947	1.87543	0.942344	1.20065	1.05603	1.18307	2.15384
ENSMUSG00000079450	Cldn34c1	X	protein_coding	5824	2.99796	9.66077e-06	0.000390384	0.0683714	0	0	0	0.0543161	0	0	0	0.038315	0.172025	0.230823	0.177109	0.0266976	0.10885	0.0797827	0.134071	0.16898
ENSMUSG00000021486	Prelid1	13	protein_coding	2726	-0.914241	9.69873e-06	0.00039125	54.9965	42.4434	63.9598	45.7696	58.5444	61.8889	51.8061	62.8767	33.0709	22.1041	25.4792	31.8224	36.7327	28.11	32.0664	28.7512	25.9934
ENSMUSG00000086826	Gm11739	11	antisense	723	-2.4906	9.70114e-06	0.00039125	3.02915	2.11259	0.665253	4.87196	4.15657	0.751114	2.09581	5.70725	2.00616	0.29694	0.542313	0	0	0.548014	0.642676	0.404994	0.226865
ENSMUSG00000003617	Cp	3	protein_coding	9566	1.72048	9.70339e-06	0.00039125	2.47675	3.84538	1.73466	3.00393	2.36443	2.952	2.51859	1.32725	3.5807	15.4967	8.84172	5.73646	1.43036	16.112	5.07593	8.07071	10.6537
ENSMUSG00000035181	Heatr5a	12	protein_coding	20676	1.32803	9.74513e-06	0.000392647	0.337029	0.233932	0.17447	0.277961	0.206546	0.59534	0.337118	0.138165	0.59359	0.809907	1.07822	0.399104	0.50385	0.889163	0.733186	0.658527	0.819745
ENSMUSG00000071419	Rps15.ps2	6	processed_pseudogene	438	-3.31325	9.91191e-06	0.000399077	2.2728	0	0	0.846533	2.88892	1.65314	2.76762	1.08702	0	0.245077	0	0.235499	0	0	0.132607	0.11142	0.249655
ENSMUSG00000041020	Map7d2	X	protein_coding	4121	4.36845	9.98697e-06	0.000401807	0	0	0	0	0.115143	0	0	0	0.649784	0.269163	0	0.800958	0.188652	0.0576871	0.183223	0.42632	0.742966
ENSMUSG00000026107	Nabp1	1	protein_coding	8498	1.47342	9.9967e-06	0.000401907	0.210859	0.629078	0.254695	0.4145	0.0930622	0.404725	0.178309	0.29881	0.630209	1.45685	1.08757	0.582622	0.475718	0.671391	1.07989	0.895867	0.907165
ENSMUSG00000024598	Fbn2	18	protein_coding	13215	3.51262	1.00409e-05	0.000403393	0.0451981	0.0481587	0	0	0	0	0.0229326	0	0.135087	0.278885	0.322134	0.0624432	0	0.575657	0.0703223	0.103401	0.0868832
ENSMUSG00000026209	Dnpep	1	protein_coding	4289	-0.779868	1.00515e-05	0.000403523	17.4541	13.681	20.522	17.6789	22.0898	20.6384	20.2083	17.6874	14.2036	7.14124	8.63248	12.8184	12.0721	10.9377	11.4566	10.1609	10.9502
ENSMUSG00000020311	Erlec1	11	protein_coding	3260	-0.830445	1.00713e-05	0.000404028	21.3144	16.3594	21.1719	19.3921	16.0109	22.0443	20.591	21.2743	15.367	7.63919	9.17516	12.5613	17.1703	9.52859	9.71	10.8232	8.38564
ENSMUSG00000099398	Ms4a14	19	protein_coding	4065	2.65391	1.0165e-05	0.000407489	0.0979569	0.0626241	0	0	0.389098	0	0.111828	0	0.164684	0.519335	0.895659	0.126874	0.344251	0.584818	0.785855	0.82837	0.699402
ENSMUSG00000062604	Srpk2	5	protein_coding	13901	1.00653	1.01765e-05	0.000407658	1.23174	1.08046	0.501703	0.453441	0.603045	0.390659	0.872037	0.68501	1.17184	1.59846	1.55133	2.06282	1.29749	1.16861	1.40389	1.43235	1.51425
ENSMUSG00000037638	Zbtb42	12	protein_coding	3490	-1.08045	1.02448e-05	0.000410095	8.4431	5.06946	8.20005	5.25894	9.60794	5.60172	7.20731	7.77611	4.73148	2.21454	2.31114	4.28553	2.80678	3.63291	2.74599	4.4467	3.25853
ENSMUSG00000037029	Zfp146	7	protein_coding	3270	1.07144	1.02687e-05	0.000410757	1.33949	2.76365	0.956072	3.91191	1.49946	1.49465	2.22425	2.62082	4.06031	4.72707	4.89901	2.61814	4.1368	5.18592	5.07994	4.4623	4.81536
ENSMUSG00000029625	Cpsf4	5	protein_coding	3598	-0.876331	1.02782e-05	0.000410838	7.19363	5.83707	5.48085	3.96751	5.80274	4.42735	4.92737	4.49915	1.92261	3.27183	3.08244	3.0675	2.3336	2.70897	3.5837	2.95686	2.75043
ENSMUSG00000005625	Psmd4	3	protein_coding	2808	-0.821817	1.03253e-05	0.000412423	33.0411	16.9077	40.7666	27.2012	42.5275	34.36	26.4417	31.3115	21.2577	14.259	13.1455	22.2607	16.2242	19.1334	19.3399	17.7445	17.3291
ENSMUSG00000038248	Sobp	10	protein_coding	5529	2.28094	1.03576e-05	0.000413414	0	0.0230211	0.0869919	0	0.286071	0.261918	0.0822177	0.143521	0.665929	0.627742	0.212747	1.04473	0.224976	0.329641	0.357168	0.661988	0.800981
ENSMUSG00000020175	Rab36	10	protein_coding	6179	2.29945	1.03675e-05	0.000413512	0	0	0.544885	0.150017	0.204782	0.0878872	0.392367	0.205477	0.884786	1.01339	0.698011	1.31878	0.754912	0.500157	0.526393	1.5954	1.38035
ENSMUSG00000027820	Mme	3	protein_coding	11542	3.4182	1.04358e-05	0.000415939	0.0344996	0	0.041672	0	0	0.0627338	0.0918984	0.0275005	0.193334	0.303809	1.08707	0.116178	0.107771	0.357012	0.211353	0.0803356	0.691601
ENSMUSG00000037295	Ldlrap1	4	protein_coding	7010	-0.943882	1.04437e-05	0.000415954	4.79992	3.63148	4.25401	5.58024	3.20398	4.41571	3.48016	3.14694	2.35561	2.86863	1.96565	1.66273	1.35302	2.27216	2.13768	2.3113	1.98887
ENSMUSG00000030744	Rps3	7	protein_coding	4483	-0.809028	1.04634e-05	0.000416439	268.557	198.265	262.966	234.437	222.805	248.693	246.304	240.979	145.595	94.4297	122.772	149.35	238.207	137.928	127.72	120.529	98.4944
ENSMUSG00000027242	Wdr76	2	protein_coding	6305	1.84201	1.05026e-05	0.000417698	0.189466	0.383567	0.0381426	0	0.0250862	0.0861309	0.0961315	0.276885	0.4424	0.663982	0.70183	0.343555	0.246609	0.389616	0.902778	0.526332	0.38155
ENSMUSG00000116757	Gm4786	17	processed_pseudogene	798	-1.59138	1.05272e-05	0.000418203	34.4304	16.5883	53.6429	20.6764	71.156	58.0711	65.1301	52.3052	12.5835	3.22839	10.8797	26.8858	30.2011	18.8673	15.4303	8.37825	13.0177
ENSMUSG00000100201	Gm29093	10	sense_intronic	409	2.5789	1.05304e-05	0.000418203	0	0	0	0	1.9336	0	0.740965	0	4.09193	2.62454	3.42379	1.51318	1.90082	2.32497	1.42009	1.7898	1.47046
ENSMUSG00000097140	Gm26779	5	lincRNA	551	5.31667	1.05585e-05	0.000419019	0	0	0	0	0	0	0	0	0.202492	1.81829	1.4232	0	1.41095	1.15053	0.105412	0.619986	0.39691
ENSMUSG00000096474	Gm5561	1	processed_pseudogene	480	-2.1311	1.05799e-05	0.00041957	19.9097	3.71244	7.51528	1.54492	21.4187	21.4959	11.0489	7.274	4.41644	1.04362	1.05025	3.22339	7.12648	1.15562	1.45205	2.94844	2.392
ENSMUSG00000014873	Surf2	2	protein_coding	3408	-0.833498	1.06101e-05	0.000420179	11.7425	8.81424	10.5143	7.18063	9.46783	11.951	11.2934	10.1054	4.94354	4.85063	5.01291	5.23611	8.07546	5.95251	5.11284	6.17182	5.91985
ENSMUSG00000117628	Gm50012	17	sense_intronic	1878	2.34667	1.06105e-05	0.000420179	0.318047	0.135552	0.256112	0.197434	0.168444	0	0.242056	0	1.1288	0.571586	1.22286	0.219698	1.82146	0.548539	0.61855	0.649651	0.902506
ENSMUSG00000110276	Gm45330	17	lincRNA	1575	5.37332	1.06916e-05	0.00042309	0	0	0	0	0	0	0	0	0.708402	0.0908731	0	0.458437	0	0.301878	0.147509	0.526749	0.416567
ENSMUSG00000029769	Ccdc136	6	protein_coding	4334	2.41046	1.07109e-05	0.000423263	0.275631	0	0.221956	0	0.0364948	0	0.384587	0.219712	0.334668	0.710011	0.827144	2.04678	0.753397	0.786212	0.28143	0.641832	0.454148
ENSMUSG00000025757	Hspa4l	3	protein_coding	11501	1.51735	1.07113e-05	0.000423263	0.346226	0.66403	0.313654	0.290152	0.261299	0.188872	0.184452	0.262186	0.873107	1.01423	1.42212	0.968614	0.797645	0.709679	0.722172	0.721355	0.912745
ENSMUSG00000030688	Stard10	7	protein_coding	2419	-1.58584	1.08541e-05	0.000428603	227.246	101.974	234.126	120.171	231.662	221.951	171.322	196.889	99.535	25.501	33.6681	84.1305	103.358	50.8085	52.0551	61.7941	53.4539
ENSMUSG00000110440	Gm45894	8	antisense	1748	5.33504	1.08631e-05	0.000428652	0	0	0	0	0	0	0	0	0	0.429867	0.737015	0.413066	0	0.317334	0.265821	0	0.0625565
ENSMUSG00000021326	Trim27	13	protein_coding	5500	-0.864883	1.09442e-05	0.000431545	13.1042	7.75272	14.6042	12.5729	10.3528	11.8814	14.6568	12.4367	8.60129	5.04841	4.03295	8.58945	9.21612	6.56995	6.76917	5.94494	5.48732
ENSMUSG00000055430	Nap1l5	6	protein_coding	1844	3.5559	1.09597e-05	0.00043185	0.647823	0	0	0	0	0	1.06825	0	3.08581	1.59114	0.151879	3.91561	3.7101	0.558653	1.25991	5.82234	3.43939
ENSMUSG00000046613	Vwa5b2	16	protein_coding	7589	4.09468	1.11026e-05	0.000437169	0.026235	0	0.190135	0.0244289	0	0.190822	0.738768	0.125475	4.04304	1.98968	0.125474	3.08535	2.1308	0.375905	1.30108	7.15725	4.97105
ENSMUSG00000093577	Gm20632	3	antisense	2427	-1.57162	1.11147e-05	0.000437334	0.73831	0.786672	0.693623	1.7569	1.43375	2.0138	2.43492	2.55027	0.459717	0.29486	0.5539	0.680006	0.448458	0.555059	0.670083	0.482589	0.563189
ENSMUSG00000037217	Syn1	X	protein_coding	3299	3.38484	1.11386e-05	0.000437962	0	0	0.29159	0	0	0.274353	0.0918625	0	1.45427	0.715842	0.135831	1.65713	0.377052	0.216182	0.2993	1.56805	1.06067
ENSMUSG00000027674	Pex5l	3	protein_coding	8846	2.74349	1.1204e-05	0.000440223	0.0900282	0	0	0.188618	0.0894012	0	0.0856473	0.0897046	0.895513	0.21438	0.329266	0.338153	0.281233	0.0716643	0.190411	0.998544	0.840574
ENSMUSG00000028936	Rpl22	4	protein_coding	2911	-0.884247	1.12403e-05	0.000441035	162.643	82.0719	154.488	101.261	148.171	144.33	142.886	124.904	73.9734	50.4207	67.8084	90.463	100.631	76.0034	62.8305	64.6611	59.8958
ENSMUSG00000085614	X1700123M08Rik	4	processed_transcript	1260	4.06241	1.12406e-05	0.000441035	0	0	0	0	0	0	0.12026	0	0.265651	0.340774	1.20028	0	0	0.314456	0.230483	0.580974	0.650885
ENSMUSG00000025656	Arhgef9	X	protein_coding	8776	2.61888	1.14025e-05	0.000446664	0.0680598	0	0.109612	0	0	0	0.0172661	0.0723361	0.177988	0.232399	0.0319127	0.211562	0.124021	0.0812655	0.0992738	0.350332	0.423639
ENSMUSG00000020238	Ncln	10	protein_coding	3465	-0.686765	1.14073e-05	0.000446664	18.502	16.4936	17.1431	19.1544	18.8068	19.5385	18.1483	23.2676	12.5902	10.6466	11.7684	9.40689	12.2056	13.2643	12.7059	10.8589	12.1499
ENSMUSG00000097961	Gm27000	X	lincRNA	842	2.5205	1.14083e-05	0.000446664	0	0	0.856849	0.440358	0.375697	1.71989	0.899806	1.88486	4.50534	5.01448	1.86267	5.75769	1.84664	3.57628	1.86248	7.18696	8.50635
ENSMUSG00000057469	E2f6	12	protein_coding	5663	1.05887	1.14302e-05	0.000446959	0.808625	1.34858	0.339734	0.523795	1.14514	0.703232	0.882995	0.588525	1.57617	1.74389	1.61225	2.04002	1.51011	1.35733	2.16409	1.54256	1.56406
ENSMUSG00000033379	Atp6v0b	4	protein_coding	2051	-0.941677	1.14319e-05	0.000446959	121.05	50.3301	139.298	81.261	143.825	127.004	129.142	144.468	68.9241	37.6305	44.5156	94.8	74.1424	49.3384	57.2039	62.7689	59.3128
ENSMUSG00000002769	Gnmt	17	protein_coding	1206	-1.98035	1.15667e-05	0.000451681	181.268	98.4706	261.626	236.427	195.284	307.851	205.052	254.245	55.6016	22.4004	37.2957	47.1267	123.642	75.629	58.6597	43.1366	32.8681
ENSMUSG00000055003	Lrtm2	6	protein_coding	4102	5.33036	1.1569e-05	0.000451681	0	0	0	0	0	0	0	0	0.0543995	0.12212	0.0273102	0	0.0758102	0.0965905	0.212391	0.118971	0.239917
ENSMUSG00000035798	Zdhhc17	10	protein_coding	7048	0.992469	1.15996e-05	0.000452556	0.93221	1.13775	0.887161	0.762817	0.785457	0.667775	0.902972	1.0133	1.47224	1.80734	2.27295	1.22935	1.85313	1.58531	1.84596	1.95955	1.86954
ENSMUSG00000019428	Fkbp8	8	protein_coding	4529	-0.714393	1.17079e-05	0.000456462	41.5427	28.891	41.4178	26.8528	40.7557	37.8904	36.2341	43.7325	27.7394	17.6576	21.1611	27.1251	22.5557	20.2088	24.7127	22.1111	20.6312
ENSMUSG00000090062	Galnt6os	15	antisense	1968	-1.78035	1.17224e-05	0.000456598	65.3541	43.398	70.0204	27.884	135.826	142.478	53.2809	67.1756	25.0019	6.5999	17.2764	24.1099	40.6889	28.3068	15.4649	28.7157	12.2517
ENSMUSG00000098488	Pla2g4b	2	protein_coding	5831	3.36146	1.17279e-05	0.000456598	0	0.0654863	0	0	0	0	0	0	0	0.171819	0.182516	0.336103	0	0.135899	0.169335	0.0334775	0.075012
ENSMUSG00000069184	Zfp72	13	protein_coding	4157	2.08302	1.17602e-05	0.000457532	0.287367	0	0.115703	0	0.152195	0.174182	0.218707	0	0.268399	0.550878	0.714144	0.223319	1.0473	0.514688	0.349301	0.34045	0.49979
ENSMUSG00000073678	Pgap1	1	protein_coding	16611	1.64348	1.17727e-05	0.000457697	0.179788	0.160915	0.130299	0.122768	0.133307	0.163463	0.191564	0.124205	0.409727	0.521285	0.596853	0.52782	0.542907	0.291001	0.29721	0.575832	0.49701
ENSMUSG00000030109	Slc6a12	6	protein_coding	3052	-3.24423	1.17997e-05	0.000458426	0	0.583869	0.393986	1.09339	0.621895	0.711737	0.099297	0.208002	0	0.0820671	0.128471	0.101391	0	0	0.0761229	0	0
ENSMUSG00000032078	Zpr1	9	protein_coding	3583	-0.779627	1.18177e-05	0.000458803	9.8354	8.13506	13.5581	13.2976	13.0225	13.4387	9.09248	11.1621	7.66035	6.66093	5.86239	6.24706	7.20368	7.18781	8.04035	5.17574	5.9359
ENSMUSG00000025403	Shmt2	10	protein_coding	3109	-1.04987	1.19835e-05	0.000464915	35.4776	20.593	35.6595	31.3059	38.5119	42.7364	30.9975	39.1021	17.2259	10.8759	9.26046	22.7597	31.2574	16.5418	16.9818	13.6877	10.7801
ENSMUSG00000115685	D730044K07Rik	15	TEC	1833	-2.09744	1.2023e-05	0.000466121	4.23612	0.27776	2.62399	1.92167	6.47171	0.691287	3.22398	6.23393	1.46086	0.390412	0.977862	0.450184	0.763437	0.951087	0.411928	1.09158	0.26845
ENSMUSG00000038195	Rilp	11	protein_coding	1583	-1.34968	1.20413e-05	0.000466502	4.15048	3.6987	5.92487	4.68454	5.2956	4.91711	2.39304	2.10538	1.55061	1.58224	1.37998	1.88964	0.884005	1.95229	2.27484	1.44895	1.48515
ENSMUSG00000020000	Moxd1	10	protein_coding	3198	4.61431	1.21461e-05	0.000470235	0	0	0	0	0	0	0.0473819	0	0.174442	0.458734	0.700602	0	0	0.0743366	0.0363238	0.427283	0.256446
ENSMUSG00000033021	Gmppa	1	protein_coding	2395	-0.857789	1.21822e-05	0.000471302	56.1131	28.6454	57.7374	37.8522	53.2292	57.7445	47.7042	48.8375	35.4985	16.688	17.9382	30.923	30.6429	26.3371	26.1186	33.2749	23.4677
ENSMUSG00000034584	Exph5	9	protein_coding	10519	3.01859	1.25005e-05	0.000483278	0.0946371	0	0	0.0176244	0	0	0.0144051	0	0.20153	0.0646301	0.154424	0.156895	0.0443445	0.143133	0.121475	0.134542	0.119547
ENSMUSG00000052707	Tnrc6a	7	protein_coding	12706	0.726235	1.25283e-05	0.000484015	3.61967	2.47435	3.06621	2.80143	3.14943	2.53591	3.04104	3.1851	4.59254	5.3027	5.48846	4.77343	4.0383	4.82717	5.41689	4.75881	5.17225
ENSMUSG00000059479	B3gnt8	7	protein_coding	6474	-1.31281	1.25611e-05	0.000484946	2.06048	1.51388	1.67161	0.916358	1.85678	1.48192	1.54476	2.81914	0.603192	1.09986	0.545077	0.318654	0.840599	0.563048	0.897155	0.60305	0.776961
ENSMUSG00000071234	Syndig1l	12	protein_coding	3080	3.85556	1.25808e-05	0.000485366	0.193926	0	0.780808	0	0.102707	0	0.442774	0.103055	3.87609	3.52004	0.0181861	5.52581	2.17076	0.463108	1.84806	5.38721	3.31952
ENSMUSG00000034910	Pygo1	9	protein_coding	7916	2.08368	1.2601e-05	0.00048581	0.0503025	0.112555	0.243041	0	0.159847	0.0686022	0.0957095	0.0200487	0.324177	0.329969	0.891569	0.794852	0.137495	0.360377	0.154083	0.252763	0.3039
ENSMUSG00000020684	Rasl10b	11	protein_coding	4010	4.11039	1.26375e-05	0.000486879	0.148951	0	0	0	0	0	0.0755747	0	0.890361	0.169537	0.726355	0.951743	0.116324	0.0592839	0.47798	0.620671	0.627187
ENSMUSG00000003604	Aven	2	protein_coding	5001	-1.01029	1.267e-05	0.00048779	4.93663	2.03613	3.46235	4.52263	5.94595	6.00861	5.33269	4.28419	3.19036	1.7744	1.92647	2.43382	2.70493	2.59865	1.60274	2.31274	1.93509
ENSMUSG00000058886	Deaf1	7	protein_coding	4389	-0.829463	1.27534e-05	0.000490661	12.9284	10.7012	14.7395	7.81437	10.8833	9.69226	10.6335	14.4639	8.13476	5.03009	4.65819	4.93533	8.50235	7.49277	6.68291	6.67147	6.12891
ENSMUSG00000029174	Tbc1d1	5	protein_coding	7405	1.20276	1.28412e-05	0.000493626	1.12925	2.64708	0.811914	1.05151	1.30294	0.562245	0.736662	0.728695	3.19427	3.3631	1.82298	1.65762	1.88978	2.16165	3.26293	3.27542	2.74664
ENSMUSG00000011257	Pabpc4	4	protein_coding	4027	-1.11558	1.28483e-05	0.000493626	148.717	82.1796	189.489	130.1	217.438	215.046	200.368	231.299	111.712	33.0002	42.4237	104.608	155.796	72.0407	83.7261	69.6337	61.7615
ENSMUSG00000033705	Stard9	2	protein_coding	22053	1.63273	1.28908e-05	0.000494917	0.135422	0.0577171	0.196291	0.201758	0.279716	0.155958	0.343552	0.23029	0.430043	0.858309	1.4503	0.341443	0.246771	0.761778	0.687405	0.283255	0.518158
ENSMUSG00000028243	Ubxn2b	4	protein_coding	6642	1.05701	1.29144e-05	0.000495479	0.569535	0.61323	0.579317	0.809445	0.547708	0.654086	0.661591	0.788509	0.772715	1.16362	2.20949	1.18026	1.75572	1.24078	1.58278	0.977211	1.37468
ENSMUSG00000073591	Pcdhb22	18	protein_coding	6609	2.19348	1.29868e-05	0.000497912	0	0	0.0363881	0.0561025	0.0239323	0.109559	0.183419	0	0.118174	0.200319	0.355962	0.140465	0.188212	0.155872	0.395473	0.206756	0.380545
ENSMUSG00000022314	Rad21	15	protein_coding	4232	0.939616	1.3249e-05	0.000507611	5.17503	11.1884	5.68263	8.84899	4.9708	5.47504	7.73391	3.86263	12.233	15.0921	11.5415	12.0892	15.027	12.9949	13.1755	11.5431	10.7876
ENSMUSG00000005268	Prlr	15	protein_coding	15339	3.14377	1.3261e-05	0.000507722	0.0389395	0	0.0313565	0.0483449	0.144361	0.0826083	0.246964	0.103465	0.771026	0.702142	0.219101	1.53321	0.689295	0.154983	0.321856	1.5685	1.05863
ENSMUSG00000038717	Atp5l	9	protein_coding	6443	-1.05126	1.32737e-05	0.00050773	25.8644	7.7836	30.607	12.2289	24.9171	29.8092	22.9067	18.4003	11.8448	5.85895	8.93707	15.8813	16.5791	7.76071	9.03274	9.5513	8.2822
ENSMUSG00000029273	Sult1d1	5	protein_coding	2459	6.33027	1.32796e-05	0.00050773	0	0	0	0	0	0	0	0	0.0453735	0.974927	0.0683365	0.293631	0.189695	0.0644513	0.188961	0.238154	1.20066
ENSMUSG00000022016	Akap11	14	protein_coding	11015	1.0561	1.32948e-05	0.000507962	0.903756	0.935993	0.567654	0.589076	0.473859	0.673786	0.687822	0.403427	1.09396	1.4358	2.06458	1.09563	1.36924	1.01437	1.18642	1.6127	1.37989
ENSMUSG00000092083	Kcnb2	1	protein_coding	15165	4.38236	1.33041e-05	0.000507967	0	0	0	0	0	0	0.00999191	0	0.00735729	0.0117973	0	0.108828	0.143542	0.0104508	0.01149	0.057925	0.0576848
ENSMUSG00000008348	Ubc	5	protein_coding	2893	-0.76182	1.34113e-05	0.000511707	169.229	115.404	131.591	158.925	161.176	159.619	104.545	165.398	114.389	81.1479	80.1377	76.9424	87.767	88.5285	88.237	81.0383	75.3875
ENSMUSG00000057335	Cep170	1	protein_coding	18049	1.93676	1.34567e-05	0.000513088	0.154433	0.486596	0.0532969	0.225974	0.192792	0.0601757	0.151116	0.0527582	0.309084	0.9377	1.4617	0.497197	0.42212	0.522461	0.666127	0.405577	0.784568
ENSMUSG00000085156	Snhg15	11	lincRNA	2652	-1.11098	1.34816e-05	0.000513682	16.0659	5.85543	17.0482	11.6743	10.974	16.2452	14.5128	15.9184	5.38514	4.18258	4.01301	9.10133	9.08765	6.84261	6.85506	6.09102	4.94791
ENSMUSG00000028699	Tspan1	4	protein_coding	2329	3.13523	1.35062e-05	0.000514266	0.598404	0.874425	0	0.477606	0	0.699513	0.0650611	0.477002	7.0422	1.8436	3.70375	3.63167	1.13494	3.50451	4.06498	3.28977	3.96735
ENSMUSG00000029304	Spp1	5	protein_coding	1648	1.63162	1.36408e-05	0.000519034	57.2647	39.1582	81.5736	62.8844	56.4339	75.2413	68.5918	62.3073	119.901	293.784	72.3956	174.376	71.7994	454.3	70.0647	217.594	280.472
ENSMUSG00000055480	Zfp458	13	protein_coding	8103	2.67389	1.36908e-05	0.000520513	0	0	0	0	0.0585592	0	0	0.078344	0.137694	0.216374	0.221205	0	0.0767551	0.127133	0.0358397	0.126476	0.141696
ENSMUSG00000084284	Tpt1.ps6	X	processed_pseudogene	523	-1.76319	1.36984e-05	0.000520513	3.04547	2.67709	6.89739	3.89923	2.72183	4.15339	1.73836	1.51726	1.06667	0.75257	0.642598	1.18335	2.08108	1.21213	0.888441	0.653179	0.627239
ENSMUSG00000015709	Arnt2	7	protein_coding	7689	2.71553	1.37282e-05	0.000521285	0	0.24831	0.062554	0	0.0617123	0	0.0591211	0	0.333748	0.735263	0.116557	0.523187	0.0404439	0.36071	0.302155	0.412552	0.611522
ENSMUSG00000090137	Uba52	8	protein_coding	1498	-1.1501	1.37434e-05	0.000521507	13.2909	10.0263	13.6459	6.9305	9.08044	12.2048	8.69916	19.3879	6.55437	2.74689	4.11312	8.05632	9.23786	5.28991	3.99361	5.04958	2.73737
ENSMUSG00000109005	Gm45221	7	TEC	2272	5.31849	1.38483e-05	0.000525125	0	0	0	0	0	0	0	0	0.0982159	0.0629952	0.690303	0.226999	0.547488	0.069756	0	0.107398	0.0240644
ENSMUSG00000037622	Wdtc1	4	protein_coding	4800	-0.768131	1.39033e-05	0.000526852	15.5545	9.70537	17.9365	10.66	13.7079	13.6518	14.0163	16.3665	9.90213	6.03809	8.32029	9.02548	8.16305	7.26393	8.16775	8.70299	8.12142
ENSMUSG00000053128	Rnf26	9	protein_coding	3641	-1.1857	1.39403e-05	0.000527892	2.46069	2.517	2.70806	3.10597	2.47613	3.97733	2.4554	1.83071	1.83862	0.69774	0.84612	1.0482	1.40925	1.45819	1.40379	0.616556	1.41153
ENSMUSG00000031683	Lsm6	8	protein_coding	4076	-1.00199	1.3957e-05	0.000528163	12.407	7.90057	9.6172	4.6848	12.1847	11.7245	7.91838	8.87754	5.8305	2.82669	4.19137	6.17473	4.9591	4.3743	4.6454	4.99272	4.37288
ENSMUSG00000100944	Gm28900	1	processed_pseudogene	156	-1.82337	1.39905e-05	0.000529069	16.5915	5.71144	6.16638	10.6956	17.2363	16.2452	11.6559	15.2601	3.57607	1.60557	1.43623	2.64483	10.9638	5.07967	2.97855	2.81549	3.15429
ENSMUSG00000056832	Ttc26	6	protein_coding	4673	2.0991	1.40622e-05	0.000531417	0.127818	0	0	0.515746	0.203084	0	0.0972784	0.373584	0.501399	0.604905	0.623301	0.949151	1.16457	0.797007	0.273443	0.950345	0.608403
ENSMUSG00000099980	Gm5619	9	processed_pseudogene	760	-1.51921	1.41063e-05	0.000532724	10.7408	6.69913	10.7587	7.56199	8.32466	9.76547	27.5142	11.9029	8.07438	1.97739	3.61137	5.70031	5.52387	4.58774	2.67482	2.11902	2.94954
ENSMUSG00000037465	Klf10	15	protein_coding	4179	1.22792	1.41282e-05	0.000533187	2.19155	2.22343	3.85565	1.90759	1.13545	0.34653	1.52289	1.13931	3.57761	3.62179	5.87073	5.2327	4.09274	3.94413	3.78039	3.25812	4.1081
ENSMUSG00000066629	Rpl36.ps3	12	processed_pseudogene	315	-2.6122	1.42016e-05	0.000535589	6.95261	0.404075	6.10766	1.17708	9.0382	2.87331	10.5829	3.52679	1.4168	0.567957	0.17782	1.96473	1.48083	0.503129	0.737547	0.619705	0.347139
ENSMUSG00000031948	Kars	8	protein_coding	4464	-0.765946	1.42288e-05	0.000535911	21.9435	19.218	28.6604	19.4777	20.8695	22.2218	22.3693	24.0334	16.4461	10.2599	9.23514	13.8409	16.6145	13.5977	14.0651	13.2609	11.0721
ENSMUSG00000038486	Sv2a	3	protein_coding	4636	2.2087	1.42294e-05	0.000535911	0.300622	0.411832	0	0.759798	0.307057	0.117139	1.20934	0.924298	3.89881	1.4047	1.23239	3.55991	1.57633	0.427323	1.82915	4.11594	3.21961
ENSMUSG00000059014	Gm5409	6	unprocessed_pseudogene	698	-2.41215	1.4246e-05	0.000536169	22.8192	5.10593	8.95804	6.37447	25.3795	35.2701	16.2816	13.8697	1.59847	1.53788	2.64819	8.71885	8.01937	1.5894	1.74745	1.678	1.17495
ENSMUSG00000076137	Gm26384	17	miRNA	110	-2.40954	1.44184e-05	0.00054229	41.6295	1.15712	15.3038	5.05611	51.7642	26.33	22.0403	10.0994	3.04291	2.27699	3.56447	7.5017	9.89461	2.88156	2.64008	2.66192	3.47928
ENSMUSG00000112148	Lilrb4a	10	protein_coding	5227	3.06304	1.4491e-05	0.000544649	0	0.681833	0	0	0	0.103894	0.376861	0.0910879	0.469603	2.69027	3.00051	0.434143	0.0594937	0.909618	2.31127	0.700236	1.78866
ENSMUSG00000026782	Abi2	1	protein_coding	8543	1.17104	1.46321e-05	0.000549581	0.326275	0.476773	0.197053	0.303813	0.259202	0.190702	0.514373	0.315813	0.339565	1.00521	0.937596	0.736515	0.491413	0.649303	0.666279	0.822598	0.947186
ENSMUSG00000045948	Mrps12	7	protein_coding	1040	-1.0251	1.47197e-05	0.000552499	49.0086	16.6448	33.2985	22.2825	45.1693	51.8687	41.0872	43.7966	22.7438	11.3537	13.1415	25.2912	20.1834	16.1533	20.4403	18.113	20.3977
ENSMUSG00000031441	Atp11a	8	protein_coding	11150	0.997194	1.47403e-05	0.000552897	0.946383	2.21462	1.63921	1.71258	2.07109	2.07806	1.98412	1.53724	2.96195	4.77832	3.88324	3.40436	1.75707	4.07941	3.08901	3.81661	4.08955
ENSMUSG00000035547	Capn5	7	protein_coding	5485	1.26692	1.49047e-05	0.000558686	0.871165	1.29952	0.789207	0.980188	1.1823	0.495037	0.386761	0.694427	1.52562	2.23103	1.76669	1.73011	1.04886	2.31155	2.97557	2.3311	2.22286
ENSMUSG00000031375	Bgn	X	protein_coding	6099	1.41874	1.50352e-05	0.000563196	10.0218	12.3548	6.19065	5.65383	7.23545	4.77848	8.49686	3.64302	12.1836	27.3801	27.8918	14.2909	4.46142	30.4031	18.9702	13.3147	26.7052
ENSMUSG00000098181	Rps12.ps24	8	processed_pseudogene	381	-1.7463	1.51211e-05	0.000566031	19.3349	3.0067	6.94325	7.78544	19.5116	19.9548	15.9084	20.8275	4.09981	1.40871	2.79331	8.66338	7.75393	3.32778	3.50625	3.58648	3.73106
ENSMUSG00000028032	Papss1	3	protein_coding	3053	0.985342	1.51415e-05	0.000566411	2.08684	2.3764	3.15085	3.40055	2.12411	2.60885	3.92095	4.26264	6.13964	6.45774	5.87102	4.49353	5.755	7.29356	6.03077	6.28205	4.99645
ENSMUSG00000033004	Mycbp2	14	protein_coding	19364	0.9802	1.51977e-05	0.000568128	0.719729	1.47897	1.26678	0.995695	0.923004	1.07504	1.58069	1.09006	2.03395	2.64793	3.27158	1.19321	1.81471	2.29577	2.80751	2.17244	2.0301
ENSMUSG00000015522	Arnt	3	protein_coding	8007	0.850548	1.52284e-05	0.000568894	1.14381	2.84548	1.68195	2.01436	1.48153	2.26075	2.76295	2.33886	3.34427	4.07997	4.51911	2.96292	3.59249	3.57271	3.87357	3.87026	3.83069
ENSMUSG00000030612	Mrpl46	7	protein_coding	1415	-1.19091	1.53192e-05	0.000571899	15.1961	7.82591	14.7862	7.33702	14.0843	20.2127	9.31652	21.4224	7.09654	4.7034	4.39396	6.41488	8.571	5.93621	4.80252	6.24249	6.29818
ENSMUSG00000034121	Mks1	11	protein_coding	4044	1.45451	1.54864e-05	0.000577751	0.246164	0.314747	0.416277	0.733495	0.156448	0.671433	0.899272	0.313957	0.772516	1.42453	0.789503	1.88748	0.845872	1.03854	1.24953	1.82222	1.71702
ENSMUSG00000038914	Dido1	2	protein_coding	13307	1.05612	1.55357e-05	0.0005792	0.792979	1.40608	0.831329	1.19814	0.713167	0.625749	1.02483	0.524764	1.55114	2.81528	2.09202	1.14721	0.630967	1.91155	2.57521	2.07574	1.82837
ENSMUSG00000036676	Tmtc3	10	protein_coding	8939	1.27357	1.55533e-05	0.000579467	0.289548	0.3275	0.672584	0.642926	1.11474	0.810016	0.508538	0.532628	1.21072	1.38898	1.89238	0.93467	2.66131	1.02832	0.805699	1.86712	1.55968
ENSMUSG00000004626	Stxbp2	8	protein_coding	4159	-0.713711	1.56102e-05	0.000581197	27.8612	21.7597	33.6534	21.7084	30.4243	28.2474	27.6531	27.1696	20.3348	13.4642	12.8349	16.7656	18.0572	15.6618	18.3225	18.0352	16.4194
ENSMUSG00000024600	Slc27a6	18	protein_coding	2485	5.33411	1.57543e-05	0.000586169	0	0	0	0	0	0	0	0	0.673481	0.302377	0.045081	0	0	0.255108	0.116865	0.0589156	0.176014
ENSMUSG00000028743	Akr7a5	4	protein_coding	1793	-1.05579	1.58438e-05	0.000589101	29.6481	14.1978	38.7626	21.093	23.3768	26.3501	23.0714	28.3245	16.1168	7.48353	7.65378	16.3956	17.7773	12.5074	11.435	11.3227	10.3677
ENSMUSG00000038773	Kdm3b	18	protein_coding	14095	1.11849	1.58774e-05	0.000589957	1.13003	2.20342	0.460674	1.10485	0.706961	0.603609	1.26855	0.551725	1.86021	3.40931	3.19905	1.49289	1.67676	2.31629	2.48481	1.57191	1.68736
ENSMUSG00000052917	Senp7	16	protein_coding	13966	1.25144	1.59122e-05	0.000590852	0.356397	0.337211	0.120537	0.225665	0.328432	0.0648068	0.336341	0.147728	0.343524	0.827535	0.774061	0.480069	0.478729	0.55605	0.677885	0.545115	0.489352
ENSMUSG00000028391	Wdr31	4	protein_coding	4738	2.41691	1.60605e-05	0.00059596	0.252128	0	0	0	0.0667659	0	0.25585	0	0.423875	0.294527	0.283731	0.435409	0.32817	0.367949	0.330985	0.473804	0.611596
ENSMUSG00000047793	Sned1	1	protein_coding	9491	1.8852	1.60769e-05	0.000596168	1.2167	0.697371	0.937529	0.996199	0.999906	0.877341	2.28305	1.35446	2.10427	8.21865	7.96731	1.27156	0.278503	6.49573	4.93858	2.26244	5.37469
ENSMUSG00000037373	Ctbp1	5	protein_coding	4476	-0.686767	1.61212e-05	0.000597395	34.206	28.835	37.61	28.082	35.6904	34.5375	31.9913	33.4714	22.1601	17.7467	16.2683	22.3073	25.7408	20.1825	20.5285	19.5055	20.4724
ENSMUSG00000076431	Sox4	13	protein_coding	4795	1.32177	1.61315e-05	0.000597395	1.74392	2.76069	0.902774	1.43054	2.04514	1.39681	2.8441	2.38306	4.44432	5.61158	3.66801	5.44245	1.94561	6.61046	4.13053	5.23131	6.7274
ENSMUSG00000024063	Lbh	17	protein_coding	3212	-0.851299	1.61784e-05	0.000598542	130.975	91.4999	206.722	201.032	161.025	158.645	175.917	181.681	102.82	73.5009	61.8202	95.2164	100.737	124.859	86.9781	91.1919	78.2327
ENSMUSG00000091989	Ndufab1.ps	7	processed_pseudogene	468	-1.60692	1.61841e-05	0.000598542	5.95591	2.71973	8.73571	3.56521	8.11121	11.6037	12.3035	14.921	2.62245	2.14076	1.07718	3.96725	3.6546	3.72509	2.23392	3.2326	2.68699
ENSMUSG00000041681	Iapp	6	protein_coding	974	4.16246	1.62787e-05	0.000601638	22.0765	3.13635	204.44	45.4912	68.6913	45.1617	311.767	33.4031	3466.91	641.455	61.3039	2991.41	1623.03	187.937	947.378	2864.88	2006.84
ENSMUSG00000109394	A230057D06Rik	7	lincRNA	11357	3.83969	1.64095e-05	0.00060607	0.0876541	0	0.0847016	0	0.013927	0	0.253502	0	1.01189	0.500944	0	1.36235	1.27325	0.118617	0.301737	1.76609	0.852106
ENSMUSG00000003352	Cacnb3	15	protein_coding	4010	1.3138	1.64271e-05	0.000606315	2.43286	1.77753	0.899585	0.508553	2.20884	0.947977	1.32256	0.989436	2.86585	4.07782	5.69909	2.77806	1.62854	3.08276	3.47622	3.2494	4.18579
ENSMUSG00000047180	Neurl3	1	protein_coding	3217	1.76848	1.64446e-05	0.000606557	2.53746	5.26227	1.19609	0.806798	1.72083	1.57554	2.11959	0.148	5.75728	8.37529	7.8004	4.7454	1.11166	9.18793	8.30514	5.43085	8.49773
ENSMUSG00000004035	Gstm7	3	protein_coding	1601	-1.73555	1.64671e-05	0.000606922	36.3126	14.9465	21.3301	18.1801	27.761	33.3544	19.1184	23.5927	10.8019	4.82745	4.02343	6.31389	7.18677	11.7305	5.51433	9.47992	5.87382
ENSMUSG00000038812	Trmt112	19	protein_coding	1233	-0.821734	1.64858e-05	0.000606922	40.207	25.2915	37.6434	24.3579	39.2535	33.1794	31.7064	40.5452	20.1791	16.5993	13.3105	26.4354	22.4466	17.8023	17.9945	21.2543	17.471
ENSMUSG00000025887	Casp12	9	protein_coding	3840	1.76049	1.64874e-05	0.000606922	0.259241	1.09384	0.688901	1.06213	0.741415	1.13137	0.749744	0.537284	1.01694	3.8204	7.05999	1.3968	0.323931	3.30179	2.10244	1.7284	3.14662
ENSMUSG00000086013	Gm15706	6	lincRNA	899	2.12129	1.65052e-05	0.000607173	1.32879	0.42475	0	0	0.879691	0.402711	2.19116	1.23575	5.58487	1.55225	1.37073	5.73684	2.42137	1.67477	2.7135	7.05699	4.6829
ENSMUSG00000046753	Ccdc66	14	protein_coding	4512	1.57469	1.66265e-05	0.000611231	0.706019	0	0.319799	0.205442	0.350551	0.60179	0.335832	0.77383	0.816028	1.18954	1.53937	1.55454	0.551371	1.56308	1.37738	1.11405	1.21175
ENSMUSG00000020021	Fgd6	10	protein_coding	8241	1.76769	1.66797e-05	0.000612567	0.169116	1.52907	0.204274	0.607396	0.287893	0.241621	0.533223	0.019258	1.04249	2.07975	1.19625	2.25297	0.811301	1.42312	1.68445	1.48638	1.99033
ENSMUSG00000086029	Pax6os1	2	antisense	1619	4.32927	1.6685e-05	0.000612567	0	0	0	0	0	0	0.0935931	0	0.826979	0.243109	0	0.955668	0.192077	0.0489455	0.179376	0.602863	0.540327
ENSMUSG00000032215	Rsl24d1	9	protein_coding	1716	-0.825159	1.67269e-05	0.000613701	22.2766	11.4971	16.5371	15.2332	16.0381	18.2495	13.1571	16.6474	9.75291	7.4023	8.55213	11.5411	10.8732	8.45072	8.36026	8.10519	9.39915
ENSMUSG00000015478	Rnf5	17	protein_coding	1483	-0.884273	1.67492e-05	0.000614112	39.4704	16.2216	41.1896	35.753	42.2352	34.5436	33.3094	40.9873	24.3761	12.7635	14.6926	21.5617	22.9613	16.618	20.4833	20.7975	18.8024
ENSMUSG00000038967	Pdk2	11	protein_coding	3163	-1.09127	1.67721e-05	0.000614545	23.2899	14.6881	21.6691	16.8803	24.6029	23.0065	20.5518	18.7155	11.6759	6.02953	7.29605	10.2398	10.7656	10.8229	9.5487	10.8774	9.07494
ENSMUSG00000106035	Gm43545	5	TEC	2779	2.94981	1.68362e-05	0.000616484	0	0	0	0	0.0569156	0	0.109052	0	0.0802975	0.141632	0.141091	0.556756	0.279753	0.199604	0.188102	0.175609	0.137719
ENSMUSG00000106874	Gm20186	6	lincRNA	1050	1.90551	1.68745e-05	0.000617479	0.379233	1.81834	2.51941	0.882813	1.50637	0.689594	0.432935	0.604592	2.12521	4.77084	8.42865	1.76826	1.48083	5.6602	5.36565	3.48584	3.7491
ENSMUSG00000047617	Paxx	2	protein_coding	2066	-0.948019	1.69223e-05	0.000618387	13.8771	8.62522	21.1854	9.69129	15.0053	16.1217	14.8153	12.5981	8.04667	5.61139	6.47974	6.49046	8.20332	8.55332	7.4781	6.94469	7.40989
ENSMUSG00000025381	Cnpy2	10	protein_coding	1740	-0.857923	1.69296e-05	0.000618387	96.116	56.1072	100.618	72.7712	88.9016	99.9763	89.1747	98.2332	56.6844	26.1985	41.3338	52.0484	68.8073	52.191	41.9257	50.6248	46.1904
ENSMUSG00000000295	Hddc2	10	protein_coding	3508	-1.02889	1.69328e-05	0.000618387	7.54845	4.28149	7.60954	3.48797	6.26722	5.46977	4.9242	4.97651	3.02151	1.70338	3.04975	1.67601	3.81182	3.1399	2.76501	2.44844	2.97685
ENSMUSG00000025959	Klf7	1	protein_coding	8131	1.16397	1.69475e-05	0.000618515	0.538697	1.00186	0.591536	0.980421	0.680839	0.556569	0.447258	1.03448	1.22126	2.38512	2.64531	0.913379	0.70754	2.03687	1.62152	1.62052	1.53984
ENSMUSG00000114025	Gm49331	12	unprocessed_pseudogene	1214	1.82402	1.70019e-05	0.000619949	0.328002	1.25816	0	0.610843	0.390861	0.447327	0.124817	0	0.919055	1.9158	2.95292	1.86925	1.02462	1.04439	0.765493	1.24617	1.66635
ENSMUSG00000038056	Kmt2c	5	protein_coding	20291	0.839101	1.70091e-05	0.000619949	1.08914	1.02876	1.00742	1.28826	0.810681	1.19543	1.56822	1.36094	1.49564	2.45113	2.79638	1.87579	2.09196	2.30023	2.08386	2.03952	1.68138
ENSMUSG00000058153	Sez6l	5	protein_coding	6070	2.73366	1.70969e-05	0.00062274	0.229602	1.3001	0.0792385	0.152711	0.10423	0.208753	1.04846	0.392188	4.81585	2.44044	2.11318	3.63653	1.02462	0.548303	1.70322	5.66004	4.75586
ENSMUSG00000006567	Atp7b	8	protein_coding	6505	3.60695	1.711e-05	0.000622807	0.0918205	0	0	0	0	0	0.023294	0	0.188671	0.363038	0	0.0951407	0.0717079	0.292364	0.0178576	0.277581	0.327794
ENSMUSG00000036835	Psenen	7	protein_coding	1275	-0.908153	1.71659e-05	0.00062443	71.9874	32.1453	69.0345	42.6035	56.9407	82.2037	51.9352	64.3535	35.1784	22.6474	24.6019	41.583	37.4388	29.0868	31.0681	33.9125	27.1013
ENSMUSG00000039234	Sec24d	3	protein_coding	6325	1.07801	1.75752e-05	0.000638899	1.63685	4.68886	1.67297	5.18801	1.70047	3.40572	3.06648	3.81395	9.41979	5.86643	6.24336	3.34315	8.77609	6.2392	6.41884	7.09844	6.5955
ENSMUSG00000024101	Washc1	17	protein_coding	3903	-0.817255	1.76501e-05	0.000640717	10.2023	7.76159	12.0152	6.41244	9.68544	8.07	7.22113	7.19725	4.80254	3.86874	4.07577	5.62916	5.25858	5.50213	4.49416	5.35157	4.77683
ENSMUSG00000047260	Emc6	11	protein_coding	1415	-0.907229	1.76562e-05	0.000640717	35.4576	26.6261	53.7064	35.768	42.9235	45.6704	52.4723	42.7327	23.6551	12.8711	15.0028	29.4501	35.8224	22.2328	20.1542	20.8658	21.6379
ENSMUSG00000028986	Klhl7	5	protein_coding	3959	0.964423	1.76599e-05	0.000640717	1.60927	2.18623	2.36905	1.96676	1.11865	2.14899	2.90883	2.16471	4.34006	3.19944	4.44257	4.68975	4.28089	3.32264	2.18595	5.41146	4.36401
ENSMUSG00000006058	Snf8	11	protein_coding	2677	-0.859593	1.77114e-05	0.000641909	20.7502	11.126	20.2129	12.0501	25.938	21.7736	18.1697	22.7061	13.5872	7.64546	7.63721	11.2897	14.1721	10.5085	9.50311	9.38846	11.1718
ENSMUSG00000031290	Lrch2	X	protein_coding	6420	3.08159	1.77159e-05	0.000641909	0.0620241	0.0594783	0	0	0.0246368	0	0.0236024	0	0.121653	0.0891745	0.540937	0.176734	0.0484382	0.246862	0.171893	0.0456091	0.366199
ENSMUSG00000032172	Olfm2	9	protein_coding	2665	-2.17256	1.77296e-05	0.000641985	0.298833	0.477612	1.62432	1.53043	1.18701	1.63018	2.38805	2.67983	0.125598	0.308806	0.168145	0.890211	0.175032	0.654162	0.108971	0.366242	0.14361
ENSMUSG00000028522	Mier1	4	protein_coding	12513	0.873084	1.77827e-05	0.000643489	0.970586	1.81063	1.03783	1.83717	1.12499	1.21518	1.1383	0.824411	1.85465	2.76516	3.18272	2.51421	2.1	1.93152	2.16768	2.00464	2.03177
ENSMUSG00000002580	Mien1	11	protein_coding	747	-0.982613	1.78343e-05	0.000644934	74.8948	44.1318	78.5533	59.8115	87.2362	97.1732	67.7511	78.3967	45.8541	23.1836	25.3446	46.258	52.0371	34.9008	34.4448	41.2235	32.1313
ENSMUSG00000032026	Rexo2	9	protein_coding	3385	-0.935006	1.79617e-05	0.000649117	41.7017	30.2698	37.8672	26.015	28.4096	45.4017	27.7539	32.8194	21.8532	11.8919	13.2711	21.7876	28.4791	14.4206	20.0755	14.5901	12.857
ENSMUSG00000052861	Dnah6	6	protein_coding	13247	5.42472	1.80107e-05	0.000650462	0	0	0	0	0	0	0	0	0.0336901	0.102641	0	0.109012	0	0.00598195	0.0131536	0.0221039	0.0330184
ENSMUSG00000032356	Rasgrf1	9	protein_coding	11063	2.70441	1.80921e-05	0.000652977	0.26995	0	0.195643	0.0335155	0	0	0.205451	0.459059	1.06904	0.682441	0.131641	1.8088	0.913553	0.207723	0.603761	1.86155	1.26518
ENSMUSG00000037784	Dzip1l	9	protein_coding	7984	1.56119	1.81307e-05	0.000653943	0.623426	0.095654	0.331335	0.0696609	0.27735	0.0906906	0.113873	0.278291	0.698731	0.694651	0.575285	0.788083	0.564769	0.74439	0.47286	0.721269	0.876543
ENSMUSG00000058546	Rpl23a	11	protein_coding	847	-0.737944	1.83881e-05	0.000662796	781.816	516.798	747.021	706.98	575.905	676.628	743.682	635.197	481.069	306.401	341.832	435.975	574.585	433.543	385.041	365.005	309.197
ENSMUSG00000116648	Rpl31.ps12	16	processed_pseudogene	375	-2.37469	1.84642e-05	0.000665107	1.59278	1.69711	5.13043	0.988751	5.48318	7.24074	3.63665	2.11607	2.0827	0.28625	0.448105	0.825187	0.414631	0.211314	0.464654	0.520552	0.87479
ENSMUSG00000026705	Klhl20	1	protein_coding	12847	1.14618	1.85068e-05	0.000666137	0.232464	0.416121	0.131036	0.404059	0.320104	0.267716	0.672301	0.21001	0.555826	1.13636	0.745563	0.818957	0.701972	0.641493	0.78214	0.607791	0.697953
ENSMUSG00000021314	Amph	13	protein_coding	5041	3.19967	1.85168e-05	0.000666137	0	0	0	0	0.188258	0	0.180354	0	0.752528	0.362001	0.200007	0.818476	0.215911	0.094318	0.357178	0.69703	0.672448
ENSMUSG00000027272	Ubr1	2	protein_coding	9889	1.12568	1.85468e-05	0.000666569	0.765063	0.798016	0.41342	0.974853	0.335882	0.457626	1.04195	0.674045	1.51186	1.76934	2.39029	0.66756	1.27358	1.26609	1.50358	1.67295	1.37667
ENSMUSG00000034297	Med13	11	protein_coding	10840	0.965439	1.85529e-05	0.000666569	1.65302	1.19769	1.08708	1.24848	1.07975	1.75341	1.8871	1.30302	2.05855	3.81579	3.62742	1.47491	3.71504	2.43431	2.75406	2.27802	2.47649
ENSMUSG00000029330	Cds1	5	protein_coding	3939	2.49753	1.86435e-05	0.000669388	0	0.323137	0.244213	0.0470654	0.36139	0.229777	0.346216	0	1.55789	1.31716	0.511925	0.654661	1.02632	1.04611	0.47185	1.62301	1.9016
ENSMUSG00000035237	Lcat	8	protein_coding	1342	-1.91559	1.86572e-05	0.000669446	23.8858	16.5032	23.4755	25.9713	28.9936	42.7592	11.7428	23.4156	11.3901	2.10635	1.6278	9.68457	22.3614	2.59813	1.7312	6.61842	1.05927
ENSMUSG00000030929	Eri2	7	protein_coding	7170	1.58283	1.87179e-05	0.000671193	0.194377	0.142018	0.067082	0.129282	0.0441195	0.504933	0.169068	0.0442693	0.311223	0.47908	0.515602	0.460355	0.433715	0.862056	0.502242	0.49006	0.312643
ENSMUSG00000030017	Reg3g	6	protein_coding	2114	3.07773	1.88859e-05	0.000676779	5.17992	57.5606	2.95776	1.84163	2.16977	1.7982	1.57692	1.1261	141.129	43.6856	70.2152	35.4237	30.8914	115.828	85.8589	97.1188	86.4859
ENSMUSG00000110057	Gm2225	8	processed_pseudogene	377	-1.28012	1.89424e-05	0.000678362	11.0903	6.0772	18.4992	7.37629	10.4886	13.4443	13.6656	9.6823	5.62306	3.32187	4.3087	3.28324	7.8362	6.0956	3.85158	4.78957	3.19055
ENSMUSG00000020848	Doc2b	11	protein_coding	4361	2.78649	1.90165e-05	0.000680385	0	0.145934	0.606599	0	0.0362689	0	0.069492	0	1.1513	1.26354	0.757802	0.0946098	0.748732	0.21805	1.05216	0.470001	0.56417
ENSMUSG00000027333	Smox	2	protein_coding	3894	-1.24594	1.90234e-05	0.000680385	28.7347	13.8266	35.079	38.0399	26.8895	32.4011	21.9469	26.6547	15.1572	7.27755	6.55932	15.8669	20.9632	13.3699	9.1135	10.1764	7.69429
ENSMUSG00000085723	Gm15915	10	antisense	908	-2.06465	1.909e-05	0.000682325	7.67446	3.92504	3.44312	7.75864	8.36133	11.1641	9.67905	10.8367	0.614391	1.22161	2.03572	2.15839	0	3.4036	2.43074	2.09611	2.64942
ENSMUSG00000017943	Gdap1l1	2	protein_coding	2580	3.56229	1.91117e-05	0.000682661	0	0	0.279638	0	0	0.140324	0.646046	0	1.9028	1.24818	0.0217105	3.43828	0.662928	0.245714	1.1031	3.38586	2.50061
ENSMUSG00000015943	Bola1	3	protein_coding	1082	-1.19221	1.91448e-05	0.000683404	27.0493	11.2932	26.8939	9.08106	26.7512	35.4676	16.3851	17.8947	9.58994	5.7541	6.41925	11.6304	12.2148	10.3265	8.85721	9.4717	9.95458
ENSMUSG00000090625	Gm20721	2	protein_coding	1484	-0.911424	1.92318e-05	0.000685754	16.3679	15.2672	15.5572	13.2422	16.2005	19.1509	14.295	23.6347	8.94692	6.91996	8.56805	8.8969	11.3157	8.4903	8.84534	10.7864	7.40536
ENSMUSG00000032477	Cdc25a	9	protein_coding	8023	-1.02448	1.92446e-05	0.000685754	5.58356	4.3311	7.55369	10.1904	8.4969	8.41579	6.9125	5.97396	3.85215	2.41723	2.16429	3.9984	4.78689	4.51377	3.51112	3.57057	3.00528
ENSMUSG00000022667	Cd200r1	16	protein_coding	3348	3.28519	1.92478e-05	0.000685754	0.297338	0	0.143661	0.0553736	0	0	0.135777	0	0.233278	1.34661	1.8738	0	0.696625	0.92308	0.693928	0.233222	0.767532
ENSMUSG00000028447	Dctn3	4	protein_coding	1042	-0.847264	1.94533e-05	0.000692629	32.4823	21.2546	41.5432	25.7981	42.1985	44.4729	37.082	32.594	22.1648	16.5171	14.9978	24.1537	21.3384	15.9702	21.3487	19.4364	17.6826
ENSMUSG00000035757	Selenoo	15	protein_coding	3744	-0.901758	1.95613e-05	0.000696029	14.5707	8.09121	14.7736	12.4287	7.43527	12.474	10.118	13.2678	7.03293	4.18595	4.578	9.0365	9.30262	6.7094	5.2435	5.44849	4.71683
ENSMUSG00000048078	Tenm4	7	protein_coding	21021	1.9519	1.96376e-05	0.000698294	0.0662995	0.199817	0.102964	0.141109	0.0526702	0.0258339	0.209043	0	0.329078	0.582141	0.223829	0.343484	0.258886	0.490061	0.306697	0.50146	0.47077
ENSMUSG00000022237	Ankrd33b	15	protein_coding	8761	2.81166	1.96537e-05	0.000698419	0	0.116227	0.1098	0	0.126376	0.0826474	0.259435	0	0.713173	1.21708	0.338854	0.718189	0.337204	0.289439	0.457441	0.991521	0.555418
ENSMUSG00000039330	Tsga10ip	19	protein_coding	1726	-1.84952	1.97347e-05	0.000700846	25.4928	8.92312	19.9246	7.94839	17.5946	16.5706	14.1344	19.1256	7.69248	1.45115	3.34262	4.84068	8.28782	3.58108	3.39876	4.75012	3.2944
ENSMUSG00000000202	Btbd17	11	protein_coding	3187	3.5717	1.97595e-05	0.000701268	0	0	0	0	0	0	0.380363	0	0.595151	0.291909	0.070302	0.970961	0.536666	0.422695	0.419166	1.59253	0.874927
ENSMUSG00000073889	Il11ra1	4	protein_coding	4471	-0.973368	1.97719e-05	0.000701268	26.3177	18.7893	28.8845	18.4105	34.4921	26.3167	20.4364	28.6103	13.7501	7.40275	13.5304	16.5416	16.4146	13.0092	12.5101	10.1839	12.6322
ENSMUSG00000082480	Gm11687	2	processed_pseudogene	886	-1.91191	1.99589e-05	0.000707448	3.59544	0.287322	1.35716	1.67396	3.03484	1.02155	1.19717	1.25388	0.503717	0.363467	0.505762	0.582102	0.701972	0.268317	0.721106	0.275405	0.123418
ENSMUSG00000020661	Dnmt3a	12	protein_coding	16642	0.953049	2.00285e-05	0.000709461	0.969048	1.78206	0.780339	1.42591	0.674797	1.06597	1.13814	0.886889	1.99789	2.78648	2.1238	2.03297	0.92496	1.80465	2.27902	2.77703	2.2833
ENSMUSG00000091474	X2610021A01Rik	7	protein_coding	4857	1.43694	2.00542e-05	0.000709919	0.45091	0.943423	0.495139	0.267189	0.0976952	0.260887	0.124791	0.555485	1.14858	1.26712	1.16478	0.679586	1.79272	0.929965	0.849044	1.0952	0.968086
ENSMUSG00000040717	Il17rd	14	protein_coding	10985	1.58877	2.01298e-05	0.00071214	0.181245	0.0695222	0.218925	0.135014	0.172783	0.13183	0.262086	0.288949	0.467216	0.778491	1.17278	0.159629	0.155699	0.764656	0.470576	0.426488	0.502696
ENSMUSG00000024614	Tmx3	18	protein_coding	9933	1.10737	2.03426e-05	0.000719207	0.901982	0.756038	0.338956	0.709237	0.875795	0.856525	1.05259	1.48592	0.90984	2.57922	3.41165	1.19421	1.73754	1.85881	1.91209	1.75398	1.60176
ENSMUSG00000068874	Selenbp1	3	protein_coding	2273	-1.07451	2.03918e-05	0.00072049	37.0516	24.8071	31.6349	30.178	44.1174	39.5804	31.8654	32.6767	14.8241	14.514	14.835	13.7501	16.6226	18.7561	14.7696	16.6609	20.4698
ENSMUSG00000030630	Fah	7	protein_coding	2218	-0.886711	2.04925e-05	0.000723585	11.041	9.35402	13.228	10.2809	12.836	12.7317	10.6575	12.9512	8.19948	5.17844	5.07603	8.60345	5.53808	7.60989	4.89689	5.58866	6.03932
ENSMUSG00000051341	Zfp52	17	protein_coding	3164	1.67984	2.05186e-05	0.000724044	0.566333	0.60343	0.152016	0.46875	0.0999801	0.286059	0.431019	0.0501598	1.12843	1.77549	1.55789	0.815016	0.737137	1.0519	0.917854	0.75578	0.950408
ENSMUSG00000062078	Qk	17	protein_coding	14242	1.17119	2.07628e-05	0.000732194	0.838776	1.17971	1.14824	0.820083	0.721876	0.521117	1.12778	0.702039	1.50415	2.59529	3.13063	1.15157	1.1245	2.33689	2.44692	1.53855	2.03081
ENSMUSG00000006024	Napa	7	protein_coding	3786	-0.751817	2.09664e-05	0.000738905	35.2864	21.8863	47.0052	27.5197	37.4324	38.6326	41.3838	43.7216	27.0829	14.8096	16.2299	24.5747	20.9041	19.884	23.8249	25.9735	22.3694
ENSMUSG00000031144	Syp	X	protein_coding	5211	2.19388	2.09801e-05	0.000738917	0.649522	0.366389	1.84601	0.213461	1.39623	2.08427	2.58797	1.49234	10.8983	2.81526	0.945914	9.06581	6.32569	1.70317	3.99027	10.5639	8.49861
ENSMUSG00000069188	Gm13192	2	processed_pseudogene	208	-1.38635	2.10322e-05	0.000740283	29.6732	31.8209	30.0611	24.0651	48.6672	26.1084	34.2393	38.1503	10.1918	4.30063	11.8489	15.3731	27.6587	10.6673	12.5658	13.6082	9.46287
ENSMUSG00000002767	Mrpl2	17	protein_coding	1170	-1.00633	2.11105e-05	0.000742541	37.4371	22.193	47.6867	27.5709	32.7152	35.7395	31.212	48.6968	21.6471	10.398	10.9154	19.1309	30.9645	16.6613	17.6728	17.0598	14.72
ENSMUSG00000029102	Hgfac	5	protein_coding	3410	-1.43916	2.11251e-05	0.000742541	36.9002	29.264	35.8265	29.9017	38.7304	41.2998	29.6389	40.7701	18.3556	6.15941	8.77156	14.5194	16.415	14.6634	15.2443	12.6799	10.3897
ENSMUSG00000059751	Rps3a3	13	processed_pseudogene	795	-1.09828	2.11366e-05	0.000742541	9.01573	6.4042	9.37756	8.16186	6.36653	7.96936	7.05221	5.58963	3.50859	2.16038	3.80467	3.50315	7.43207	2.59159	2.92236	3.37622	2.88846
ENSMUSG00000029162	Khk	5	protein_coding	1797	-1.22999	2.12948e-05	0.000747624	19.4998	15.937	29.8437	18.0542	20.9483	25.9893	23.3573	21.2844	11.8589	6.01332	6.01588	11.1357	13.5845	8.95175	9.11467	8.01142	9.37101
ENSMUSG00000111671	Gm6983	10	processed_pseudogene	628	-2.06371	2.14408e-05	0.000752275	3.17034	1.62145	0	2.06646	3.52605	2.59421	3.61928	2.02173	1.59898	0.398836	0.535158	0.328498	0.742771	0.252366	0.554922	0.310839	0.522367
ENSMUSG00000096992	Gm26788	1	processed_transcript	4782	5.6963	2.15225e-05	0.000754663	0	0	0	0	0	0	0	0	0.0466639	0	0.0234267	0	0.13006	0.182282	0.0485837	0.418418	0.228667
ENSMUSG00000019710	Mrpl24	3	protein_coding	2255	-0.771591	2.15839e-05	0.000756338	44.9404	28.3354	52.4703	31.5699	58.6381	48.004	40.3849	42.1572	25.2339	20.6278	20.12	30.5557	32.5453	25.6178	22.6918	26.3595	24.7308
ENSMUSG00000033940	Brk1	6	protein_coding	1095	-0.713492	2.16079e-05	0.0007567	82.9118	44.6364	82.1396	62.3048	74.1009	65.6295	70.7127	59.5689	44.7312	35.9447	39.2348	48.7953	49.415	39.9471	36.8117	37.9272	39.1958
ENSMUSG00000104208	Gm37401	9	antisense	347	-2.28973	2.16514e-05	0.000757745	3.44261	1.46725	1.3861	5.34267	4.10235	4.695	0.873356	5.03101	1.60768	0.412464	0.322842	0	0	0.913462	0.502148	0.703196	1.2605
ENSMUSG00000103793	Pcdhga6	18	protein_coding	4733	3.42885	2.17135e-05	0.000759438	0	0	0	0	0	0	0.0640301	0	0.141441	0.211679	0.3077	0	0	0.100456	0.0981734	0.10311	0.0577587
ENSMUSG00000079037	Prnp	2	protein_coding	2343	1.33238	2.20869e-05	0.000771647	4.33375	12.7664	4.31094	9.73242	4.52296	2.62681	10.0242	3.52227	21.667	15.8977	15.8979	17.7417	9.02526	11.3977	10.9322	19.5999	25.1553
ENSMUSG00000002820	Atg4d	9	protein_coding	7264	-0.966318	2.20987e-05	0.000771647	6.63293	3.08396	7.78014	4.56841	8.70972	7.52582	7.40531	6.46707	3.59418	2.59592	2.59863	4.01858	4.45226	2.97815	3.2703	3.58758	2.9806
ENSMUSG00000000686	Abhd15	11	protein_coding	3035	2.12101	2.21049e-05	0.000771647	0.459203	0.335508	0.158477	0.122169	0.260574	0.0596436	0.549193	0	0.99258	1.59159	0.645951	1.22351	0.922162	0.731071	0.478433	1.35069	1.78345
ENSMUSG00000072964	Bhlhb9	X	protein_coding	4800	1.92108	2.21183e-05	0.000771647	1.07844	0.928109	0.150306	0.308985	0.0329518	0.0754243	0.220977	0	1.44116	1.91579	1.2603	1.52574	0.615468	1.13912	1.21004	1.38272	1.51494
ENSMUSG00000019977	Hbs1l	10	protein_coding	6051	-0.775735	2.22259e-05	0.000774913	20.2026	14.4091	25.5552	17.1267	20.0749	19.116	21.2103	20.2742	14.8248	6.99541	8.06271	14.8816	16.5482	11.8255	10.693	10.9362	9.18016
ENSMUSG00000037242	Clic4	4	protein_coding	6572	0.814083	2.22953e-05	0.000776846	6.48309	10.013	6.33058	11.4811	7.00351	6.61053	8.89981	7.12388	12.1047	15.2337	20.8728	11.5516	15.473	13.7457	14.3879	11.0495	12.1628
ENSMUSG00000025777	Gdap1	1	protein_coding	7731	3.94721	2.23327e-05	0.000777657	0	0	0	0	0	0	0.254799	0	0.923644	0.444315	0	0.507003	0.603363	0.15375	0.180308	1.20568	0.799147
ENSMUSG00000024208	Uqcc2	17	protein_coding	837	-1.12073	2.23823e-05	0.000778897	95.386	36.1929	110.907	44.0774	99.0207	106.838	79.4749	87.7905	49.988	17.9548	24.4263	53.1146	65.7614	28.5918	33.031	36.3244	32.7916
ENSMUSG00000000088	Cox5a	9	protein_coding	2101	-1.00813	2.24102e-05	0.000779375	35.9152	17.9324	43.6108	36.884	39.5986	42.6483	37.7195	38.2978	20.8171	11.683	13.6767	21.1599	28.9364	18.1795	17.5268	18.0248	13.8963
ENSMUSG00000078440	Dohh	10	protein_coding	2048	-1.16933	2.25345e-05	0.000783207	10.8881	5.59351	12.682	3.07778	13.5926	13.1698	8.73057	15.7311	4.73969	3.49426	2.81707	7.25262	6.0737	3.09542	4.11224	5.8381	4.43161
ENSMUSG00000031708	Tecr	8	protein_coding	2505	-0.819546	2.25566e-05	0.000783485	37.912	26.8286	39.8415	23.8307	31.6968	38.8051	27.281	36.9362	22.5374	15.5266	15.0934	25.0356	14.7728	17.8415	21.9575	18.0011	16.9152
ENSMUSG00000056025	Clca3a1	3	protein_coding	3899	3.23809	2.2597e-05	0.000784395	0	0	0.185039	0	0.243399	0	0	0	0.372006	1.06454	0.0718302	0	0.0797572	0.650364	0.595864	0.838605	0.813315
ENSMUSG00000047787	Flrt1	19	protein_coding	5872	2.47839	2.28116e-05	0.000791348	0	0	0.0409552	0.094716	0.296297	0.215792	0.0258051	0.0810825	0.190009	0.274209	1.35454	0.491852	0.132397	0.431841	0.741849	0.5319	0.642461
ENSMUSG00000033429	Mcee	7	protein_coding	956	-1.10608	2.30374e-05	0.000798682	25.4078	15.977	30.9416	15.7078	21.6737	36.3552	26.4697	23.4074	9.5701	7.52305	8.37854	11.8685	19.8424	11.1902	12.8801	11.4347	10.0656
ENSMUSG00000031255	Sytl4	X	protein_coding	5125	1.79628	2.30999e-05	0.000800347	1.1266	0.223522	1.45467	0.506433	1.3888	0.459169	1.09395	2.26059	3.91867	4.20997	0.819705	5.05176	4.09575	1.65444	2.58393	6.31328	4.60865
ENSMUSG00000031310	Zmym3	X	protein_coding	8021	1.07252	2.31171e-05	0.000800442	0.992881	1.06321	0.659613	0.993866	0.808491	0.835018	1.66244	0.534229	1.89178	2.55612	1.75281	1.64605	1.10494	1.89685	1.92616	2.84135	2.26305
ENSMUSG00000002781	Tmem143	7	protein_coding	7518	-0.929251	2.31402e-05	0.000800743	3.072	1.81156	3.45475	3.30438	3.4293	3.37092	2.84189	3.16651	2.28549	1.20889	0.990922	1.97571	1.61319	1.55998	1.56832	1.81108	1.45449
ENSMUSG00000024176	Sox8	17	protein_coding	3118	5.13748	2.31726e-05	0.000801365	0	0	0	0	0	0	0	0	0	0.137709	0.341325	0.0661632	0.0498675	0.101659	0.260791	0.0782582	0.0350702
ENSMUSG00000004934	Pias4	10	protein_coding	3695	-0.835432	2.31996e-05	0.000801798	8.56739	5.09823	11.2597	6.62289	6.50653	7.00558	7.62762	8.03191	3.86506	3.8638	3.45629	6.08562	3.95555	3.7316	4.29129	4.64905	4.29109
ENSMUSG00000015852	Fcrls	3	protein_coding	2334	1.94925	2.32432e-05	0.000802591	2.55909	1.36336	0.721261	1.11203	2.64292	2.1716	3.24609	1.08796	7.98318	6.57676	16.1272	2.07711	0.866036	8.69159	6.22127	5.58272	10.799
ENSMUSG00000104737	Gm42937	3	sense_intronic	752	2.5497	2.32515e-05	0.000802591	0	0.8463	0	0	0	0	0	0.211044	0.890213	0.666141	1.5642	0.685827	0.827057	1.26451	0.849601	1.42771	0.872463
ENSMUSG00000053470	Kdm3a	6	protein_coding	8225	1.02013	2.32914e-05	0.000803467	0.944049	1.17612	0.877163	1.26223	0.826899	1.12242	1.93439	1.04196	2.14329	2.78855	3.52764	1.85604	1.70137	3.21789	2.2809	1.71474	1.76819
ENSMUSG00000032263	Bckdhb	9	protein_coding	1805	-1.01681	2.33225e-05	0.000804039	34.0837	22.636	38.2384	20.0284	44.1645	40.9172	48.1026	50.2934	18.235	10.2091	12.6922	24.1156	21.3633	21.029	20.401	20.7103	17.3565
ENSMUSG00000094403	Mir692.2	4	miRNA	109	-1.98566	2.33641e-05	0.000804972	14.6127	4.67096	26.4759	3.40167	31.9239	19.9286	19.4622	24.7522	6.14165	1.31307	4.11106	8.51684	4.27945	2.90799	5.32861	4.92495	4.0128
ENSMUSG00000061242	Gm9104	17	processed_pseudogene	483	-1.76317	2.35065e-05	0.000809376	4.1221	1.58116	6.97069	4.60598	6.22195	8.61992	6.58814	2.95724	1.155	0.963057	0.347908	1.92202	3.86302	1.47657	1.80378	1.31351	1.47157
ENSMUSG00000085024	C230035I16Rik	13	lincRNA	917	4.12416	2.35456e-05	0.000810217	0	0	0.262256	0	0	0	0	0	0	0.897458	0.977329	0	0	1.1234	0.633389	0.957941	0.715477
ENSMUSG00000080873	Rpl30.ps3	2	processed_pseudogene	348	-2.9872	2.3602e-05	0.000811653	10.2981	0	3.4553	1.06546	11.8172	7.28235	4.35423	7.2968	0.961839	0.205639	0.160957	2.37123	0.893602	0.227709	0	1.12188	0.628441
ENSMUSG00000027160	Ccdc34	2	protein_coding	6558	1.30477	2.3664e-05	0.000813021	0.212516	0.271725	0.550066	0.424041	0.14471	0.276027	0.64696	0.193602	0.493386	0.867524	0.708919	0.770703	0.734994	1.25667	0.832524	0.75904	1.06714
ENSMUSG00000048652	Samd13	3	protein_coding	2591	5.65824	2.36711e-05	0.000813021	0	0	0	0	0	0	0	0	0.215309	0.0414295	0	0.915636	0.300052	0	0	0.395537	0.147712
ENSMUSG00000038126	Mphosph9	5	protein_coding	8544	1.45867	2.36879e-05	0.000813095	0.186421	0.372435	0.309618	0.0433967	0.314708	0.12712	0.159614	0.130026	0.822696	0.577928	0.629361	0.700211	0.272975	0.352438	0.611817	0.531199	0.620718
ENSMUSG00000020267	Hint1	11	protein_coding	872	-0.880932	2.39684e-05	0.000822214	161.196	89.9159	168.784	128.838	159.075	168.771	140.754	126.127	87.0067	43.6597	69.1171	90.728	117.685	76.5166	82.0605	69.2851	63.1389
ENSMUSG00000021745	Ptprg	14	protein_coding	11009	1.14516	2.40016e-05	0.000822843	0.343614	0.7862	0.436895	0.976716	0.35918	0.509726	0.674433	0.461311	0.831048	1.19932	2.16238	1.69587	0.762674	1.60516	1.02879	0.953073	1.11246
ENSMUSG00000034974	Dapk3	10	protein_coding	2532	-0.800645	2.40223e-05	0.000823042	19.0291	14.4777	22.8901	15.8885	16.6789	19.0169	18.1928	24.7586	13.484	8.36592	8.51701	14.3805	11.6062	8.66914	12.7312	10.1189	9.71701
ENSMUSG00000000142	Axin2	11	protein_coding	5506	1.61592	2.42586e-05	0.000830625	0.361601	1.08651	0.567809	0.538731	1.12034	0.657531	0.632969	0.201769	1.7427	2.7944	3.65215	1.12403	0.310635	2.37469	2.14141	1.85245	1.89662
ENSMUSG00000080776	Gm12174	11	processed_pseudogene	813	-1.00308	2.43888e-05	0.000834568	17.1425	7.82802	15.086	12.3138	15.5639	14.9179	13.4194	9.56527	6.86183	4.44515	7.92314	7.10493	10.9013	6.82288	5.57242	4.9222	5.38001
ENSMUSG00000062582	Rpl30.ps8	12	processed_pseudogene	345	-1.65238	2.45062e-05	0.000838066	270.657	48.3308	29.2769	59.6475	50.4305	235.586	99.2613	187.226	18.4339	25.6173	42.0505	38.8675	63.5468	42.7222	35.3541	42.5778	41.8378
ENSMUSG00000002010	Idh3g	X	protein_coding	2701	-0.723379	2.45687e-05	0.000839686	27.3473	16.3994	31.0739	25.5333	31.7977	26.9417	26.7038	28.9677	19.7866	13.8303	12.899	17.6815	17.2699	18.1311	17.3106	16.0264	13.4611
ENSMUSG00000117345	Gm7926	18	processed_pseudogene	375	-2.04528	2.46325e-05	0.000841347	5.30927	2.03654	1.92391	3.46063	3.37426	3.86173	5.25294	2.53929	1.48764	0.381667	0.298737	1.10025	1.65853	0.633943	0.929309	0.260276	1.31218
ENSMUSG00000028062	Lamtor2	3	protein_coding	1218	-0.906159	2.46647e-05	0.00084193	77.8082	37.4117	77.3987	54.9475	80.6426	72.0804	59.964	81.1769	47.1759	21.6215	33.0652	42.0046	48.6375	30.9034	32.9512	33.6163	35.4171
ENSMUSG00000040322	Slc25a24	3	protein_coding	3431	1.42712	2.48956e-05	0.000849017	1.45072	1.15004	1.05139	1.08068	0.230499	1.05519	1.01578	1.20266	1.72352	3.7648	5.01196	2.46522	0.453182	3.34894	2.77628	1.99133	3.21895
ENSMUSG00000062232	Rapgef2	3	protein_coding	14051	1.15579	2.4903e-05	0.000849017	0.311732	0.425758	0.462117	0.171524	0.180108	0.34784	0.636261	0.801942	1.14345	1.06954	0.908903	1.02774	0.586492	0.953102	0.744056	0.965547	0.99224
ENSMUSG00000039458	Mtmr12	15	protein_coding	7041	0.990291	2.4954e-05	0.000850232	0.45243	1.73544	0.922199	0.947886	1.0558	0.976949	1.63557	1.17209	2.10755	3.18123	1.86949	1.75796	1.72248	2.16086	2.61496	2.03081	2.57026
ENSMUSG00000058173	Smco4	9	protein_coding	1173	-1.07757	2.4983e-05	0.000850696	41.0755	16.0596	30.548	17.0692	43.9582	43.8271	28.9362	40.0484	17.8822	10.5239	10.1234	14.5094	22.4018	16.4836	13.3692	15.3104	19.0638
ENSMUSG00000024807	Syvn1	19	protein_coding	4859	-0.77679	2.52158e-05	0.000858097	27.4532	24.2046	29.5476	28.5774	25.2926	27.4191	33.8356	25.7051	19.4031	15.9723	10.4556	16.4944	15.1999	16.9608	20.7631	16.9837	13.5589
ENSMUSG00000030717	Nupr1	7	protein_coding	2514	-1.25134	2.52597e-05	0.000859064	2909.88	1550.29	4291.69	2351.82	3584.08	1614.98	1718.88	2063.49	1138.23	439.794	693.369	1729.19	1524.13	1310.72	822.687	856.962	976.527
ENSMUSG00000043811	Rtn4r	16	protein_coding	1938	-2.18249	2.52857e-05	0.000859418	0.719134	2.16737	0.620457	2.48718	1.38744	3.08236	1.72012	1.22837	0.0575714	0.406186	0.491343	0.691914	0	0.449779	0.50949	0.276997	0.338541
ENSMUSG00000040229	Gpr34	X	protein_coding	2090	2.49955	2.53131e-05	0.000859822	0	0.852617	0.115066	0.887037	0	0	0.217503	0	1.92184	1.45522	2.89446	1.28319	0.595165	1.47869	1.00045	1.00406	2.14512
ENSMUSG00000063611	Gm10134	2	lincRNA	1679	-1.39146	2.53817e-05	0.000861626	24.1905	4.47274	31.5114	9.71673	25.0583	17.0345	28.8795	17.0143	9.30331	5.56219	7.7064	9.03086	6.8529	7.69302	6.84943	7.90595	6.74068
ENSMUSG00000047557	Lxn	3	protein_coding	1508	-1.00627	2.55329e-05	0.000866225	19.6721	12.1544	17.7018	10.4497	19.7186	22.3272	15.3738	20.3118	12.134	5.26753	8.0231	9.30251	10.0015	7.14657	8.47347	8.12284	8.84652
ENSMUSG00000040605	Bace2	16	protein_coding	7887	2.44357	2.56789e-05	0.000870645	0.0757313	0.80692	0.426885	0.329082	1.06288	0.367224	0.614793	0.221347	5.10688	1.63776	0.994274	4.96975	1.75457	0.723404	1.69378	4.11477	3.07097
ENSMUSG00000021215	Net1	13	protein_coding	5217	1.42353	2.57004e-05	0.000870844	1.83183	1.46387	0.829749	0.568574	0.970173	0.902143	2.03314	0.669258	3.22936	5.09593	3.39278	2.17487	1.22196	2.97711	3.26202	2.82502	3.82521
ENSMUSG00000035623	Rsf1	7	protein_coding	19039	0.937471	2.62068e-05	0.000887461	0.428751	0.254046	0.378942	0.30186	0.348919	0.304249	0.573032	0.391783	0.720811	0.843836	0.997345	0.482179	0.547172	0.68259	0.838936	0.612618	0.67485
ENSMUSG00000014470	Rnf166	8	protein_coding	1985	-0.723769	2.64141e-05	0.000893933	15.647	16.9284	20.8383	18.4924	20.6376	17.5091	25.7253	27.1039	12.7593	11.9692	12.3031	11.8997	13.6296	11.8166	12.582	11.7764	12.3396
ENSMUSG00000020732	Rab37	11	protein_coding	5330	2.95606	2.65328e-05	0.000897403	0.336187	0.692537	0.18048	0	0	0	0.170575	0	2.63757	1.45005	0.199672	1.49014	0.700128	0.416285	1.166	2.17914	2.11312
ENSMUSG00000031862	Atp13a1	8	protein_coding	6273	-0.701337	2.65726e-05	0.0008982	13.8381	10.5309	17.7118	16.4319	18.5828	16.7658	18.8654	20.8217	12.5215	8.90967	7.99167	9.55352	9.79073	11.5334	11.5738	10.6815	9.84888
ENSMUSG00000027201	Myef2	2	protein_coding	5936	1.52367	2.66e-05	0.000898577	0.570192	1.17935	0.44565	1.21803	0.133228	0.30495	0.842385	0.507986	1.4097	1.63957	2.14201	2.13734	1.85976	1.61529	1.65361	2.68837	1.79608
ENSMUSG00000039286	Fndc3b	3	protein_coding	11485	0.919278	2.66756e-05	0.000900583	1.68154	2.23868	1.29824	2.88942	1.66638	1.38699	1.86028	1.1193	3.75959	2.79458	4.58445	2.6674	5.04976	3.51194	2.27068	2.92343	2.61828
ENSMUSG00000033862	Cdk10	8	protein_coding	4304	-0.878611	2.67413e-05	0.00090225	12.8599	3.81496	9.49887	6.33189	11.5392	11.1875	7.53412	10.251	5.52163	4.22325	4.08646	5.32039	4.37126	5.04474	5.16853	5.26116	5.61479
ENSMUSG00000021670	Hmgcr	13	protein_coding	7275	1.45406	2.68752e-05	0.000906214	0.41051	1.29471	1.02476	0.611598	0.500052	0.671821	0.83314	0.501749	1.80971	2.64609	1.22421	1.99916	1.79531	1.49227	1.97199	2.6363	2.48759
ENSMUSG00000031007	Atp6ap2	X	protein_coding	2618	0.772821	2.70837e-05	0.00091269	12.32	6.70937	8.9104	8.49767	7.37073	10.9939	10.8234	8.1232	17.8142	13.1344	12.281	14.6567	18.3519	12.9246	15.1306	19.4797	17.8976
ENSMUSG00000043300	B3galnt1	3	protein_coding	2028	2.0562	2.72453e-05	0.000917579	0.294523	0.439342	0.474337	0.457078	0.389962	0.0892596	2.5404	0.391286	1.48544	2.66419	7.78881	1.72931	1.45673	1.75835	1.11696	2.0695	4.07092
ENSMUSG00000029380	Cxcl1	5	protein_coding	1875	3.32523	2.73176e-05	0.000919454	0	0	0	0	0	0.289629	0.242444	0	0.297529	0.85875	0.507853	1.59536	0	1.98635	0.154885	0.390414	0.787311
ENSMUSG00000025986	Slc39a10	1	protein_coding	6095	1.64506	2.73959e-05	0.00092153	0.0653314	0.292366	0.11837	0.121667	0.389258	0.415793	0.720966	0.18227	0.622394	1.45004	1.85638	0.761555	0.102042	0.715071	1.06729	0.84072	0.807333
ENSMUSG00000006800	Sulf2	2	protein_coding	5871	1.34135	2.7526e-05	0.000925345	2.10255	2.77505	1.1879	3.25247	1.88585	0.739983	2.1938	1.02722	3.62979	5.64358	10.8668	1.9326	1.642	5.16948	5.25318	2.68489	6.42571
ENSMUSG00000030315	Vgll4	6	protein_coding	5396	1.23077	2.75667e-05	0.00092615	1.07002	1.86349	0.713088	1.54607	1.72942	0.436108	1.15134	0.70588	2.35718	4.098	3.36328	2.71443	1.26787	2.46716	3.4552	2.29719	2.41151
ENSMUSG00000020346	Mgat1	11	protein_coding	4733	-0.747095	2.76336e-05	0.000927835	24.9871	21.7832	19.8163	17.7831	21.9224	19.123	16.4557	13.8486	13.7669	12.0657	10.9588	12.9235	7.29306	10.3637	14.726	11.0534	11.1243
ENSMUSG00000025558	Dock9	14	protein_coding	13398	0.967385	2.76752e-05	0.00092867	1.02536	0.855017	0.753884	1.28686	0.637491	0.607988	1.76431	0.817337	1.76545	2.21129	1.64302	2.04788	1.50868	2.21203	1.91612	2.08349	1.67312
ENSMUSG00000041986	Elmod1	9	protein_coding	4434	3.46799	2.82567e-05	0.00094761	0	0	0	0	0.0713435	0.0408251	0	0	0.251631	0.169465	0	0.255894	0.210402	0.0893582	0.0785951	0.319182	0.295937
ENSMUSG00000015401	Cltrn	X	protein_coding	1544	3.54551	2.87592e-05	0.000963877	0.257898	0	2.95939	0.240143	1.22929	1.7586	5.00511	0.102789	28.9773	10.4053	1.01578	32.4009	13.0915	3.74659	6.09408	32.6188	23.7961
ENSMUSG00000117924	Tmem223	19	protein_coding	748	-1.01941	2.88804e-05	0.000967355	85.7077	34.3734	68.4815	48.8262	55.8242	46.4646	64.4193	53.892	45.047	16.9818	19.6196	30.8894	27.6467	22.3533	27.9538	34.2526	29.53
ENSMUSG00000102331	Gm19938	1	sense_intronic	3259	4.98886	2.89123e-05	0.000967838	0	0	0	0	0	0	0	0	0.171177	0.0658753	0.0171872	0.094951	0.19084	0.121575	0.106932	0.0898468	0.150988
ENSMUSG00000114515	Aldoa.1	7	protein_coding	799	4.88982	2.8996e-05	0.000970051	0	0	0	0	0	0	0	0	1.11713	0.626956	0.210312	0	0.194602	0.198355	0.508852	0.42755	0.342143
ENSMUSG00000033361	Prrg3	X	protein_coding	6087	1.87435	2.93004e-05	0.000979646	0.621464	0.669143	0.237052	0.213198	0.311816	0.594771	0.472978	0.156437	0.879829	1.36377	5.47525	0.576153	0.561969	1.23675	1.28816	0.633373	1.55391
ENSMUSG00000086742	Gm16201	7	processed_transcript	3469	3.05591	2.93298e-05	0.000980038	0	0	0	0	0	0.156545	0	0	0.128652	0.299123	0.274495	0.178406	0	0.182745	0.100459	0.112544	0.252174
ENSMUSG00000042408	Zmym6	4	protein_coding	7692	1.17444	2.93761e-05	0.000980991	0.20707	0.893566	0.375178	0.650748	0.370129	0.658933	0.748575	0.660241	0.841296	1.3211	2.20645	1.40803	0.54578	1.15382	1.2308	1.49095	1.46424
ENSMUSG00000032846	Zswim6	13	protein_coding	5550	1.72089	2.96192e-05	0.000988513	0.179367	0.733887	0.0433313	0.26723	0.313487	0.130464	0.218418	0.0571912	0.381963	1.096	1.23128	0.799168	0.168094	0.813845	1.55931	0.430863	0.945719
ENSMUSG00000035215	Lsm7	10	protein_coding	1601	-0.942381	2.96676e-05	0.000989432	17.7832	8.10926	12.3174	13.2008	14.819	15.49	11.3574	12.0937	5.99332	5.58733	4.40828	8.69771	10.1974	6.08799	8.56172	6.37075	5.87382
ENSMUSG00000110545	Gm7730	8	processed_pseudogene	454	-1.08262	2.96953e-05	0.000989432	39.9072	22.4288	34.4312	12.2505	19.5098	21.1321	20.6931	29.0144	14.4996	8.74828	8.51301	7.95197	19.5215	10.9963	12.6654	13.6516	9.87511
ENSMUSG00000035314	Gdpd5	7	protein_coding	6739	-1.02729	2.97003e-05	0.000989432	9.77909	6.34623	8.85017	7.40022	8.94231	9.64321	8.99405	9.56142	6.34109	2.51143	3.26653	4.16328	5.12213	4.72705	3.80087	4.62744	3.86185
ENSMUSG00000021643	Serf1	13	protein_coding	1300	-1.18664	2.98528e-05	0.000993915	15.0089	7.44119	22.384	10.6956	25.4286	22.2792	22.7291	15.6264	7.20935	3.7708	5.85984	11.9017	12.9174	9.14341	5.49543	7.69567	6.35064
ENSMUSG00000025804	Ccr1	9	protein_coding	2833	2.91964	2.98717e-05	0.000993946	0	0.40436	0.169777	0	0.167492	0.127793	0.267433	0	0.590752	1.55351	3.51936	0.254867	0.548841	1.09088	1.72216	0.189488	0.714067
ENSMUSG00000036781	Rps27l	9	protein_coding	816	-0.984415	2.9914e-05	0.000994577	327.925	154.893	343.64	292.172	316.337	389.101	301.755	297.573	149.311	65.5551	115.321	167.237	343.938	164.604	139.937	122.303	111.024
ENSMUSG00000038520	Tbc1d17	7	protein_coding	9726	-0.837096	2.99265e-05	0.000994577	6.91908	3.46804	6.42886	6.1187	8.73293	4.31794	4.76736	5.15638	3.87742	2.91739	2.86804	3.62706	2.25413	3.47085	3.11728	3.15611	3.58649
ENSMUSG00000043065	Spice1	16	protein_coding	5416	1.39369	3.002e-05	0.000997086	0.588176	0.423025	0.399631	0.753064	0.584079	0.167114	0.447643	0.117212	0.659222	1.75735	1.68577	0.685624	0.602884	1.28755	1.11531	1.28853	1.11045
ENSMUSG00000027695	Pld1	3	protein_coding	12961	1.77884	3.00496e-05	0.000997469	0.215058	0.422282	0	0.472023	0.256272	0.0977648	0.292275	0.37959	0.731713	1.24783	1.1366	0.676461	0.227934	1.41844	0.70356	0.86978	1.3077
ENSMUSG00000114940	Gm21378	13	processed_pseudogene	1246	2.29235	3.02571e-05	0.00100376	0	0.306461	0.386018	0.595155	0	0	0.364833	0	0.895452	1.20611	2.33763	1.07619	0.499155	1.08116	0.885678	0.705002	0.526559
ENSMUSG00000049760	Micos13	17	protein_coding	1169	-0.983121	3.03328e-05	0.00100539	64.7195	32.5558	76.1171	33.9381	63.8627	62.4041	51.33	44.3941	32.1644	16.3755	20.3161	28.6768	49.6121	25.2167	21.4639	24.5053	26.5187
ENSMUSG00000000078	Klf6	13	protein_coding	4391	1.14246	3.03426e-05	0.00100539	2.85656	5.71051	3.72427	4.39094	4.82682	2.30859	6.59114	6.46966	5.38682	13.4129	21.5838	8.97351	6.62173	10.6656	12.209	4.67901	8.18061
ENSMUSG00000032293	Ireb2	9	protein_coding	9479	0.839344	3.03859e-05	0.00100622	1.07121	2.02762	0.964087	1.70155	1.38495	1.54684	1.27885	1.57383	2.24818	2.42342	3.0905	2.5681	3.10022	2.39927	2.54901	2.63599	2.35909
ENSMUSG00000038467	Chmp4b	2	protein_coding	2027	-0.69566	3.04189e-05	0.00100671	97.0441	59.5288	88.033	66.1261	69.6815	76.2653	68.6993	81.0361	53.5574	35.4459	42.7767	51.3961	48.1725	45.4659	55.2164	44.5885	44.5865
ENSMUSG00000021194	Chga	12	protein_coding	2756	3.70353	3.04393e-05	0.00100679	3.25087	1.43171	34.555	16.9515	17.6189	7.42202	76.0385	8.6954	496.048	159.73	12.9668	523.34	202.2	40.0815	147.607	518.492	332.371
ENSMUSG00000004347	Pde1c	6	protein_coding	20520	2.64583	3.0534e-05	0.00100932	0	0	0	0	0	0.0352862	0.0221531	0.0232026	0.103309	0.0645179	0.0627828	0.105561	0	0.0540643	0.0424575	0.0975084	0.07194
ENSMUSG00000002688	Prkd1	12	protein_coding	3653	1.31604	3.06259e-05	0.00101175	1.30806	0.243905	0.987499	0.862755	0.909263	0.693747	0.622203	0.391007	1.34389	1.577	2.46869	2.62601	1.14923	1.54017	1.22428	2.72531	1.90081
ENSMUSG00000034701	Neurod1	2	protein_coding	2729	4.22083	3.06735e-05	0.00101272	0	0	1.05748	0	0	0	0.277624	0	2.49394	2.38629	0.0205252	6.76569	1.48137	0.377485	0.93646	8.06508	4.54785
ENSMUSG00000043483	Gm6863	12	processed_pseudogene	636	-0.773171	3.0705e-05	0.00101316	114.575	69.4456	93.3974	87.157	104.7	80.2629	110.072	111.044	59.997	37.9754	45.1804	62.7648	78.2323	61.1765	61.9174	55.2473	45.9058
ENSMUSG00000005575	Ube2m	7	protein_coding	2357	-0.826621	3.07371e-05	0.00101361	30.4939	21.979	30.6095	17.4615	34.3582	33.6386	30.2154	32.3202	19.7395	11.3705	14.1637	23.2817	19.9883	14.255	16.3378	13.1684	14.5443
ENSMUSG00000101939	Gm28438	1	unprocessed_pseudogene	345	-1.04698	3.07612e-05	0.0010138	719.636	240.916	889.461	599.161	1067.29	1291.79	885.446	810.088	349.273	260.218	334.293	421.563	624.2	465.58	291.756	449.118	346.113
ENSMUSG00000021701	Plk2	13	protein_coding	4491	-1.09334	3.08819e-05	0.00101717	22.7869	20.803	20.7235	8.75147	24.5476	17.7754	16.6339	10.8136	13.987	3.5853	7.0718	4.59356	6.61277	7.67549	8.17361	14.5612	9.03326
ENSMUSG00000054945	Gm9958	5	bidirectional_promoter_lncRNA	1869	2.16476	3.09397e-05	0.00101847	0.426105	0	0	0.198385	0.423137	0	0.486444	0	0.656665	0.938086	0.419574	1.65567	0.33277	0.720775	0.994445	1.27945	0.936105
ENSMUSG00000068250	Amn1	6	protein_coding	18886	1.07977	3.09895e-05	0.00101939	0.263552	0.229145	0.089136	0.157061	0.267997	0.134187	0.200581	0.10084	0.254032	0.413021	0.560547	0.349544	0.411645	0.402802	0.304464	0.413443	0.350291
ENSMUSG00000028542	Slc6a9	4	protein_coding	5141	-1.34827	3.10125e-05	0.00101939	67.1533	34.8105	66.2853	42.1195	64.7934	49.9288	65.4918	84.4001	33.6608	12.4166	16.2777	19.3014	31.3937	28.0841	23.5106	25.6397	19.6322
ENSMUSG00000018189	Uchl5	1	protein_coding	2921	-0.920773	3.10229e-05	0.00101939	15.8814	12.6368	21.5707	16.3748	22.0927	22.4336	17.2744	20.8637	11.0771	6.44332	7.72794	6.70941	17.1935	11.7738	10.8568	8.38702	8.66629
ENSMUSG00000027692	Tnik	3	protein_coding	19282	2.28034	3.10954e-05	0.00102117	0	0.0792139	0.0498888	0	0	0.0657156	0.0785848	0	0.138874	0.334023	0.165582	0.0534947	0.0564468	0.147948	0.216881	0.189821	0.224006
ENSMUSG00000022635	Zcrb1	15	protein_coding	3074	-0.829032	3.11751e-05	0.00102261	11.464	6.74926	17.1331	13.5696	14.2012	11.483	13.1613	11.7713	7.15027	5.57555	5.02916	7.75123	10.1162	6.05793	7.16103	7.49331	6.77649
ENSMUSG00000068130	Zfp442	2	protein_coding	2922	5.18129	3.11762e-05	0.00102261	0	0	0	0	0	0	0	0	0.152736	0.0979638	0.498406	0	0	0.135597	0.0795097	0.167015	0.0561339
ENSMUSG00000040711	Sh3pxd2b	11	protein_coding	9793	1.91085	3.12443e-05	0.00102424	0.569257	0.766847	0.589374	0.170379	0.436082	0.203329	0.0928381	0.064824	0.854488	2.42244	2.55099	0.884761	0.222283	2.32234	0.984538	0.707633	1.26734
ENSMUSG00000113389	Gm9512	13	processed_pseudogene	497	-1.82642	3.13153e-05	0.0010257	2.40359	0.768311	1.93552	2.23812	2.22773	2.91378	3.35372	1.59663	0.224494	0.359973	0.563513	1.03771	0.625701	1.1161	0.23373	0.981927	0.330026
ENSMUSG00000102929	Gm37154	1	TEC	1290	3.77219	3.13355e-05	0.0010257	0	0	0	0	0	0	0.117463	0	0.432455	0.221899	0.347368	0	0	0.245714	0.495271	0.643124	0.466216
ENSMUSG00000028614	Ndc1	4	protein_coding	4924	1.37424	3.13442e-05	0.0010257	0.363907	0.646241	0.0976803	0.225903	0.128488	0.330862	0.400052	0.386772	0.97434	1.06094	1.18306	0.586546	0.347351	0.869032	1.01443	0.822613	0.82167
ENSMUSG00000030064	Frmd4b	6	protein_coding	14302	1.33623	3.13945e-05	0.00102673	0.682127	0.961168	0.369931	1.27033	1.20545	0.784725	0.476767	0.466063	1.70067	2.13156	4.9269	1.05298	0.641429	1.93924	2.1402	1.36148	1.7738
ENSMUSG00000052727	Map1b	13	protein_coding	15846	1.94226	3.14438e-05	0.00102774	0.188468	0.586375	0.166943	0.432883	0.149724	0.445521	0.363375	0.0701084	1.22515	0.887419	1.37152	0.982924	1.59942	0.690112	0.769732	1.4906	1.43535
ENSMUSG00000022201	Zfr	15	protein_coding	5911	0.770201	3.14976e-05	0.00102839	3.36825	3.44533	3.13274	3.82637	2.75611	4.25674	2.79419	3.2756	3.86949	5.91411	6.7375	7.06735	6.57616	5.21493	4.43155	5.87008	5.84575
ENSMUSG00000032478	Nme6	9	protein_coding	2088	-0.960702	3.1501e-05	0.00102839	5.33978	5.36444	4.60707	5.68248	5.98435	7.10896	4.64451	5.24458	4.0611	1.66225	2.17292	2.81583	4.39354	3.33974	2.72606	2.85145	1.78058
ENSMUSG00000034610	Tut4	4	protein_coding	8684	1.54246	3.15722e-05	0.00103011	0.252196	1.59764	0.221547	0.448319	0.546414	0.16676	0.680512	0.0548268	0.642407	2.30329	2.0318	1.21155	1.11011	1.32315	1.56508	1.37684	1.63066
ENSMUSG00000054640	Slc8a1	17	protein_coding	18807	1.57483	3.15962e-05	0.00103029	0.359936	0.0812146	0.0767232	0.0690028	0.0841009	0.0770004	0.10474	0.118141	0.296627	0.534617	0.598641	0.290682	0.19842	0.282303	0.361332	0.262082	0.398277
ENSMUSG00000084808	X9430091E24Rik	8	processed_transcript	1211	2.62887	3.18635e-05	0.00103839	0	0	0	0	0	0.448435	0.375377	0	0.737066	1.21142	1.11009	0.511057	0	0.458051	0.431657	0.604481	0.993259
ENSMUSG00000019876	Pkib	10	protein_coding	11800	2.86349	3.20108e-05	0.00104258	0.0337453	0.0970807	0.0407608	0	0.0402123	0	0	0	0.349849	0.397233	0.166141	0	0.0263537	0.0873014	0.251032	0.281231	0.264105
ENSMUSG00000028081	Rps3a1	3	protein_coding	977	-0.766826	3.2046e-05	0.00104311	1563.23	941.533	1469.03	1159.02	1216.46	1335.87	1367.78	1254.37	787.18	525.549	700.078	808.189	1320.6	770.529	671.3	678.829	553.627
ENSMUSG00000002372	Ranbp3	17	protein_coding	6960	-0.672705	3.22942e-05	0.00105058	5.89283	8.06495	7.60166	8.23071	10.2037	7.10029	7.72876	8.55094	5.33821	4.62689	4.26537	5.40936	4.66907	5.10069	5.49941	4.94328	4.9097
ENSMUSG00000030110	Ret	6	protein_coding	6763	3.23113	3.23255e-05	0.00105098	0	0.357591	0.106679	0	0.163711	0	0.560133	0	2.49114	1.3703	0.0496938	2.01325	0.827669	0.281211	0.661289	3.05958	2.1666
ENSMUSG00000031529	Tnks	8	protein_coding	14888	0.871553	3.24053e-05	0.00105295	0.668651	0.632656	0.662282	1.09581	0.754296	0.64441	0.773514	0.810157	1.36394	1.22812	1.93759	0.949176	1.60834	1.64468	1.08455	1.32756	1.30369
ENSMUSG00000028756	Pink1	4	protein_coding	2673	-0.866171	3.24449e-05	0.00105362	48.1916	31.809	56.7709	52.3644	58.6993	47.4047	45.0103	43.9958	36.1058	19.2359	26.6759	24.3497	33.8546	24.5466	22.3158	22.8764	27.3065
ENSMUSG00000004945	Tmem242	17	protein_coding	1837	-0.890338	3.25929e-05	0.00105781	41.9438	16.6293	39.1433	29.4688	39.6928	35.4745	32.6646	31.9657	19.7394	10.9467	15.6727	18.6981	29.7092	18.1607	15.7456	17.7727	15.8934
ENSMUSG00000031068	Glrx3	7	protein_coding	5016	-0.731393	3.27039e-05	0.00106079	14.4084	10.0995	17.4518	15.8188	14.4105	15.1931	12.5971	12.9407	8.80842	6.29168	8.96702	9.99404	12.4303	8.26236	6.70442	7.92932	7.2376
ENSMUSG00000021611	Tert	13	protein_coding	5730	1.61984	3.27652e-05	0.00106216	0.243226	0.0666406	0.0839403	0.0970632	0.220829	0.284322	0.185112	0.0276973	0.389436	0.611966	0.371466	0.576047	0.325627	0.290419	0.243275	0.689868	0.648841
ENSMUSG00000078963	Hsbp1l1	18	protein_coding	1251	-1.53047	3.28195e-05	0.0010633	20.5304	12.9217	15.7635	11.1146	18.5857	29.9527	17.442	15.2235	9.98898	2.05935	4.70134	6.18396	11.0618	6.9678	2.87855	7.56798	4.02082
ENSMUSG00000104346	Pcdhga3	18	protein_coding	4720	3.75432	3.30483e-05	0.00107008	0	0	0	0	0	0.0383514	0	0	0.0945537	0.068227	0.237344	0	0.0329421	0.067155	0.0738328	0.0930543	0.115836
ENSMUSG00000022364	Tbc1d31	15	protein_coding	6366	1.56706	3.31719e-05	0.00107346	0.531677	0.55984	0.377771	0.14561	0.173921	0.0568704	0.261828	0.0249302	0.648478	0.786896	1.09105	0.550902	0.390793	0.784213	1.03098	0.7666	1.03921
ENSMUSG00000015176	Nolc1	19	protein_coding	3971	-0.821853	3.33413e-05	0.00107774	11.632	11.3148	18.2895	15.0329	14.2595	16.1827	20.8345	13.5485	7.08045	8.83944	4.86642	8.59786	11.1985	9.35908	9.97527	9.86851	7.31103
ENSMUSG00000061718	Ppp1r1b	11	protein_coding	2928	-1.99945	3.33608e-05	0.00107774	14.0075	6.04249	13.6343	13.1698	35.9769	43.2144	59.5655	69.1084	5.52532	8.81089	2.62083	7.75022	10.78	9.14757	7.24039	11.0504	8.73894
ENSMUSG00000089781	Gm15756	6	antisense	670	-3.68396	3.33627e-05	0.00107774	0.891481	0	0.717878	0	0.472145	1.35088	0.67848	2.84249	0	0	0.167203	0	0	0	0	0.0728385	0.163207
ENSMUSG00000023961	Enpp4	17	protein_coding	4560	1.24879	3.34373e-05	0.00107952	1.04788	0.865305	0.527388	0.528526	1.28338	0.635152	1.69471	0.939703	1.78615	2.77776	4.22555	0.814329	2.28456	2.17223	1.82143	2.30096	2.05029
ENSMUSG00000030279	C2cd5	6	protein_coding	12621	0.928814	3.34905e-05	0.00108061	0.725654	0.927825	0.400148	0.352538	0.739398	0.559363	0.780388	0.616161	1.38793	1.53944	1.45569	0.923522	0.862378	0.992027	1.42202	1.29922	1.10033
ENSMUSG00000022332	Khdrbs3	15	protein_coding	3662	1.63745	3.35667e-05	0.00108244	0.489317	0.139032	0.525372	0.151877	0.647878	0.494316	1.28273	0.390046	2.25462	1.31908	1.83549	0.929519	1.10395	0.800651	1.3323	1.97233	2.91139
ENSMUSG00000042165	Gm9774	3	protein_coding	1392	-1.3606	3.36179e-05	0.00108346	2.14545	2.1031	1.20936	0.799098	2.15891	2.86092	2.61254	1.59618	0.561073	0.796853	0.885265	1.25971	0.893602	0.455419	0.834509	0.701175	0.471331
ENSMUSG00000049717	Lig4	8	protein_coding	5202	1.32451	3.36648e-05	0.00108434	0.0765465	0.26915	0.0462301	0.392022	0.152027	0.243585	0.349544	0.274577	0.621997	0.37831	0.559916	0.555201	0.836914	0.426528	0.759239	0.572262	0.588575
ENSMUSG00000035901	Dennd5a	7	protein_coding	8677	1.03746	3.38063e-05	0.00108826	1.39967	2.18569	2.07868	4.27315	2.07805	2.14877	2.89887	1.39007	3.60038	6.00822	6.95242	4.35085	3.02838	4.70325	4.52499	4.36443	5.04085
ENSMUSG00000041203	Trir	8	protein_coding	902	-0.688006	3.38846e-05	0.00109015	82.5526	91.4409	101.581	84.4741	110.823	87.4989	90.0428	92.3729	61.2293	44.7464	53.2808	64.1533	68.4348	56.0498	58.8545	56.7551	54.3713
ENSMUSG00000032487	Ptgs2	1	protein_coding	4580	5.50245	3.4088e-05	0.00109606	0	0	0	0	0	0	0	0	0.073083	0.0546875	0.525888	0	0	0.0173019	0.0380449	0.11721	0.131314
ENSMUSG00000066456	Hmgn3	9	protein_coding	1869	1.60928	3.41386e-05	0.00109654	3.51536	3.88184	2.31611	1.88466	0.0846273	1.6465	3.97262	1.52846	9.84997	5.05418	3.08687	15.3978	6.15624	2.54391	5.68698	9.66113	7.51809
ENSMUSG00000095098	Ccdc85b	19	protein_coding	4715	-0.960936	3.41426e-05	0.00109654	12.5412	6.15496	11.5782	6.40905	12.9822	10.4426	12.3729	16.022	6.64944	3.03553	4.38364	8.00685	7.71663	3.69744	6.47954	5.55813	5.72834
ENSMUSG00000021549	Rasa1	13	protein_coding	7320	1.11062	3.42248e-05	0.00109833	0.734376	1.89534	1.83981	1.31698	0.47537	1.03863	1.13852	0.542027	1.90528	2.74714	3.03787	2.70553	2.74013	2.43574	2.49149	1.82007	1.91958
ENSMUSG00000061848	Gm5805	15	processed_pseudogene	456	-1.3232	3.42381e-05	0.00109833	39.2956	16.1896	64.3413	16.6689	40.5827	37.3152	36.8849	28.8872	9.54245	7.61137	9.08985	30.0849	22.8456	15.64	11.7183	9.09682	11.0308
ENSMUSG00000027560	Dok5	2	protein_coding	1768	5.70091	3.43557e-05	0.00110147	0	0	0	0	0	0	0	0	0.252428	0.161906	0.0633633	1.28352	0	0.179282	0.0985551	0.220823	0.711262
ENSMUSG00000064210	Ano6	15	protein_coding	12269	0.96347	3.4443e-05	0.00110363	1.57409	1.79477	1.68572	2.03992	0.773503	1.6082	1.70436	0.763194	2.65542	3.26928	3.55646	2.48854	2.06572	3.1971	3.02031	2.98324	2.91442
ENSMUSG00000059518	Znhit1	5	protein_coding	1860	-0.840588	3.48904e-05	0.00111732	16.5915	11.2913	19.0064	13.0571	21.5994	25.5956	16.7006	21.1607	9.95762	6.29058	10.9617	10.8139	11.9541	9.37281	9.86766	10.7836	11.17
ENSMUSG00000029410	Ppef2	5	protein_coding	2983	4.41783	3.5105e-05	0.00112354	0.066744	0	0	0	0	0	0	0	0.224418	0.551773	0.844986	0	0	0.106259	0.116826	0.0817998	0.109972
ENSMUSG00000110686	Gm45855	8	processed_pseudogene	880	-1.3948	3.51623e-05	0.00112473	3.39371	2.60353	3.00611	2.52806	3.77448	4.52546	5.51008	3.4266	1.14109	0.894532	1.14572	0.937713	2.12027	2.25122	1.71605	1.77461	0.49704
ENSMUSG00000009246	Trpm5	7	protein_coding	6398	3.81416	3.52044e-05	0.00112542	0	0	0.112764	0	0.222494	0.0565859	0.236835	0	1.06377	0.603998	0.0525287	2.75686	1.79838	0.272482	0.817031	1.60181	1.2391
ENSMUSG00000036339	Tmem260	14	protein_coding	21065	1.13002	3.54608e-05	0.00113297	0.0850642	0.416927	0.433828	0.246425	0.232766	0.249206	0.143866	0.195886	0.349577	0.560542	0.744538	0.474977	0.546215	0.628225	0.372231	0.569914	0.677428
ENSMUSG00000103756	Gm37285	1	TEC	1139	5.33711	3.55462e-05	0.00113504	0	0	0	0	0	0	0	0	0.685701	0.188488	0.540952	0	1.36512	0.487006	0	0.385616	0.0960042
ENSMUSG00000066800	Rnasel	1	protein_coding	6641	1.69161	3.56142e-05	0.00113656	0.359761	0.517491	0.0724255	0.977063	0.190536	0.272577	0.684508	0.119489	0.924037	2.2791	2.94362	0.652346	0.327784	1.30063	1.7317	0.551142	0.946778
ENSMUSG00000042050	Wdr60	12	protein_coding	8110	1.54939	3.58994e-05	0.001145	0.0981985	0.156946	0.237227	0	0.546081	0.424088	0.205524	0.176122	0.522785	0.604443	1.07054	0.508747	0.3451	0.771909	0.644558	0.565643	1.05169
ENSMUSG00000071076	Jund	8	protein_coding	1668	-0.937933	3.5972e-05	0.0011465	222.612	127.665	351.362	174.61	172.772	161.81	210.939	351.188	104.684	71.7556	105.041	157.011	208.341	87.8417	118.288	87.1001	101.416
ENSMUSG00000019997	Ccn2	10	protein_coding	2861	1.38951	3.59877e-05	0.0011465	3.5491	1.95752	2.68985	2.33277	1.71381	1.83486	3.07186	1.44227	2.37888	9.74261	5.57978	10.9241	2.11953	9.77725	3.00458	4.41792	6.66947
ENSMUSG00000026674	Ddr2	1	protein_coding	9264	1.65469	3.61456e-05	0.00115035	1.03159	1.14039	1.2201	0.760454	1.48539	1.03562	2.20814	0.890834	2.14379	4.70827	12.0926	1.42519	1.30915	4.21705	4.01883	1.26429	3.44666
ENSMUSG00000053647	Gper1	5	protein_coding	2537	-1.85484	3.61503e-05	0.00115035	3.06062	1.45496	1.13751	0.657673	5.17461	6.20757	1.97099	2.50225	0.923547	0.338491	1.05977	0.447234	0.122575	1.03075	0.93865	1.01951	0.926684
ENSMUSG00000100755	Rps23.ps1	3	processed_pseudogene	425	-1.08682	3.61731e-05	0.00115042	96.9722	49.1165	87.7077	47.5473	83.7363	106.907	107.673	93.7296	45.1544	20.4585	29.1268	38.8323	85.975	34.4939	37.9923	36.1707	30.3604
ENSMUSG00000043719	Col6a6	9	protein_coding	9166	2.53936	3.63537e-05	0.00115502	0.217213	0.124978	0.393556	0.505648	0.224328	0	0.165314	0.41555	1.82588	0.952502	2.52994	1.55297	0.814244	1.04608	1.04555	1.8688	1.73579
ENSMUSG00000061374	Fiz1	7	protein_coding	3785	-0.869767	3.63595e-05	0.00115502	7.78505	5.31329	9.08584	4.31027	7.89798	7.93898	7.56635	9.72778	4.15636	3.31816	2.95974	3.65175	6.2852	3.78942	4.52685	4.16459	3.95793
ENSMUSG00000022890	Atp5j	16	protein_coding	3130	-0.803621	3.64054e-05	0.00115582	37.5932	23.2608	37.4179	32.1028	41.0329	48.0595	30.257	32.7045	20.6036	13.8781	17.5198	20.7615	33.1341	19.393	20.0967	20.16	16.6993
ENSMUSG00000047423	AI837181	19	protein_coding	1542	-0.80621	3.65973e-05	0.00116124	19.1092	13.7024	24.1737	11.3014	22.2585	17.961	15.7227	14.6149	10.7811	8.81769	10.6432	8.76293	7.15925	11.9224	9.37897	10.9503	10.5307
ENSMUSG00000034165	Ccnd3	17	protein_coding	8775	-0.84889	3.66398e-05	0.00116192	9.39332	5.49749	10.4417	9.67624	11.9685	12.6455	8.25413	9.71223	4.74266	6.08384	8.17058	5.6188	4.04	5.44541	6.08949	3.76511	4.44249
ENSMUSG00000028402	Mpdz	4	protein_coding	12437	1.7205	3.67742e-05	0.00116552	0.544288	0.0716398	0.444741	0.193783	0.521421	0.130993	0.548261	0.382823	0.798426	1.26876	3.39132	0.505914	0.425066	1.17236	1.26092	0.612131	1.04627
ENSMUSG00000001604	Tcea3	4	protein_coding	1400	-1.53938	3.701e-05	0.00117232	50.7699	45.0947	41.742	24.2332	44.965	40.5998	44.0511	35.0286	20.6411	4.85603	10.4825	15.3249	22.4345	19.9805	11.0355	9.83007	12.0284
ENSMUSG00000060198	Gm11353	13	processed_pseudogene	627	-1.10526	3.71093e-05	0.0011745	12.3841	14.8193	13.808	11.5315	17.6584	16.1675	17.6419	12.6559	7.11791	3.99472	3.48407	10.1997	13.3912	7.20389	6.29914	6.4602	4.2728
ENSMUSG00000020376	Rnf130	11	protein_coding	8233	0.769314	3.71211e-05	0.0011745	3.50651	3.58676	3.44682	3.01741	3.78467	3.49592	4.04907	3.08428	7.42648	5.11534	5.80338	7.11627	4.83476	4.94726	4.86778	6.92342	6.63424
ENSMUSG00000032925	Itgbl1	14	protein_coding	4229	2.50633	3.72011e-05	0.00117636	0	0.331076	0.3412	0.613732	0.187005	0.0428041	0.107492	0.187639	0.765104	1.22683	1.97351	0.926848	0.441201	1.81758	0.686709	1.41939	2.3659
ENSMUSG00000118559	A930007A09Rik	16	protein_coding	3972	2.37621	3.72723e-05	0.00117794	0	0	0	0	0.318567	0.0911472	0.0762977	0	0.33708	0.477444	0.35255	0.259689	0.0782914	0.458858	0.146228	0.38088	0.523068
ENSMUSG00000028128	F3	3	protein_coding	2527	1.55409	3.73812e-05	0.0011807	0.866669	0.151108	0.380671	1.8341	0.625914	0.57307	1.61901	0.565235	1.23627	2.7328	3.30271	2.93893	1.66131	3.07313	2.02264	2.02778	2.83433
ENSMUSG00000039497	Dse	10	protein_coding	4980	1.78137	3.75902e-05	0.00118663	0.959506	1.4313	0.627782	0.0372271	0.762258	0.363491	0.791106	0.350554	1.00819	2.52912	6.6136	1.92627	0.811778	2.57778	2.20431	1.07795	1.95422
ENSMUSG00000034006	Slc66a2	18	protein_coding	6105	-0.917661	3.77741e-05	0.00119116	10.9577	8.36047	13.9054	6.74148	10.6223	9.22141	7.54534	9.30656	7.25546	2.50264	3.69751	6.28521	7.10578	4.63386	3.30129	6.1312	4.82711
ENSMUSG00000028246	Faxc	4	protein_coding	8362	2.73479	3.77767e-05	0.00119116	0	0	0.0287597	0	0	0.108239	0.0543628	0	0.133429	0.235347	0.0401912	0.098683	0.0371889	0.151625	0.166702	0.33266	0.241922
ENSMUSG00000038539	Atf5	7	protein_coding	1993	-0.972445	3.78278e-05	0.00119209	179.717	187.509	277.534	212.274	205.071	209.175	210.146	222.649	115.156	48.7616	94.0391	143.104	169.608	118.884	104.74	89.6944	93.3552
ENSMUSG00000022579	Gpihbp1	15	protein_coding	2554	-1.6357	3.79539e-05	0.00119539	5.06709	2.04331	8.56871	5.58931	8.97981	5.52836	6.40757	7.20824	2.88326	0.924653	0.701809	3.79638	2.9831	1.6134	1.93303	1.70061	1.4557
ENSMUSG00000037843	Vstm2l	2	protein_coding	1363	3.62627	3.79759e-05	0.0011954	0	0	0.176441	0	1.97275	0.265618	2.33461	0	13.5885	3.4915	0.657528	18.995	6.16015	0.988355	4.73007	11.9946	7.18027
ENSMUSG00000071669	Snx29	16	protein_coding	6435	1.96454	3.8001e-05	0.00119551	0.0618796	0.296698	0.298976	0.0288098	0.0491588	0.112521	0.164832	0.0493257	0.554832	0.967512	0.861741	0.0320586	0.434928	0.332487	0.866489	0.310936	0.314367
ENSMUSG00000069744	Psmb3	11	protein_coding	2300	-0.747549	3.81453e-05	0.00119937	32.375	23.1324	39.6284	19.2645	25.8571	29.6713	21.8726	26.9109	18.1428	12.7257	16.0246	13.9026	22.309	15.7108	17.0205	14.5557	16.2121
ENSMUSG00000061360	Phf5a	15	protein_coding	2166	-0.799199	3.87183e-05	0.00121669	19.7627	11.4003	24.7595	17.7174	22.7833	23.2332	21.7567	20.003	11.6415	9.31701	8.04252	12.0006	16.5106	11.6706	11.7451	12.6398	10.9298
ENSMUSG00000020877	Scrn2	11	protein_coding	2050	-1.06045	3.93439e-05	0.00123565	12.4315	7.6991	11.2619	8.31998	13.6565	9.80149	7.68724	10.5288	6.20456	2.96723	2.97826	8.05061	5.3093	4.02012	4.70321	5.59435	4.21393
ENSMUSG00000039148	Sart1	19	protein_coding	5902	-0.692127	3.94169e-05	0.00123725	18.1151	12.9181	17.5212	14.8891	17.3926	14.4766	17.0731	12.0199	13.4788	8.71797	6.89962	10.9056	7.71901	9.37165	10.3626	9.4015	9.75468
ENSMUSG00000076441	Ass1	2	protein_coding	2414	-1.17533	3.95585e-05	0.00124099	10.392	6.22181	7.37207	9.52297	6.09348	8.17357	11.9263	8.67818	2.91181	3.63149	2.6916	3.84563	1.61026	4.53004	5.50983	5.31685	3.82766
ENSMUSG00000054672	X5830411N06Rik	7	protein_coding	5532	5.42902	3.9699e-05	0.00124469	0	0	0	0	0	0	0	0	0.0201687	0.20051	0.101253	0.0745831	0	0.0716222	0.0944932	0.097039	0.0889496
ENSMUSG00000026743	Mllt10	2	protein_coding	5907	1.28397	3.98895e-05	0.00124995	1.31451	1.68074	0.732826	1.78894	0.428423	1.10321	2.43695	0.161204	2.54992	3.86464	3.46111	1.44935	2.79018	3.23303	3.44145	2.94116	2.7675
ENSMUSG00000083481	Rps8.ps2	2	processed_pseudogene	624	-1.50211	3.99162e-05	0.00125008	9.25293	4.69154	9.24958	2.0797	6.59035	6.38206	4.37098	3.5607	1.60923	1.03215	1.16694	3.47134	2.99013	2.28585	1.95468	1.48595	2.54096
ENSMUSG00000044080	S100a1	3	protein_coding	694	-0.947423	4.03039e-05	0.00126151	74.8767	37.7816	75.5426	29.1176	68.8284	53.7317	48.9079	70.6628	32.3145	22.5309	40.6781	31.9552	25.541	31.0577	27.4508	26.7918	29.3855
ENSMUSG00000113902	Ndufb1.ps	12	protein_coding	1153	-1.00916	4.0556e-05	0.00126868	36.6077	14.9031	44.0097	20.4203	38.9591	54.6352	39.9517	33.035	16.1602	10.9237	15.6915	20.3971	30.7467	16.6321	16.0695	14.4755	17.2132
ENSMUSG00000032249	Anp32a	9	protein_coding	3166	-0.703371	4.05973e-05	0.00126926	46.3471	23.5591	50.5893	41.9852	52.1566	47.7418	38.2408	34.7387	24.9859	23.9258	21.1067	31.9284	22.9841	29.4095	25.3168	26.8518	25.0576
ENSMUSG00000020290	Xpo1	11	protein_coding	7181	0.969098	4.0812e-05	0.00127525	1.66354	2.12701	1.40656	2.16861	1.36561	1.31081	1.7725	1.83436	1.75571	5.05751	5.15592	3.74902	2.42508	2.61531	3.43751	2.81353	3.03789
ENSMUSG00000041886	Macc1	12	protein_coding	8406	2.88275	4.09021e-05	0.00127735	0	0	0	0.0661637	0	0.0215344	0.0901304	0.03776	0.252188	0.166009	0.0732982	0.0858956	0.0739885	0.490201	0.234925	0.214807	0.305698
ENSMUSG00000023175	Bsg	10	protein_coding	1814	-0.912004	4.094e-05	0.00127781	221.927	116.408	218.747	175.784	258.79	288.292	212.923	223.885	127.135	78.131	93.1288	159.158	141.515	111.132	103.516	109.522	103.381
ENSMUSG00000035578	Iqcg	16	protein_coding	6164	2.65164	4.11548e-05	0.00128265	0	0	0	0.120305	0	0	0.0737479	0	0.325814	0.220585	0.136307	0.184074	0	0.244259	0.10365	0.102924	0.133049
ENSMUSG00000060739	Nsa2	13	protein_coding	4275	-0.676963	4.11566e-05	0.00128265	37.1649	22.4198	25.6522	20.9459	23.235	25.7872	30.0928	27.6203	16.3902	15.0658	16.2471	15.6834	20.9498	19.6485	15.7602	15.5138	14.6438
ENSMUSG00000028461	Ccdc107	4	protein_coding	1547	-1.05268	4.11646e-05	0.00128265	30.373	11.848	27.0492	15.2195	44.9865	37.9121	23.6057	33.5467	15.5063	8.48851	10.1381	16.5357	19.4987	12.4985	10.4375	13.4071	15.5152
ENSMUSG00000001666	Ddt	10	protein_coding	773	-1.14372	4.12762e-05	0.00128541	13.3934	7.40978	20.8445	6.71532	18.0062	15.6898	16.6621	11.7027	6.49521	5.83239	4.78249	6.1382	6.63786	5.94578	6.16133	6.1239	7.92177
ENSMUSG00000070284	Gmppb	9	protein_coding	2785	-0.880867	4.13401e-05	0.00128601	16.0136	17.093	20.7244	16.4422	18.9689	24.6341	19.1517	23.8201	11.7783	6.39823	6.47621	8.74076	14.0133	10.8977	12.9302	12.6867	12.0146
ENSMUSG00000019797	Mtres1	10	protein_coding	4141	-1.09038	4.1342e-05	0.00128601	10.5775	3.043	10.7439	5.95435	11.5733	14.1632	12.1485	13.9121	5.49649	2.3762	3.13814	6.75035	6.83376	4.51613	4.92314	4.77293	4.67393
ENSMUSG00000004865	Srpk1	17	protein_coding	12376	-0.678398	4.13692e-05	0.00128614	6.96584	5.20406	8.37514	6.89074	8.03878	7.50343	5.1913	5.50134	4.25522	3.66313	3.62076	4.75069	4.89979	4.5717	4.15809	4.38491	3.42819
ENSMUSG00000111942	Gm5182	12	processed_pseudogene	6092	2.16016	4.14145e-05	0.00128682	0	0.188042	0	0.639069	0.103853	0	0.149239	0.0260515	0.567757	1.05723	0.965427	0.931248	0.229708	0.377223	0.495774	0.528713	0.511563
ENSMUSG00000025318	Jph3	8	protein_coding	4457	3.5631	4.14704e-05	0.00128784	0	0	0	0.0415954	0.141951	0	0.0339976	0	0.275366	0.505771	0.0125675	0.208287	0.313974	0.0177794	0.234569	0.733614	0.920031
ENSMUSG00000036095	Dgkb	12	protein_coding	11377	3.37141	4.15676e-05	0.0012899	0	0	0	0	0.0139025	0	0.0399562	0	0.0686484	0.059756	0.196935	0.108797	0.054667	0.139304	0.0153156	0.0557637	0.062474
ENSMUSG00000098188	Sowahc	10	protein_coding	4482	1.14263	4.15833e-05	0.0012899	0.533059	1.24955	1.01948	1.86135	0.846953	0.605818	0.709967	0.672781	1.66787	3.12148	1.82461	3.03784	1.28358	2.40451	1.33477	1.7857	2.14696
ENSMUSG00000045055	Rpsa.ps2	10	processed_pseudogene	880	-1.24499	4.16264e-05	0.00129051	21.4935	13.4516	17.4901	9.26954	21.209	25.3014	18.2521	25.6093	7.22691	3.37482	4.58289	20.0436	12.545	4.95268	6.99622	4.76927	8.38755
ENSMUSG00000070327	Rnf213	11	protein_coding	16888	1.4981	4.19349e-05	0.00129935	1.04925	1.98975	0.968336	0.614749	1.67647	0.664563	1.04081	0.789392	1.74416	5.13159	7.49916	1.41701	0.57083	3.08751	4.01703	1.99969	2.49609
ENSMUSG00000103580	Gm10417	5	TEC	3522	4.30845	4.20107e-05	0.00130097	0	0	0	0	0	0	0.0430231	0	0.126716	0.0507968	0.652055	0.117148	0.441473	0.0449988	0.0494734	0.0277125	0.124189
ENSMUSG00000081506	Amy2.ps1	3	unprocessed_pseudogene	1117	-3.38328	4.20835e-05	0.0013025	13.7247	3.30459	31.8643	65.227	52.6756	32.4115	57.6536	119.917	0.29966	0.128133	1.05307	0.184688	4.17601	1.06414	0.25999	22.4567	10.8174
ENSMUSG00000041633	Kctd12b	X	protein_coding	4906	1.3562	4.21666e-05	0.00130434	0.284077	0.908056	0.686271	0.755772	0.709276	0.184487	0.741267	0.485239	1.79664	1.63371	1.50708	1.95532	1.3945	1.32448	1.04183	1.62142	1.54907
ENSMUSG00000001763	Tspan33	6	protein_coding	5195	1.42709	4.23606e-05	0.00130961	0.728172	0.41652	0.509216	0.642355	0.487141	0.104534	0.670862	0.213848	1.33158	1.43263	0.700838	2.02524	0.897902	0.915221	0.883246	1.70031	1.50499
ENSMUSG00000062743	Zfp677	17	protein_coding	2917	1.72065	4.25823e-05	0.00131573	0	0.567256	0.247332	0.317776	0.216892	0.372338	0.571409	0	0.650239	1.30024	1.30576	0.388972	0.852858	0.733479	1.09513	1.28822	1.10586
ENSMUSG00000028256	Odf2l	3	protein_coding	11140	1.54974	4.26153e-05	0.00131602	0.303829	0.159961	0.237467	0	0.141983	0.081247	0.394461	0.156711	0.590918	0.562094	0.703936	0.361112	0.33498	0.547729	0.422318	0.587023	0.746006
ENSMUSG00000038782	X1700028J19Rik	7	protein_coding	2471	-1.40073	4.26948e-05	0.00131774	4.35098	6.54189	4.18496	2.5509	3.39253	3.95589	6.68412	4.239	1.26429	0.724024	1.26942	1.29405	3.64963	2.56553	1.17527	1.26399	2.27902
ENSMUSG00000019948	Actr6	10	protein_coding	1983	1.41988	4.28666e-05	0.0013223	0.200804	0.577686	0.121275	0.18698	1.51548	0.456426	0.840545	0.400165	1.06903	1.89462	1.77954	1.30041	1.80343	1.27875	0.849406	1.55043	1.95758
ENSMUSG00000091561	Gm6665	18	processed_pseudogene	658	-1.53419	4.29559e-05	0.00132432	19.0625	6.57696	17.9088	18.3137	15.6245	14.3054	15.1988	9.16536	1.69564	3.04521	3.83069	4.85957	14.1781	6.74407	5.38448	3.33751	2.65894
ENSMUSG00000039041	Adrm1	2	protein_coding	4457	-0.747049	4.31721e-05	0.00133024	13.2225	12.1943	15.5937	13.6017	15.0823	13.8495	12.8511	18.5518	9.66284	7.73909	6.53508	7.54462	12.7683	7.36068	8.4966	9.49319	7.58106
ENSMUSG00000058163	Gm5431	11	protein_coding	3862	2.7671	4.32096e-05	0.00133066	0	0.0329579	0.186812	0	0.0819102	0	0.156942	0.0821882	0.491131	0.704137	0.681672	0.480754	0.161043	0.595039	0.330865	0.189546	0.56628
ENSMUSG00000019578	Ubxn6	17	protein_coding	5685	-0.730525	4.34605e-05	0.00133764	13.0981	8.79902	12.5215	11.0224	10.8784	14.5515	13.6201	14.4608	9.49894	5.36247	5.51757	8.07406	9.95553	6.84402	6.97799	7.70012	7.2803
ENSMUSG00000003955	Fam162a	16	protein_coding	850	-0.948675	4.36419e-05	0.00134248	22.7205	22.4618	38.1953	20.7201	28.8425	35.7778	16.4006	36.7823	13.7826	13.0075	16.0791	14.8048	17.3779	13.7044	12.8463	13.5497	14.151
ENSMUSG00000063754	Gm10136	19	processed_pseudogene	435	-1.26375	4.37646e-05	0.00134551	11.4424	5.55951	13.2684	7.67134	9.81736	23.7197	17.4169	20.0662	9.23365	4.77084	5.40817	4.74245	7.14882	4.91852	4.80677	6.73128	3.64496
ENSMUSG00000032583	Mon1a	9	protein_coding	2826	-0.961271	4.37915e-05	0.00134559	11.695	9.05308	11.3181	8.20023	10.4662	13.5155	8.4718	11.0072	5.80371	4.57078	3.09202	5.21947	7.81285	5.35576	4.87098	6.33767	5.41714
ENSMUSG00000025825	Iscu	5	protein_coding	2176	-0.805781	4.39934e-05	0.00135104	27.7236	21.1749	35.9186	27.8597	29.5839	28.2841	35.166	32.0912	19.0228	11.7078	20.799	14.4104	20.7935	15.6228	19.9389	13.9273	16.8847
ENSMUSG00000026411	Tmem9	1	protein_coding	2726	-0.903273	4.40987e-05	0.00135353	16.1411	13.4474	14.4682	8.29702	12.4168	14.1441	13.3962	17.7568	9.29095	4.62033	6.86295	6.84881	8.21353	7.3836	7.77691	7.87703	7.42095
ENSMUSG00000050138	Kcnk12	17	protein_coding	1972	5.09745	4.44682e-05	0.00136411	0	0	0	0	0	0.0917943	0	0	1.18815	0.326604	0	0.575371	0.551931	0.120552	0.147266	1.28686	0.914936
ENSMUSG00000015766	Eps8	6	protein_coding	12355	1.07339	4.46434e-05	0.00136873	0.660704	0.741758	0.720202	1.24544	1.24179	0.322331	0.821718	0.629427	1.55327	1.37854	3.53171	1.44433	1.37176	1.35973	1.64538	1.00724	1.82764
ENSMUSG00000024039	Cbs	17	protein_coding	7485	-1.82354	4.48035e-05	0.00137287	79.107	51.9847	89.834	78.0202	98.3455	97.0994	70.3888	78.9393	33.3453	8.37047	11.5094	22.6141	48.339	25.7367	19.8029	21.6658	13.2577
ENSMUSG00000055065	Ddx17	15	protein_coding	7643	0.691286	4.48832e-05	0.00137456	15.5777	22.5157	21.3334	18.4105	21.8328	20.3921	22.0857	15.9058	28.8751	34.1661	35.3829	31.7421	20.303	34.7433	36.2945	34.4096	31.1464
ENSMUSG00000070577	Gm572	4	protein_coding	1385	3.71652	4.49992e-05	0.00137735	0	0	0	0.669281	0	0.914895	0.54703	0	4.18903	3.15185	0.0404427	6.33041	1.68397	0.400505	1.30003	7.78714	7.46098
ENSMUSG00000096995	X2810029C07Rik	12	bidirectional_promoter_lncRNA	1954	2.96454	4.51432e-05	0.00138055	0	0.19542	0	0	0	0	0.155094	0	0.3426	0.347924	0	0.95019	0.0795736	0.648867	0.178347	0.724284	0.671538
ENSMUSG00000024953	Prdx5	19	protein_coding	2139	-0.833356	4.51537e-05	0.00138055	45.7021	30.4076	45.4219	20.5412	38.8951	35.7128	31.3114	33.2399	20.7603	15.2392	24.7463	21.5073	24.4243	16.2635	20.0938	18.0925	16.4867
ENSMUSG00000082475	Gm7206	14	processed_pseudogene	508	-1.17233	4.53923e-05	0.00138708	25.867	17.5391	36.4521	21.1667	34.8718	32.0702	26.8454	28.4295	15.8135	6.55051	10.8057	17.6652	26.9347	9.04741	8.3464	8.64599	9.14827
ENSMUSG00000046378	Asphd1	7	protein_coding	1672	3.66989	4.54686e-05	0.00138865	0	0	0.143833	0	0	0	0.453132	0	2.46903	0.620608	0	1.23383	0.650961	0.23697	0.312641	2.01395	1.8312
ENSMUSG00000041907	Gpr45	1	protein_coding	7238	3.63993	4.55255e-05	0.00138962	0.137536	0	0.0332259	0.179295	0	0	0.0628049	0	1.54149	0.133475	0.00773876	1.05457	0.816316	0.065689	0.232712	1.26084	0.710057
ENSMUSG00000042529	Kcnj12	11	protein_coding	2750	5.73364	4.5566e-05	0.00139009	0	0	0	0	0	0	0	0	0	0.130114	0	0.862696	0.339244	0.0576312	0.0844826	0.248445	0.258461
ENSMUSG00000074892	B3galt5	16	protein_coding	6159	3.01055	4.57584e-05	0.00139519	0.161631	0	0.0780935	0	0	0	0.0738077	0	0.634042	0.29048	0.127323	0.0502428	0.2777	0.0771971	0.264051	0.570503	0.479366
ENSMUSG00000029309	Sparcl1	5	protein_coding	2937	1.27942	4.59112e-05	0.00139908	6.98231	7.02075	11.0541	10.4783	9.47826	10.7859	18.8829	7.99741	15.9933	34.9772	29.58	17.7709	8.94697	41.3347	25.5505	16.3836	35.1465
ENSMUSG00000035775	Krt20	11	protein_coding	1927	3.4756	4.59763e-05	0.00140029	0	0.0660527	0.1248	1.25069	0.0820802	0.0939379	0	0.329435	0.3474	1.54118	1.39524	0.160584	0	9.70488	0.934373	2.2033	8.31323
ENSMUSG00000023439	Gnb3	6	protein_coding	2632	-3.00295	4.60061e-05	0.00140043	0.832094	0.38688	0	0.563498	0.54085	0.825312	0.863567	0.78388	0	0.23111	0.170253	0.0783802	0	0	0.0441351	0	0.0623188
ENSMUSG00000115584	Gm5854	14	processed_pseudogene	773	-0.920376	4.60579e-05	0.00140124	51.7705	57.6316	61.2889	65.2345	34.5802	56.4365	108.99	55.434	42.7241	26.7549	29.9993	33.7601	48.2753	36.3923	27.726	25.1901	22.2093
ENSMUSG00000037710	Cisd1	10	protein_coding	1084	-1.10468	4.61075e-05	0.00140172	45.1826	14.0904	39.9336	45.3215	46.4	53.9381	45.9894	41.8725	19.2474	9.83655	12.8665	22.4567	29.5482	16.5942	20.3072	25.3463	18.1071
ENSMUSG00000063193	Cd300lb	11	protein_coding	2917	2.79383	4.6129e-05	0.00140172	0.136508	0	0	0	0	0.0620564	0.467516	0.326442	0.57374	0.613323	2.16986	1.02547	0.213215	0.597649	1.25442	0.284412	1.38701
ENSMUSG00000022559	Fbxl6	15	protein_coding	2170	-0.754066	4.61496e-05	0.00140172	19.9097	13.1389	18.6185	12.217	22.3039	20.3541	16.8984	14.7735	9.20351	8.52485	9.06019	12.3113	11.6078	10.6996	11.4558	10.8174	8.56649
ENSMUSG00000052415	Tchh	3	protein_coding	5823	2.86053	4.63076e-05	0.00140575	0	0	0	0	0	0	0.130111	0	0.095804	0.227358	0.240482	0.159426	0	0.0408258	0.259338	0.00838087	0.206566
ENSMUSG00000006403	Adamts4	1	protein_coding	4810	3.62113	4.63509e-05	0.00140629	0	0	0	0	0.0986498	0	0	0	0.185569	0.260363	0.477451	0.321669	0	0.148271	0.0966018	0.101459	0.0795677
ENSMUSG00000040813	Tex264	9	protein_coding	2874	-0.730348	4.64816e-05	0.00140948	16.4183	10.5848	16.6518	12.2562	15.4646	16.817	18.0314	10.8233	11.1418	8.12984	8.78982	8.32652	8.71029	8.54742	8.18481	8.47324	9.0363
ENSMUSG00000079262	Slco1a6	6	protein_coding	3808	4.01104	4.6634e-05	0.00141333	0	0	0	0	0	0.190145	0.119375	0	1.67008	0.253701	0	1.4898	0.408316	0.0416191	0.106768	1.2303	0.890181
ENSMUSG00000031093	Dock11	X	protein_coding	9240	1.69347	4.69917e-05	0.00142339	0.797252	0.702539	0.416431	0.46147	0.222531	0.156726	0.377178	0	1.19543	2.00979	2.55211	0.89306	0.656275	0.891911	1.59662	0.734139	0.857985
ENSMUSG00000111443	Gm46123	9	lincRNA	6424	6.19483	4.74591e-05	0.00143677	0	0	0	0	0	0	0	0	0.451573	0.089119	0	0.305078	0	0	0.0271241	0.151936	0.136175
ENSMUSG00000023039	Krt7	15	protein_coding	7049	1.61304	4.76766e-05	0.00144256	0.932078	0.722279	1.4329	1.23611	2.15409	1.46376	1.33277	2.36403	4.6535	4.48725	4.10821	4.58015	2.22786	3.0465	3.74907	6.41783	6.78679
ENSMUSG00000031428	Zcchc18	X	protein_coding	4876	2.40721	4.81258e-05	0.00145472	0.489986	0.730914	0.443889	0.34219	0.194629	0	0.310761	0	2.63145	2.08406	0.264213	2.60198	0.669652	0.568806	1.69147	2.48213	2.09682
ENSMUSG00000036800	Fam135b	15	protein_coding	19492	3.68378	4.8131e-05	0.00145472	0	0	0	0	0	0	0.0310953	0	0.0858609	0.029371	0	0.0687938	0.119654	0.0162616	0.0297978	0.0876289	0.117809
ENSMUSG00000094491	Igkv1.133	6	IG_V_gene	374	6.76467	4.82148e-05	0.00145646	0	0	0	0	0	0	0	0	0.298324	0.382687	1.04837	0	0	1.27128	21.5866	0.782916	3.94708
ENSMUSG00000038570	Saxo2	7	protein_coding	4784	2.44522	4.84339e-05	0.00146228	0	0.159637	0	0	0	0	0.0950213	0	0.116611	0.11967	0.386378	0.409661	0	0.182206	0.254958	0.224423	0.194286
ENSMUSG00000072966	Gprasp2	X	protein_coding	4540	2.64291	4.84698e-05	0.00146257	0.306978	0.14018	0	0	0.801294	0.0797438	0.467265	0	1.40081	1.71025	0.444157	3.06719	0.513723	0.628357	0.729221	2.37559	2.03524
ENSMUSG00000022619	Mapk8ip2	15	protein_coding	5700	3.76541	4.87185e-05	0.00146927	0.0349294	0	0.168764	0	0	0	0.558258	0	2.30976	0.841174	0.0589612	1.93629	1.20025	0.111218	0.713285	2.80824	1.93758
ENSMUSG00000037386	Rims2	15	protein_coding	10389	2.39526	4.87567e-05	0.00146962	0	0	0	0.142759	0.0761231	0	0.0437561	0.168039	0.214791	0.247979	0.177922	0.417002	0.284363	0.152551	0.15654	0.516719	0.457856
ENSMUSG00000030714	Sgf29	7	protein_coding	1802	-0.962849	4.8861e-05	0.00147197	9.50188	7.91107	10.9434	6.68724	13.605	16.6754	9.58607	14.6199	6.19164	6.27463	3.88549	5.49514	7.50685	4.83724	6.99431	6.12053	4.46012
ENSMUSG00000060183	Cxcl11	5	polymorphic_pseudogene	3794	5.21793	4.90219e-05	0.00147601	0	0	0	0	0	0	0	0	0.117631	0.179189	0.265745	0	0	0.0626591	0.199015	0.0257258	0.0864645
ENSMUSG00000030638	Sh3gl3	7	protein_coding	4319	5.23993	4.91098e-05	0.00147786	0	0	0	0	0	0	0	0	0.232498	0.157408	0.103752	0.119412	0	0.0550425	0.188272	0	0.012659
ENSMUSG00000035258	Abi3bp	16	protein_coding	7416	2.1358	4.91913e-05	0.00147951	0.295317	0.566391	0.324284	0.349983	0.405232	0.122046	0.40865	0.428008	0.586753	2.75983	4.90946	0.458994	0.314496	1.94474	1.77785	0.480384	1.17223
ENSMUSG00000033569	Adgrb3	1	protein_coding	18559	6.47454	4.96839e-05	0.00149351	0	0	0	0	0	0	0	0	0.0420827	0.0134958	0	0.211199	0.00837797	0.0213489	0.0125183	0.0920342	0.0854333
ENSMUSG00000080374	Gm22953	2	miRNA	101	-1.31887	5.00462e-05	0.00150358	136.017	28.9854	157.151	97.2843	208.281	249.124	208.538	263.985	106.05	28.3416	65.9957	119.489	53.8815	56.4899	60.3821	53.1505	66.5836
ENSMUSG00000027523	Gnas	2	protein_coding	11387	-0.665819	5.01719e-05	0.00150654	49.8312	38.3404	46.3998	45.7331	41.2958	48.3426	37.9916	42.1607	34.7252	24.1077	21.7422	28.3167	31.8566	26.4862	25.8657	29.4988	25.6879
ENSMUSG00000025241	Fyco1	9	protein_coding	8862	0.862984	5.02125e-05	0.00150695	1.28059	2.02516	1.35685	1.23426	1.3029	0.67407	1.65856	1.0387	1.92628	3.06858	3.1919	2.19985	1.64926	2.43219	2.73958	2.42302	2.01744
ENSMUSG00000038000	Acd	8	protein_coding	3625	-0.860189	5.02809e-05	0.00150781	7.90898	6.17984	6.10344	6.6485	5.89041	5.84253	6.9807	6.87359	4.24748	3.2672	2.78134	4.32512	2.10175	2.49205	3.95757	5.26386	3.95164
ENSMUSG00000079941	Cox5b.ps	13	protein_coding	390	-1.26399	5.02957e-05	0.00150781	26.0358	20.8876	40.6981	10.4579	24.3336	48.2716	22.1463	26.8578	8.86865	8.53246	10.3409	18.5138	11.9605	9.54978	10.4249	12.5133	12.0564
ENSMUSG00000029260	Ugt2b34	5	protein_coding	4312	2.39627	5.04384e-05	0.00151127	0.461729	0.295184	0.613492	0	0.146724	0.629702	0.983943	1.61944	8.3059	1.65961	1.0522	0.526267	3.06502	3.28953	3.54256	3.28212	3.57564
ENSMUSG00000034832	Tet3	6	protein_coding	16695	0.814665	5.05162e-05	0.00151278	1.13293	1.60867	1.1812	1.39918	1.43057	1.25775	1.45219	0.836543	2.18535	2.97695	2.24455	1.72995	1.55533	2.7767	2.96062	2.05789	1.88961
ENSMUSG00000062006	Rpl34	3	protein_coding	2643	-0.986682	5.07089e-05	0.00151773	244.823	44.9321	240.762	108.232	190.963	180.813	195.845	185.667	101.653	67.9343	80.5971	109.51	85.8913	98.8212	80.519	86.4325	78.8776
ENSMUSG00000007721	Ccdc124	8	protein_coding	1696	-0.878342	5.10816e-05	0.00152806	31.8133	15.6102	26.9416	14.8662	25.7397	21.56	19.0303	26.2014	15.394	7.4263	9.80891	14.8397	14.5769	10.139	11.9177	13.5241	13.7331
ENSMUSG00000038766	Gabpb2	3	protein_coding	15465	0.788578	5.11165e-05	0.00152828	1.96973	1.53086	1.384	1.29468	1.0023	1.25244	1.76365	1.18016	1.90465	3.16513	2.86133	1.37398	2.50347	2.48515	3.39139	2.19316	2.199
ENSMUSG00000026201	Stk16	1	protein_coding	4518	-0.736435	5.11448e-05	0.0015283	14.2338	7.88831	13.1476	9.02744	12.0779	14.9446	11.2019	9.66003	7.90249	5.61508	5.52941	6.2784	7.26155	6.73512	7.00633	8.70612	7.16406
ENSMUSG00000032221	Mns1	9	protein_coding	5363	2.0807	5.12159e-05	0.00152875	0.111373	0.0949346	0.179369	0	0.265433	0	0.226034	0.118371	0.707345	0.620484	0.146221	0.442367	0.492872	0.221638	0.714786	0.991869	0.479153
ENSMUSG00000002984	Tomm40	7	protein_coding	4513	-0.815774	5.12252e-05	0.00152875	9.52915	7.75603	11.8832	9.85903	7.99079	8.8243	7.01733	8.9674	5.48843	3.94046	3.50005	3.81692	8.30319	5.23252	5.44396	5.4068	4.85806
ENSMUSG00000030007	Cct7	6	protein_coding	6778	-0.764088	5.12425e-05	0.00152875	33.6039	20.1873	28.9169	27.8442	25.6691	28.7632	23.1382	21.6353	17.0043	11.0912	12.1232	17.6378	21.9764	16.1572	15.3645	14.5801	13.0918
ENSMUSG00000028039	Efna3	3	protein_coding	2434	-2.54264	5.1294e-05	0.00152946	0	0.575234	0.098804	0.152334	0.259932	0.818078	0.124509	0.326018	0.091679	0.073503	0.0460256	0	0	0	0.143176	0	0.0449255
ENSMUSG00000004561	Mettl17	14	protein_coding	3970	-0.848635	5.14337e-05	0.0015328	7.67303	6.38021	6.724	8.77921	7.09169	6.52031	5.87788	4.43736	3.96268	4.47942	3.18866	4.05319	2.70241	3.59287	3.58439	4.21638	3.5256
ENSMUSG00000081281	Rpl7.ps9	X	processed_pseudogene	797	-1.18825	5.16903e-05	0.00153918	10.492	3.19407	5.12963	9.07182	5.15983	5.67812	4.75305	4.38083	1.6799	2.02027	2.74092	2.459	5.26743	2.58509	2.40489	2.32681	2.40101
ENSMUSG00000044986	Tst	15	protein_coding	3163	-1.14882	5.17031e-05	0.00153918	15.7994	8.93359	14.9783	10.8433	20.6024	16.7112	12.1682	18.3141	7.23128	4.07248	7.36689	8.12012	5.30906	8.74352	6.53719	7.02017	5.63511
ENSMUSG00000031150	Ccdc120	X	protein_coding	4165	1.39623	5.17708e-05	0.00153953	0.525828	0.488964	0.346443	0.311581	0.455708	0.565003	0.727622	0.952614	1.6073	1.55496	0.699324	1.78312	1.26928	1.76941	0.850658	2.01534	1.549
ENSMUSG00000066902	Rps23.ps2	8	processed_pseudogene	432	-1.0328	5.17964e-05	0.00153953	22.1219	13.2587	23.3809	19.7407	20.5033	27.2366	29.4636	20.9403	11.3639	6.54333	8.42791	14.0874	13.6771	11.7397	12.1004	10.8448	8.98583
ENSMUSG00000097534	Gm16675	8	bidirectional_promoter_lncRNA	3486	2.47013	5.17983e-05	0.00153953	0	0.365128	0	0	0	0	0.0869347	0	0.0640122	0.718499	0.530245	0.118357	0.579842	0.0454635	0.566489	0.335985	0.407784
ENSMUSG00000072945	Ripply1	X	protein_coding	811	5.4598	5.18749e-05	0.00154098	0	0	0	0	0	0	0	0	0.137575	0.970639	0.483467	0.76312	0	1.56336	0	0.661923	0.741576
ENSMUSG00000094509	Ighv14.1	12	IG_V_gene	351	-5.66902	5.19222e-05	0.00154155	0	136.349	0	0	2.25311	0	0	0	0	0.815528	0.797908	0	0	0.451526	0	0.556146	0
ENSMUSG00000081485	Gm12338	11	processed_pseudogene	192	-1.12857	5.20751e-05	0.00154527	81.9203	40.439	62.6273	55.0379	85.6746	82.024	92.3369	79.3527	28.4744	20.127	26.5479	34.92	51.8289	24.7634	35.6961	36.3472	40.721
ENSMUSG00000020963	Tshr	12	protein_coding	6012	3.89682	5.22181e-05	0.00154868	0	0.0635147	0	0	0	0	0	0	0.482519	0.172598	0.326091	0.102943	0	0.0395423	0.0483049	0.154231	0.209167
ENSMUSG00000017688	Hnf4g	3	protein_coding	2630	5.69104	5.2386e-05	0.00155283	0	0	0	0	0	0	0	0	0.212117	0.244891	0.0638933	0.23532	0.118241	0	0.110422	0.259781	0.706817
ENSMUSG00000089997	X1810020O05Rik	6	protein_coding	3681	-2.37419	5.26563e-05	0.00155943	2.00125	2.4205	1.76398	1.25911	4.16798	2.95059	4.11647	4.35459	1.27305	0.272175	0.0760842	0.448349	1.60513	0.236803	0.220903	0.517052	0.430741
ENSMUSG00000018770	Atp5g3	2	protein_coding	2181	-0.834463	5.26853e-05	0.00155943	74.5817	55.5005	89.2048	56.8668	76.2922	85.1558	70.5877	68.7651	48.6503	25.019	29.6888	47.767	63.4494	33.2449	39.4935	40.9479	36.0485
ENSMUSG00000068522	Aard	15	protein_coding	1348	5.71691	5.26987e-05	0.00155943	0	0	0	0	0	0	0	0	0.248309	0.583967	0	0.918235	0.115346	0	0.129262	1.26711	0.608394
ENSMUSG00000014959	Gorasp2	2	protein_coding	4145	-0.788895	5.27213e-05	0.00155943	50.0506	36.3272	63.5889	51.7931	62.5424	81.5784	63.6817	65.588	39.6496	21.2357	20.2566	35.5607	52.4041	35.9986	31.402	41.8318	31.2218
ENSMUSG00000020310	Madcam1	10	protein_coding	1436	3.23033	5.29124e-05	0.00156425	0.277295	0	0	0	0	0.252115	0.211041	0	1.24316	1.37045	0.0780128	2.3704	0	0.441464	0.364022	1.39337	0.951852
ENSMUSG00000040524	Zfp609	9	protein_coding	8268	1.0302	5.30339e-05	0.001567	1.17994	0.908288	0.668994	1.63686	1.05216	0.700603	1.30121	0.537464	2.60446	2.5014	2.1408	1.62183	0.883875	2.58776	2.20582	1.92421	1.85819
ENSMUSG00000026896	Ifih1	2	protein_coding	8165	1.49538	5.36178e-05	0.00158341	0.390148	0.514434	0.147268	0.454111	0.309944	0.243871	0.575303	0.21381	0.778895	1.38042	2.25699	1.03591	0.380862	0.80553	0.988778	0.633557	0.837023
ENSMUSG00000042073	Abhd14b	9	protein_coding	2671	-1.08875	5.3818e-05	0.00158848	27.2818	12.6759	21.1587	10.6195	24.3974	24.1945	19.4586	20.4398	9.98354	6.16226	7.52854	9.57724	12.3994	10.3244	7.76309	10.4875	10.5828
ENSMUSG00000021306	Gpr137b	13	protein_coding	5026	1.76738	5.39659e-05	0.00159138	0.198068	1.2156	0.765584	0.331977	0.25176	0.39618	0.482379	0.189461	0.665977	4.08644	1.60483	1.29295	0.185619	1.67126	3.31665	0.796209	1.08783
ENSMUSG00000056427	Slit3	11	protein_coding	6067	1.61405	5.39738e-05	0.00159138	2.3956	3.04205	2.33869	2.29179	1.98134	0.984607	2.12293	1.09867	4.00906	6.96517	19.0188	2.49923	1.5377	7.0531	5.57172	2.36488	6.93906
ENSMUSG00000011158	Brf1	12	protein_coding	7788	-0.657216	5.40035e-05	0.00159141	9.53561	7.97565	11.1475	7.21281	8.57051	9.08811	8.65814	8.78301	5.60159	5.44438	5.13526	5.35079	5.01119	6.44077	6.24223	6.07203	5.26525
ENSMUSG00000038695	Josd2	7	protein_coding	2633	-0.936297	5.41869e-05	0.00159596	13.3841	9.5233	23.7475	19.1516	24.8696	28.8749	18.5309	16.9977	7.6275	7.10733	10.9559	12.8495	11.102	11.1656	10.2134	10.3423	9.78034
ENSMUSG00000066571	X4931406P16Rik	7	protein_coding	8239	1.01196	5.4227e-05	0.0015963	0.700792	1.28226	1.6054	1.17008	0.844692	0.593215	1.65523	0.770508	1.46255	3.06175	1.83561	2.50391	1.26443	2.77961	2.22063	1.83621	2.54161
ENSMUSG00000032489	Kif9	9	protein_coding	4298	2.30336	5.43743e-05	0.00159978	0	0.177688	0.111907	0	0	0.126351	0.211532	0	0.233634	0.666008	0.560392	0.0959966	0.10853	0.682174	0.148651	0.760754	0.368906
ENSMUSG00000094344	Gm11942	4	processed_pseudogene	345	-1.29549	5.44851e-05	0.00160219	28.8547	10.6992	57.1597	18.2704	24.2984	35.679	26.3526	28.061	16.4934	3.94113	11.0403	13.1552	22.0836	10.7954	10.2695	8.34581	9.98402
ENSMUSG00000003282	Plag1	4	protein_coding	8487	5.70027	5.47456e-05	0.001609	0	0	0	0	0	0	0	0	0.0394391	0.0252961	0.0197996	0.23092	0.219847	0.00933697	0.0136872	0.0575018	0.0257685
[truncated: 53,516 more rows]

## Sheet: KC_vs_Cre_all_FPKM
Online supplemental table 4 Differential gene expression RNA-seq ageing cohort. Differential gene expression of RNA-seq samples across genotypes Cre (Ptf1a+/Cre), Cpa1 (Cpa1N256K/N256K), KC (Ptf1a+/CreKrasLSLG12D/+) and KC-Cpa1 (Ptf1a+/CreKrasLSLG12D/+Cpa1N256K/N256K) in the ageing cohort.
[truncated: 55,402 more rows]

[truncated: 4 more sheets: KC-Cpa1_vs_Cre_all_FPKM, KC_vs_Cpa1_all_FPKM, KC-Cpa1_vs_Cpa1_all_FPKM, KC-Cpa1_vs_KC_all_FPKM]
