# Supplementary material for: Hereditary chronic pancreatitis induced plasticity cooperates with mutant Kras in early pancreatic carcinogenesis
Source: Gut. 2025 Dec 19;75(5):e335947. doi: 10.1136/gutjnl-2025-335947 (PMC13151493; doi:10.1136/gutjnl-2025-335947)
Supplement: online supplemental table 5 [file gutjnl-75-5-s013.xlsx]

## Sheet: Table S5A
Online supplemental table 5 Differential gene expression and pathway enrichment RNA-seq 266-6 cells. (A) Differential gene expression of RNA-seq samples from 266-6 acinar cells with retroviral overexpression of mouse wild-type Cpa1 (wt), Cpa1N256K (NK), empty vector (ev) or no vector (nV). (B) GO enrichment. GO term component enrichment inferred from STRING (v.12.0) analysis using Cpa1N256K_vs_Cp…
					Cpa1N256K_vs_Cpa1				empty_vs_no vector				Cpa1_vs_empty vector				Cpa1N256K_vs_empty vector
	gene	chr	bioType	length	log2FC	FC	pValue	FDR	log2FC	FC	pValue	FDR	log2FC	FC	pValue	FDR	log2FC	FC	pValue	FDR	A266_6nV1	A266_6nV2	A266_6nV3	A266_6eV1	A266_6eV2	A266_6eV3	A266_6wt1	A266_6wt2	A266_6wt3	A266_6NK1	A266_6NK2	A266_6NK3
ENSMUSG00000032053	Pou2af1	9	protein_coding	2549	-5.112	0.0289157	1.48783e-17	4.41349e-13	0.832003	1.78015	0.362535	0.970093	4.28286	19.4657	8.79007e-16	1.30374e-11	-0.829139	0.562865	0.363599	0.969628	0.0115375	0.0296892	0.0224493	0.0337715	0.027993	0.0505404	0.598004	0.586128	1.06619	0	0	0.0581931
ENSMUSG00000072623	Zfp9	6	protein_coding	5389	0.542695	1.45669	4.90584e-09	7.27634e-05	0.0155405	1.01083	0.847988	1	-0.145352	0.904159	0.0820723	0.937789	0.397343	1.31708	4.6336e-06	0.00416519	3.51447	3.48969	3.21741	3.4983	3.54189	3.26312	3.2585	3.23896	2.85417	5.1086	4.39132	4.13431
ENSMUSG00000022769	Sdf2l1	16	protein_coding	1108	0.418477	1.33652	7.44397e-09	7.3606e-05	-0.102756	0.931253	0.102707	0.947583	-0.0286409	0.980343	0.647767	1	0.389836	1.31024	5.42216e-08	0.000109518	55.1819	52.5236	50.1994	44.9065	51.1329	50.6939	48.0956	49.5953	46.6295	65.0545	68.1765	59.8157
ENSMUSG00000029195	Klb	5	protein_coding	4549	0.742933	1.67357	1.66841e-08	0.000123729	-0.176961	0.884564	0.156763	0.970093	-0.0132657	0.990847	0.916959	1	0.729667	1.65826	5.53794e-08	0.000109518	1.5128	1.40575	1.15729	1.39089	1.19211	1.01952	1.25323	1.09745	1.18851	2.20612	1.78514	1.94997
ENSMUSG00000019852	Arfgef3	10	protein_coding	14579	0.460575	1.37609	5.4383e-08	0.000322644	0.094548	1.06773	0.211505	0.970093	-0.125113	0.916932	0.101119	0.962916	0.335462	1.26178	2.63664e-05	0.0134851	2.44286	2.71483	2.70043	3.10879	2.77263	2.55817	2.81672	2.64446	2.26869	3.80228	3.94684	2.91602
ENSMUSG00000052271	Bhlha15	5	protein_coding	3494	0.503529	1.41768	1.43436e-07	0.000709147	0.0684508	1.04859	0.437978	0.970093	-0.119605	0.92044	0.180773	0.967472	0.383924	1.30489	2.7643e-05	0.0136667	4.96605	4.27772	3.39015	4.93983	4.88084	3.43823	4.88618	4.27602	3.08647	7.00597	6.40009	4.04162
ENSMUSG00000057069	Ero1lb	13	protein_coding	6653	0.343992	1.26926	2.85617e-07	0.00106984	-0.109007	0.927226	0.0701894	0.864116	0.00120727	1.00084	0.983797	1	0.345199	1.27033	3.26544e-07	0.000538144	16.802	16.4425	15.6454	15.7792	15.8303	13.8064	16.2398	15.8183	13.4977	22.8814	19.8391	15.4421
ENSMUSG00000051116	Gm8121	5	processed_pseudogene	499	-0.782309	0.581436	2.92228e-07	0.00106984	0.71352	1.6398	9.59247e-06	0.00569102	0.250476	1.1896	0.052292	0.846871	-0.531833	0.691676	0.000421555	0.0856507	7.36701	6.52133	10.4355	17.165	9.15164	14.3285	16.9232	15.4815	15.5858	9.10454	9.22987	9.33406
ENSMUSG00000020048	Hsp90b1	10	protein_coding	4032	0.195484	1.14511	3.24588e-07	0.00106984	-0.0311349	0.97865	0.350428	0.970093	-0.0563882	0.961669	0.0941895	0.956862	0.139096	1.10121	0.000109947	0.0354508	926.693	928.479	909.887	868.416	927.269	910.62	871.134	905.976	827.323	994.97	1064.76	924.33
ENSMUSG00000081094	Rpl19.ps11	8	processed_pseudogene	591	-0.452196	0.730929	5.45139e-07	0.0016171	-0.0318336	0.978176	0.70381	1	0.419376	1.33735	3.60167e-06	0.00596108	-0.0328205	0.977507	0.696194	1	38.3662	38.4791	37.5678	40.5657	38.937	33.5693	43.5886	57.4655	49.7519	32.6421	39.8882	37.1965
ENSMUSG00000036938	Try5	6	protein_coding	902	0.382369	1.30348	6.8654e-07	0.00185141	-0.369471	0.774066	2.92062e-06	0.00270742	0.286846	1.21997	0.000161728	0.0786473	0.669215	1.59021	5.97971e-13	4.43455e-09	146.23	77.4816	87.3256	94.0049	77.2872	65.6992	114.949	92.3929	82.2161	168.318	115.794	98.1111
ENSMUSG00000029661	Col1a2	6	protein_coding	12426	-1.45628	0.364432	7.53858e-07	0.00186354	0.660416	1.58054	0.0305415	0.66602	0.725358	1.65331	0.00352472	0.35316	-0.730922	0.602519	0.0179713	0.591716	0.0402346	0.0730833	0.0437486	0.0900602	0.0803927	0.075165	0.0932301	0.129033	0.174504	0.0572983	0.0414543	0.0477497
ENSMUSG00000059422	Gm8116	9	processed_pseudogene	1201	0.541778	1.45577	2.5413e-06	0.00573655	-0.0864096	0.941864	0.393124	0.970093	-0.403258	0.756149	0.000369548	0.120464	0.13852	1.10078	0.170413	0.969628	22.5282	31.1596	20.1544	23.2591	23.1114	22.0702	22.3887	14.0177	15.0698	24.2496	29.2915	22.1081
ENSMUSG00000082465	Rps6.ps3	9	processed_pseudogene	750	-0.465791	0.724074	2.70738e-06	0.00573655	-0.00589941	0.995919	0.946834	1	0.13606	1.0989	0.123337	0.967472	-0.329731	0.795685	0.000706766	0.114566	24.1939	29.8675	21.3252	25.4234	23.309	25.6796	24.9581	30.4639	26.5604	18.6699	21.7357	18.8681
ENSMUSG00000081201	Smt3h2.ps4	1	processed_pseudogene	288	1.15853	2.23229	3.90462e-06	0.00772177	-0.428818	0.74287	0.071333	0.865869	-0.248166	0.841966	0.326214	0.967472	0.91036	1.87951	0.000172916	0.0470585	80.2623	58.3349	128.454	48.5715	50.7903	92.0357	70.7112	45.6766	53.2059	273.824	49.1334	82.0989
ENSMUSG00000084838	Gm10241	16	processed_pseudogene	286	0.772982	1.7088	5.13047e-06	0.0095119	-0.315767	0.803424	0.0464137	0.783188	-0.154905	0.898191	0.337406	0.967472	0.618076	1.53483	0.000179183	0.0483208	173.37	159.558	237.096	131.834	143.083	175.787	165.862	115.563	134.956	427.478	141.65	172.089
ENSMUSG00000112690	Gm2446	12	unprocessed_pseudogene	847	-0.965294	0.512174	7.375e-06	0.0128689	0.457138	1.37282	0.0312247	0.672658	0.364807	1.28771	0.0504499	0.841084	-0.600487	0.659531	0.00599947	0.363014	2.32634	4.33338	3.64823	4.21779	4.17005	5.66568	3.34737	6.23826	8.36294	1.44103	1.57406	6.09449
ENSMUSG00000030223	Ptpro	6	protein_coding	6723	-0.312768	0.805095	7.91962e-06	0.0130515	-0.0177838	0.987749	0.778871	1	0.100018	1.07179	0.116947	0.967472	-0.21275	0.862891	0.00161321	0.17529	9.52307	10.2266	10.865	9.16792	9.40352	11.7369	10.4614	9.4149	12.5616	7.31238	8.17573	10.723
ENSMUSG00000039234	Sec24d	3	protein_coding	6325	0.291163	1.22363	9.73712e-06	0.0152022	-0.201328	0.86975	0.00189966	0.193648	0.186457	1.13797	0.00380694	0.35316	0.47762	1.39244	2.87666e-10	1.42222e-06	12.6238	11.2948	11.137	11.8067	9.57782	9.24198	13.2404	11.2921	10.3077	16.7779	14.621	11.4118
ENSMUSG00000102802	Mgam2.ps	6	protein_coding	8050	0.356658	1.28046	1.10682e-05	0.0164164	0.508674	1.42274	1.56036e-08	3.8572e-05	-0.303628	0.810212	0.000154934	0.0765994	0.0530299	1.03744	0.46672	0.969628	5.32286	6.72639	5.81828	9.14839	8.81513	7.4856	6.91527	6.83534	6.75927	10.5672	8.59335	7.31537
ENSMUSG00000026864	Hspa5	2	protein_coding	4229	0.176367	1.13003	1.25797e-05	0.0176788	-0.117011	0.922096	0.00227907	0.219501	0.064756	1.04591	0.0808586	0.937569	0.241123	1.18191	2.54236e-08	6.85606e-05	336.497	307.748	314.89	299.807	287.492	296.724	315.294	307.297	302.197	353.12	358.908	332.972
ENSMUSG00000038843	Gcnt1	19	protein_coding	5760	0.252401	1.19119	1.31113e-05	0.0176788	-0.164993	0.891933	0.00290951	0.242437	0.0763717	1.05436	0.153789	0.967472	0.328772	1.25594	9.45317e-08	0.000164952	45.5433	47.0293	31.9099	39.6717	43.3019	28.1643	47.1425	44.696	26.8489	56.4305	54.415	31.0626
ENSMUSG00000017007	Rbpjl	2	protein_coding	5732	0.253378	1.192	1.72799e-05	0.0222866	-0.10806	0.927835	0.0494721	0.794322	-0.0622261	0.957785	0.254497	0.967472	0.191152	1.14168	0.000796242	0.118692	24.889	18.8138	25.2423	21.5059	18.7473	23.509	19.8437	17.8894	23.4442	26.6762	19.7758	26.6805
ENSMUSG00000032050	Rdx	9	protein_coding	4732	-0.254059	0.838534	1.9233e-05	0.0226725	-0.349344	0.784941	4.94323e-08	0.00010474	0.277207	1.21185	5.49039e-06	0.00761035	0.0231479	1.01617	0.674247	1	23.4117	27.8834	31.5199	20.866	20.1683	23.7876	24.8554	24.1804	29.4862	20.3769	21.0734	24.4068
ENSMUSG00000057836	Xlr3a	X	protein_coding	4045	0.356597	1.2804	1.9882e-05	0.0226725	-0.00190251	0.998682	0.980462	1	-0.171407	0.887976	0.0342647	0.764481	0.185189	1.13697	0.0181423	0.592968	5.40924	6.09912	5.71524	5.37358	5.51253	6.28214	4.52206	5.44123	5.31778	6.04325	7.18377	6.32942
ENSMUSG00000038648	Creb3l2	6	protein_coding	7283	0.272464	1.20787	2.0425e-05	0.0226725	0.054163	1.03826	0.367819	0.970093	-0.0290978	0.980033	0.62696	0.991425	0.243366	1.18375	0.000127467	0.0385835	7.79747	7.30488	7.67245	8.58709	7.77911	7.34528	8.2505	7.50516	7.45127	10.3347	9.0615	8.67643
ENSMUSG00000030659	Nucb2	7	protein_coding	2331	0.308241	1.2382	2.11864e-05	0.0226725	-0.115424	0.923111	0.096271	0.929012	0.0158112	1.01102	0.818666	1	0.324052	1.25184	1.31655e-05	0.00829459	16.2248	14.9343	16.1654	13.7564	14.7239	15.2952	13.3009	14.7574	16.2482	17.3812	18.3546	19.0779
ENSMUSG00000062582	Rpl30.ps8	12	processed_pseudogene	345	-1.07818	0.473626	2.14006e-05	0.0226725	0.0667985	1.04739	0.760376	1	0.226476	1.16997	0.289911	0.967472	-0.851704	0.55413	0.000882573	0.125266	34.0975	28.2969	67.4238	41.0457	27.8178	70.2951	18.9987	94.5328	54.9745	23.9786	27.7537	25.0234
ENSMUSG00000062184	Hs6st2	X	protein_coding	7807	-0.376413	0.77035	2.43198e-05	0.0248766	-0.561825	0.677445	1.49859e-08	3.8572e-05	0.473979	1.38893	7.25802e-07	0.00165617	0.0975658	1.06997	0.260574	0.969628	6.13647	4.88556	5.62557	4.40508	3.71075	3.27556	6.4198	5.4471	4.06996	5.11147	4.17231	3.00583
ENSMUSG00000028780	Sema3c	5	protein_coding	7140	-0.339819	0.79014	3.17191e-05	0.0313639	-0.247979	0.842075	0.00176112	0.18792	0.251871	1.19075	0.00151428	0.237574	-0.0879484	0.94086	0.255838	0.969628	7.3358	7.80625	8.25088	7.02896	6.95054	5.87302	8.8171	8.20156	6.59223	5.59847	7.09987	5.90429
ENSMUSG00000030208	Emp1	6	protein_coding	5935	-0.3905	0.762865	3.59392e-05	0.0343903	0.475397	1.3903	2.10666e-07	0.000297581	-0.529346	0.692869	2.15603e-08	7.99458e-05	-0.919846	0.528565	5.94161e-15	5.87506e-11	1.82847	2.49921	4.25679	2.71958	3.20403	5.98012	1.91598	2.16737	4.15045	1.46242	1.695	3.12914
ENSMUSG00000026818	Cel	2	protein_coding	2104	0.498167	1.41242	4.55127e-05	0.0418757	0.0316824	1.0222	0.797905	1	-0.0338277	0.976825	0.784914	1	0.46434	1.37969	0.000182951	0.0485375	3.67614	2.57175	2.24378	3.35497	2.96744	2.34204	3.12977	2.96162	2.41848	5.38213	3.72998	2.97515
ENSMUSG00000020484	Xbp1	11	protein_coding	3248	0.200132	1.1488	4.6585e-05	0.0418757	-0.0726055	0.950919	0.113385	0.966505	0.0056642	1.00393	0.900534	1	0.205797	1.15332	3.26418e-05	0.0144521	95.8331	86.617	88.2396	87.8594	86.4137	83.026	86.5967	87.4538	84.2432	107.788	96.7887	92.6541
ENSMUSG00000027808	Serp1	3	protein_coding	4611	0.170315	1.1253	5.82052e-05	0.0495916	-0.0421998	0.971173	0.281094	0.970093	-0.0179482	0.987636	0.645148	1	0.152367	1.11139	0.000264427	0.064587	214.876	238.588	216.141	206.108	223.216	220.077	211.652	228.74	201.925	238.396	262.724	222.189
ENSMUSG00000027834	Serpini1	3	protein_coding	7286	0.222153	1.16647	5.85122e-05	0.0495916	-0.0507255	0.965451	0.329424	0.970093	0.0684929	1.04862	0.189381	0.967472	0.290646	1.22319	7.12835e-07	0.000845821	17.6794	16.7746	14.6239	16.7831	15.4098	15.0558	17.9587	16.8346	14.8805	20.5166	20.4361	17.0078
ENSMUSG00000058119	Gm5771	6	protein_coding	798	0.737227	1.66697	6.0779e-05	0.0500819	-0.016527	0.98861	0.935958	1	0.128904	1.09346	0.525511	0.967472	0.866131	1.82277	1.39724e-05	0.00845875	3.79591	2.18119	1.47002	2.58898	3.21899	1.45294	3.66752	2.64852	1.77529	7.26519	4.44258	2.00753
ENSMUSG00000047517	Dmbt1	7	protein_coding	7718	0.331759	1.25855	6.56101e-05	0.0526015	-0.169848	0.888937	0.0705273	0.864156	0.652101	1.57146	1.21779e-09	7.2249e-06	0.98386	1.97775	9.7636e-16	1.44814e-11	1.0936	1.74535	2.76551	0.936904	1.53008	2.50795	1.50101	2.13409	4.21803	1.95922	2.76781	5.13923
ENSMUSG00000081895	Rpl17.ps10	7	processed_pseudogene	555	-0.420945	0.746935	8.93955e-05	0.069785	0.916633	1.8877	6.60057e-12	4.89498e-08	-0.00732878	0.994933	0.940659	1	-0.428273	0.743151	7.61553e-05	0.0268937	130.619	118.698	139.346	231.263	180.121	332.166	227.026	279.177	221.71	134.09	188.956	227.927
ENSMUSG00000051379	Flrt3	2	protein_coding	4865	-0.812802	0.569275	0.000100706	0.0765987	0.383432	1.30444	0.0606884	0.834227	0.218083	1.16319	0.235605	0.967472	-0.594719	0.662174	0.00575822	0.360669	0.398972	0.35	0.15879	0.504293	0.432672	0.244945	0.557713	0.501846	0.309027	0.285729	0.274045	0.213431
ENSMUSG00000033436	Armcx2	X	protein_coding	4532	0.304691	1.23515	0.00010869	0.0806048	-0.306102	0.808824	0.000189807	0.0473146	0.117624	1.08495	0.133839	0.967472	0.422315	1.34008	8.55129e-07	0.000975637	7.26792	5.92798	6.18697	5.93582	4.84932	4.94616	6.24928	5.84552	5.0079	7.74291	7.40134	5.95694
ENSMUSG00000026833	Olfm1	2	protein_coding	3553	-0.422684	0.746035	0.000126404	0.091455	-0.219416	0.858913	0.0359301	0.710973	0.209956	1.15665	0.0445117	0.824542	-0.212728	0.862904	0.0530226	0.851005	2.39213	2.95	3.90561	2.49553	2.31956	3.14545	2.32529	2.69736	4.14189	1.84169	1.95296	3.03933
ENSMUSG00000009614	Sardh	2	protein_coding	5432	-0.43494	0.739724	0.000131618	0.092352	0.0201289	1.01405	0.852449	1	0.193903	1.14385	0.0700809	0.901339	-0.241038	0.846136	0.0342406	0.749052	1.59173	1.72755	1.66971	1.63229	1.73394	1.66015	1.89697	1.71735	2.12368	1.64153	1.21047	1.42545
ENSMUSG00000083079	Amy2b	3	unprocessed_pseudogene	1577	-0.55801	0.679239	0.000136644	0.092352	0.24889	1.18829	0.0665665	0.852481	-0.0414674	0.971666	0.750027	1	-0.599477	0.659993	6.62911e-05	0.023839	9.08195	12.8609	5.33406	7.77864	13.0311	10.5586	10.5165	15.0428	6.03171	4.68682	12.0857	4.72187
ENSMUSG00000082926	Gm8172	X	processed_pseudogene	750	-0.388566	0.763889	0.000136984	0.092352	0.159043	1.11655	0.104257	0.947583	0.108948	1.07844	0.248975	0.967472	-0.279618	0.823809	0.00592318	0.361721	21.5667	26.9917	23.4997	27.432	22.1674	30.4463	25.08	34.0107	27.8325	20.4782	24.4426	21.1228
ENSMUSG00000020571	Pdia6	12	protein_coding	3745	0.181487	1.13405	0.000140978	0.0929327	-0.0872712	0.941302	0.0542027	0.815854	0.0421381	1.02964	0.345763	0.967472	0.223625	1.16766	6.29418e-06	0.0051864	82.9502	83.8315	75.0166	76.28	76.451	74.6392	76.0325	80.3724	77.7108	88.5855	92.7872	84.3189
ENSMUSG00000031232	Magt1	X	protein_coding	4672	0.180412	1.13321	0.000152505	0.0977211	-0.0469603	0.967974	0.292614	0.970093	-0.011709	0.991917	0.792127	1	0.168703	1.12405	0.000369534	0.0794337	70.0103	72.4948	70.2919	67.2252	71.2702	67.5021	70.6561	68.3329	65.3673	78.3745	82.0881	71.3795
ENSMUSG00000028132	Tlcd4	3	protein_coding	7874	0.38898	1.30947	0.000154932	0.0977211	-0.160194	0.894904	0.121566	0.970093	0.0309269	1.02167	0.766177	1	0.419907	1.33784	8.63999e-05	0.0294594	1.10928	1.32633	1.29359	1.00034	1.11463	1.21481	0.940838	1.194	1.27045	1.40801	1.55467	1.49954
ENSMUSG00000079627	Rhox2h	X	protein_coding	787	0.988047	1.9835	0.000158125	0.0977211	-0.692682	0.618703	0.0130375	0.482226	0.055434	1.03917	0.853424	1	1.04348	2.0612	0.000140029	0.0407239	1.42001	1.39432	1.59963	1.03913	1.08799	0.695702	0.929695	0.879747	1.02863	1.42165	2.5411	1.73402
ENSMUSG00000025935	Tram1	1	protein_coding	3162	0.184604	1.1365	0.000174566	0.10568	-0.0563208	0.961714	0.222812	0.970093	-0.0228378	0.984295	0.619275	0.989231	0.161766	1.11866	0.000864466	0.123882	112.465	111.65	101.606	105.604	106.783	100.44	107.627	108.525	92.7064	126.213	125.831	99.7433
ENSMUSG00000034947	Tmem106a	11	protein_coding	3138	-0.63645	0.643294	0.000200777	0.119117	0.0722482	1.05135	0.651569	1	0.190065	1.14082	0.219792	0.967472	-0.446385	0.733879	0.0107992	0.487518	0.937192	0.795846	1.02119	0.918994	0.761748	1.20083	1.2144	0.894163	1.18854	0.551025	0.695236	0.86032
ENSMUSG00000003134	Tbc1d8	1	protein_coding	5239	0.367018	1.28968	0.000236554	0.136547	0.0336514	1.0236	0.726636	1	-0.177238	0.884394	0.075278	0.921416	0.18978	1.14059	0.0466614	0.82472	2.90218	2.06565	2.35927	2.4647	2.61501	2.39139	2.61859	2.10753	1.95358	3.33283	2.74725	2.53689
ENSMUSG00000062995	Ica1	6	protein_coding	3243	0.258761	1.19645	0.000240742	0.136547	-0.0416228	0.971561	0.550174	0.971034	0.126046	1.0913	0.0727005	0.910585	0.384807	1.30568	6.42837e-07	0.000801911	12.052	11.7379	9.07842	10.6178	12.2664	9.01753	11.779	13.2366	9.88692	15.7028	15.3325	10.8861
ENSMUSG00000034591	Slc41a2	10	protein_coding	5349	0.275385	1.21032	0.000245736	0.136547	0.118886	1.0859	0.106571	0.952331	-0.110401	0.92633	0.133077	0.967472	0.164984	1.12115	0.0229952	0.646162	5.60802	4.77496	4.19358	5.66488	5.59602	4.54594	5.36316	4.97993	4.31867	6.98494	5.99329	4.84742
ENSMUSG00000002985	Apoe	7	protein_coding	2138	-0.29059	0.817568	0.000248569	0.136547	0.129054	1.09358	0.0989241	0.936354	0.185386	1.13712	0.0164049	0.616147	-0.105203	0.929674	0.173771	0.969628	13.0952	10.1588	16.1927	13.8507	11.2471	18.1371	14.8296	12.408	22.0964	11.5287	9.42467	19.6206
ENSMUSG00000087047	X1700110K17Rik	9	antisense	1028	0.69955	1.624	0.00028366	0.151106	-0.113644	0.924251	0.559537	0.971034	-0.160858	0.894493	0.430001	0.967472	0.538692	1.45265	0.00445257	0.317217	2.77498	2.31892	2.08742	2.26095	1.80468	2.5377	2.0166	1.91417	1.99683	2.37461	2.59383	4.53083
ENSMUSG00000025823	Pdia4	6	protein_coding	2399	0.168673	1.12402	0.000285259	0.151106	0.00991504	1.0069	0.820527	1	0.00880919	1.00612	0.840189	1	0.177483	1.13091	0.00015837	0.0448457	114.326	111.671	108.352	112.099	112.861	111.576	112.922	115.199	110.61	130.176	128.175	122.452
ENSMUSG00000057696	Rpl30.ps1	6	processed_pseudogene	348	-0.528033	0.6935	0.000310949	0.161825	0.0902254	1.06454	0.513655	0.970093	0.135801	1.0987	0.311865	0.967472	-0.392231	0.76195	0.00832197	0.43799	17.2398	18.702	21.1298	22.263	16.9159	22.4893	15.4183	30.1573	22.6809	13.2499	17.4142	15.9417
ENSMUSG00000039396	Neil3	8	protein_coding	5555	0.228508	1.17162	0.00033431	0.166823	0.0307417	1.02154	0.610969	0.988924	-0.12986	0.91392	0.0367151	0.786935	0.0986481	1.07077	0.103692	0.969628	11.0754	9.97911	10.5793	10.9484	11.0403	10.3839	10.1145	10.4499	9.09774	12.3044	11.7439	10.6811
ENSMUSG00000106106	CT010467.1	17	rRNA	1849	-0.447463	0.733331	0.000335376	0.166823	0.00697779	1.00485	0.951917	1	0.264364	1.20111	0.0268211	0.712917	-0.183099	0.880809	0.120373	0.969628	381.841	377.468	423.65	358.86	421.083	413.551	657.078	470.173	332.025	313.298	512.162	254.07
ENSMUSG00000006777	Krt23	11	protein_coding	1565	-0.293583	0.815873	0.000337425	0.166823	0.448932	1.36503	4.26089e-07	0.000505581	-0.149343	0.901661	0.0506681	0.841084	-0.442926	0.735641	5.16743e-07	0.000729937	11.7073	12.5485	18.3919	15.8141	16.0034	26.5475	12.7205	15.1348	25.0323	12.2402	10.9779	19.7905
ENSMUSG00000074643	Cpne1	2	protein_coding	4507	-2.97267	0.12739	0.000351795	0.170829	-0.311936	0.80556	0.533727	0.970093	0.213777	1.15972	0.674624	1	-2.75889	0.147737	0.00148834	0.168628	0.0261008	0.0419779	0.120617	0.0191	0.0395797	0.0928976	0.0270568	0.040426	0.109053	0.00752257	0.00672303	0.0065824
ENSMUSG00000032575	Manf	9	protein_coding	3524	0.180675	1.13341	0.000357045	0.170829	-0.0809604	0.945428	0.0948888	0.923484	0.0460567	1.03244	0.337716	0.967472	0.226732	1.17018	1.63386e-05	0.00932057	65.8534	61.558	55.7699	60.3245	58.2841	54.4337	58.2301	62.4775	57.7827	71.6761	68.8386	62.1371
ENSMUSG00000067058	Rps15a.ps5	5	processed_pseudogene	393	-0.78397	0.580767	0.000371138	0.174753	0.133062	1.09662	0.525343	0.970093	0.260222	1.19766	0.189199	0.967472	-0.523747	0.695563	0.0217289	0.634719	3.59195	3.27359	3.78576	3.72372	3.4497	4.50733	4.49924	5.2852	4.41403	2.84692	2.85274	2.49111
ENSMUSG00000113948	Rpl17.ps3	12	processed_pseudogene	556	0.468013	1.3832	0.000381687	0.176912	0.331704	1.2585	0.0113374	0.452035	-0.13457	0.910941	0.285481	0.967472	0.333444	1.26002	0.0089893	0.452764	180.104	108.14	96.3325	214.59	125.704	138.849	213.842	88.7407	135.615	235.805	250.635	114.132
ENSMUSG00000078180	Gm20900	13	processed_pseudogene	472	-0.589481	0.664582	0.000414969	0.187524	0.239321	1.18044	0.143892	0.970093	0.178275	1.13153	0.244667	0.967472	-0.411206	0.751994	0.0159711	0.568747	5.98151	8.25721	8.54711	10.1221	7.40754	9.55289	8.97794	13.279	8.63681	7.11127	7.57517	5.65682
ENSMUSG00000003355	Fkbp11	15	protein_coding	2706	0.387712	1.30832	0.000422282	0.187524	-0.311117	0.806017	0.00759962	0.39337	0.153635	1.11237	0.184321	0.967472	0.541348	1.45533	7.66624e-06	0.00568528	3.42345	3.0204	3.28832	2.68813	2.32046	2.85649	2.57995	2.59901	3.52584	3.62096	3.78479	4.00163
ENSMUSG00000066652	Lefty2	1	protein_coding	2611	-5.83865	0.0174739	0.000423547	0.187524	-3.04796	0.120913	0.200844	0.970093	5.86029	58.0929	0.000762422	0.164725	0.0216367	1.01511	0.999955	1	0.0225271	0	0.0109581	0	0	0	0.0934086	0.0139564	0.155023	0	0	0
ENSMUSG00000039126	Prune2	19	protein_coding	20297	0.306834	1.23699	0.000457875	0.199741	-0.0435579	0.970259	0.616076	0.992036	0.00916272	1.00637	0.916155	1	0.315996	1.24487	0.000435764	0.086755	1.09105	1.2099	0.890896	1.22783	1.11793	0.772762	1.20161	1.16697	0.767774	1.61194	1.47346	0.828749
ENSMUSG00000062328	Rpl17	18	protein_coding	1327	-0.21183	0.863441	0.000468927	0.201598	-0.20166	0.86955	0.000820342	0.122285	0.0944372	1.06765	0.101363	0.962916	-0.117393	0.921852	0.0438293	0.808622	361.508	402.198	380.51	294.449	366.369	338.67	284.186	383.705	406.596	255.776	295.357	375.274
ENSMUSG00000115793	Gm48961	15	TEC	2859	1.26113	2.39683	0.000483669	0.204965	0.466014	1.38129	0.143894	0.970093	-1.18142	0.440916	0.00160372	0.243962	0.0797043	1.0568	0.780964	1	0.133724	0.21176	0.240181	0.346262	0.249578	0.236567	0.117296	0.114712	0.121351	0.225317	0.360344	0.269793
ENSMUSG00000096967	Gm26621	15	processed_transcript	2716	0.546942	1.46099	0.000526464	0.219958	-0.194542	0.87385	0.197716	0.970093	-0.257502	0.836535	0.113919	0.967472	0.28944	1.22217	0.0545454	0.862032	1.59173	1.08668	1.20093	1.34704	0.80129	1.2214	1.0439	0.831842	0.958052	1.66026	1.03754	1.43091
ENSMUSG00000085227	X6330418K02Rik	5	antisense	1339	-0.536003	0.689679	0.000560224	0.230812	0.0121157	1.00843	0.93609	1	0.260352	1.19777	0.0774457	0.930855	-0.275652	0.826077	0.0835519	0.969628	2.32813	3.1085	2.41457	2.50729	2.66446	2.62177	3.18751	2.80308	3.3036	2.43077	2.10453	1.94973
ENSMUSG00000028629	Exo5	4	protein_coding	2008	-0.278696	0.824336	0.000571321	0.23216	0.0673629	1.0478	0.38733	0.970093	0.0900204	1.06439	0.241759	0.967472	-0.188675	0.877411	0.019362	0.606365	10.0325	11.0803	10.0881	10.0531	11.3001	11.2435	10.6429	11.5781	12.469	9.28652	9.43124	9.91358
ENSMUSG00000063354	Slc39a4	15	protein_coding	3106	-0.380298	0.768279	0.000607324	0.243455	0.141845	1.10332	0.214508	0.970093	0.30135	1.2323	0.0066313	0.442047	-0.0789478	0.946748	0.482666	0.969628	2.48074	2.01011	2.11869	2.61909	2.37771	2.28124	3.52368	2.44029	2.98799	2.39054	2.06817	2.41652
ENSMUSG00000105814	Mir703	5	miRNA	109	-0.327128	0.797122	0.000633193	0.25044	0.116749	1.08429	0.21119	0.970093	0.108457	1.07807	0.232482	0.967472	-0.21867	0.859357	0.0228299	0.644365	109.812	126.361	118.384	118.464	125.034	140.056	121.665	159.467	135.276	106.067	121.481	103.426
ENSMUSG00000026185	Igfbp5	1	protein_coding	6006	-0.179668	0.882906	0.000657421	0.256602	0.0285162	1.01996	0.565905	0.971034	-0.0536253	0.963512	0.282548	0.967472	-0.233294	0.850691	2.09589e-05	0.0115134	45.2888	47.1064	68.0418	48.2017	53.8543	59.6948	48.0897	47.7919	60.3991	40.3283	42.8125	55.3376
ENSMUSG00000023092	Fhl1	X	protein_coding	3714	-0.319586	0.8013	0.000669731	0.258012	-0.102427	0.931465	0.258999	0.970093	0.174307	1.12842	0.0556622	0.854432	-0.145279	0.904204	0.12068	0.969628	4.06216	4.7375	4.9766	3.85916	3.86166	5.03829	4.41616	4.11103	5.86956	3.77018	3.09207	4.71283
ENSMUSG00000022844	Pdia5	16	protein_coding	2771	0.227534	1.17083	0.000685319	0.260632	0.00477826	1.00332	0.941187	1	-0.0567763	0.96141	0.384554	0.967472	0.170758	1.12565	0.00977676	0.47217	15.6332	15.6217	14.4452	14.1195	16.9437	14.7494	15.2266	15.3072	13.6056	17.3498	18.1848	16.1664
ENSMUSG00000039145	Camk1d	2	protein_coding	7427	0.223547	1.1676	0.000768777	0.288671	0.0197703	1.0138	0.760563	1	0.0128926	1.00898	0.84211	1	0.23644	1.17808	0.000497075	0.0932513	6.09802	6.64868	6.39879	6.25894	6.84048	6.2792	6.72364	6.58933	6.26353	8.3722	7.49459	7.03425
ENSMUSG00000064317	Gm10146	10	processed_pseudogene	309	-0.472067	0.720931	0.000810385	0.299752	0.130144	1.0944	0.353173	0.970093	0.219117	1.16402	0.103412	0.967472	-0.25295	0.839178	0.079476	0.958364	17.6074	12.4905	11.6669	20.0583	13.9706	12.2991	20.2255	17.9252	15.3448	12.3986	12.5517	13.1533
ENSMUSG00000028524	Sgip1	4	protein_coding	10136	0.584528	1.49955	0.000826319	0.299752	-0.263022	0.83334	0.153932	0.970093	0.0300022	1.02101	0.874181	1	0.61453	1.53106	0.000792825	0.118692	0.322061	0.22772	0.203239	0.259032	0.23231	0.139809	0.297764	0.16178	0.176848	0.411427	0.358729	0.199028
ENSMUSG00000079057	Cyp4v3	8	protein_coding	3808	0.246782	1.18656	0.000828603	0.299752	0.0795728	1.05671	0.263872	0.970093	-0.185199	0.879527	0.0120432	0.562599	0.061583	1.04361	0.37939	0.969628	12.1328	9.97643	7.77652	11.9586	11.374	8.17013	11.8567	9.9234	6.32447	14.0496	11.9834	7.36218
ENSMUSG00000037822	Smim14	5	protein_coding	15976	0.201642	1.15001	0.000846913	0.302685	-0.0266333	0.981709	0.647792	1	-0.015025	0.98964	0.796999	1	0.186617	1.13809	0.00207795	0.205445	4.45481	3.92931	4.07432	4.31065	4.05767	3.87668	4.41379	3.98705	3.73342	4.92774	4.83263	4.19117
ENSMUSG00000070493	Chchd2	5	protein_coding	2269	-0.194007	0.874175	0.00086349	0.302711	-0.0680805	0.953906	0.219504	0.970093	0.0484447	1.03415	0.380785	0.967472	-0.145562	0.904027	0.0109337	0.487954	98.0779	99.8586	97.3223	88.9291	87.1566	105.705	90.1286	106.718	95.1582	78.3727	92.1306	84.5813
ENSMUSG00000027248	Pdia3	2	protein_coding	3139	0.131561	1.09548	0.000867397	0.302711	-0.05735	0.961028	0.128649	0.970093	-0.00335605	0.997676	0.928305	1	0.128205	1.09293	0.00114974	0.14464	476.429	472.232	439.437	433.942	442.571	456.109	438.287	467.881	425.112	488.355	507.399	462.535
ENSMUSG00000022136	Dnajc3	14	protein_coding	5141	0.158107	1.11582	0.00089563	0.30893	-0.00384925	0.997335	0.932123	1	-0.00267256	0.998149	0.952848	1	0.155435	1.11376	0.00111725	0.142236	57.7313	61.0972	55.9376	59.912	58.0091	56.2885	59.8873	59.9939	54.202	68.435	68.2163	57.8507
ENSMUSG00000084093	Gm16418	1	processed_pseudogene	171	-0.766854	0.587697	0.0009241	0.314332	0.134181	1.09747	0.570619	0.971034	0.439643	1.35627	0.0456689	0.833061	-0.327212	0.797075	0.181157	0.969628	8.94312	9.29376	7.02741	12.5853	7.71961	8.09881	8.37926	13.8515	15.2168	5.3533	8.68265	7.80707
ENSMUSG00000056313	Tcim	8	protein_coding	1805	0.303645	1.23426	0.000932483	0.314332	-0.101363	0.932152	0.261447	0.970093	-0.064692	0.956149	0.480538	0.967472	0.238953	1.18014	0.00892824	0.451394	11.2097	7.88222	9.39982	8.7276	8.43996	9.31413	8.69829	8.45893	8.37724	11.8524	10.0219	9.64789
ENSMUSG00000001864	Aif1l	2	protein_coding	4032	-0.298877	0.812885	0.000975049	0.324433	-0.0963905	0.93537	0.287988	0.970093	0.290798	1.22332	0.00173547	0.251442	-0.00807901	0.994416	0.929299	1	3.54485	3.35032	3.34937	3.18117	3.13237	3.26702	3.86371	3.66931	4.16612	2.95148	3.08869	3.46555
ENSMUSG00000102758	Naaladl2	3	protein_coding	10411	-0.306862	0.808398	0.000984323	0.324433	-0.069224	0.953151	0.44068	0.970093	0.144944	1.10569	0.107153	0.967472	-0.161918	0.893836	0.0818008	0.964826	1.67511	1.87904	1.53625	1.79427	1.8882	1.22195	2.05272	1.99158	1.3552	1.39382	1.67933	1.26806
ENSMUSG00000030207	Fam234b	6	protein_coding	6912	0.232028	1.17449	0.00102058	0.332688	0.054504	1.0385	0.431065	0.970093	-0.0669926	0.954626	0.334581	0.967472	0.165036	1.12119	0.0177531	0.591716	5.50144	4.53826	3.93658	5.3055	5.06871	4.11905	5.44271	4.50228	3.91515	5.91068	5.67261	4.66549
ENSMUSG00000110123	Gm18562	13	unprocessed_pseudogene	915	0.592498	1.50786	0.00108335	0.349311	0.166128	1.12204	0.417125	0.970093	0.0711624	1.05056	0.71812	1	0.663661	1.5841	0.000522142	0.0933061	4.53189	4.46623	1.34459	4.37474	4.60098	2.46392	3.9982	3.26566	4.39208	6.07682	6.42441	5.38219
ENSMUSG00000081855	Rpl17.ps5	5	processed_pseudogene	555	0.440374	1.35696	0.0011034	0.35049	0.550829	1.46493	0.000160646	0.0421718	-0.199929	0.870594	0.132816	0.967472	0.240445	1.18136	0.0644548	0.898222	84.3061	48.0656	43.0463	107.411	64.3474	80.5463	101.895	56.6626	63.1373	117.962	132.559	52.3847
ENSMUSG00000037852	Cpe	8	protein_coding	2609	-0.635137	0.64388	0.00111064	0.35049	0.249095	1.18846	0.239306	0.970093	0.479559	1.39432	0.0133965	0.580138	-0.155578	0.897772	0.453076	0.969628	1.00322	0.478606	0.40576	1.13832	0.875176	0.308613	1.2503	1.1872	0.753548	0.974633	0.68522	0.397984
ENSMUSG00000031274	Col4a5	X	protein_coding	6718	-0.402785	0.756397	0.0012226	0.381759	0.00326588	1.00227	0.977126	1	-0.0323175	0.977848	0.777739	1	-0.435103	0.739641	0.000705458	0.114566	1.05064	0.929356	1.09029	1.1084	0.982475	1.00677	1.08458	1.00348	0.942498	0.802437	0.820888	0.66682
ENSMUSG00000086436	Gm13690	2	processed_pseudogene	285	0.693803	1.61754	0.00123569	0.38183	-0.393772	0.761137	0.0744811	0.869503	-0.0147917	0.9898	0.94849	1	0.679011	1.60104	0.00209157	0.205445	37.0451	36.9095	61.0381	29.1476	28.2913	43.1685	38.402	33.2435	31.5494	107.066	33.9155	31.4365
ENSMUSG00000032353	Tmed3	9	protein_coding	2847	0.287305	1.22036	0.00125537	0.382358	0.0829978	1.05922	0.359392	0.970093	-0.00625954	0.995671	0.944184	1	0.281045	1.21508	0.00197848	0.200306	5.48515	4.99734	6.08009	4.92857	6.54143	6.07485	5.56826	5.77255	6.20483	7.09762	6.51353	7.8153
ENSMUSG00000082193	Rpl5.ps1	1	processed_pseudogene	894	-0.31629	0.803132	0.00126926	0.382358	0.0865695	1.06184	0.365183	0.970093	0.0978567	1.07018	0.296067	0.967472	-0.218434	0.859498	0.0272579	0.698858	14.9677	14.306	14.2418	15.9361	14.6859	15.8513	14.5611	19.1168	16.2346	12.2874	14.8792	12.7096
ENSMUSG00000097762	X4732463B04Rik	12	antisense	2932	1.81697	3.5234	0.00127745	0.382358	0.395776	1.31565	0.41729	0.970093	-1.49239	0.355424	0.0131633	0.579342	0.324582	1.2523	0.449641	0.969628	0.0902735	0.116149	0.0585503	0.0587201	0.109514	0.164769	0.0311933	0.0372852	0.049304	0.138762	0.196355	0.101183
ENSMUSG00000073538	E330020D12Rik	1	processed_transcript	2287	0.60083	1.51659	0.00129045	0.382358	0.167395	1.12303	0.406104	0.970093	-0.104205	0.930317	0.600945	0.980552	0.496625	1.41091	0.00791643	0.425731	0.630103	0.711444	0.800674	0.696348	0.748798	0.929451	0.853135	0.71701	0.670017	1.24528	1.15267	1.01181
ENSMUSG00000035187	Nkx6.1	5	protein_coding	3138	-1.20212	0.434635	0.00130185	0.382358	-0.866361	0.548529	0.0343127	0.699005	1.24192	2.36513	0.00172921	0.251442	0.0397978	1.02797	0.930163	1	0.281158	0.204991	0.0729422	0.123447	0.102324	0.0718446	0.408038	0.255475	0.0644943	0.118848	0.164153	0.0283622
ENSMUSG00000085589	A430078I02Rik	6	antisense	2761	1.41875	2.67354	0.00132036	0.383991	-0.0572738	0.961079	0.913772	1	-0.0988483	0.933778	0.856063	1	1.3199	2.49649	0.00337537	0.273571	0.0958645	0.150752	0.0725393	0.140303	0.0775309	0.0816546	0.044167	0.0395944	0.178016	0.343831	0.208516	0.193409
ENSMUSG00000113255	Tes3.ps	13	protein_coding	3272	-0.487607	0.713207	0.00133707	0.384567	0.121961	1.08821	0.411088	0.970093	0.156913	1.1149	0.272838	0.967472	-0.330695	0.795154	0.0330835	0.741231	1.76167	2.50949	1.99372	2.36783	2.08262	2.35252	2.14298	4.00929	1.6612	1.8237	2.03733	1.57764
ENSMUSG00000040140	Tdrd6	17	protein_coding	7062	5.61185	48.9029	0.00135979	0.384567	-0.504903	0.704708	0.580348	0.973174	-4.69466	0.0386158	0.0205335	0.651191	0.917183	1.88842	0.288076	0.969628	0.0124932	0.0107162	0.0364634	0.0182845	0.0202079	0.00456059	0	0	0	0.0480094	0	0.0336073
ENSMUSG00000075581	Gm16409	14	processed_pseudogene	747	-0.345232	0.787181	0.00136123	0.384567	0.115302	1.0832	0.274879	0.970093	0.11813	1.08533	0.251157	0.967472	-0.227103	0.854349	0.0363843	0.760301	19.5667	24.5168	19.8021	26.1593	18.7221	24.0582	21.1404	29.1715	24.6544	21.1958	19.0241	18.5865
ENSMUSG00000032356	Rasgrf1	9	protein_coding	11063	0.328037	1.2553	0.00141208	0.39517	-0.483199	0.71539	3.2667e-05	0.0148437	0.268923	1.20491	0.0167203	0.616147	0.59696	1.51253	5.88131e-07	0.000793015	1.2441	0.872179	1.05777	0.925965	0.748178	0.623002	1.14637	0.82676	0.786629	1.34538	1.16404	0.951978
ENSMUSG00000086370	Ftx	X	lincRNA	10205	0.261919	1.19907	0.00143356	0.397432	-0.0456085	0.968881	0.559948	0.971034	-0.209111	0.86507	0.0117422	0.556067	0.0528072	1.03728	0.498597	0.969628	2.31988	2.29888	2.21491	2.37458	2.0312	2.22182	1.92985	2.02822	1.78203	2.22595	2.22096	2.40416
ENSMUSG00000097451	Rian	12	processed_transcript	31981	-0.30933	0.807016	0.00152277	0.418254	-0.0269505	0.981493	0.774258	1	0.109307	1.07871	0.243163	0.967472	-0.200024	0.870536	0.0421977	0.798004	0.37335	0.42949	0.342648	0.364727	0.391566	0.359522	0.414669	0.386266	0.399582	0.333943	0.333506	0.306121
ENSMUSG00000058492	Scp2.ps2	9	transcribed_unprocessed_pseudogene	1427	-0.342865	0.788474	0.00155059	0.421987	0.0954404	1.06839	0.381071	0.970093	0.226629	1.1701	0.0339613	0.764481	-0.116236	0.922592	0.286204	0.969628	6.6155	6.76168	8.36092	6.12298	7.50044	9.5921	8.84464	9.42283	9.01597	5.27452	7.04963	9.14746
ENSMUSG00000057605	Gm6807	19	processed_pseudogene	888	-0.284687	0.82092	0.00156888	0.423085	0.0458958	1.03232	0.593733	0.979888	0.0275528	1.01928	0.746563	1	-0.257134	0.836749	0.00492421	0.33426	18.8443	20.1552	18.1722	19.0004	20.6509	19.549	18.127	23.9651	18.5583	14.2031	17.9484	17.2723
ENSMUSG00000032115	Hyou1	9	protein_coding	7230	0.154105	1.11273	0.00162407	0.430738	-0.0951832	0.936153	0.0463977	0.783188	0.0794955	1.05665	0.094269	0.957342	0.2336	1.17577	7.1412e-06	0.00557465	41.3843	35.8658	38.8057	37.0469	36.5703	34.893	40.8296	35.0893	38.8811	44.8258	42.2994	40.5652
ENSMUSG00000110087	Gm45309	7	sense_intronic	695	1.09589	2.13745	0.0016263	0.430738	0.289271	1.22202	0.437847	0.970093	-0.443856	0.735167	0.247894	0.967472	0.652035	1.57138	0.0436002	0.808622	0.423153	0.707777	0.617516	0.681238	0.564674	0.880476	0.438651	0.62918	0.499198	0.829312	1.26435	1.2379
ENSMUSG00000024395	Lims2	18	protein_coding	3060	-2.84182	0.139485	0.00164124	0.430847	-0.588218	0.665164	0.513025	0.970093	1.70107	3.25142	0.0270371	0.712917	-1.14074	0.453526	0.336178	0.969628	0.0384433	0.0370969	0.0374008	0.014066	0.0233184	0.0315754	0.119554	0.0595425	0.0661383	0.0221596	0.00990218	0
ENSMUSG00000081453	Gm6767	16	processed_pseudogene	1381	-0.422139	0.746317	0.00169413	0.440829	0.282636	1.21642	0.0362305	0.712693	0.0672804	1.04774	0.592367	0.97659	-0.354858	0.781946	0.00982071	0.47217	4.62113	3.80855	3.41847	4.79974	4.44349	5.20068	4.56963	6.17449	4.58487	3.41252	4.45405	3.45863
ENSMUSG00000113843	Gm6129	13	processed_pseudogene	801	-1.30122	0.405784	0.00172056	0.443362	-0.312224	0.805399	0.409457	0.970093	0.546938	1.46098	0.136099	0.967472	-0.75428	0.592842	0.0952273	0.969628	0.807741	0.614114	0.571517	0.644821	0.712651	0.321667	0.570903	1.18282	0.6858	0.338619	0.5296	0.111112
ENSMUSG00000073158	X9030624G23Rik	12	protein_coding	2245	0.546427	1.46046	0.00173853	0.443362	-0.120044	0.92016	0.506396	0.970093	-0.0632092	0.957133	0.733554	1	0.483218	1.39786	0.006289	0.368998	1.41478	1.66862	1.18525	1.76385	0.937617	1.23376	1.48018	1.03883	1.15905	1.49511	2.06504	1.81041
ENSMUSG00000057036	Gm7536	3	processed_pseudogene	444	-0.308496	0.807483	0.0017487	0.443362	-0.415602	0.749707	4.70581e-05	0.0178966	0.222397	1.16667	0.0230461	0.676202	-0.0860984	0.942067	0.381315	0.969628	71.4032	54.5425	70.0468	55.1595	51.8282	41.3467	60.4232	61.3079	51.1818	47.0383	38.763	52.9861
ENSMUSG00000040359	Ufl1	4	protein_coding	5706	0.196632	1.14602	0.0017832	0.44614	-0.076336	0.948463	0.214676	0.970093	-0.0239368	0.983545	0.69703	1	0.172695	1.12716	0.0061265	0.363473	10.1741	10.0798	9.46198	10.5832	8.84737	8.81089	10.3117	9.24093	8.23375	11.6698	10.302	9.83176
ENSMUSG00000019851	Perp	10	protein_coding	1952	0.30376	1.23436	0.00181922	0.44614	0.09592	1.06875	0.326603	0.970093	-0.111162	0.925842	0.257422	0.967472	0.192599	1.14282	0.0439943	0.808622	6.84003	6.53263	6.31742	6.54889	7.53021	7.06176	6.32527	7.48589	5.86532	6.65231	8.69282	8.76935
ENSMUSG00000035069	Oma1	4	protein_coding	2144	-0.409493	0.752888	0.00182895	0.44614	-0.0174392	0.987985	0.892341	1	0.205967	1.15346	0.105197	0.967472	-0.203525	0.868426	0.129299	0.969628	2.6748	2.7179	2.80244	2.79049	2.16326	3.15459	2.71589	2.7364	3.82974	1.77112	2.23298	2.96115
ENSMUSG00000066842	Hmcn1	1	protein_coding	21191	-0.511614	0.701437	0.00183073	0.44614	0.100289	1.07199	0.529574	0.970093	0.172746	1.1272	0.261503	0.967472	-0.338868	0.790662	0.0439661	0.808622	0.080493	0.128564	0.187675	0.101557	0.106067	0.214297	0.125162	0.132409	0.216931	0.0687972	0.102952	0.160997
ENSMUSG00000025867	Cplx2	13	protein_coding	4928	0.241778	1.18245	0.00184325	0.44614	0.0445101	1.03133	0.563484	0.971034	-0.0441439	0.969865	0.566817	0.967472	0.197634	1.14682	0.0109021	0.487954	5.43066	5.1061	5.14405	5.15314	5.92205	5.05847	5.77803	5.10959	4.82256	6.73544	5.76746	6.08026
ENSMUSG00000045094	Arhgef37	18	protein_coding	5870	2.79301	6.93072	0.00184989	0.44614	0.0302748	1.02121	0.964666	1	-2.20076	0.217523	0.0272914	0.717071	0.592246	1.50759	0.340593	0.969628	0.0400805	0.0193384	0.0194968	0.00733251	0.0182336	0.0493803	0.00519357	0.00620784	0.00492536	0.0462068	0.0309717	0.0454858
ENSMUSG00000005447	Pafah1b3	7	protein_coding	2107	-0.262233	0.833796	0.00190705	0.456216	-0.0677975	0.954093	0.41511	0.970093	0.187106	1.13848	0.0259304	0.700546	-0.0751268	0.949259	0.373045	0.969628	9.43548	8.7279	7.87599	8.4572	8.53406	7.8874	9.04314	10.1693	9.13873	7.69161	8.02458	7.85672
ENSMUSG00000058216	Gstp3	19	protein_coding	908	1.33675	2.52581	0.00193987	0.45976	-0.336633	0.791887	0.390797	0.970093	-0.761	0.590087	0.109345	0.967472	0.575747	1.49045	0.130325	0.969628	0.712555	0.375055	0.53568	0.568835	0.471504	0.283761	0.235026	0.200661	0.318413	0.597431	0.43382	0.882164
ENSMUSG00000067235	H2.Q10	17	protein_coding	4348	0.331259	1.25811	0.00195287	0.45976	0.0787776	1.05612	0.441353	0.970093	-0.29785	0.813464	0.00641481	0.438454	0.0334089	1.02343	0.739973	1	3.13165	1.96679	3.17833	3.01926	2.37136	3.3481	2.41899	2.20417	2.5401	3.68829	2.52273	2.81112
ENSMUSG00000030717	Nupr1	7	protein_coding	2514	0.206625	1.15399	0.00201136	0.467428	-0.00574794	0.996024	0.930441	1	0.0875827	1.06259	0.185473	0.967472	0.294207	1.22621	3.4071e-05	0.0148331	32.5208	24.8948	22.1586	29.8245	29.9012	20.1389	30.0133	32.6279	22.1267	38.2737	34.483	25.1944
ENSMUSG00000038344	Txlng	X	protein_coding	7541	0.212164	1.15842	0.00202258	0.467428	-0.0614158	0.958323	0.353553	0.970093	-0.135547	0.910324	0.0474143	0.836369	0.0766162	1.05454	0.247099	0.969628	5.32726	5.90589	6.16547	5.26251	5.44548	5.93229	5.13023	5.20917	4.83845	5.90323	5.86244	5.81063
ENSMUSG00000025289	Prdx4	X	protein_coding	2106	0.158533	1.11615	0.00203271	0.467428	-0.125581	0.916635	0.0139248	0.494099	0.0524479	1.03702	0.292932	0.967472	0.210981	1.15748	8.2221e-05	0.0283605	79.2482	72.8389	68.7439	70.2649	67.424	64.5361	74.1311	73.5203	62.6561	82.6033	81.4493	70.5328
ENSMUSG00000022436	Sh3bp1	15	protein_coding	2858	-0.848613	0.555318	0.00207188	0.472772	0.344629	1.26982	0.252724	0.970093	0.54558	1.45961	0.0396081	0.793604	-0.303033	0.810547	0.310281	0.969628	0.205802	0.278032	0.350387	0.421683	0.212215	0.428223	0.362678	0.586509	0.606967	0.403339	0.137827	0.321789
ENSMUSG00000022367	Has2	15	protein_coding	4237	-0.280068	0.823552	0.00209228	0.473782	-0.0549127	0.962653	0.530913	0.970093	0.077787	1.0554	0.373093	0.967472	-0.202281	0.869175	0.0268333	0.695183	4.17849	6.34964	7.50911	3.94152	5.11117	8.42989	4.15885	5.03985	9.26654	3.13676	4.24796	7.9191
ENSMUSG00000021281	Tnfaip2	12	protein_coding	4984	-0.633915	0.644425	0.00211771	0.4741	0.0925543	1.06626	0.636593	0.999975	0.155515	1.11382	0.410645	0.967472	-0.4784	0.717773	0.025292	0.67897	0.271432	0.280907	0.424811	0.371348	0.264858	0.40711	0.379243	0.285145	0.487279	0.265302	0.182388	0.297621
ENSMUSG00000064016	Gm648	X	protein_coding	1040	-3.71131	0.0763457	0.00213565	0.4741	-1.27605	0.412925	0.0818332	0.883885	0.907409	1.87567	0.239643	0.967472	-2.8039	0.1432	0.0438303	0.808622	0.226224	0.254685	0.192578	0.0827728	0.13722	0.0619363	0.0586274	0.280308	0.194599	0	0.0291353	0
ENSMUSG00000055093	Gm8430	6	processed_pseudogene	471	-0.39388	0.76108	0.00216725	0.4741	0.461581	1.37705	0.000275356	0.0614148	-0.541241	0.68718	3.04762e-05	0.0244336	-0.93512	0.522999	4.37509e-10	1.85404e-06	146.608	288.973	194.267	345.797	290.416	234.611	269.522	158.758	166.289	157.14	153.369	140.713
ENSMUSG00000058625	Gm17383	18	processed_pseudogene	1355	-0.288872	0.818542	0.00217025	0.4741	-0.295133	0.814997	0.00310092	0.249961	0.414378	1.33272	5.34422e-05	0.038666	0.125506	1.09089	0.199032	0.969628	12.6969	11.0026	10.0088	10.006	9.90007	7.86752	11.3845	14.0919	11.4367	9.60828	11.4718	9.04237
ENSMUSG00000034088	Hdlbp	1	protein_coding	11320	0.129905	1.09422	0.00217637	0.4741	0.00913919	1.00635	0.821138	1	0.0284969	1.01995	0.481731	0.967472	0.158402	1.11605	0.000259195	0.0640729	90.9915	101.68	97.8531	98.6996	102.446	91.5507	102.598	99.1671	96.4895	114.325	111.192	101.137
ENSMUSG00000032370	Lactb	9	protein_coding	2036	-0.372275	0.772563	0.00220831	0.4741	0.0184191	1.01285	0.872493	1	0.0317407	1.02224	0.780632	1	-0.340535	0.789749	0.00610687	0.363473	3.33669	3.79132	4.30017	3.17106	3.34692	5.04617	3.12948	3.88383	4.82811	2.0982	2.66396	4.35677
ENSMUSG00000079283	X2310009B15Rik	1	protein_coding	1750	0.42935	1.34663	0.00223173	0.4741	-0.000377364	0.999738	0.9979	1	-0.0936235	0.937166	0.521905	0.967472	0.335727	1.26201	0.0168285	0.577779	2.20148	1.946	2.23988	2.26277	1.83482	2.3189	1.86402	2.08229	2.08165	2.77046	2.80498	2.52592
ENSMUSG00000116895	Gm3435	17	protein_coding	1716	-0.452148	0.730954	0.00224466	0.4741	0.423052	1.34076	0.00537094	0.348381	0.0245474	1.01716	0.857814	1	-0.4276	0.743497	0.00482007	0.329453	2.94777	2.93273	3.2013	4.41455	3.95026	3.90387	4.88562	4.71427	2.96532	2.39068	2.89587	3.717
ENSMUSG00000014813	Stc1	14	protein_coding	4197	-0.491527	0.711272	0.0022667	0.4741	-0.416654	0.74916	0.00990356	0.435853	0.384698	1.30559	0.0172912	0.623849	-0.106829	0.928627	0.526871	0.969628	1.15618	1.02779	0.845327	0.964006	0.739554	0.590882	0.929769	0.946382	1.06086	0.832055	0.779717	0.50187
ENSMUSG00000069171	Nr2f1	13	protein_coding	5093	-0.531188	0.691985	0.00228471	0.4741	-0.460322	0.726824	0.00837841	0.410802	0.422995	1.34071	0.0154589	0.605705	-0.108193	0.927749	0.555364	0.97025	0.658283	0.742958	0.77526	0.422559	0.539395	0.600757	0.634507	0.858591	0.65283	0.639074	0.428362	0.419402
ENSMUSG00000116174	Gm10362	15	processed_pseudogene	552	-0.634419	0.6442	0.00229087	0.4741	0.919291	1.89119	3.74393e-05	0.0160957	-0.164419	0.892288	0.364647	0.967472	-0.798838	0.574812	0.000184896	0.0485375	2.3442	4.25002	2.2288	4.75643	4.45964	6.88481	4.36307	6.3374	3.98062	2.64109	3.34844	3.33215
ENSMUSG00000063632	Sox11	12	protein_coding	8311	-0.166105	0.891246	0.00229797	0.4741	-0.00696374	0.995185	0.893332	1	-0.0254348	0.982524	0.625013	0.990617	-0.19154	0.875671	0.000583018	0.100551	12.7672	12.707	14.7688	12.3206	12.5177	15.2683	12.1637	11.7462	15.5639	10.9043	10.8573	13.3645
ENSMUSG00000024891	Slc29a2	19	protein_coding	3018	-0.420468	0.747182	0.00230146	0.4741	-0.0773402	0.947803	0.589741	0.978198	0.41506	1.33335	0.00359545	0.35316	-0.00540806	0.996258	0.970246	1	1.20833	1.09078	1.48841	1.32634	1.02847	1.24858	1.65664	1.19535	1.90638	1.28068	1.004	1.28773
ENSMUSG00000019817	Plagl1	10	protein_coding	7819	0.274494	1.20957	0.00234247	0.474906	-0.131148	0.913104	0.143485	0.970093	-0.0433414	0.970405	0.632028	0.994351	0.231152	1.17377	0.0107398	0.487132	2.30188	2.86006	2.76273	2.1964	2.29513	2.68151	2.316	2.40945	2.27405	3.08299	2.5073	2.8798
ENSMUSG00000023387	Kcnk16	14	protein_coding	2377	0.290893	1.2234	0.00235317	0.474906	0.141806	1.10329	0.157503	0.970093	0.00940437	1.00654	0.923113	1	0.300297	1.2314	0.00229668	0.217664	5.23351	4.98257	3.8879	5.79444	5.79359	4.02417	6.22037	5.15097	4.25711	6.33297	6.78164	5.92838
ENSMUSG00000048949	Gm6206	X	processed_pseudogene	2199	0.271144	1.20676	0.00238858	0.474906	-0.127589	0.91536	0.142819	0.970093	-0.130388	0.913586	0.144177	0.967472	0.140755	1.10248	0.105607	0.969628	13.3872	14.9187	10.1227	11.8223	12.5738	10.3548	11.4653	10.1416	10.1106	15.418	11.3404	11.7777
ENSMUSG00000020368	Canx	11	protein_coding	4693	0.119726	1.08653	0.00240935	0.474906	-0.06074	0.958772	0.111072	0.960785	0.0116012	1.00807	0.757955	1	0.131328	1.0953	0.000983207	0.131972	327.116	337.051	328.756	309.015	322.31	320.36	334.589	314.954	310.41	364.653	356.351	322.612
ENSMUSG00000031327	Chic1	X	protein_coding	7375	0.763042	1.69707	0.00241521	0.474906	-0.620769	0.650324	0.0238629	0.617686	0.127782	1.09261	0.659691	1	0.890824	1.85424	0.000976233	0.131972	0.179445	0.230881	0.139663	0.215939	0.116102	0.0393033	0.14468	0.158113	0.0862456	0.257442	0.23008	0.16895
ENSMUSG00000054619	Mettl7a1	15	protein_coding	2595	-0.274114	0.826958	0.00241937	0.474906	-0.112587	0.924928	0.212321	0.970093	0.255023	1.19335	0.00550684	0.408295	-0.0190908	0.986854	0.832865	1	8.05775	9.21548	8.32437	8.02784	6.46175	9.12218	8.74057	9.19777	10.2055	7.42104	6.56223	9.29447
ENSMUSG00000116305	Lncppara	15	processed_transcript	1874	0.714044	1.6404	0.00242306	0.474906	-0.00515702	0.996432	0.980286	1	-0.68265	0.62302	0.00506299	0.39499	0.0313948	1.022	0.879214	1	0.627729	1.07015	0.900792	0.75794	1.04709	0.773378	0.48804	0.641687	0.478265	1.03124	1.00248	0.633231
ENSMUSG00000047139	Cd24a	10	protein_coding	2580	0.120179	1.08687	0.00243344	0.474906	0.0290278	1.02032	0.443544	0.970093	-0.137686	0.908976	0.000620894	0.161539	-0.0175075	0.987938	0.643368	1	632.398	632.569	594.223	640.589	643.543	612.056	615.491	602.278	511.438	669.595	655.164	554.782
ENSMUSG00000020781	Tsen54	11	protein_coding	2458	-0.361951	0.778112	0.00254369	0.493177	-0.109836	0.926693	0.362199	0.970093	0.286416	1.21961	0.0176323	0.625972	-0.075534	0.948991	0.540037	0.969628	2.59633	2.23215	2.57248	2.20638	2.0756	2.54196	3.10072	2.56474	2.7171	2.20695	2.13264	2.17251
ENSMUSG00000089829	Gm16565	1	processed_transcript	2181	0.82696	1.77394	0.00258693	0.498304	0.169063	1.12433	0.480423	0.970093	-0.882229	0.542529	0.00182957	0.257214	-0.0552691	0.962415	0.813718	1	0.471948	0.50313	0.55098	0.552577	0.523461	0.605448	0.405365	0.233911	0.278381	0.761718	0.416791	0.476084
ENSMUSG00000081254	Gm12112	11	processed_pseudogene	231	-0.418768	0.748063	0.00262845	0.503035	-0.183586	0.880512	0.18845	0.970093	0.318101	1.24669	0.0225151	0.672236	-0.100667	0.932602	0.484604	0.969628	20.2426	23.4241	18.2074	17.5149	18.0702	18.5434	22.6997	23.5046	21.2771	13.2094	17.8394	19.1358
ENSMUSG00000013076	Amotl1	9	protein_coding	10064	0.298776	1.2301	0.00266724	0.503983	-0.353707	0.782571	0.0016508	0.181368	0.353457	1.27762	0.00166592	0.249586	0.652233	1.5716	5.97252e-08	0.000110731	1.09583	1.40617	1.05474	1.14619	0.911071	0.742448	1.29651	1.26729	0.976752	1.55641	1.66497	1.1467
ENSMUSG00000092274	Neat1	19	lincRNA	20771	0.225442	1.16914	0.00267039	0.503983	-0.105848	0.929258	0.143987	0.970093	-0.16687	0.890773	0.0257461	0.700546	0.0585719	1.04143	0.415376	0.969628	4.21789	2.25528	3.97953	3.40671	2.56444	3.64539	2.77842	2.45787	3.31976	3.69386	2.36617	4.05204
ENSMUSG00000026208	Des	1	protein_coding	3754	-1.07728	0.473921	0.00268438	0.503983	-0.342127	0.788878	0.310222	0.970093	0.54088	1.45486	0.101068	0.962916	-0.536402	0.689488	0.17178	0.969628	0.148847	0.110876	0.274379	0.206381	0.0950376	0.13727	0.219267	0.106777	0.28496	0.054189	0.0807157	0.150152
ENSMUSG00000102312	Pcdha3	18	protein_coding	5332	-1.56615	0.337709	0.00274255	0.508241	0.0794102	1.05659	0.870643	1	0.557959	1.47219	0.208208	0.967472	-1.00819	0.49717	0.0805288	0.961774	0.0275779	0.0922553	0.0590262	0.0968683	0.0401468	0.0483224	0.114352	0.0615079	0.0867573	0.0445104	0.0227312	0.0222557
ENSMUSG00000028776	Tinagl1	4	protein_coding	4358	-0.613104	0.653789	0.00274496	0.508241	0.0860532	1.06146	0.662398	1	0.179058	1.13214	0.345655	0.967472	-0.434045	0.740183	0.0410281	0.791865	0.485878	0.32994	0.466136	0.335801	0.507568	0.50993	0.517665	0.426444	0.603713	0.311191	0.236398	0.462907
ENSMUSG00000068014	Gm14648	X	processed_pseudogene	483	-0.189811	0.87672	0.00275845	0.508241	-0.0350137	0.976022	0.568416	0.971034	0.120409	1.08704	0.0530234	0.848722	-0.0694024	0.953033	0.262364	0.969628	177.916	154.254	171.67	152.741	161.766	178.105	164.234	193.592	179.038	153.446	157.15	159.267
ENSMUSG00000026090	X2010300C02Rik	1	protein_coding	5075	0.194769	1.14454	0.00281241	0.511863	0.0223447	1.01561	0.73087	1	0.0982692	1.07049	0.131641	0.967472	0.293038	1.22522	2.7153e-05	0.013652	11.6188	9.37957	9.72512	11.3054	11.1425	8.89735	11.9903	11.5531	9.9924	14.8911	12.8188	10.8087
ENSMUSG00000027833	Shox2	3	protein_coding	3311	-0.235768	0.849233	0.00282528	0.511863	0.0530462	1.03745	0.478875	0.970093	-0.0623724	0.957688	0.406394	0.967472	-0.29814	0.8133	0.000271647	0.0647328	7.31008	11.8282	9.98079	8.29377	10.4305	11.1766	8.13028	11.402	9.24726	7.12695	9.09661	8.15368
ENSMUSG00000025428	Atp5a1	18	protein_coding	3135	-0.122981	0.918288	0.00282988	0.511863	0.00248508	1.00172	0.949757	1	0.131325	1.0953	0.00157031	0.240111	0.0083434	1.0058	0.832429	1	183.528	177.064	170.447	182.053	175.279	174.462	198.885	195.777	187.932	180.12	183.07	171.765
ENSMUSG00000035778	Ggta1	2	protein_coding	4709	0.215395	1.16102	0.00292985	0.525366	0.129272	1.09374	0.0807355	0.883415	0.00107307	1.00074	0.988107	1	0.216468	1.16189	0.00334406	0.273202	5.57705	6.38817	5.77822	6.39823	7.02329	6.05974	6.17623	7.18122	6.10901	6.83268	9.18222	6.66544
ENSMUSG00000071521	Try10	6	protein_coding	860	1.2456	2.37117	0.00293995	0.525366	0.0465634	1.0328	0.922394	1	-0.258691	0.835846	0.601377	0.980933	0.986908	1.98193	0.0173098	0.586334	0.444556	0.35199	0.199616	0.450438	0.373365	0.187249	0.38994	0.211861	0.235329	1.14328	0.598967	0.310467
ENSMUSG00000118383	Gm50321	19	lincRNA	2697	0.458564	1.37417	0.00296317	0.526345	-0.239106	0.84727	0.117484	0.970093	-0.152031	0.899983	0.344735	0.967472	0.306533	1.23673	0.0441209	0.809576	1.36305	1.24867	1.55947	1.08522	1.09796	1.32553	1.03995	0.689077	1.40432	1.44568	1.10103	1.80399
ENSMUSG00000028262	Clca3a2	3	protein_coding	3974	-0.188146	0.877733	0.0029896	0.527879	-0.0710258	0.951961	0.241199	0.970093	-0.0303261	0.979199	0.617	0.988073	-0.218472	0.859475	0.000761887	0.117102	17.1541	17.5198	21.4983	16.2355	17.9912	19.2074	17.5829	17.2664	17.4242	14.4865	15.402	16.0428
ENSMUSG00000031075	Ano1	7	protein_coding	6322	0.21511	1.16079	0.00301615	0.528397	-0.019655	0.986469	0.783524	1	-0.00583974	0.99596	0.935051	1	0.20927	1.1561	0.00439954	0.316767	7.08014	6.24862	6.83383	6.95124	7.04852	5.96556	7.48413	6.58249	5.88116	9.11156	7.76449	6.36322
ENSMUSG00000103520	X1110025M09Rik	15	TEC	855	-0.67533	0.626189	0.00302817	0.528397	-0.104914	0.92986	0.620452	0.994172	0.188194	1.13934	0.369745	0.967472	-0.487135	0.71344	0.0400911	0.785511	2.20138	1.99152	1.47241	1.56058	1.71083	1.88344	1.9611	2.25886	1.7922	1.58616	0.992303	1.17973
ENSMUSG00000100706	Gm19744	8	processed_transcript	5822	1.86546	3.64383	0.00310081	0.53076	0.24318	1.1836	0.68441	1	-1.20076	0.435046	0.0910377	0.953875	0.664697	1.58523	0.200164	0.969628	0.0505137	0.0324965	0.0147432	0.0665367	0.0245119	0.0276597	0.0209455	0.0250361	0.00496597	0.0524112	0.0624542	0.0662434
ENSMUSG00000116762	Gm46560	16	lincRNA	995	0.830273	1.77802	0.00310757	0.53076	-0.572267	0.672559	0.0665692	0.852481	0.14126	1.10287	0.668074	1	0.971533	1.96092	0.00128882	0.15354	0.886707	0.912696	0.632618	0.519097	0.573702	0.5179	0.55151	0.805709	0.464915	1.29483	1.12676	0.80503
ENSMUSG00000058838	Rps27a.ps2	9	processed_pseudogene	467	-0.786586	0.579714	0.00311356	0.53076	0.720089	1.64728	0.00397636	0.288398	-0.819479	0.566646	0.00135016	0.226278	-1.60607	0.328493	5.00827e-08	0.000109518	87.0308	453.013	215.108	343.505	467.24	390.345	391.425	130.076	160.47	177.072	122.5	101.134
ENSMUSG00000023272	Creld2	15	protein_coding	1366	0.163456	1.11997	0.00312803	0.53076	-0.0873488	0.941251	0.108446	0.956573	0.0709758	1.05043	0.190395	0.967472	0.234432	1.17644	5.68781e-05	0.0210814	107.733	93.2953	96.3494	98.4669	92.8754	88.9816	94.2038	99.8233	99.964	109.978	114.348	105.094
ENSMUSG00000026442	Nfasc	1	protein_coding	14145	0.232426	1.17481	0.00313117	0.53076	-0.0611082	0.958528	0.436975	0.970093	0.0170852	1.01191	0.828206	1	0.249511	1.1888	0.00202331	0.202086	2.03753	1.98758	1.85485	2.01136	2.06572	1.58473	1.96129	1.82136	1.90089	2.53593	2.34994	1.85195
ENSMUSG00000025140	Pycr1	11	protein_coding	3935	0.34484	1.27001	0.00316722	0.533821	-0.0905097	0.939191	0.445246	0.970093	-0.0477629	0.967435	0.692466	1	0.297077	1.22865	0.01211	0.504538	1.63675	1.52894	1.6069	1.45478	1.47786	1.52236	1.64246	1.26869	1.41069	1.99031	1.76337	1.75664
ENSMUSG00000081787	Gm13991	2	processed_pseudogene	648	-0.679119	0.624547	0.00321883	0.539455	-0.306281	0.808724	0.177588	0.970093	0.437227	1.354	0.0519139	0.84635	-0.241892	0.845636	0.326269	0.969628	2.6323	2.04377	2.3843	1.92625	2.31241	1.54076	3.05803	2.13692	2.54317	1.25571	1.87041	1.69394
ENSMUSG00000054408	Spcs3	8	protein_coding	3466	0.146228	1.10667	0.00324608	0.539853	-0.0556921	0.962133	0.248826	0.970093	0.0143386	1.00999	0.765335	1	0.160566	1.11773	0.00145543	0.167991	49.018	50.2844	47.2265	45.3268	48.9557	46.6285	47.2686	48.7935	46.3124	53.3214	55.4259	48.9683
ENSMUSG00000050856	Atp5k	5	protein_coding	616	-0.182836	0.880969	0.00326481	0.539853	-0.000956293	0.999337	0.987318	1	0.0734628	1.05224	0.223581	0.967472	-0.109373	0.926991	0.075263	0.937308	97.4415	91.6487	90.944	90.835	92.9574	96.0979	97.7935	101.097	96.0287	81.5132	89.082	88.9043
ENSMUSG00000021927	Hnrnpa1l2.ps2	15	processed_pseudogene	963	-0.75791	0.591352	0.00331637	0.539853	0.347175	1.27207	0.172893	0.970093	0.158935	1.11646	0.49524	0.967472	-0.598974	0.660223	0.0256061	0.683529	0.885632	1.611	0.772483	1.25148	1.25963	1.47155	1.8678	1.36224	1.23093	0.809758	1.06981	0.770168
ENSMUSG00000069072	Slc7a14	3	protein_coding	9829	0.200628	1.1492	0.00332505	0.539853	-0.196471	0.872683	0.00458828	0.319834	0.0295795	1.02071	0.659054	1	0.230207	1.173	0.00100869	0.133579	10.586	9.85913	5.71708	9.28362	9.62981	4.3351	9.68339	8.84956	4.91228	12.342	10.6973	4.63611
ENSMUSG00000107019	Gm43682	5	TEC	2090	0.717355	1.64417	0.00335027	0.539853	0.0404933	1.02847	0.850683	1	-0.740504	0.59853	0.00333692	0.347343	-0.0231482	0.984083	0.913638	1	0.689496	0.796608	0.807696	0.576637	0.973012	0.78591	0.612642	0.278967	0.48417	0.681329	0.84088	0.794902
ENSMUSG00000004460	Dnajb11	16	protein_coding	3236	0.138739	1.10094	0.00335615	0.539853	-0.0910282	0.938853	0.0502828	0.797694	0.0537013	1.03792	0.242392	0.967472	0.19244	1.14269	9.5792e-05	0.0319278	82.1655	77.9228	77.9745	73.1285	75.9076	74.4561	78.2129	80.7063	73.3429	85.9131	88.4207	81.2997
ENSMUSG00000028307	Aldob	4	protein_coding	2392	-2.14928	0.225424	0.00335693	0.539853	0.744925	1.67589	0.233463	0.970093	0.248103	1.18764	0.638266	0.996954	-1.90118	0.267724	0.0137936	0.53889	0	0.0632757	0.143536	0	0.134237	0.201966	0.152941	0.0609365	0.19339	0.014174	0.0126675	0.0620127
ENSMUSG00000039899	Fgl2	5	protein_coding	3788	-0.46566	0.72414	0.00337706	0.539853	-0.218494	0.859462	0.179637	0.970093	0.422673	1.34041	0.00921506	0.506331	-0.0429871	0.970643	0.797585	1	0.822958	0.799131	1.22362	0.693123	0.838243	0.918254	1.02211	1.20248	1.10671	0.930845	0.623932	0.853666
ENSMUSG00000060487	Samd5	10	protein_coding	6922	-0.311105	0.806024	0.003385	0.539853	0.0360776	1.02532	0.734265	1	0.20097	1.14947	0.0559222	0.856857	-0.110135	0.926501	0.301501	0.969628	2.00111	3.11042	3.53821	2.11416	2.42761	4.39693	2.26379	2.54796	5.50503	1.61145	2.10555	4.66732
ENSMUSG00000008129	X4930432K21Rik	8	protein_coding	2406	-0.631331	0.64558	0.00345121	0.544079	0.678498	1.60047	0.00197981	0.199759	-0.0996261	0.933275	0.600675	0.980418	-0.730958	0.602504	0.000979856	0.131972	0.635608	0.534714	0.439995	0.679796	0.978674	0.896867	0.722243	0.863293	0.829143	0.521387	0.415595	0.616518
ENSMUSG00000044083	Efcab8	2	protein_coding	5693	-2.47269	0.180155	0.0034845	0.544079	-1.51963	0.348776	0.108366	0.956573	2.29441	4.90553	0.0071926	0.456877	-0.178281	0.883755	0.883023	1	0.00516584	0.0199397	0.0502575	0	0.00626684	0.0169718	0.0535504	0.0256034	0.050785	0.00595542	0.00532245	0.0104222
ENSMUSG00000073436	Eme2	17	protein_coding	6000	0.364804	1.28771	0.00349147	0.544079	-0.00934913	0.993541	0.935727	1	-0.392247	0.761942	0.00237117	0.289458	-0.0274428	0.981158	0.813406	1	1.01952	1.07841	1.40674	1.11191	1.10599	1.26144	0.894263	0.789534	0.963729	1.07363	0.88377	1.45368
ENSMUSG00000038305	Spats2l	1	protein_coding	8041	-0.345272	0.78716	0.00350051	0.544079	0.185548	1.13725	0.135287	0.970093	0.24588	1.18582	0.0374407	0.788753	-0.0993922	0.933426	0.411967	0.969628	0.647359	0.691744	0.672502	0.754744	0.820826	0.72096	0.966794	1.02871	0.74428	0.708358	0.825252	0.616138
ENSMUSG00000037169	Mycn	12	protein_coding	3295	-0.682674	0.623009	0.00350321	0.544079	0.576772	1.49151	0.0147982	0.512712	0.0197436	1.01378	0.924627	1	-0.66293	0.631594	0.00610016	0.363473	0.419492	0.287093	0.225767	0.548636	0.454761	0.390979	0.462614	0.442368	0.500145	0.360136	0.248291	0.270108
ENSMUSG00000071078	Nr2c2ap	8	protein_coding	1627	-0.323812	0.798956	0.00355364	0.546915	0.0128742	1.00896	0.905847	1	0.128573	1.09321	0.232279	0.967472	-0.195239	0.873428	0.0839431	0.969628	6.25418	4.74439	5.17013	4.86767	5.67939	5.74063	5.69626	5.86803	6.36168	4.77201	4.54417	4.99614
ENSMUSG00000086324	Gm15564	16	antisense	821	-0.432905	0.740769	0.00355834	0.546915	0.189162	1.1401	0.194969	0.970093	0.0687505	1.04881	0.622345	0.990198	-0.364154	0.776924	0.0167656	0.577624	6.05376	5.53065	6.79569	7.18238	6.866	7.21811	7.31521	9.1433	6.09227	5.36851	7.38141	3.86645
ENSMUSG00000058317	Ube2e2	14	protein_coding	4628	-0.329444	0.795843	0.00362681	0.553535	0.0286289	1.02004	0.801355	1	0.21591	1.16144	0.0544019	0.851402	-0.113534	0.924321	0.324487	0.969628	1.48062	1.82326	1.73104	1.24624	1.65743	2.15733	1.80493	1.99208	2.13653	1.4725	1.49932	1.75642
ENSMUSG00000028188	Spata1	3	protein_coding	4123	0.34758	1.27242	0.00364043	0.553535	0.146527	1.1069	0.224182	0.970093	-0.20174	0.869501	0.0993054	0.962916	0.14584	1.10637	0.206508	0.969628	1.48365	1.33074	1.51975	1.65987	1.42778	1.72635	1.46405	1.26387	1.44454	1.63642	1.94018	1.7341
ENSMUSG00000029638	Glcci1	6	protein_coding	7756	0.536499	1.45045	0.00365739	0.553535	-0.050259	0.965763	0.775188	1	-0.37192	0.772753	0.0525638	0.847624	0.164579	1.12084	0.341622	0.969628	0.379179	0.404929	0.269294	0.366266	0.321996	0.315591	0.302661	0.173837	0.283304	0.371565	0.414115	0.336602
ENSMUSG00000083863	Gm13341	2	unprocessed_pseudogene	672	-0.255891	0.83747	0.00370462	0.55704	0.349447	1.27407	0.000133735	0.0381454	-0.139554	0.9078	0.0971989	0.962916	-0.395444	0.760255	2.32129e-05	0.0124553	33.2165	29.6179	32.4435	45.9241	34.7746	41.4568	34.6146	41.7	34.7201	31.2807	31.473	29.7552
ENSMUSG00000033767	Tmem131l	3	protein_coding	11726	0.167851	1.12338	0.00371811	0.55704	-0.0705199	0.952295	0.217868	0.970093	0.0706959	1.05022	0.216768	0.967472	0.238547	1.1798	9.27789e-05	0.0312749	7.02498	6.60551	6.12443	6.55575	6.59019	5.67452	7.23808	6.87407	5.72024	8.41389	7.55321	6.33767
ENSMUSG00000006241	Ccdc159	9	protein_coding	2183	-0.649807	0.637366	0.00376384	0.561059	0.101707	1.07304	0.656276	1	0.354776	1.27879	0.099595	0.962916	-0.295031	0.815055	0.213008	0.969628	0.740953	0.329335	0.838819	0.630938	0.637383	0.84095	0.726196	0.951481	1.04628	0.496993	0.666254	0.557188
ENSMUSG00000050751	Pgbd5	8	protein_coding	4197	-0.203097	0.868684	0.00386278	0.572928	-0.0480494	0.967243	0.485893	0.970093	0.132724	1.09636	0.0565936	0.859769	-0.0703723	0.952392	0.312657	0.969628	8.1073	8.9616	7.97607	8.64529	8.27111	7.34382	8.69479	8.80395	8.95531	7.82778	7.92713	7.28065
ENSMUSG00000114375	Gm31544	13	processed_pseudogene	441	-0.973551	0.509251	0.00390767	0.576702	0.14751	1.10766	0.646416	1	0.276334	1.21111	0.360273	0.967472	-0.697218	0.616761	0.0528796	0.850981	2.46743	0.772222	1.03806	2.24481	1.77981	0.803347	2.5578	1.32209	1.90123	1.61449	0.618381	0.73999
ENSMUSG00000070473	Cldn3	5	protein_coding	1259	-0.566654	0.675181	0.00393775	0.578265	-0.00311704	0.997842	0.98742	1	0.328009	1.25528	0.0860208	0.950008	-0.238646	0.847541	0.247042	0.969628	2.87317	1.89345	2.04531	2.32474	2.26701	2.30232	1.67081	3.35746	3.6513	2.07357	1.51624	2.23856
ENSMUSG00000041773	Enc1	13	protein_coding	4737	-0.17484	0.885866	0.00396197	0.578956	0.0242703	1.01697	0.67895	1	0.0232636	1.01626	0.690567	1	-0.151576	0.900266	0.0127719	0.517531	13.3108	13.3478	14.484	12.9934	13.2932	15.6173	13.1032	13.0544	16.4487	11.4016	12.3966	13.9097
ENSMUSG00000037860	Aim2	1	protein_coding	3501	-0.766672	0.587772	0.00400002	0.579861	-0.414227	0.750422	0.0743799	0.869348	0.145407	1.10604	0.542888	0.967472	-0.621265	0.650101	0.0243856	0.667319	0.327608	0.497169	0.44131	0.196706	0.326098	0.404771	0.313483	0.312254	0.404651	0.125894	0.181752	0.296584
ENSMUSG00000108702	Gm9333	7	processed_pseudogene	1323	-0.290516	0.817609	0.00400951	0.579861	-0.0795562	0.946349	0.416654	0.970093	0.103479	1.07436	0.29056	0.967472	-0.187037	0.878408	0.0679569	0.905936	7.8691	9.26666	7.74221	8.16591	8.25185	7.15709	7.97297	9.25461	8.02015	6.48357	6.96252	7.13081
ENSMUSG00000042570	Mier2	10	protein_coding	4497	0.292678	1.22491	0.00402768	0.579861	-0.105701	0.929354	0.294613	0.970093	-0.102872	0.931177	0.321072	0.967472	0.189806	1.14061	0.059655	0.878712	2.21696	2.17088	2.25864	1.88553	1.95958	2.28463	1.94564	1.81511	1.98018	2.45027	2.10899	2.48049
ENSMUSG00000020435	Osbp2	11	protein_coding	6361	0.773556	1.70948	0.00407617	0.579861	-0.672559	0.627393	0.0266326	0.641361	0.240042	1.18103	0.450957	0.967472	1.0136	2.01894	0.000630271	0.106836	0.120207	0.196303	0.179919	0.121797	0.0785222	0.11139	0.105439	0.068744	0.177262	0.181221	0.238175	0.200546
ENSMUSG00000042425	Frmpd3	X	protein_coding	10256	-1.29747	0.406839	0.00408266	0.579861	-0.301523	0.811396	0.432112	0.970093	0.315637	1.24456	0.410692	0.967472	-0.981834	0.506336	0.0424149	0.800378	0.0430125	0.0479627	0.0613743	0.050361	0.0347866	0.0376836	0.0683681	0.0390835	0.0451043	0.0330579	0.00590887	0.0231411
ENSMUSG00000082769	Gm15793	1	processed_pseudogene	495	-0.537857	0.688793	0.00408546	0.579861	0.00589123	1.00409	0.973402	1	0.101386	1.0728	0.560039	0.967472	-0.43647	0.73894	0.0238038	0.658609	4.87181	4.81586	4.21949	4.34766	5.62185	4.09906	4.55754	6.55184	4.14696	3.21919	3.36674	3.77578
ENSMUSG00000029778	Adcyap1r1	6	protein_coding	6601	-0.551118	0.682491	0.00420914	0.593355	0.142432	1.10376	0.384374	0.970093	-0.28382	0.821413	0.0939833	0.956862	-0.834938	0.560607	2.84829e-05	0.0138511	0.329688	0.338205	0.572145	0.443394	0.432384	0.507426	0.392566	0.353304	0.389813	0.261948	0.257058	0.256175
ENSMUSG00000042010	Acacb	5	protein_coding	9632	-0.26375	0.83292	0.00422053	0.593355	0.105165	1.07562	0.252415	0.970093	0.104838	1.07537	0.243035	0.967472	-0.158912	0.8957	0.0873987	0.969628	1.61823	1.55174	1.77931	1.72042	2.07425	1.56153	1.98768	1.81595	1.93306	1.64734	1.5855	1.56158
ENSMUSG00000055945	Prr18	17	protein_coding	3656	-1.5111	0.350843	0.00428583	0.594994	0.199131	1.14801	0.609056	0.988012	-0.242754	0.84513	0.535564	0.967472	-1.75386	0.296508	0.000841633	0.121786	0.0402203	0.165597	0.125215	0.0588646	0.156136	0.158568	0.0500321	0.149508	0.118621	0.0278208	0.0248638	0.056802
ENSMUSG00000032867	Fbxw8	5	protein_coding	5525	-0.189499	0.87691	0.00431328	0.594994	-0.0642864	0.956418	0.327658	0.970093	0.17467	1.12871	0.00929719	0.506331	-0.0148294	0.989774	0.821237	1	7.3403	7.51983	7.49857	7.1204	7.30331	6.96602	7.77468	7.59799	8.71804	7.03244	6.9815	7.14153
ENSMUSG00000036019	Tmtc2	10	protein_coding	7779	-0.229281	0.85306	0.00431741	0.594994	-0.0464084	0.968344	0.55418	0.971034	0.11245	1.08106	0.153311	0.967472	-0.116831	0.922211	0.145101	0.969628	3.05092	4.09568	3.8546	3.24792	3.40765	3.94565	3.70742	3.92554	3.80214	2.663	3.35376	3.76032
ENSMUSG00000032609	Klhdc8b	9	protein_coding	8419	-0.379399	0.768758	0.00432658	0.594994	-0.208853	0.865225	0.128524	0.970093	0.382383	1.30349	0.00558749	0.408295	0.0029846	1.00207	0.982942	1	0.77898	0.507874	0.502971	0.603271	0.563613	0.397852	0.74233	0.653575	0.631878	0.575876	0.536263	0.447522
ENSMUSG00000049047	Armcx3	X	protein_coding	3540	0.170162	1.12518	0.00433248	0.594994	-0.186982	0.878441	0.00238941	0.223073	0.0967312	1.06935	0.105531	0.967472	0.266893	1.20321	3.04221e-05	0.0143245	19.6476	18.5026	18.9208	17.9463	16.347	15.9215	19.4974	17.6744	16.5712	22.1718	20.209	18.1353
ENSMUSG00000014905	Dnajb9	12	protein_coding	2549	0.17838	1.13161	0.00436492	0.596686	-0.0853335	0.942567	0.167395	0.970093	-0.003963	0.997257	0.948653	1	0.174417	1.12851	0.00583244	0.361197	25.9825	23.2021	22.8309	22.7451	20.8548	24.0699	24.0756	21.987	21.63	26.336	25.7122	24.476
ENSMUSG00000025922	Rpl7.ps8	15	processed_pseudogene	810	-0.419162	0.747859	0.00443685	0.601823	0.00519527	1.00361	0.971413	1	0.174566	1.12862	0.219599	0.967472	-0.244596	0.844052	0.106391	0.969628	5.33721	6.25976	4.80392	6.37657	5.37359	4.89068	4.62939	7.87285	6.175	4.22756	5.16234	4.46834
ENSMUSG00000113659	Gm49248	12	unprocessed_pseudogene	573	-1.60465	0.328815	0.00444307	0.601823	0.462338	1.37777	0.442624	0.970093	0.76478	1.69911	0.124286	0.967472	-0.839873	0.558693	0.191666	0.969628	0.410598	0.396219	0.149799	0.4507	0.684901	0.168622	0.744865	0.508761	0.908226	0.414188	0.105762	0.207099
ENSMUSG00000026879	Gsn	2	protein_coding	3157	-0.554885	0.680711	0.00453441	0.611404	-0.322453	0.799709	0.128873	0.970093	0.669998	1.59107	0.00140535	0.229056	0.115113	1.08306	0.595155	0.992045	0.5403	0.611271	0.688781	0.327211	0.542446	0.571298	0.801507	0.669472	0.851696	0.483272	0.345526	0.751774
ENSMUSG00000029283	Cdc7	5	protein_coding	4183	0.161694	1.1186	0.00458982	0.616074	0.0139322	1.0097	0.801328	1	-0.0950602	0.936233	0.0920966	0.955897	0.0666335	1.04727	0.229489	0.969628	17.7664	18.6164	17.1204	17.3793	18.8578	17.755	16.7335	17.4316	16.3947	18.1557	19.138	19.2342
ENSMUSG00000057098	Ebf1	11	protein_coding	9756	-0.277256	0.825159	0.00466155	0.622884	-0.407599	0.753877	6.33599e-05	0.0224556	0.197401	1.14663	0.0439238	0.824323	-0.0798553	0.946153	0.420839	0.969628	1.57958	1.83454	1.74497	1.23531	1.40427	1.23796	1.60618	1.509	1.34246	1.38314	1.28272	1.03086
ENSMUSG00000038372	Gmds	13	protein_coding	3351	0.25886	1.19653	0.00472347	0.628327	-0.0305439	0.979051	0.743279	1	0.00298216	1.00207	0.974576	1	0.261842	1.19901	0.00540741	0.349467	3.60702	3.57951	3.7312	3.75059	3.43889	3.52728	3.71184	3.44718	3.54604	3.98635	4.15041	4.6479
ENSMUSG00000069170	Adgrv1	13	protein_coding	24878	-0.394105	0.760961	0.00477244	0.632007	-0.0684474	0.953664	0.595852	0.980983	-0.00791168	0.994531	0.95163	1	-0.402017	0.7568	0.00513071	0.33897	0.197416	0.220542	0.247266	0.200693	0.182129	0.247267	0.230381	0.177235	0.218483	0.14991	0.171734	0.156217
ENSMUSG00000103388	Gm37581	9	TEC	988	0.599651	1.51535	0.0047946	0.63212	-0.0379398	0.974045	0.849823	1	-0.448524	0.732792	0.0428741	0.814746	0.151127	1.11044	0.442598	0.969628	2.67897	1.41704	1.7665	1.78615	1.94996	2.02108	1.4194	1.43842	1.40463	1.78443	2.33082	2.28207
ENSMUSG00000037573	Tob1	11	protein_coding	2288	0.157733	1.11553	0.00486522	0.638592	0.0214937	1.01501	0.692436	1	-0.0631739	0.957156	0.248724	0.967472	0.0945589	1.06774	0.0849282	0.969628	53.7153	52.1773	53.9719	50.3785	54.3109	57.4882	50.5262	54.4371	50.5958	60.2363	58.9327	54.3028
ENSMUSG00000027222	Pex16	2	protein_coding	1775	-0.581296	0.668363	0.00500473	0.654011	-0.225146	0.855508	0.269175	0.970093	0.33976	1.26555	0.0924854	0.956701	-0.241536	0.845844	0.269893	0.969628	1.32548	1.00193	0.967152	1.21245	0.94469	0.725789	1.21945	1.35495	1.04246	0.649433	0.785257	0.935969
ENSMUSG00000022445	Cyp2d26	15	protein_coding	1792	-0.402277	0.756663	0.00506644	0.65917	-0.00875227	0.993952	0.951758	1	0.24998	1.18919	0.0781043	0.931655	-0.152297	0.899817	0.304736	0.969628	2.57658	2.70278	2.12352	2.13768	2.48864	2.624	2.97717	2.82654	2.87183	1.9109	1.89379	2.7316
ENSMUSG00000006611	Hfe	13	protein_coding	3572	-0.318238	0.802049	0.00510372	0.661121	-0.25206	0.839697	0.0305366	0.66602	0.312123	1.24153	0.00768879	0.47367	-0.00611517	0.99577	0.958429	1	2.38764	2.71186	2.79548	2.38586	2.00759	2.26314	2.40681	2.55039	3.22952	1.86037	1.85774	2.84044
ENSMUSG00000026483	Fam129a	1	protein_coding	7380	0.176696	1.13029	0.00517528	0.667476	0.0194059	1.01354	0.752024	1	-0.0237961	0.983641	0.698458	1	0.1529	1.1118	0.0151421	0.553922	20.164	20.4371	21.9045	21.4451	23.0644	19.2543	22.7738	21.7751	18.2756	26.1862	25.5503	19.4523
ENSMUSG00000084145	Gm12263	11	processed_pseudogene	1482	-0.678067	0.625002	0.00519825	0.667536	-0.165502	0.891618	0.463351	0.970093	0.200722	1.14927	0.371803	0.967472	-0.477345	0.718298	0.059359	0.878218	1.0319	1.25108	0.810855	0.871292	1.05924	0.804086	0.843412	1.18024	1.112	0.68632	0.470254	0.800725
ENSMUSG00000020598	Nrcam	12	protein_coding	13358	0.62461	1.54179	0.00524483	0.670615	-0.40377	0.75588	0.113025	0.964831	0.229732	1.17262	0.376927	0.967472	0.854343	1.80793	0.000583023	0.100551	0.116685	0.113307	0.0471219	0.10311	0.0614294	0.043399	0.0981366	0.0845666	0.0584384	0.180207	0.136101	0.0599645
ENSMUSG00000026389	Steap3	1	protein_coding	5715	-0.411048	0.752077	0.00535302	0.681448	-0.122363	0.918682	0.416604	0.970093	0.336413	1.26261	0.0243738	0.690568	-0.0746356	0.949582	0.629045	1	0.674119	0.529678	0.745954	0.625104	0.624271	0.569186	0.741485	0.765145	0.784137	0.510195	0.493082	0.705983
ENSMUSG00000020053	Igf1	10	protein_coding	9904	0.163533	1.12003	0.0053755	0.681448	-0.160878	0.894481	0.0069527	0.384785	0.146522	1.1069	0.0133206	0.579813	0.310055	1.23975	1.60566e-06	0.00163407	19.2864	18.1591	15.4729	19.2958	17.1181	11.7882	21.9936	18.2678	13.1248	24.6853	21.0275	14.2463
ENSMUSG00000097589	Dleu2	14	processed_transcript	11334	0.181789	1.13429	0.00546792	0.690214	0.0125514	1.00874	0.839723	1	-0.299423	0.812577	1.84944e-05	0.0189179	-0.117634	0.921698	0.0639887	0.89683	4.66799	4.3935	4.37984	4.85331	3.96307	4.73698	3.99974	3.32442	3.6835	4.41826	3.94866	4.11473
ENSMUSG00000085929	Gm13421	2	processed_transcript	803	0.425809	1.34333	0.00553305	0.693234	-0.105768	0.92931	0.488173	0.970093	-0.171156	0.888131	0.284204	0.967472	0.254653	1.19305	0.0905078	0.969628	3.77228	5.18341	5.05958	4.1809	4.75399	4.09104	3.75858	2.94969	4.60862	4.51775	5.28281	5.61565
ENSMUSG00000031381	Piga	X	protein_coding	6385	0.182031	1.13448	0.00553858	0.693234	0.00401367	1.00279	0.94973	1	-0.144151	0.904912	0.0289907	0.730033	0.0378803	1.0266	0.550644	0.969628	6.18121	6.31734	7.18314	6.09394	6.44814	7.16774	5.73437	5.58157	6.52951	6.75961	6.44453	7.04849
ENSMUSG00000062081	Gm6055	14	processed_pseudogene	378	-0.408501	0.753406	0.00562375	0.699994	-0.174721	0.885939	0.269995	0.970093	0.506368	1.42047	0.00136284	0.22712	0.0978669	1.07019	0.538813	0.969628	8.3248	8.70895	8.5532	9.45098	6.4181	6.98668	11.2912	10.1222	10.6316	7.80335	7.61525	8.63321
ENSMUSG00000031379	Pir	X	protein_coding	5553	-0.365241	0.776339	0.00563978	0.699994	0.0643625	1.04562	0.628894	0.99747	0.197258	1.14652	0.127934	0.967472	-0.167983	0.890086	0.214846	0.969628	1.03273	1.14477	0.942899	0.984389	1.07937	1.18318	0.999189	1.1287	1.57237	0.769302	0.900344	1.2074
ENSMUSG00000040488	Ltbp4	7	protein_coding	6463	0.859082	1.81388	0.00569857	0.702821	-0.152026	0.899986	0.6289	0.99747	-0.306574	0.80856	0.368199	0.967472	0.552508	1.46663	0.0646742	0.898222	0.100108	0.0526922	0.163798	0.0932362	0.0772829	0.124582	0.0566045	0.0845738	0.0984158	0.120656	0.154715	0.156069
ENSMUSG00000093587	Gm20554	13	lincRNA	2352	0.796461	1.73684	0.00570995	0.702821	0.0532295	1.03758	0.843669	1	-0.610808	0.65483	0.0433595	0.819471	0.185653	1.13733	0.474451	0.969628	0.375116	0.402199	0.377109	0.420902	0.379221	0.397109	0.155542	0.216905	0.393359	0.490112	0.386488	0.479312
ENSMUSG00000110599	X6030466F02Rik	8	lincRNA	1434	0.712527	1.63867	0.00574844	0.704551	-0.043965	0.969985	0.859037	1	-0.450948	0.731562	0.0978533	0.962916	0.261579	1.19879	0.275024	0.969628	0.717795	0.870769	0.738235	0.540274	0.821021	0.831001	0.51023	0.482818	0.625013	1.06394	0.697296	0.930969
ENSMUSG00000101431	Gm7901	8	processed_pseudogene	1597	-0.651768	0.6365	0.00580476	0.704551	0.412416	1.33091	0.0792455	0.880787	0.0680977	1.04833	0.751748	1	-0.58367	0.667264	0.0165498	0.576213	3.00168	0.971443	2.2574	3.12639	3.37335	2.25872	2.34803	4.90583	2.13626	1.59225	1.53685	2.60073
ENSMUSG00000073867	AA474408	7	TEC	3339	1.02232	2.03118	0.00584515	0.704551	-0.582291	0.667902	0.0832792	0.887813	-0.552487	0.681844	0.170892	0.967472	0.46983	1.38495	0.168339	0.969628	0.202578	0.135989	0.274205	0.141797	0.0747948	0.192913	0.0639125	0.0873077	0.129883	0.20308	0.136122	0.231009
ENSMUSG00000044317	Gpr4	7	protein_coding	2882	-1.19259	0.437517	0.00585927	0.704551	0.763552	1.69766	0.0319744	0.679343	-0.418636	0.748131	0.206625	0.967472	-1.61123	0.32732	0.000183705	0.0485375	0.224497	0.105035	0.119132	0.179217	0.222827	0.346431	0.179829	0.151728	0.240765	0.105877	0.0841102	0.0617631
ENSMUSG00000034903	Cobll1	2	protein_coding	8342	0.196876	1.14621	0.00592505	0.704551	0.142952	1.10416	0.0471563	0.784985	-0.142969	0.905654	0.0471637	0.836369	0.0539073	1.03807	0.437284	0.969628	3.3139	3.5335	3.62875	3.83878	3.57969	4.11563	3.58511	3.26309	3.60099	4.23498	3.70858	4.05065
ENSMUSG00000027692	Tnik	3	protein_coding	19282	-0.335302	0.792618	0.00593006	0.704551	-0.0320256	0.978046	0.782448	1	0.0314109	1.02201	0.786562	1	-0.303891	0.810065	0.0151062	0.553922	0.363	0.349306	0.457026	0.417427	0.349703	0.387512	0.344674	0.319384	0.500807	0.265509	0.282861	0.375413
ENSMUSG00000115783	Bc1	7	lincRNA	168	-0.593903	0.662548	0.00594699	0.704551	-0.379178	0.768876	0.12583	0.970093	0.861256	1.81662	0.000373976	0.120583	0.267353	1.2036	0.281789	0.969628	10.6783	9.91018	8.17474	9.22325	7.008	6.70977	8.52889	19.9553	12.9071	6.45795	13.5271	7.06354
ENSMUSG00000021638	Ocln	13	protein_coding	4222	0.184362	1.13631	0.00594734	0.704551	0.0926823	1.06635	0.165437	0.970093	-0.0622562	0.957765	0.347764	0.967472	0.122106	1.08832	0.0652993	0.900948	12.7751	11.9019	9.54171	14.7313	12.3036	9.67275	14.0806	11.5914	9.36794	14.3663	15.2795	10.1888
ENSMUSG00000082399	Gm14036	2	processed_pseudogene	480	-0.324692	0.798469	0.00599436	0.704551	-0.0203826	0.985971	0.862015	1	0.169637	1.12478	0.144245	0.967472	-0.155055	0.898098	0.199188	0.969628	13.4179	17.264	14.9019	13.9886	14.3452	16.1705	15.2431	17.8404	17.1664	13.5617	11.3628	15.1425
ENSMUSG00000050621	Rps27rt	9	protein_coding	374	-0.505713	0.704312	0.00599665	0.704551	-2.23487	0.212441	2.03931e-17	6.0494e-13	0.976693	1.96795	5.64414e-06	0.00761035	0.47098	1.38605	0.0243015	0.666248	151.685	154.087	124.239	28.7713	38.4435	25.3177	45.2403	108.736	35.4054	38.1649	30.7058	56.5574
ENSMUSG00000023411	Nfatc4	14	protein_coding	5808	1.20752	2.3094	0.00599873	0.704551	-0.730898	0.602529	0.0874944	0.899174	-0.349033	0.78511	0.489391	0.967472	0.858483	1.81313	0.040824	0.791329	0.0303813	0.0716645	0.137935	0.0370539	0.049142	0.0609979	0.0314941	0.0188223	0.0597353	0.0467	0.0939071	0.12259
ENSMUSG00000068250	Amn1	6	protein_coding	18886	0.246246	1.18612	0.00600902	0.704551	0.226367	1.16988	0.0109761	0.447689	-0.352265	0.783353	0.00018324	0.0836251	-0.106019	0.929148	0.214009	0.969628	0.752123	0.713261	0.82111	0.941241	0.81797	0.92429	0.711873	0.654091	0.730222	0.83118	0.855145	0.801128
ENSMUSG00000097160	A630072L19Rik	12	antisense	4663	1.88907	3.70395	0.006222	0.723656	-0.26519	0.832089	0.643719	1	-1.38433	0.383069	0.0697048	0.900099	0.50474	1.41887	0.361202	0.969628	0.0567621	0.0649176	0.0368153	0.0646135	0.0382555	0.0276276	0.0130758	0.00781472	0.0248011	0.0872508	0.0454868	0.0508975
ENSMUSG00000023886	Smoc2	17	protein_coding	6951	-0.671306	0.627938	0.00622794	0.723656	0.283185	1.21688	0.194852	0.970093	-0.17535	0.885553	0.411591	0.967472	-0.846656	0.556072	0.000729262	0.114874	0.215777	0.217746	0.181112	0.19815	0.23097	0.310439	0.162278	0.309303	0.20381	0.136573	0.126416	0.153648
ENSMUSG00000098661	Mir7052	7	miRNA	65	1.96444	3.9026	0.00624514	0.723656	-1.68607	0.310773	0.0314016	0.673976	0.0300371	1.02104	0.97638	1	1.99447	3.9847	0.00787227	0.424587	4.97692	1.16427	4.40178	0.662182	2.19551	0.495491	1.40706	1.68185	0.444798	2.08641	5.59397	5.93337
ENSMUSG00000068262	Gm5879	6	processed_pseudogene	1209	-0.452619	0.730715	0.00628031	0.724899	0.224633	1.16848	0.189851	0.970093	0.197061	1.14636	0.218777	0.967472	-0.255558	0.837663	0.135789	0.969628	2.43251	2.44122	1.53826	2.67009	2.83292	2.07786	2.26945	3.97856	2.46313	1.76672	2.63157	1.88945
ENSMUSG00000021668	Polk	13	protein_coding	5553	0.24266	1.18317	0.00635687	0.725612	0.0368345	1.02586	0.671573	1	-0.18855	0.877487	0.0370594	0.787485	0.0541095	1.03822	0.528984	0.969628	2.64804	2.76654	3.48306	3.11594	2.75625	3.25955	2.73404	2.25084	2.99376	3.19932	3.00115	3.25892
ENSMUSG00000082072	Gm15785	6	processed_pseudogene	694	-1.00027	0.499908	0.00635709	0.725612	-0.659117	0.633266	0.0919256	0.914447	0.967736	1.95577	0.0107024	0.533571	-0.0325307	0.977704	0.939648	1	0.593267	0.926889	0.824541	0.620199	0.462671	0.417669	1.01035	1.10265	0.791535	0.390827	0.48027	0.555719
ENSMUSG00000038702	Dsel	1	protein_coding	5763	0.270514	1.20624	0.00635987	0.725612	-0.12279	0.91841	0.214763	0.970093	-0.0762981	0.948488	0.450235	0.967472	0.194216	1.1441	0.0497978	0.834924	1.89325	2.344	2.12489	1.7402	2.22247	1.84981	1.84621	1.87796	1.791	2.39442	2.18724	2.10031
ENSMUSG00000085256	Dmrta2os	4	antisense	848	-2.36744	0.19379	0.0064505	0.733133	0.734357	1.66366	0.356175	0.970093	0.529221	1.44315	0.414184	0.967472	-1.83821	0.279668	0.055852	0.863682	0.104042	0.133864	0.10122	0.253784	0.168288	0.151919	0.251655	0.343774	0.238659	0.119944	0	0.0349845
ENSMUSG00000117405	Rpl19.ps7	18	processed_pseudogene	592	-0.388218	0.764073	0.00656419	0.743207	0.212032	1.15832	0.137241	0.970093	0.0580113	1.04103	0.668752	1	-0.330207	0.795423	0.024186	0.664308	6.4084	7.98963	7.1529	8.36117	8.43716	8.37815	7.15809	12.3108	7.08146	5.72707	8.08701	6.16389
ENSMUSG00000030935	Acsm3	7	protein_coding	4936	0.293262	1.22541	0.00660257	0.74471	0.0481643	1.03395	0.666652	1	-0.0213142	0.985335	0.848132	1	0.271948	1.20744	0.0135133	0.53519	1.52527	1.77082	1.64621	1.47368	1.69134	1.90527	1.45761	1.6463	1.90364	1.88891	1.74339	2.5063
ENSMUSG00000117822	Eef1a1.ps1	19	processed_pseudogene	1387	-0.302605	0.810787	0.00663077	0.745057	0.126484	1.09163	0.265335	0.970093	0.16152	1.11846	0.141853	0.967472	-0.141085	0.906837	0.214058	0.969628	5.89454	7.0658	7.17868	8.81318	6.91935	6.57141	7.62706	9.6683	7.50416	6.23329	7.66802	6.09593
ENSMUSG00000029603	Dtx1	5	protein_coding	5270	-0.211695	0.863522	0.0066894	0.746331	0.00645939	1.00449	0.934299	1	0.182624	1.13495	0.0208583	0.65337	-0.029071	0.980051	0.710618	1	4.08491	3.64747	4.13158	3.81414	3.79112	4.32685	4.32708	4.27323	4.94848	3.54483	3.69128	4.45284
ENSMUSG00000030104	Edem1	6	protein_coding	6453	0.118219	1.08539	0.00669242	0.746331	-0.00982592	0.993212	0.815583	1	0.00402947	1.0028	0.923794	1	0.122249	1.08843	0.00527709	0.344043	68.5848	67.6092	66.6274	68.1346	68.4903	64.878	70.9787	67.1823	64.0425	77.7858	74.7586	67.1033
ENSMUSG00000047230	Cldn2	X	protein_coding	3325	-0.519969	0.697387	0.00674924	0.748868	0.306507	1.23671	0.102555	0.947583	0.0142475	1.00992	0.935618	1	-0.505722	0.704308	0.0103352	0.479042	0.318414	0.682807	1.05841	0.73786	0.804747	1.00737	0.76101	0.679483	1.09561	0.40787	0.455649	0.910081
ENSMUSG00000019966	Kitl	10	protein_coding	5911	-0.164732	0.892094	0.0067674	0.748868	0.345962	1.271	3.10256e-07	0.000400149	-0.209522	0.864824	0.0007088	0.164725	-0.374254	0.771504	5.48039e-08	0.000109518	11.8512	15.0306	19.2841	16.2745	17.1656	25.2381	14.0079	14.666	22.0397	10.8177	14.1584	20.678
ENSMUSG00000017734	Dbndd2	2	protein_coding	4389	0.513014	1.42703	0.00679091	0.748868	-0.0223662	0.984617	0.901172	1	-0.396145	0.759886	0.0441608	0.824542	0.116869	1.08438	0.509592	0.969628	0.442242	0.491414	0.469363	0.431497	0.406438	0.528343	0.340357	0.348708	0.355717	0.517563	0.503976	0.473156
ENSMUSG00000022836	Mylk	16	protein_coding	11263	0.601053	1.51682	0.00686421	0.754148	0.0288366	1.02019	0.892979	1	-0.422009	0.746384	0.0695499	0.900099	0.179043	1.13213	0.38967	0.969628	0.182779	0.0974276	0.203225	0.137575	0.190058	0.168712	0.143458	0.0711783	0.154019	0.222757	0.18563	0.163309
ENSMUSG00000011832	Evi5l	8	protein_coding	8524	-0.385276	0.765632	0.00696006	0.758936	-0.112606	0.924916	0.458487	0.970093	0.448149	1.36429	0.00298461	0.331593	0.0628724	1.04454	0.680011	1	0.355366	0.403958	0.45314	0.348415	0.318097	0.445849	0.464947	0.465974	0.590177	0.421615	0.362584	0.386324
ENSMUSG00000108151	Gm33201	6	lincRNA	855	5.09254	34.1198	0.00698454	0.758936	-3.76602	0.0735044	0.10436	0.947583	-0.0284182	0.980495	0.999996	1	5.06412	33.4543	0.0106609	0.485509	0.10319	0.044256	0.0334638	0	0	0	0	0	0	0.19827	0.212636	0.0693962
ENSMUSG00000090110	Cmc4	X	protein_coding	1310	0.295715	1.22749	0.00698519	0.758936	0.0341396	1.02395	0.747454	1	-0.259003	0.835665	0.0211714	0.657198	0.0367115	1.02577	0.726098	1	7.74514	7.7122	7.99377	7.16269	7.27159	9.39163	6.6325	7.59399	6.00308	8.67016	7.91056	8.10743
ENSMUSG00000026421	Csrp1	1	protein_coding	1956	0.150484	1.10994	0.00701013	0.758936	-0.0633299	0.957053	0.254212	0.970093	0.0922609	1.06604	0.0987514	0.962916	0.242745	1.18324	4.7645e-05	0.0188445	42.5349	40.3731	38.2512	41.0174	40.4012	34.8085	44.6228	43.2213	36.2285	49.0017	46.9537	41.5579
ENSMUSG00000024993	Fam45a	19	protein_coding	6242	0.203709	1.15166	0.00713428	0.769403	0.138939	1.1011	0.0642856	0.849429	-0.225564	0.855261	0.00375716	0.35316	-0.0218548	0.984966	0.763932	1	3.43939	3.89179	3.85491	4.04767	4.08098	4.17936	3.50675	3.58446	3.43218	3.9162	4.22812	3.97808
ENSMUSG00000021997	Lrrc63	14	protein_coding	2517	0.9817	1.97479	0.00718698	0.769403	-0.0248033	0.982955	0.943243	1	-0.613265	0.653716	0.118005	0.967472	0.368435	1.29095	0.26371	0.969628	0.233684	0.300666	0.204612	0.222306	0.25514	0.243119	0.157458	0.159253	0.149326	0.148171	0.240768	0.51861
ENSMUSG00000028708	Mknk1	4	protein_coding	4502	0.14903	1.10882	0.00719951	0.769403	0.00482937	1.00335	0.928706	1	-0.0652859	0.955756	0.231107	0.967472	0.0837444	1.05976	0.12371	0.969628	24.0786	23.2227	23.2668	22.955	25.264	22.635	22.1096	23.5784	22.0724	26.7273	24.674	23.7625
ENSMUSG00000070271	Gm13268	2	processed_pseudogene	433	-0.481718	0.716124	0.00723699	0.769403	-0.0713716	0.951733	0.678228	1	0.141993	1.10343	0.405153	0.967472	-0.339725	0.790192	0.0668549	0.9038	6.79194	6.46669	6.60776	7.05767	7.25078	5.13228	5.42134	10.2672	5.87585	4.77635	5.59828	4.79603
ENSMUSG00000003123	Lipe	7	protein_coding	5886	-0.434762	0.739816	0.00724075	0.769403	-0.239133	0.847255	0.187597	0.970093	0.665417	1.58603	0.000237875	0.0970751	0.230655	1.17337	0.203093	0.969628	0.494648	0.353574	0.45693	0.409504	0.393988	0.322835	0.605996	0.51385	0.643468	0.357129	0.432426	0.509064
ENSMUSG00000088712	Gm22728	5	scaRNA	129	1.09246	2.13237	0.00726244	0.769403	-0.10214	0.93165	0.812617	1	-0.335679	0.792411	0.46928	0.967472	0.756779	1.68971	0.0524626	0.849946	2.50775	3.5199	2.43975	3.00292	2.76567	2.24699	1.65429	2.82481	1.79298	4.20518	7.04667	2.29976
ENSMUSG00000117256	Gm5497	17	processed_pseudogene	346	-2.8957	0.134371	0.00730915	0.770507	0.183833	1.1359	0.852031	1	1.056	2.07916	0.194656	0.967472	-1.8397	0.27938	0.151901	0.969628	0.0849974	0.328083	0.248077	0.248797	0.206226	0.279251	0.528663	0.52659	0.501362	0.0979891	0.0875742	0
ENSMUSG00000106648	Gm43176	5	TEC	2989	-2.17717	0.221108	0.0073306	0.770507	0.920662	1.89298	0.160269	0.970093	-0.0431054	0.970564	0.938667	1	-2.22028	0.2146	0.00760249	0.416858	0.0295173	0.0506375	0.0574338	0.115201	0.0716168	0.075426	0.142793	0.0487655	0.0580365	0	0.0304122	0.0198507
ENSMUSG00000060288	Ppih	4	protein_coding	1894	-0.194837	0.873672	0.00738375	0.770507	0.157482	1.11534	0.0291055	0.657568	-0.0682217	0.953813	0.331534	0.967472	-0.263058	0.83332	0.000491048	0.0932513	24.0832	27.9896	26.0284	28.134	25.9008	33.0741	24.8365	27.7822	30.4231	19.5119	26.2211	26.8787
ENSMUSG00000118366	X9130016M20Rik	19	lincRNA	2278	1.91983	3.78377	0.00739728	0.770507	-1.09308	0.468761	0.146421	0.970093	-0.30505	0.809414	0.742806	1	1.61478	3.06264	0.0199191	0.61486	0.0516402	0.149495	0.0753598	0	0.0156616	0.0989676	0.0133829	0.031993	0.0507671	0.0744166	0.199522	0.117209
ENSMUSG00000034871	Fam151a	4	protein_coding	1923	0.199593	1.14837	0.00740273	0.770507	-0.0634911	0.956946	0.412243	0.970093	0.188237	1.13937	0.0166221	0.616147	0.38783	1.30842	3.72933e-06	0.00345709	15.8745	13.892	10.4448	14.8621	15.5102	8.62535	16.3291	16.524	11.2009	18.7769	19.4914	12.419
ENSMUSG00000079547	H2.DMb1	17	protein_coding	1681	-0.90144	0.535352	0.0075157	0.779531	0.274983	1.20998	0.33869	0.970093	-0.165914	0.891364	0.555987	0.967472	-1.06735	0.477193	0.0018637	0.19263	0.48986	0.337646	0.459556	0.358469	0.424475	0.747215	0.398987	0.346841	0.636371	0.181522	0.126178	0.42356
ENSMUSG00000026687	Aldh9a1	1	protein_coding	3383	0.132329	1.09606	0.00757148	0.782579	-0.0358699	0.975443	0.459836	0.970093	0.0531819	1.03755	0.274561	0.967472	0.185511	1.13722	0.000323457	0.0732444	46.752	47.1112	41.6107	45.6119	44.7783	41.6224	46.8603	48.838	41.5261	52.4949	52.9523	44.987
ENSMUSG00000070577	Gm572	4	protein_coding	1385	0.575397	1.49009	0.00764985	0.787934	0.257609	1.1955	0.249266	0.970093	-0.338367	0.790936	0.137183	0.967472	0.23703	1.17856	0.247817	0.969628	0.95553	1.42067	0.495796	1.18093	1.4683	0.697622	0.968516	1.18397	0.521875	1.86045	1.42205	0.728284
ENSMUSG00000020738	Sumo2	11	protein_coding	1736	-0.273627	0.827237	0.00771373	0.788368	0.113442	1.08181	0.253746	0.970093	-0.023523	0.983827	0.81134	1	-0.29715	0.813859	0.00421369	0.308629	196.665	226.75	155.732	214.341	209.582	197.638	193.419	224.791	196.388	101.381	223.206	192.39
ENSMUSG00000020092	Pald1	10	protein_coding	4535	-0.268756	0.830035	0.00772818	0.788368	-0.151388	0.900384	0.140811	0.970093	0.257288	1.19523	0.0129949	0.575343	-0.0114675	0.992083	0.911717	1	2.60045	2.33625	2.32804	1.96464	2.32078	2.23708	2.54108	2.44273	2.82425	2.02603	2.03118	2.42699
ENSMUSG00000051285	Pcmtd1	1	protein_coding	6654	0.148298	1.10826	0.00773378	0.788368	0.0258256	1.01806	0.633856	0.998918	-0.099598	0.933293	0.0716443	0.905846	0.0486997	1.03433	0.368492	0.969628	14.1123	14.1142	13.7038	14.5543	14.3641	13.785	13.6304	13.9922	12.3051	15.7343	15.3143	13.2284
ENSMUSG00000020901	Pik3r5	11	protein_coding	5550	0.72636	1.65446	0.00778528	0.7909	0.411568	1.33013	0.195789	0.970093	-0.135355	0.910446	0.654337	1	0.591005	1.5063	0.0314685	0.731057	0.14837	0.0613603	0.144347	0.155106	0.154279	0.168288	0.126339	0.0984866	0.208374	0.342097	0.229302	0.165707
ENSMUSG00000113882	Gm48550	13	lincRNA	2452	0.439146	1.3558	0.00793709	0.800462	0.38802	1.3086	0.0197659	0.57918	-0.477609	0.718167	0.00524317	0.39992	-0.0384627	0.973692	0.801282	1	1.27136	1.09566	0.933494	1.66761	1.39682	1.28723	0.932491	0.921404	1.21449	1.38272	1.56941	1.2462
ENSMUSG00000053846	Lipg	18	protein_coding	4715	-0.638415	0.642418	0.00795174	0.800462	-0.231201	0.851925	0.341689	0.970093	0.45132	1.36729	0.0583638	0.864356	-0.187095	0.878373	0.472302	0.969628	0.343054	0.176555	0.285206	0.20996	0.143768	0.321044	0.375016	0.20867	0.35565	0.194149	0.205646	0.201345
ENSMUSG00000000317	Bcl6b	11	protein_coding	3719	0.759395	1.69278	0.00798649	0.800462	0.0942207	1.06749	0.712383	1	-0.768066	0.587204	0.00945989	0.506531	-0.00867063	0.994008	0.972604	1	0.347943	0.162792	0.284654	0.300911	0.249423	0.303103	0.131159	0.107782	0.256545	0.355543	0.203688	0.295153
ENSMUSG00000051236	Msrb3	10	protein_coding	4048	-0.251403	0.840079	0.00798735	0.800462	-0.167523	0.89037	0.0737503	0.869348	0.124285	1.08997	0.183574	0.967472	-0.127117	0.915659	0.184584	0.969628	4.10478	5.22528	5.23745	4.04049	4.54777	4.30433	4.87268	4.0869	5.04244	3.97839	3.36092	4.48521
ENSMUSG00000040605	Bace2	16	protein_coding	7887	0.234926	1.17685	0.00810602	0.803712	0.314651	1.24371	0.000584111	0.103565	-0.36816	0.77477	8.82691e-05	0.055711	-0.133233	0.911786	0.11643	0.969628	1.85322	1.91905	1.6905	2.06286	2.56937	2.17244	1.72396	1.84811	1.69358	1.81837	2.28974	2.09139
ENSMUSG00000020717	Pecam1	11	protein_coding	6228	-0.907447	0.533128	0.00812131	0.803712	0.165165	1.12129	0.575828	0.971526	-0.0769989	0.948028	0.791298	1	-0.984446	0.50542	0.00508885	0.337772	0.118052	0.115437	0.133227	0.13822	0.131756	0.139625	0.132166	0.111169	0.143909	0.0653261	0.0194609	0.119087
ENSMUSG00000030878	Cdr2	7	protein_coding	5684	0.280025	1.21422	0.00814217	0.803712	0.0496129	1.03499	0.636747	0.999975	-0.175246	0.885617	0.105591	0.967472	0.104779	1.07533	0.309249	0.969628	1.65568	1.3181	1.54031	1.51449	1.55036	1.62621	1.38379	1.41042	1.37845	1.60455	1.7272	1.71717
ENSMUSG00000018168	Ikzf3	11	protein_coding	8754	-1.58669	0.332934	0.0081441	0.803712	-1.55713	0.339826	0.0433266	0.765025	2.25411	4.7704	0.0014568	0.233593	0.66742	1.58823	0.447304	0.969628	0.00671901	0.0129674	0.0522944	0.00491682	0.00815104	0.0110373	0.031343	0.00832534	0.0759622	0.007746	0.0173068	0.0135558
ENSMUSG00000051076	Vtcn1	3	protein_coding	2622	1.08152	2.11626	0.00816755	0.803712	-0.0526215	0.964183	0.893812	1	-0.620894	0.650268	0.163563	0.967472	0.460625	1.37614	0.214144	0.969628	0.168244	0.0721565	0.240067	0.11491	0.163282	0.196533	0.116271	0.0833868	0.110266	0.181029	0.254239	0.226292
ENSMUSG00000040459	Arglu1	8	protein_coding	5477	0.125621	1.09098	0.00818321	0.803712	-0.0621908	0.957809	0.179146	0.970093	-0.119416	0.92056	0.0121436	0.565128	0.00620521	1.00431	0.89243	1	41.0825	40.4434	41.7342	38.9318	37.6704	41.4685	36.0469	35.615	37.0201	40.7197	37.2217	40.6843
ENSMUSG00000030275	Etnk1	6	protein_coding	14151	0.144857	1.10562	0.00820944	0.803712	0.141724	1.10322	0.00987546	0.435853	-0.180349	0.882489	0.00130457	0.221135	-0.0354919	0.975699	0.503004	0.969628	11.9623	14.0836	13.9449	14.2773	15.0842	14.7231	13.2967	13.2617	12.3567	15.0797	14.8259	13.1489
ENSMUSG00000081136	Gm12990	4	processed_pseudogene	468	-2.95534	0.12893	0.00825688	0.804352	-1.45777	0.364055	0.286853	0.970093	2.78357	6.88555	0.014294	0.596147	-0.171766	0.887755	0.919566	1	0.06284	0.0808523	0.305679	0	0.0762331	0.0688182	0.455991	0.389317	0.370665	0	0	0.126781
ENSMUSG00000022498	Txndc11	16	protein_coding	8835	0.177805	1.13116	0.00827021	0.804352	-0.0207881	0.985694	0.756214	1	-0.00146006	0.998988	0.982627	1	0.176345	1.13002	0.0099107	0.472944	4.89319	5.10514	4.23588	5.28584	4.4662	4.27238	4.89988	4.48334	4.55849	5.86752	5.141	4.81856
ENSMUSG00000111394	Gm49759	9	TEC	3887	0.219647	1.16445	0.00831628	0.804939	0.0275502	1.01928	0.734973	1	-0.166715	0.890869	0.0477161	0.837021	0.0529313	1.03737	0.512261	0.969628	7.52818	5.99659	7.76569	7.57412	7.31532	6.91036	6.15686	6.74052	6.55296	8.74863	6.85994	7.0828
ENSMUSG00000086567	Gm2830	13	processed_pseudogene	385	-0.30936	0.807	0.00833051	0.804939	0.394601	1.31458	0.000895984	0.126157	-0.181743	0.881637	0.100012	0.962916	-0.491103	0.711481	6.67017e-05	0.023839	13.9025	21.2291	21.5516	23.5892	23.6303	27.104	20.5089	21.864	22.754	13.9139	20.148	18.5707
ENSMUSG00000026638	Irf6	1	protein_coding	7069	0.236834	1.1784	0.00844445	0.813299	0.250407	1.18954	0.00766479	0.393371	-0.17503	0.885749	0.0556743	0.854432	0.0618036	1.04377	0.478896	0.969628	1.77644	1.83601	2.14111	2.36246	1.87748	2.59696	2.10458	1.91247	2.04089	2.44126	2.24608	2.44251
ENSMUSG00000006784	Ttc25	11	protein_coding	6147	-1.05685	0.480679	0.00848578	0.813611	-0.175046	0.885739	0.613461	0.990513	0.166478	1.12232	0.631945	0.994351	-0.890376	0.539473	0.0353411	0.754216	0.143529	0.073868	0.074473	0.105031	0.0580399	0.0943101	0.0793525	0.0770653	0.131696	0.0606713	0.0345054	0.0434361
ENSMUSG00000103062	Gm37200	9	TEC	2172	1.80177	3.48649	0.00850716	0.813611	1.54189	2.91175	0.0253406	0.631681	-1.72053	0.303438	0.0158487	0.614557	0.0812484	1.05793	0.873795	1	0.0406203	0.0348424	0.0395188	0.0792667	0.147833	0.118626	0.028072	0.0335544	0.0399335	0.140487	0.139506	0.0956114
ENSMUSG00000056050	Mia3	1	protein_coding	7196	0.128262	1.09298	0.00853221	0.813611	-0.0158316	0.989086	0.738176	1	-0.0125879	0.991313	0.790472	1	0.115675	1.08348	0.0174127	0.586334	34.2602	37.0712	35.7645	36.4504	36.2126	33.384	37.0571	34.2828	33.7211	40.3967	39.0633	35.4881
ENSMUSG00000026779	Mastl	2	protein_coding	5777	0.162772	1.11944	0.00857249	0.813611	0.0874783	1.06251	0.152955	0.970093	-0.119662	0.920403	0.0531876	0.848722	0.0431096	1.03033	0.47391	0.969628	10.3902	12.2745	11.8914	12.3679	12.2526	12.0588	11.7417	11.3918	10.6249	12.9995	12.6248	12.1759
ENSMUSG00000040249	Lrp1	10	protein_coding	17717	-0.208443	0.865471	0.0085878	0.813611	0.387204	1.30786	8.66928e-06	0.00547161	-0.079797	0.946191	0.299294	0.967472	-0.28824	0.818901	0.00048549	0.0932513	1.55702	2.05885	2.94723	2.64077	2.57555	3.23396	2.22319	2.2131	3.63907	1.83328	1.90523	3.28702
ENSMUSG00000030888	Rrp8	7	protein_coding	3558	-0.184403	0.880013	0.00861225	0.813611	0.1279	1.0927	0.0673636	0.85312	-0.00195774	0.998644	0.977028	1	-0.186361	0.87882	0.00905408	0.45445	9.2823	9.65646	9.27183	9.09709	10.9999	10.6542	10.1364	9.8935	10.6855	8.89057	9.22306	8.9801
ENSMUSG00000031903	Pla2g15	8	protein_coding	3013	-0.412759	0.751186	0.00864053	0.813691	-0.0436331	0.970209	0.785122	1	0.282745	1.21651	0.0717401	0.905978	-0.130014	0.913822	0.429164	0.969628	1.38602	1.19306	0.987589	1.42854	1.07754	0.983417	1.2749	1.2578	1.63127	1.00149	0.955382	1.17171
ENSMUSG00000082189	Gm4784	X	processed_pseudogene	1824	1.51025	2.84859	0.00871071	0.817704	0.793919	1.73378	0.190655	0.970093	-1.02399	0.491753	0.105809	0.967472	0.486255	1.4008	0.316903	0.969628	0.0806171	0.08298	0.0627447	0.09439	0.156479	0.141258	0.0668558	0.0799124	0.0475524	0.185878	0.232571	0.146383
ENSMUSG00000027907	S100a11	3	protein_coding	511	-0.227999	0.853818	0.00874137	0.817994	0.135675	1.09861	0.118005	0.970093	0.0202124	1.01411	0.810284	1	-0.207787	0.865864	0.0191401	0.603372	28.8336	29.3233	28.1637	33.4395	30.3709	31.2615	30.5459	33.3737	32.3066	25.8097	27.6916	28.4477
ENSMUSG00000114278	Gm49027	5	protein_coding	1956	1.10918	2.15723	0.00882014	0.822192	-0.561346	0.67767	0.279202	0.970093	0.294451	1.22642	0.585691	0.973959	1.40363	2.64567	0.0028689	0.248248	0.150353	0.15476	0.146276	0.110025	0.0911992	0.0987942	0.124688	0.0931494	0.147811	0.294669	0.170403	0.333676
ENSMUSG00000082791	Gm4875	6	processed_pseudogene	786	-0.905976	0.533672	0.00885309	0.822192	0.204134	1.15199	0.546194	0.971034	0.269411	1.20532	0.390409	0.967472	-0.636565	0.643243	0.0824426	0.966311	0.710907	0.722116	0.655227	0.93093	0.817033	0.696587	0.930878	1.29812	0.735671	0.388216	0.385505	0.754882
ENSMUSG00000044576	Garem2	5	protein_coding	3865	1.61558	3.06435	0.00889256	0.822192	0.541198	1.45518	0.486466	0.970093	-0.408902	0.753196	0.590559	0.97596	1.20668	2.30806	0.040559	0.789981	0.0456545	0.00979014	0.0222082	0.0111363	0.0553849	0.0499978	0.0473266	0.0282846	0.0149609	0.078949	0.172475	0.0383789
ENSMUSG00000027822	Slc33a1	3	protein_coding	3548	0.143337	1.10446	0.0088971	0.822192	-0.0628243	0.957388	0.242844	0.970093	-0.011138	0.992309	0.835224	1	0.132199	1.09596	0.0160408	0.568934	40.997	42.2648	36.9822	41.2949	35.3352	38.307	38.8468	38.8742	36.368	44.5112	43.4526	38.1957
ENSMUSG00000114110	Gm46379	12	processed_pseudogene	265	-2.80422	0.143168	0.00894037	0.823208	0.0867594	1.06198	0.903428	1	0.10717	1.07711	0.876828	1	-2.69705	0.154208	0.0154124	0.556875	0.443911	0.428365	0.755778	0.487266	0.807784	0.486142	0.575212	0.550038	0.76371	0.12794	0.114342	0
ENSMUSG00000094015	Rps12.ps20	X	processed_pseudogene	402	-1.29443	0.407697	0.0089636	0.823208	0.225286	1.16901	0.631983	0.998233	0.360892	1.28422	0.397838	0.967472	-0.933539	0.523572	0.077382	0.950107	0.73157	1.03539	0.711731	1.28483	0.709992	1.04152	0.379182	2.53811	1.00688	0.168678	0.979873	0.368991
ENSMUSG00000037907	Ankrd13b	11	protein_coding	3839	-0.320269	0.80092	0.00910623	0.832342	-0.0907856	0.939011	0.479724	0.970093	0.356793	1.28058	0.00553267	0.408295	0.0365242	1.02564	0.776827	1	1.57809	1.61646	1.81105	1.70418	1.57987	1.45137	1.69147	1.98384	2.34217	1.7928	1.31811	1.72329
ENSMUSG00000030735	Gm9755	8	processed_pseudogene	1356	-0.396085	0.759918	0.00911918	0.832342	-0.0646436	0.956182	0.673442	1	0.255985	1.19415	0.0903523	0.953875	-0.1401	0.907456	0.375473	0.969628	2.53751	2.48352	2.7641	2.85676	2.44688	2.30389	2.38314	3.52039	3.11293	2.02525	2.5474	2.23158
ENSMUSG00000041741	Pde3a	6	protein_coding	12737	-0.37368	0.771811	0.00915917	0.833429	0.0539682	1.03812	0.692685	1	-0.000893448	0.999381	0.994728	1	-0.374573	0.771334	0.0112877	0.490278	0.367123	0.305991	0.31898	0.385237	0.294111	0.351477	0.394931	0.346176	0.295089	0.274173	0.287853	0.232919
ENSMUSG00000059159	Gm8129	6	processed_pseudogene	213	-0.209019	0.865125	0.00922278	0.83665	0.00222174	1.00154	0.977337	1	0.0362516	1.02545	0.642243	0.998954	-0.172767	0.88714	0.0334738	0.744436	123.297	136.433	129.491	124.276	123.614	141.529	114.216	155.683	132.207	112.218	125.897	108.361
ENSMUSG00000097368	Gm10390	5	antisense	8073	-1.07932	0.473252	0.00927007	0.838376	0.0729342	1.05185	0.857702	1	0.434422	1.35137	0.248943	0.967472	-0.644897	0.639538	0.150928	0.969628	0.0327861	0.0796805	0.0425293	0.0426526	0.0486124	0.0638313	0.0868554	0.0722211	0.0537196	0.0251982	0.03378	0.0404231
ENSMUSG00000020085	Aifm2	10	protein_coding	4121	-0.260338	0.834892	0.00947813	0.852661	0.114694	1.08275	0.255968	0.970093	0.088233	1.06307	0.368725	0.967472	-0.172105	0.887547	0.0923998	0.969628	2.6476	2.16694	2.50638	2.75735	2.52796	2.68065	2.59662	2.71465	3.14305	2.27893	2.06612	2.69961
ENSMUSG00000024501	Dpysl3	18	protein_coding	6608	-0.155053	0.898099	0.00948551	0.852661	-0.104556	0.930091	0.0811662	0.88379	0.178019	1.13133	0.0037553	0.35316	0.0229651	1.01605	0.698468	1	7.77508	10.0839	8.32628	7.49063	9.22163	7.6082	8.60886	10.0861	8.75932	7.60382	9.13423	7.94199
ENSMUSG00000083496	Gm11263	4	processed_pseudogene	749	-0.214286	0.861973	0.00970396	0.86644	-0.0612595	0.958427	0.451532	0.970093	0.0984671	1.07064	0.226541	0.967472	-0.115819	0.922858	0.16252	0.969628	55.7556	53.0957	44.6173	44.9382	47.6806	54.0508	43.9995	60.2307	54.0023	44.8586	45.8353	45.1538
ENSMUSG00000079108	Srp54c	12	protein_coding	3642	0.165771	1.12177	0.00984128	0.86644	-0.0360004	0.975355	0.568904	0.971034	-0.0203636	0.985984	0.747902	1	0.145408	1.10604	0.0238964	0.659408	19.4042	23.8233	19.5536	18.8973	23.0794	19.1013	21.3956	20.4312	18.2426	21.3647	22.8628	23.1421
ENSMUSG00000114277	Gm48583	13	processed_pseudogene	220	-0.209505	0.864834	0.00985621	0.86644	0.0152893	1.01065	0.850288	1	0.131859	1.0957	0.103228	0.967472	-0.0776465	0.947602	0.342269	0.969628	106.006	80.3216	87.1353	113.67	84.6521	80.6636	108.919	99.5476	95.1463	96.4729	85.3928	80.3702
ENSMUSG00000080316	Spaca6	17	protein_coding	7067	0.214926	1.16064	0.00987488	0.86644	-0.0162077	0.988829	0.842992	1	-0.141619	0.906501	0.0940329	0.956862	0.0733077	1.05213	0.368161	0.969628	2.47607	2.33448	2.65994	2.5763	2.27178	2.55212	2.144	2.20177	2.36057	2.71061	2.33247	2.73706
ENSMUSG00000022571	Pycrl	15	protein_coding	1339	-0.231776	0.851586	0.00987584	0.86644	-0.112657	0.924883	0.22853	0.970093	0.333381	1.25996	0.00054878	0.150732	0.101605	1.07297	0.276028	0.969628	12.629	9.83415	10.5771	10.222	10.0983	10.2947	12.4085	12.7363	13.4951	10.6093	10.1379	12.075
ENSMUSG00000039153	Runx2	17	protein_coding	8837	2.99415	7.96764	0.00997596	0.86644	-2.18116	0.220498	0.180204	0.970093	0.57464	1.48931	0.77176	1	3.56879	11.8663	0.00833056	0.43799	0.0066559	0	0.0161885	0.00487064	0	0	0.00344984	0.00412358	0	0.0268564	0.00685769	0.0302141
ENSMUSG00000114019	Gm47155	13	TEC	2175	-0.584262	0.66699	0.00997845	0.86644	0.0961626	1.06893	0.670628	1	0.227695	1.17096	0.291268	0.967472	-0.356567	0.781021	0.132723	0.969628	0.500293	0.469724	0.815595	0.494734	0.738147	0.710773	0.6728	0.921472	0.717812	0.498821	0.571185	0.463758
ENSMUSG00000019054	Fis1	5	protein_coding	1714	-0.172818	0.887108	0.0100385	0.86644	-0.153361	0.899153	0.0237434	0.616784	0.170188	1.12521	0.0125257	0.568412	-0.00262938	0.998179	0.96849	1	36.1179	29.0304	34.0535	30.7119	30.7231	28.0542	33.7056	33.1447	33.7699	28.1282	29.8057	31.1727
ENSMUSG00000093384	Gm20689	3	processed_pseudogene	279	0.746843	1.67812	0.0100517	0.86644	0.521156	1.4351	0.0825773	0.886242	-0.584772	0.666755	0.054954	0.854432	0.162071	1.11889	0.538667	0.969628	1.68654	2.16997	3.07651	4.16534	3.45262	2.65505	2.07612	2.22036	2.38342	4.25322	4.34418	2.76465
ENSMUSG00000020623	Map2k6	11	protein_coding	3444	-0.178097	0.883868	0.0100768	0.86644	0.0510226	1.036	0.458409	0.970093	0.0924783	1.0662	0.176641	0.967472	-0.0856187	0.94238	0.215988	0.969628	9.23944	9.36084	9.23812	9.54819	9.91376	9.41706	10.3568	10.2104	10.1746	8.28901	9.39638	9.47548
ENSMUSG00000086392	Mccc1os	3	antisense	7442	-0.895424	0.537589	0.0100965	0.86644	-0.0701851	0.952516	0.825537	1	0.204519	1.1523	0.512787	0.967472	-0.690905	0.619465	0.0602285	0.88141	0.0711319	0.10169	0.111494	0.0983218	0.0862924	0.0822267	0.139281	0.0587585	0.104894	0.0728927	0.0325726	0.0597962
ENSMUSG00000079317	Trappc2	X	protein_coding	3643	0.206604	1.15397	0.0101046	0.86644	-0.0421316	0.971219	0.594812	0.980237	-0.11164	0.925536	0.169675	0.967472	0.0949642	1.06804	0.229689	0.969628	5.11814	5.2453	5.63907	5.36398	4.97501	5.22489	4.92065	4.75131	4.72209	5.55609	5.4147	5.62718
ENSMUSG00000051435	Fhad1	4	protein_coding	6141	0.887504	1.84997	0.0101121	0.86644	0.244463	1.18465	0.485414	0.970093	-0.532627	0.691295	0.150548	0.967472	0.354877	1.27888	0.261718	0.969628	0.0862016	0.0616168	0.149091	0.112143	0.139432	0.120625	0.0546082	0.0830745	0.112992	0.132503	0.261511	0.0821262
ENSMUSG00000075410	Prcd	11	protein_coding	1534	-0.725964	0.604593	0.010119	0.86644	0.0634908	1.04499	0.837582	1	0.601909	1.51772	0.0344689	0.764481	-0.124054	0.917605	0.691616	1	0.498459	0.54267	0.391684	0.561171	0.255833	0.650856	0.715453	0.570118	0.923521	0.287324	0.395055	0.638205
ENSMUSG00000093674	Rpl41	10	protein_coding	1168	-0.136785	0.909544	0.0101356	0.86644	0.00459267	1.00319	0.928833	1	0.0288626	1.02021	0.575208	0.970535	-0.107922	0.927924	0.040371	0.788391	804.772	778.062	724.868	790.636	784.53	741.476	735.428	816.188	814.731	601.974	782.992	771.11
ENSMUSG00000040456	H2ap	X	protein_coding	581	3.6473	12.5299	0.0101682	0.86644	-0.50896	0.702729	0.804139	1	-0.24509	0.843763	0.922749	1	3.40221	10.5723	0.0194721	0.608022	0	0	0.0984908	0	0	0.0554336	0.052472	0	0	0.46684	0	0.408494
ENSMUSG00000028343	Erp44	4	protein_coding	3418	0.136773	1.09944	0.0101967	0.86644	-0.0632512	0.957105	0.228906	0.970093	0.0268998	1.01882	0.607103	0.98314	0.163673	1.12014	0.00266129	0.237936	35.1051	35.9237	33.0565	32.9047	32.4935	34.0349	34.6783	33.2523	33.4373	37.6537	38.7845	35.109
ENSMUSG00000065434	Mir7.1	13	miRNA	108	-0.721662	0.606398	0.0102397	0.86644	-0.37852	0.769226	0.170197	0.970093	0.444128	1.36049	0.105522	0.967472	-0.277534	0.825	0.362539	0.969628	13.8876	9.81008	6.62305	9.16632	8.58893	5.66603	11.8558	8.09779	11.2435	5.02285	7.85573	6.04325
ENSMUSG00000053716	Dusp7	9	protein_coding	3356	-0.287206	0.819488	0.0102405	0.86644	-0.107307	0.928319	0.328097	0.970093	0.115058	1.08302	0.294451	0.967472	-0.172148	0.88752	0.132521	0.969628	2.47121	2.44667	2.37862	2.27008	2.44509	2.07291	2.55263	2.36708	2.40358	1.85887	1.93217	2.20115
ENSMUSG00000029086	Prom1	5	protein_coding	7175	0.136809	1.09947	0.0102495	0.86644	-0.12039	0.919939	0.0246994	0.625753	0.0295471	1.02069	0.573452	0.969006	0.166356	1.12222	0.00233756	0.220132	15.9444	15.0986	13.909	14.4573	14.6139	12.3441	15.4195	14.2967	12.5721	16.2882	16.3729	13.8266
ENSMUSG00000097882	X0610038B21Rik	8	antisense	3071	1.84835	3.60089	0.0102622	0.86644	-0.136756	0.909562	0.82486	1	-1.32463	0.399252	0.0963658	0.962916	0.523724	1.43766	0.364855	0.969628	0.0287292	0.0616068	0.1118	0.098109	0.0464697	0.0524371	0.0297814	0.0355976	0.00941448	0.0662408	0.138134	0.0676223
ENSMUSG00000056592	Zfp658	7	protein_coding	3495	0.264187	1.20096	0.0102839	0.86644	-0.0298134	0.979547	0.771271	1	-0.122439	0.918634	0.245549	0.967472	0.141749	1.10324	0.163503	0.969628	2.5917	2.5659	2.74246	2.67241	2.68472	2.42358	2.44239	2.42934	2.26662	3.00724	3.0344	2.54651
ENSMUSG00000019689	Fmc1	6	protein_coding	689	-0.274284	0.82686	0.0103106	0.86644	-0.203091	0.868687	0.0701215	0.864116	0.350504	1.27501	0.00205228	0.269041	0.0762192	1.05425	0.496339	0.969628	11.6527	12.5214	12.4579	10.5574	11.2365	10.05	14.4246	12.5345	13.4279	10.1368	11.1264	12.1423
ENSMUSG00000100131	Gm28439	1	unprocessed_pseudogene	876	0.117461	1.08482	0.0103536	0.867474	0.184171	1.13616	0.000122131	0.0358702	-0.221979	0.857389	7.02182e-06	0.00867897	-0.104517	0.930116	0.0215743	0.633642	1161.02	1233.69	966.425	1359.8	1245.32	1203.49	1248.96	1075.9	954.455	1270.87	1151.46	1120.57
ENSMUSG00000115700	Gm7517	15	processed_pseudogene	1672	-0.757787	0.591403	0.010387	0.867474	0.282761	1.21652	0.321728	0.970093	0.102445	1.07359	0.700928	1	-0.655342	0.634925	0.0328424	0.739284	0.492497	0.452618	0.308019	0.489112	0.53345	0.500825	0.510535	0.632034	0.501462	0.263609	0.434938	0.26615
ENSMUSG00000032261	Sh3bgrl2	9	protein_coding	7865	0.174599	1.12865	0.0104764	0.867474	-0.072634	0.9509	0.279983	0.970093	-0.0841896	0.943314	0.21732	0.967472	0.0904093	1.06467	0.178885	0.969628	4.46465	5.28734	5.58772	4.65169	4.93537	4.97538	4.45374	4.44786	4.81191	5.11258	5.15863	5.22801
ENSMUSG00000087141	Plcxd2	16	protein_coding	7140	0.168667	1.12402	0.0105084	0.867474	0.00395634	1.00275	0.951609	1	-0.0514445	0.96497	0.433503	0.967472	0.117223	1.08464	0.0738798	0.931211	5.58526	5.69173	6.30337	5.72685	5.6164	6.26095	6.04174	5.37414	5.58396	6.40097	6.19169	6.51923
ENSMUSG00000103436	Gm36995	X	processed_transcript	5727	1.08178	2.11665	0.0105399	0.867474	0.0680277	1.04828	0.870268	1	-0.615899	0.652523	0.181388	0.967472	0.465884	1.38116	0.224248	0.969628	0.0359462	0.0264284	0.129894	0.0526092	0.068526	0.0899791	0.0479092	0.0318142	0.0555318	0.0592007	0.105817	0.124324
ENSMUSG00000021280	Exoc3l4	12	protein_coding	5650	-0.601279	0.659169	0.0105664	0.867474	-0.513685	0.700431	0.027655	0.64494	0.434021	1.35099	0.0644274	0.883668	-0.167257	0.890534	0.510402	0.969628	0.249847	0.294674	0.298776	0.228541	0.195751	0.16531	0.345331	0.199936	0.240506	0.198025	0.155526	0.168025
ENSMUSG00000020111	Micu1	10	protein_coding	9234	0.177751	1.13112	0.0105743	0.867474	-0.0178937	0.987674	0.794675	1	-0.0589703	0.959949	0.395821	0.967472	0.11878	1.08582	0.0856594	0.969628	3.96835	4.43789	4.06214	3.99468	4.38526	3.90989	4.23585	3.64637	3.87934	4.4721	4.63009	4.25052
ENSMUSG00000072889	Nfxl1	5	protein_coding	8307	0.130056	1.09434	0.0105821	0.867474	-0.00522206	0.996387	0.916418	1	-0.00548931	0.996202	0.912199	1	0.124567	1.09018	0.0147819	0.553922	16.6712	16.8674	16.2845	16.2903	16.7842	16.5125	17.2671	16.4544	15.7454	19.0071	17.8806	17.2601
ENSMUSG00000017718	Afmid	11	protein_coding	3539	0.504493	1.41863	0.0105869	0.867474	-0.14785	0.902595	0.464183	0.970093	-0.131353	0.912975	0.53427	0.967472	0.373141	1.29517	0.0594796	0.878687	0.53184	0.470447	0.452741	0.462161	0.383083	0.445928	0.499633	0.288308	0.392136	0.661032	0.419535	0.603564
ENSMUSG00000060730	Gm10086	5	processed_pseudogene	354	-1.5012	0.35326	0.0106153	0.867474	0.413093	1.33154	0.503087	0.970093	0.652629	1.57203	0.209692	0.967472	-0.848569	0.555335	0.198068	0.969628	0.415383	0.855116	0.323295	1.58063	0.503914	0.18196	0.947313	1.74995	0.653376	0.0957746	0.684761	0.335219
ENSMUSG00000100309	Gm6644	1	processed_pseudogene	951	-0.795125	0.576293	0.0106626	0.868943	-0.57112	0.673094	0.0934642	0.919897	0.881765	1.84263	0.00776326	0.474794	0.0866407	1.06189	0.810983	1	0.742185	0.676405	0.691973	0.633634	0.412669	0.406396	0.833483	0.842987	0.942448	0.427814	0.605376	0.467932
ENSMUSG00000037395	Rcor3	1	protein_coding	13622	0.147136	1.10737	0.010707	0.870171	0.058852	1.04164	0.300671	0.970093	-0.087102	0.941412	0.128688	0.967472	0.0600336	1.04249	0.287527	0.969628	5.07999	5.26944	5.08926	5.46949	5.37959	5.23226	5.01092	5.18699	4.94316	5.95104	5.63439	5.19856
ENSMUSG00000017204	Gsdma	11	protein_coding	2726	-3.35989	0.0974032	0.0108252	0.877373	0.258343	1.1961	0.800065	1	0.719379	1.64647	0.412805	0.967472	-2.64051	0.160372	0.0785959	0.954874	0.0431535	0.0138807	0.0209916	0.0315787	0.0392631	0.0236294	0.0782846	0.0267352	0.0530298	0	0.0111154	0
ENSMUSG00000020674	Pxdn	12	protein_coding	9648	-0.165451	0.89165	0.0108588	0.877702	-0.0621179	0.957857	0.331414	0.970093	0.0827394	1.05903	0.196851	0.967472	-0.0827119	0.944281	0.201521	0.969628	4.42295	5.03185	4.68853	4.48799	4.49662	4.53661	4.87565	4.60788	4.80966	4.1326	4.39058	4.24032
ENSMUSG00000074340	Ovgp1	3	protein_coding	3561	0.369215	1.29165	0.0109207	0.879191	-0.166381	0.891075	0.236246	0.970093	-0.230743	0.852196	0.12443	0.967472	0.138472	1.10074	0.324507	0.969628	1.06537	0.998836	1.35787	1.05157	0.801508	1.2029	0.864676	0.82888	0.917451	1.10443	1.02108	1.233
ENSMUSG00000026604	Ptpn14	1	protein_coding	13413	-0.318138	0.802105	0.0109468	0.879191	0.0410044	1.02883	0.742243	1	0.129353	1.0938	0.290757	0.967472	-0.188785	0.877344	0.141375	0.969628	0.363969	0.471117	0.520482	0.455673	0.49208	0.446618	0.522764	0.461851	0.530256	0.432239	0.388557	0.402547
ENSMUSG00000094683	Ap3m1.ps	10	processed_pseudogene	1258	-0.587826	0.665345	0.0110193	0.879191	0.684436	1.60707	0.00673359	0.381026	0.0915419	1.06551	0.66938	1	-0.496284	0.70893	0.0380534	0.770758	0.514309	0.932436	0.682311	1.06065	1.24785	1.07527	1.3571	1.36143	0.896314	0.646821	0.939369	0.801807
ENSMUSG00000095026	Gm3336	8	protein_coding	1151	-2.54559	0.171278	0.0110256	0.879191	-0.207484	0.866046	0.881648	1	2.35573	5.11851	0.0201223	0.647004	-0.189862	0.876689	0.896409	1	0.0255509	0.0657496	0.024858	0	0.0619932	0.0279817	0.15892	0.0949784	0.251189	0.0294563	0.0526511	0
ENSMUSG00000114279	H2bc14	13	protein_coding	524	-2.91347	0.132727	0.0110458	0.879191	0.526183	1.44011	0.65748	1	1.26384	2.40135	0.16145	0.967472	-1.64963	0.318723	0.247327	0.969628	0.112248	0.144423	0.0546023	0	0.0680861	0.307318	0.698158	0.139084	0.220701	0.0647027	0.0578257	0
ENSMUSG00000037499	Nenf	1	protein_coding	742	-0.276571	0.825551	0.0110683	0.879191	-0.324196	0.798743	0.00391092	0.285748	0.256447	1.19453	0.0215532	0.662438	-0.0201243	0.986148	0.85765	1	15.854	13.0549	14.2672	11.8916	10.6743	12.0667	13.8051	13.8492	13.7546	9.45846	11.1484	13.3141
ENSMUSG00000000296	Tpd52l1	10	protein_coding	1323	-0.479225	0.717363	0.0110933	0.879191	-0.176933	0.884582	0.359502	0.970093	0.366848	1.28953	0.0539685	0.85101	-0.112377	0.925063	0.576129	0.981693	1.55604	1.77325	1.34083	1.85441	1.10564	1.19285	1.79738	1.98313	1.52973	1.46073	1.28257	1.05392
ENSMUSG00000110611	Gm20163	8	antisense	1218	-0.626035	0.647955	0.0111594	0.879191	0.484653	1.39925	0.0740856	0.869348	0.291987	1.22433	0.218369	0.967472	-0.334048	0.793307	0.20173	0.969628	0.555344	0.77666	0.634247	1.30751	0.878747	0.608176	1.15137	1.22664	0.973224	0.890751	0.67169	0.608926
ENSMUSG00000001755	Coasy	11	protein_coding	2867	-0.240553	0.846421	0.0111704	0.879191	-0.120861	0.919639	0.228027	0.970093	0.372303	1.29442	0.000313585	0.111249	0.13175	1.09562	0.187779	0.969628	3.46713	3.60307	3.69246	3.37789	2.9368	3.54984	4.1896	4.0037	4.56822	3.77239	3.22348	3.8183
ENSMUSG00000035295	Wdr38	2	protein_coding	2871	-0.247668	0.842257	0.0113056	0.879191	-0.282343	0.822254	0.00524359	0.345657	0.247535	1.18718	0.0138759	0.587663	-0.000133414	0.999908	0.998931	1	4.0974	5.57501	4.66396	3.31322	3.7653	4.57695	4.09881	4.62005	5.13586	3.59	4.03165	4.08165
ENSMUSG00000027641	Rbl1	2	protein_coding	5993	0.127608	1.09248	0.0113274	0.879191	0.0402642	1.0283	0.412508	0.970093	-0.0707197	0.952163	0.153212	0.967472	0.0568878	1.04022	0.247547	0.969628	44.3909	48.1241	44.839	48.7515	49.8634	43.0518	47.2834	48.4428	39.4143	53.3314	52.6836	41.795
ENSMUSG00000082705	Gm15616	5	processed_pseudogene	375	-1.12198	0.459462	0.0113483	0.879191	0.149487	1.10917	0.725113	1	0.342145	1.26764	0.384322	0.967472	-0.779837	0.582433	0.100569	0.969628	0.941091	0.908133	0.839273	1.26256	1.04653	0.772966	1.05686	1.74912	1.07938	0.452056	0.646415	0.632893
ENSMUSG00000025959	Klf7	1	protein_coding	8131	0.208474	1.15547	0.0113696	0.879191	0.122372	1.08852	0.13962	0.970093	-0.158201	0.896142	0.0591089	0.870177	0.0502731	1.03546	0.531349	0.969628	2.03994	2.03365	2.11482	2.44562	2.1193	2.18251	2.17464	1.85987	1.99122	2.40594	2.26575	2.29498
ENSMUSG00000020734	Grin2c	11	protein_coding	5037	-1.06125	0.479215	0.0113744	0.879191	-0.484608	0.714691	0.166689	0.970093	0.196965	1.14628	0.589355	0.97574	-0.864289	0.549317	0.0510467	0.843721	0.140127	0.0600975	0.20449	0.136722	0.0637471	0.102305	0.127102	0.0868137	0.126278	0.0269241	0.0721875	0.0588979
ENSMUSG00000074483	Bglap	3	protein_coding	618	2.83834	7.15196	0.0113858	0.879191	-0.592988	0.662968	0.610699	0.988924	-1.03213	0.488989	0.489189	0.967472	1.80621	3.49723	0.0624771	0.89028	0.0951751	0	0.231485	0.069647	0.05773	0.104229	0.0493305	0	0.046783	0.109722	0.392242	0.336032
ENSMUSG00000058743	Kcnj14	7	protein_coding	2717	-1.05026	0.482881	0.0113902	0.879191	-0.334345	0.793144	0.387008	0.970093	0.455367	1.37113	0.231575	0.967472	-0.594893	0.662094	0.188515	0.969628	0.248954	0.139267	0.17902	0.09505	0.157573	0.189662	0.190749	0.187766	0.244745	0.0623928	0.0557613	0.174704
ENSMUSG00000111947	Gm47438	10	lincRNA	1617	-3.44421	0.0918737	0.011401	0.879191	-0.56001	0.678298	0.60937	0.988064	1.28927	2.44405	0.190629	0.967472	-2.15493	0.224543	0.19933	0.969628	0.0363749	0.070202	0.070777	0.079855	0	0.0398354	0.113122	0.0225356	0.14304	0	0.0187388	0
ENSMUSG00000036989	Trim3	7	protein_coding	4569	0.273812	1.209	0.0114108	0.879191	-0.0324758	0.977741	0.758212	1	-0.210778	0.864071	0.0577812	0.863383	0.0630341	1.04466	0.548245	0.969628	2.25283	1.97103	2.22305	2.10075	2.03021	2.13585	2.18855	1.60307	1.65789	2.3523	1.77732	2.44789
ENSMUSG00000017778	Cox7c	13	protein_coding	1131	-0.131129	0.913116	0.0114422	0.879285	-0.113502	0.924342	0.0279218	0.648101	0.0727208	1.0517	0.153227	0.967472	-0.0584087	0.960323	0.25065	0.969628	197.205	197.692	187.101	174.184	169.616	193.982	190.303	191.318	184.157	162.207	179.393	175.037
ENSMUSG00000023236	Scg5	2	protein_coding	1569	-2.31954	0.200331	0.011567	0.879285	-0.756166	0.592068	0.553899	0.971034	2.5035	5.67061	0.0116636	0.555361	0.183962	1.136	0.894488	1	0.0187438	0.0241166	0.0729422	0.0274327	0.0227388	0.020527	0.0777215	0.1858	0.165842	0.0648264	0.0193121	0
ENSMUSG00000083669	Mif.ps	7	processed_pseudogene	348	-0.958848	0.514467	0.0115747	0.879285	-0.304052	0.809974	0.510081	0.970093	1.17796	2.26257	0.00462025	0.378606	0.219112	1.16402	0.63689	1	0.76058	1.30479	0.822172	0.742101	1.0252	0.555291	1.66448	1.98954	1.57852	0.779407	0.870709	1.023
ENSMUSG00000056155	Nanos3	8	protein_coding	924	2.81337	7.02923	0.0115974	0.879285	-0.282814	0.821986	0.693752	1	-2.64234	0.160168	0.0246706	0.694334	0.171022	1.12586	0.815863	1	0.222796	0.122853	0.247719	0.372657	0.0772232	0.0697119	0	0	0.0625798	0.25685	0.131172	0.160535
ENSMUSG00000079055	Slc8a3	12	protein_coding	5332	1.60846	3.04926	0.0116081	0.879285	0.743145	1.67382	0.260601	0.970093	-1.10379	0.465293	0.117691	0.967472	0.504673	1.4188	0.344649	0.969628	0.00551559	0.0283863	0.0429281	0.0565065	0.0468379	0.0302015	0.028588	0.0205026	0.0108447	0.0826622	0.0795592	0.0278196
ENSMUSG00000089857	Zfp882	8	protein_coding	3569	0.20044	1.14905	0.0116099	0.879285	0.126167	1.09139	0.1101	0.95988	-0.210862	0.864021	0.00966831	0.510321	-0.0104225	0.992802	0.892024	1	5.69394	5.49188	5.48342	6.02996	6.12779	6.05515	5.18497	5.5339	5.05492	6.15577	6.48633	5.48617
ENSMUSG00000020256	Aldh1l2	10	protein_coding	7503	0.138704	1.10092	0.0116195	0.879285	0.171351	1.12611	0.00233918	0.221691	-0.126641	0.915961	0.0213844	0.661467	0.0120628	1.0084	0.820953	1	19.512	22.4875	23.2043	25.1206	23.6326	24.6263	22.0104	22.3312	22.8467	25.4677	25.4182	23.0953
ENSMUSG00000110240	Gm45486	7	antisense	1109	0.568699	1.48319	0.0116811	0.880059	0.149416	1.10912	0.494627	0.970093	-0.467993	0.72297	0.0463107	0.835089	0.100706	1.0723	0.630285	1	1.45852	0.921235	1.41897	1.0091	1.57636	1.62632	1.18206	1.05147	0.886387	1.52859	1.61203	1.47131
ENSMUSG00000021876	Rnase4	14	protein_coding	1637	0.162504	1.11923	0.0117059	0.880059	0.290876	1.22338	2.76328e-05	0.0130111	-0.254402	0.838334	0.000177945	0.0824776	-0.0918986	0.938287	0.143569	0.969628	28.403	28.3387	27.3706	31.8935	34.3259	36.3582	28.6053	28.7602	28.8589	33.8421	29.9305	32.784
ENSMUSG00000080115	Eef1akmt3	10	protein_coding	2719	0.648549	1.56759	0.0117218	0.880059	-0.283197	0.821768	0.264534	0.970093	-0.257767	0.836382	0.351933	0.967472	0.390783	1.3111	0.11839	0.969628	0.465094	0.389661	0.378822	0.25328	0.328035	0.414579	0.235458	0.294844	0.318998	0.411489	0.367754	0.545547
ENSMUSG00000024208	Uqcc2	17	protein_coding	837	-0.188767	0.877355	0.0117532	0.880059	-0.131465	0.912904	0.0826122	0.886296	0.185403	1.13713	0.0154075	0.605364	-0.00336422	0.997671	0.964351	1	35.4174	35.7141	36.5763	32.8085	34.9099	31.1295	35.1848	37.3978	39.3436	27.9902	35.4051	34.8417
ENSMUSG00000024843	Chka	19	protein_coding	12024	0.140003	1.10191	0.0118515	0.880059	-0.00727208	0.994972	0.89324	1	-0.102536	0.931395	0.0644024	0.883668	0.0374671	1.02631	0.48931	0.969628	8.76843	8.36773	9.54671	9.10665	8.4297	9.02136	8.89436	7.95535	7.90604	9.62932	8.71422	8.92917
ENSMUSG00000032172	Olfm2	9	protein_coding	2665	3.29534	9.81737	0.0118851	0.880059	-0.354231	0.782287	0.679836	1	-2.79042	0.144544	0.0519325	0.84635	0.504916	1.41904	0.548578	0.969628	0.0331059	0.0283969	0.0751524	0.0161508	0.0133873	0.0725108	0.0114395	0	0	0.0254441	0.0113699	0.11132
ENSMUSG00000100094	X1810008I18Rik	7	lincRNA	2463	0.349389	1.27402	0.0119102	0.880059	0.113541	1.08188	0.44347	0.970093	-0.0340795	0.976655	0.815631	1	0.31531	1.24428	0.0262583	0.692512	1.52837	1.18294	1.80057	1.53783	1.52095	1.85683	1.6091	1.68663	1.56122	2.16117	2.12831	1.87902
ENSMUSG00000025558	Dock9	14	protein_coding	13398	0.173453	1.12775	0.0119341	0.880059	0.096383	1.06909	0.169704	0.970093	-0.0255435	0.98245	0.711744	1	0.147909	1.10796	0.0334256	0.744398	2.20821	2.14358	2.3213	2.39978	2.42055	2.32213	2.33687	2.252	2.42119	2.78107	2.58499	2.55306
ENSMUSG00000026628	Atf3	1	protein_coding	2154	0.385939	1.30671	0.0119427	0.880059	-0.276491	0.825597	0.067928	0.855269	-0.166203	0.891185	0.299563	0.967472	0.219736	1.16452	0.146248	0.969628	1.84319	1.98505	1.77992	1.59858	1.42443	1.59988	1.34457	1.11655	1.59727	1.46383	1.8428	2.02462
ENSMUSG00000045613	Chrm2	6	protein_coding	6053	0.770179	1.70548	0.0119521	0.880059	-1.11112	0.462934	0.000660201	0.110193	0.121321	1.08773	0.736586	1	0.891499	1.8551	0.00699155	0.399609	0.306092	0.156281	0.0709027	0.0995516	0.106094	0.0372457	0.135987	0.0842823	0.0477645	0.207245	0.135159	0.112727
ENSMUSG00000081436	Gm5912	8	processed_pseudogene	1438	-0.809324	0.570649	0.011956	0.880059	-0.210079	0.86449	0.551426	0.971034	0.749838	1.6816	0.0234824	0.682253	-0.0594857	0.959606	0.870764	1	0.327222	0.421017	0.417833	0.478908	0.372153	0.201573	0.530011	0.65886	0.522746	0.259351	0.4425	0.268198
ENSMUSG00000027171	Prrg4	2	protein_coding	3165	0.450408	1.36643	0.0120461	0.881966	-0.718275	0.607824	0.000228434	0.0546474	0.142052	1.10347	0.475739	0.967472	0.59246	1.50782	0.00223391	0.214563	0.882738	0.908611	0.9492	0.503175	0.586164	0.559678	0.732055	0.425997	0.648576	0.867691	0.861631	0.777994
ENSMUSG00000098181	Rps12.ps24	8	processed_pseudogene	381	-0.566782	0.675121	0.0120686	0.881966	0.338618	1.26454	0.135403	0.970093	0.082687	1.05899	0.693215	1	-0.484095	0.714945	0.0380286	0.770758	3.5507	3.17807	3.7548	4.97071	3.83927	4.81835	3.20066	5.83423	5.31189	1.77975	3.81741	3.89329
ENSMUSG00000037470	Uggt1	1	protein_coding	12853	0.119384	1.08627	0.0120711	0.881966	-0.0124132	0.991433	0.788738	1	0.01662	1.01159	0.719867	1	0.136004	1.09886	0.0047686	0.328294	23.4509	24.4644	25.3593	24.0409	25.0264	23.5895	25.8515	23.353	24.3028	27.7106	26.4556	25.7084
ENSMUSG00000117730	Gm5503	18	processed_pseudogene	558	-0.610824	0.654823	0.0121564	0.88538	-0.22459	0.855838	0.351153	0.970093	0.347859	1.27267	0.143537	0.967472	-0.262964	0.833374	0.311332	0.969628	2.63522	2.23778	1.84591	1.77413	2.17387	1.78927	2.67711	2.22036	2.38342	1.27597	2.17209	1.32916
ENSMUSG00000114633	Gm46416	13	antisense	523	-4.90976	0.0332672	0.0121791	0.88538	-3.16327	0.111625	0.203719	0.970093	4.91384	30.1448	0.0173712	0.623849	0.00408178	1.00283	1	1	0.0562315	0.0723497	0.0547067	0	0	0	0.174873	0.2787	0.221123	0	0	0
ENSMUSG00000054871	Tmem158	9	protein_coding	1712	0.63949	1.55778	0.012234	0.88538	-0.189339	0.877008	0.528886	0.970093	0.24265	1.18316	0.417031	0.967472	0.882139	1.84311	0.00178366	0.186304	0.395099	0.353634	0.534796	0.377119	0.35427	0.395061	0.445185	0.404416	0.489746	0.752547	0.424776	0.901096
ENSMUSG00000053519	Kcnip1	11	protein_coding	6309	0.408694	1.32748	0.0122542	0.88538	-0.173729	0.886548	0.370785	0.970093	0.383833	1.3048	0.0444096	0.824542	0.792526	1.7321	3.45025e-05	0.0148331	0.433515	0.569772	0.272103	0.525316	0.446741	0.168462	0.695834	0.600692	0.183306	0.870579	0.907724	0.202199
ENSMUSG00000022139	Mbnl2	14	protein_coding	11993	0.122086	1.08831	0.0122671	0.88538	0.0486294	1.03428	0.307377	0.970093	-0.101767	0.931891	0.0360666	0.780365	0.0203189	1.01418	0.667693	1	18.4723	20.3818	18.3817	20.2774	19.6725	19.2011	19.4895	18.3674	17.297	20.6993	20.8742	18.4932
ENSMUSG00000038872	Zfhx3	8	protein_coding	20976	-0.223177	0.856677	0.0123007	0.885652	0.000760071	1.00053	0.993152	1	0.0989438	1.07099	0.261546	0.967472	-0.124234	0.917491	0.170188	0.969628	0.665967	0.573644	0.651999	0.66073	0.602102	0.632592	0.707799	0.656671	0.668491	0.609358	0.525813	0.603916
ENSMUSG00000045573	Penk	4	protein_coding	1634	-0.239359	0.847122	0.0123421	0.886477	-0.218127	0.859681	0.0253844	0.631681	0.205379	1.15299	0.0351056	0.76854	-0.0339802	0.976722	0.728317	1	8.78313	8.79974	5.74333	7.00681	7.31446	5.61748	8.33987	8.98735	5.8213	6.59825	7.51027	5.39232
ENSMUSG00000079020	Slc45a4	15	protein_coding	8471	-0.210206	0.864414	0.0124039	0.888768	-0.101819	0.931857	0.234578	0.970093	0.229307	1.17227	0.00841495	0.488495	0.0191007	1.01333	0.823471	1	2.16289	1.97882	2.27312	1.94097	2.10163	1.93523	2.53002	2.05623	2.41643	2.04522	1.95304	2.06628
ENSMUSG00000045107	Saysd1	14	protein_coding	2511	-0.521812	0.696496	0.0124715	0.891032	0.255403	1.19367	0.228239	0.970093	0.143171	1.10433	0.469816	0.967472	-0.378641	0.769162	0.0819328	0.964864	0.761287	0.632908	0.432991	0.771359	0.59675	0.782406	0.777029	0.667559	0.921127	0.513087	0.506821	0.626182
ENSMUSG00000034310	Tmem132d	5	protein_coding	6481	-0.346163	0.786674	0.0124956	0.891032	-0.0217636	0.985028	0.858753	1	-0.24126	0.846006	0.06206	0.880966	-0.587423	0.665531	5.20103e-05	0.0198346	0.848558	1.08595	1.09926	0.803589	0.996383	1.16782	0.653848	0.88837	0.981424	0.612065	0.500258	0.869728
ENSMUSG00000075272	Ttc30a2	2	protein_coding	2431	0.478134	1.39294	0.0125508	0.892823	-0.31185	0.805608	0.140986	0.970093	0.169701	1.12483	0.430186	0.967472	0.647835	1.56681	0.00184428	0.19129	0.665364	0.778257	0.682629	0.442635	0.660415	0.58293	0.752437	0.644558	0.523292	0.836797	0.922357	0.915267
ENSMUSG00000038615	Nfe2l1	11	protein_coding	5441	-0.14103	0.906872	0.0125828	0.892958	-0.0288124	0.980227	0.604942	0.986041	0.12258	1.08868	0.0307523	0.741391	-0.0184498	0.987293	0.740423	1	14.9018	14.5277	14.971	14.1205	14.9108	14.4845	16.2489	15.0354	16.0793	13.7212	14.2287	15.0161
ENSMUSG00000026670	Uap1	1	protein_coding	4011	0.151334	1.1106	0.0128226	0.903162	-0.0132498	0.990858	0.826658	1	0.026855	1.01879	0.657235	1	0.178189	1.13146	0.00431882	0.313236	14.9795	13.6695	14.1596	14.5512	13.4312	14.4453	14.7529	14.8268	13.7243	16.3731	16.6197	15.059
ENSMUSG00000028172	Tacr3	3	protein_coding	3762	-4.94166	0.0325395	0.0128769	0.903162	-0.829821	0.562599	0.509752	0.970093	1.26341	2.40062	0.283005	0.967472	-3.67826	0.0781149	0.11466	0.969628	0.0156348	0	0.0456325	0.0114412	0.0284506	0	0.00810373	0.0678044	0.0230557	0	0	0
ENSMUSG00000047033	Pcdhb15	18	protein_coding	2801	0.307987	1.23798	0.012917	0.903162	-0.157342	0.896676	0.197678	0.970093	-0.160845	0.894501	0.207872	0.967472	0.147142	1.10737	0.226727	0.969628	2.42538	3.48534	2.81928	3.04259	2.57293	2.23068	2.5251	2.18562	2.18826	2.89293	3.31025	2.41487
ENSMUSG00000083101	Gm13430	2	processed_pseudogene	288	0.633658	1.55149	0.012953	0.903162	-0.454736	0.729644	0.106732	0.952331	0.14266	1.10394	0.626449	0.991367	0.776318	1.71275	0.0045518	0.318301	3.67614	3.94155	2.98037	2.69011	2.60146	2.46025	1.90539	3.92236	2.81088	5.06209	5.36575	2.98729
ENSMUSG00000071796	X6820431F20Rik	8	transcribed_unprocessed_pseudogene	5006	0.123909	1.08968	0.0130055	0.903162	-0.0402823	0.972465	0.407654	0.970093	-0.0863007	0.941935	0.0807671	0.937569	0.0376079	1.02641	0.438921	0.969628	40.5183	41.5955	46.3981	42.354	38.2713	44.3922	39.6638	38.4346	39.4636	43.1151	39.1016	46.1241
ENSMUSG00000020520	Galnt10	11	protein_coding	5965	-0.221983	0.857386	0.0130077	0.903162	0.0605958	1.0429	0.501183	0.970093	0.12338	1.08928	0.165431	0.967472	-0.0986032	0.933937	0.276144	0.969628	2.60319	2.42321	2.78202	2.57602	2.81111	2.75365	3.11251	2.66351	3.08749	2.29628	2.28589	3.01891
ENSMUSG00000037239	Spred3	7	protein_coding	6218	0.340825	1.26648	0.0130281	0.903162	0.121128	1.08759	0.381255	0.970093	-0.222974	0.856798	0.116063	0.967472	0.117851	1.08512	0.37642	0.969628	0.548642	0.638965	0.727023	0.650681	0.608198	0.802842	0.627571	0.492275	0.646309	0.75791	0.628625	0.858803
ENSMUSG00000032525	Nktr	9	protein_coding	21283	0.129917	1.09423	0.0130718	0.903162	0.0857154	1.06121	0.096905	0.932446	-0.121115	0.919476	0.02073	0.653263	0.00880193	1.00612	0.862364	1	11.7316	14.184	14.1599	14.4882	14.2672	13.7465	13.3974	12.9679	12.692	14.5745	14.3865	13.7929
ENSMUSG00000056214	Pard6g	18	protein_coding	3147	-0.236885	0.848576	0.0130805	0.903162	-0.163762	0.892694	0.0985435	0.935058	0.292593	1.22484	0.00362959	0.35316	0.0557083	1.03937	0.573398	0.979616	3.50442	3.66726	3.47303	2.9269	3.34438	3.18282	4.11714	3.71695	3.76672	3.31824	3.47586	3.08264
ENSMUSG00000103445	Gm36948	9	TEC	3247	0.287313	1.22036	0.0131644	0.903162	0.000844978	1.00059	0.993928	1	-0.305983	0.808891	0.0106236	0.53152	-0.0186708	0.987142	0.866442	1	2.97986	2.75022	2.62589	3.59234	2.67001	2.15242	2.84488	2.06497	1.86097	3.63371	2.193	2.45777
ENSMUSG00000079505	Gm11131	17	antisense	3122	0.769445	1.70461	0.0132055	0.903162	-0.158154	0.896171	0.574126	0.971444	-0.629545	0.64638	0.0536243	0.850647	0.1399	1.10183	0.618358	1	0.310859	0.339362	0.238277	0.206799	0.354257	0.216638	0.263654	0.151736	0.0926069	0.325793	0.281461	0.266071
ENSMUSG00000064080	Fbln2	6	protein_coding	6370	-0.148551	0.902156	0.0132276	0.903162	-0.252434	0.839479	8.71268e-05	0.028717	0.245974	1.18589	0.000124122	0.0681842	0.0974233	1.06986	0.106708	0.969628	15.8403	13.1872	9.5357	13.0342	12.0697	7.45259	16.0807	13.7008	8.9005	15.3234	12.42	7.46096
ENSMUSG00000072235	Tuba1a	15	protein_coding	1803	-0.11304	0.924637	0.0132507	0.903162	-0.130503	0.913513	0.00473582	0.325948	0.0782501	1.05574	0.0822855	0.938101	-0.0347904	0.976174	0.43455	0.969628	244.668	234.295	203.407	212.965	216.358	192.866	230.684	240.347	188.833	211.568	224.877	173.772
ENSMUSG00000108442	Rpl15.ps5	7	processed_pseudogene	605	-0.760349	0.590353	0.0132755	0.903162	0.552385	1.46651	0.0981625	0.935058	0.290135	1.22275	0.313681	0.967472	-0.470214	0.721857	0.148033	0.969628	0.874981	1.06324	1.1823	1.92088	1.17941	1.65027	1.25976	3.49342	1.19471	1.06476	1.60268	0.735542
ENSMUSG00000049414	Gm5417	15	processed_pseudogene	438	0.640942	1.55935	0.0132811	0.903162	-0.0547868	0.962737	0.838148	1	-0.202954	0.86877	0.469122	0.967472	0.437988	1.35471	0.0853107	0.969628	2.55147	3.71478	2.22099	2.45673	3.42109	2.20595	1.32246	1.66393	3.7625	3.63812	3.45898	3.79302
ENSMUSG00000027199	Gatm	2	protein_coding	3001	0.128008	1.09278	0.0133094	0.903162	-0.0203818	0.985972	0.688969	1	0.0494926	1.0349	0.332396	0.967472	0.177501	1.13092	0.000925692	0.127132	42.6878	44.2063	53.1426	39.2124	44.2962	55.2272	40.777	46.0934	56.6869	43.993	48.5962	64.7511
ENSMUSG00000033871	Ppargc1b	18	protein_coding	3990	-0.435843	0.739262	0.0133308	0.903162	-0.0605376	0.958907	0.733567	1	0.256043	1.1942	0.142247	0.967472	-0.1798	0.882826	0.331458	0.969628	0.597027	0.673323	0.559324	0.658033	0.616973	0.46817	0.848114	0.593635	0.623163	0.594811	0.410084	0.527907
ENSMUSG00000118196	Gm29946	19	lincRNA	2550	0.480306	1.39504	0.0133357	0.903162	-0.0143233	0.990121	0.938922	1	-0.368342	0.774672	0.0686823	0.900099	0.111964	1.0807	0.543352	0.969628	1.13023	0.712261	0.695654	0.843957	0.811479	0.83359	0.872744	0.557318	0.521548	0.890817	0.819901	0.988895
ENSMUSG00000103087	Gm38122	1	TEC	885	-2.0057	0.249014	0.013351	0.903162	0.804381	1.7464	0.291611	0.970093	0.391112	1.3114	0.531639	0.967472	-1.61459	0.326557	0.0656372	0.903655	0.0996919	0.0855116	0.129318	0.145905	0.161252	0.254744	0.206686	0.205876	0.326688	0	0.0684761	0.100566
ENSMUSG00000057244	Gm6139	5	processed_pseudogene	882	-0.302875	0.810635	0.0134058	0.903162	0.137204	1.09977	0.283184	0.970093	0.201455	1.14986	0.10099	0.962916	-0.10142	0.932115	0.423278	0.969628	6.83545	4.67623	5.32007	6.34403	5.42033	6.7189	7.25863	6.48649	7.60494	5.99667	5.32495	5.95355
ENSMUSG00000003814	Calr	8	protein_coding	2880	0.0993244	1.07127	0.0134077	0.903162	-0.0289185	0.980155	0.459381	0.970093	0.012666	1.00882	0.745299	1	0.11199	1.08072	0.00574896	0.360669	360.946	337.173	336.693	328.284	336.306	350.138	334.989	337.07	351.621	351.592	374.655	370.321
ENSMUSG00000087507	Gm16141	11	antisense	790	2.14254	4.41537	0.0134419	0.903162	0.355111	1.27908	0.58497	0.97552	-2.15154	0.225073	0.0162984	0.616147	-0.00899925	0.993782	0.987992	1	0.260587	0.335281	0.0362172	0.3269	0.180644	0.244609	0.0771804	0.0461266	0.0365973	0.429167	0.191776	0.150212
ENSMUSG00000028266	Lmo4	3	protein_coding	3530	-0.14134	0.906677	0.0134727	0.903162	-0.117588	0.921728	0.0403676	0.741411	0.155822	1.11406	0.00740892	0.464041	0.014482	1.01009	0.797008	1	31.8501	36.3918	29.2762	30.7755	28.8853	29.7617	32.5676	36.791	30.6646	30.8019	31.9316	27.8516
ENSMUSG00000043993	X2900052L18Rik	11	processed_transcript	1588	-0.923706	0.527153	0.0135234	0.903162	0.0446767	1.03145	0.885289	1	-0.144016	0.904996	0.647903	1	-1.06772	0.477072	0.00504821	0.337772	0.44447	0.452732	0.468452	0.542089	0.404401	0.466473	0.575937	0.527784	0.200271	0.170802	0.228972	0.261547
ENSMUSG00000054423	Cadps	14	protein_coding	15054	0.277073	1.21173	0.0135362	0.903162	-0.371912	0.772758	0.00263354	0.229597	0.20562	1.15318	0.093295	0.956862	0.482693	1.39735	0.000116673	0.0364314	0.519651	0.500195	0.467547	0.394564	0.40052	0.355144	0.473879	0.426029	0.42252	0.49773	0.513264	0.587268
ENSMUSG00000022419	Deptor	15	protein_coding	8874	0.129232	1.09371	0.0135521	0.903162	0.135466	1.09845	0.010231	0.438909	-0.159468	0.895355	0.00285322	0.324258	-0.0302364	0.97926	0.552142	0.969673	17.5381	19.4226	20.4672	20.255	22.0117	20.7962	18.9912	18.2734	19.1345	20.6276	21.3238	19.7913
ENSMUSG00000027544	Nfatc2	2	protein_coding	10578	0.210501	1.15709	0.0135728	0.903162	0.0535786	1.03784	0.541632	0.971034	0.000475153	1.00033	0.995644	1	0.210977	1.15747	0.0157689	0.565663	1.5041	1.52743	1.28749	1.56249	1.61218	1.30618	1.66006	1.47786	1.33381	1.88464	1.95932	1.36583
ENSMUSG00000083902	Gm15975	5	processed_pseudogene	1402	0.342794	1.26821	0.0135986	0.903162	0.0385375	1.02707	0.777327	1	-0.261963	0.833952	0.0676882	0.898391	0.080831	1.05763	0.544573	0.969628	2.70597	4.37225	3.16319	3.13143	3.66441	3.58365	2.56589	3.19695	2.88706	3.21631	3.458	4.2744
ENSMUSG00000112237	D630033A02Rik	10	transcribed_processed_pseudogene	1482	-1.26289	0.416708	0.0136095	0.903162	0.48678	1.40131	0.246482	0.970093	-0.234063	0.850237	0.559846	0.967472	-1.49695	0.354301	0.00369791	0.284922	0.218286	0.178726	0.289591	0.435646	0.216663	0.325981	0.370278	0.344238	0.136561	0.137264	0.0613374	0.140127
ENSMUSG00000059278	Naa38	11	protein_coding	890	-0.198862	0.871238	0.0136849	0.903881	-0.0440418	0.969934	0.592499	0.979523	0.248902	1.1883	0.00316346	0.338775	0.0500402	1.03529	0.541785	0.969628	31.0613	25.1692	24.8181	26.3571	25.9761	26.3445	30.589	30.2575	32.6477	24.952	26.794	29.5335
ENSMUSG00000078182	Gm6083	5	processed_pseudogene	357	-0.827555	0.563484	0.0136893	0.903881	0.0552358	1.03903	0.873779	1	0.471881	1.38692	0.14397	0.967472	-0.355674	0.781504	0.332683	0.969628	1.72995	1.1659	1.52275	1.20565	1.59897	1.71409	2.73266	1.73524	1.94366	1.04467	0.763883	1.74511
ENSMUSG00000045827	Serpinb9	13	protein_coding	3494	-0.367376	0.775191	0.0137118	0.903881	0.0215342	1.01504	0.887458	1	0.225388	1.16909	0.128736	0.967472	-0.141988	0.906269	0.35977	0.969628	0.925873	1.02882	0.933521	0.973184	0.959831	0.995519	1.06449	1.11594	1.22466	0.70836	0.797843	1.12079
ENSMUSG00000075701	Selenos	7	protein_coding	1477	0.142966	1.10417	0.0137725	0.90587	-0.0593134	0.959721	0.3052	0.970093	0.0366496	1.02573	0.525514	0.967472	0.179615	1.13258	0.00269565	0.240132	49.2607	47.5228	44.1281	46.5388	46.2329	42.6518	45.9461	48.0851	44.7478	48.9167	55.0828	49.2104
ENSMUSG00000067121	Gm7027	7	processed_pseudogene	862	-0.461565	0.726198	0.0138212	0.906253	-0.00780113	0.994607	0.965288	1	0.080111	1.0571	0.651962	1	-0.381454	0.767664	0.0491533	0.833564	3.00232	2.23873	2.9209	2.94602	2.60749	2.7275	2.54641	3.76237	2.54907	2.00593	2.1794	2.13381
ENSMUSG00000039114	Nrn1	13	protein_coding	2249	0.146818	1.10713	0.0138626	0.906253	0.208127	1.15519	0.000817735	0.122285	-0.188077	0.877775	0.0022247	0.282024	-0.0412585	0.971807	0.477292	0.969628	22.1909	25.0016	28.2681	27.3294	27.8564	31.9348	21.8379	25.6976	29.0661	25.2963	27.9968	31.3553
ENSMUSG00000019856	Fam184a	10	protein_coding	5368	0.552553	1.46668	0.01387	0.906253	-0.608027	0.656093	0.0171163	0.541876	0.281974	1.21586	0.283044	0.967472	0.834527	1.78327	0.000915395	0.127132	0.257494	0.296057	0.170561	0.176401	0.15951	0.131995	0.232849	0.203651	0.134649	0.341063	0.338681	0.165798
ENSMUSG00000104943	Gm42868	3	sense_intronic	2697	0.747799	1.67923	0.0139504	0.906448	0.928445	1.90322	0.00617282	0.370669	-0.6388	0.642247	0.0446593	0.824542	0.108999	1.07848	0.692761	1	0.196279	0.11224	0.180347	0.36706	0.17197	0.394078	0.192164	0.243204	0.18224	0.427417	0.213464	0.373998
ENSMUSG00000019066	Rab3d	9	protein_coding	4196	0.228228	1.17139	0.0139736	0.906448	0.0417814	1.02938	0.666868	1	0.0586695	1.0415	0.541306	0.967472	0.286897	1.22001	0.00325103	0.270895	3.33621	2.81357	3.3412	3.91849	2.96742	3.00117	3.71996	3.11772	3.36938	4.14511	4.29669	3.521
ENSMUSG00000050605	Zfp61	7	protein_coding	4426	0.222601	1.16684	0.0140105	0.906448	-0.209968	0.864557	0.0253506	0.631681	0.0460583	1.03244	0.621742	0.990141	0.268659	1.20469	0.0045071	0.317217	4.44525	3.64197	3.77523	3.89963	3.69991	2.75789	3.89171	4.00132	2.83501	4.83361	3.88856	3.72679
ENSMUSG00000031570	Plpp5	8	protein_coding	3528	0.18067	1.13341	0.0140481	0.906448	0.0776799	1.05532	0.29282	0.970093	-0.0962887	0.935436	0.194463	0.967472	0.0843817	1.06023	0.245229	0.969628	7.41896	6.47808	6.71496	7.46644	6.61361	7.65005	6.91298	6.3832	7.03948	7.81296	7.42916	7.79512
ENSMUSG00000087178	A230056P14Rik	7	processed_transcript	2354	-0.719261	0.607408	0.0140598	0.906448	0.0845894	1.06039	0.745636	1	-0.0455306	0.968933	0.860619	1	-0.764792	0.588538	0.0109886	0.488108	0.287345	0.466154	0.534796	0.365691	0.48499	0.492544	0.505082	0.340561	0.454435	0.288056	0.154464	0.352877
ENSMUSG00000096525	Gm2663	6	protein_coding	862	-0.190577	0.876255	0.0140826	0.906448	-0.465586	0.724177	2.0945e-07	0.000297581	0.402546	1.32184	3.61716e-06	0.00596108	0.211969	1.15827	0.00865746	0.446635	97.6096	95.0361	130.91	60.1687	66.3048	114.405	79.0096	86.1963	154.722	66.9038	66.999	151.569
ENSMUSG00000097124	A530020G20Rik	3	antisense	3773	0.216812	1.16216	0.0140869	0.906448	-0.131528	0.912864	0.135463	0.970093	-0.0858471	0.942231	0.339311	0.967472	0.130965	1.09503	0.135981	0.969628	3.6167	4.06169	4.33003	3.06871	3.88638	3.99492	3.09468	3.65076	3.60919	3.7921	4.18411	4.05728
ENSMUSG00000058745	Gm9174	14	processed_pseudogene	255	-0.432252	0.741104	0.0141488	0.908464	-0.212313	0.863152	0.237442	0.970093	0.343326	1.26868	0.0542713	0.851402	-0.0889265	0.940222	0.633654	1	11.9943	9.20004	12.3423	8.77716	8.95426	11.3671	10.6403	16.005	11.2246	10.3707	9.38727	8.0275
ENSMUSG00000085744	Gm12259	11	lincRNA	328	-3.2723	0.1035	0.0142405	0.912374	0.0627771	1.04447	0.943481	1	0.313467	1.24269	0.70765	1	-2.95883	0.128619	0.038236	0.771873	0.268986	0.46145	0.261691	0.393675	0.108772	0.490959	0.371783	0.333293	0.528876	0	0	0.0904478
ENSMUSG00000106959	Gm42548	6	TEC	3933	-1.3817	0.383766	0.0143365	0.916547	0.686853	1.60977	0.342064	0.970093	1.04858	2.06849	0.0576495	0.862688	-0.333124	0.793816	0.623105	1	0.014955	0.0481043	0.0218242	0.0656626	0.0453561	0.0245667	0.100768	0.092652	0.0808621	0.0431022	0.0231126	0.0377153
ENSMUSG00000035545	Leng8	7	protein_coding	6395	0.147686	1.10779	0.0144814	0.921079	-0.0146267	0.989913	0.804723	1	-0.0973024	0.934779	0.10696	0.967472	0.0503833	1.03554	0.394339	0.969628	11.0462	9.38428	10.9704	10.3045	9.75193	11.0093	9.31034	9.51031	10.2491	11.4675	9.67537	11.092
ENSMUSG00000037111	Setd7	3	protein_coding	10813	0.151209	1.1105	0.0144999	0.921079	0.0361874	1.0254	0.552834	0.971034	-0.0966975	0.935171	0.11821	0.967472	0.0545114	1.03851	0.368968	0.969628	4.77867	5.18609	5.9774	5.43347	5.24285	5.65028	5.01572	4.61019	5.62569	5.39934	5.46158	6.08263
ENSMUSG00000046876	Atxn1	13	protein_coding	13914	0.206184	1.15363	0.0145005	0.921079	0.0424887	1.02989	0.596924	0.981351	-0.325028	0.798283	0.000256132	0.102674	-0.118843	0.920926	0.145043	0.969628	1.43938	1.5637	1.42503	1.59002	1.63078	1.35411	1.34092	1.33828	0.984924	1.47664	1.52004	1.2196
ENSMUSG00000040502	Marchf9	10	protein_coding	3037	0.380216	1.30154	0.0146548	0.928889	-0.0714621	0.951673	0.665264	1	0.000349373	1.00024	0.998314	1	0.380565	1.30185	0.0186625	0.595068	1.16203	0.87215	0.75368	1.10545	0.963294	0.593871	1.18452	0.887903	0.599752	1.49594	0.977763	0.986616
ENSMUSG00000022357	Klhl38	15	protein_coding	2212	-3.46028	0.0908556	0.0147539	0.933174	0.704127	1.62916	0.68325	1	1.99588	3.98858	0.0853576	0.947209	-1.4644	0.362385	0.446686	0.969628	0.0265905	0	0	0.0194583	0.0161289	0.0145601	0.0275644	0.0494214	0.130705	0.0153274	0	0
ENSMUSG00000058709	Egln2	7	protein_coding	2800	-0.235376	0.849463	0.0149218	0.941124	-0.0625166	0.957592	0.521345	0.970093	0.177309	1.13077	0.0694356	0.900099	-0.0580672	0.96055	0.556033	0.970473	5.39867	4.29741	4.75157	4.56551	5.23689	4.08337	5.22621	5.1016	5.36935	4.84346	4.04731	4.47122
ENSMUSG00000032549	Rab6b	9	protein_coding	5031	-0.642193	0.640738	0.0149768	0.941124	0.249116	1.18848	0.363702	0.970093	0.275105	1.21008	0.275282	0.967472	-0.367088	0.775346	0.188224	0.969628	0.146139	0.172986	0.130802	0.153996	0.212744	0.166444	0.18179	0.282481	0.189643	0.148259	0.132501	0.135627
ENSMUSG00000031502	Col4a1	8	protein_coding	7464	-0.140582	0.907153	0.0150029	0.941124	0.0524554	1.03703	0.353892	0.970093	-0.0076683	0.994699	0.891526	1	-0.14825	0.902344	0.0111346	0.488108	17.5139	15.0818	18.4419	18.6261	18.1062	16.3106	18.0614	17.1655	17.4928	16.566	15.9704	15.2905
ENSMUSG00000091449	Gm10269	18	processed_pseudogene	370	-0.548208	0.683869	0.0150065	0.941124	0.0611818	1.04332	0.759789	1	-0.140673	0.907096	0.488588	0.967472	-0.688881	0.620335	0.00283452	0.248033	5.0075	5.21563	4.48506	5.81646	4.33911	5.30979	3.62539	6.40163	4.14143	2.74899	3.19386	3.52795
ENSMUSG00000076441	Ass1	2	protein_coding	2414	0.324883	1.25256	0.015054	0.942113	0.164766	1.12098	0.262617	0.970093	0.0439329	1.03092	0.756897	1	0.368816	1.29129	0.00859697	0.444752	2.48528	1.28533	1.87267	2.05046	1.93608	2.29477	2.61419	1.2982	2.58698	2.73874	2.04599	3.36732
ENSMUSG00000108080	Gm10209	6	TEC	1607	1.51271	2.85346	0.0151271	0.943579	0.42163	1.33944	0.392177	0.970093	-1.69482	0.308893	0.00710946	0.456877	-0.18211	0.881413	0.700572	1	0.164706	0.164824	0.160239	0.294624	0.177609	0.180375	0.0758836	0.0907033	0.0359824	0.274272	0.0565663	0.239993
ENSMUSG00000026825	Dnm1	2	protein_coding	5249	0.302266	1.23308	0.015151	0.943579	0.039846	1.028	0.750824	1	-0.152978	0.899392	0.233457	0.967472	0.149288	1.10902	0.224331	0.969628	1.11496	1.26154	1.31366	1.2218	1.12829	1.39897	1.19064	0.763651	1.39354	1.51791	1.18339	1.47515
ENSMUSG00000073643	Wdfy1	1	protein_coding	6488	0.217218	1.16249	0.0151728	0.943579	-0.0934536	0.937276	0.283972	0.970093	-0.17782	0.884038	0.0515637	0.845541	0.039398	1.02768	0.651266	1	2.48853	2.33868	2.69446	2.18261	2.02911	2.79974	2.10039	1.85345	2.26821	2.55013	2.1997	2.49205
ENSMUSG00000033530	Ttc7b	12	protein_coding	7320	0.248619	1.18807	0.0153401	0.950264	0.059493	1.0421	0.563933	0.971034	-0.14511	0.90431	0.167821	0.967472	0.103509	1.07438	0.30524	0.969628	1.28163	1.2768	1.15306	1.33477	1.3452	1.18356	1.24527	1.23458	1.02692	1.59795	1.48606	1.09832
ENSMUSG00000038765	Lmx1b	2	protein_coding	4977	-0.406288	0.754562	0.0153742	0.950264	0.201576	1.14995	0.205068	0.970093	-0.107592	0.928136	0.490318	0.967472	-0.51388	0.700336	0.00296859	0.253047	0.579082	0.593014	0.655359	0.778333	0.724008	0.614759	0.833058	0.585735	0.534437	0.47004	0.547933	0.45302
ENSMUSG00000017737	Mmp9	2	protein_coding	3539	2.76893	6.81604	0.0153764	0.950264	2.48123	5.58372	0.0431734	0.763174	-2.47138	0.180318	0.0440318	0.824323	0.297553	1.22906	0.699377	1	0.00831	0.010692	0	0.0243243	0.0302434	0.0546034	0	0.0102967	0.0081695	0.0766414	0.0428097	0.0251485
ENSMUSG00000036513	Commd2	3	protein_coding	3312	-0.178214	0.883796	0.0154962	0.95351	-0.00604351	0.99582	0.932942	1	0.0041629	1.00289	0.953793	1	-0.174051	0.88635	0.0201192	0.618359	9.55441	9.81389	9.39034	9.4089	9.82413	9.47147	9.13115	10.1662	9.48016	7.26812	8.8011	9.30672
ENSMUSG00000028691	Prdx1	4	protein_coding	3043	-0.110882	0.926022	0.015513	0.95351	0.028374	1.01986	0.524471	0.970093	0.0345799	1.02426	0.438092	0.967472	-0.0763021	0.948486	0.0910446	0.969628	392.659	425.305	403.298	393.713	394.875	461.787	386.934	424.731	470.01	339.744	390.055	460.65
ENSMUSG00000007476	Lrrc8a	2	protein_coding	4308	-0.294929	0.815112	0.0155462	0.95351	-0.0570302	0.961241	0.637346	0.999975	0.136373	1.09914	0.257414	0.967472	-0.158556	0.895921	0.205344	0.969628	2.16404	1.62493	1.71351	2.11812	1.65632	1.59988	1.86824	2.01317	1.97309	1.34578	1.7795	1.61143
ENSMUSG00000094111	Nutf2.ps2	18	processed_pseudogene	379	-0.38282	0.766937	0.0155575	0.95351	0.0889711	1.06361	0.575581	0.971444	0.137478	1.09998	0.371816	0.967472	-0.245342	0.843616	0.133686	0.969628	8.30283	9.285	8.68162	10.4481	9.31935	8.58284	8.60693	13.4607	9.15416	6.53037	7.75506	9.23665
ENSMUSG00000086172	X2700068H02Rik	4	antisense	1872	2.10385	4.29856	0.0156458	0.955705	-1.05569	0.481066	0.247609	0.970093	-0.448124	0.732995	0.6982	1	1.65573	3.15082	0.0478521	0.830418	0.14139	0	0.0917038	0.0689773	0.0190583	0.0344091	0	0.0583975	0.0308888	0.0905562	0.178049	0.110934
ENSMUSG00000102691	Gm37780	2	TEC	1873	-1.24523	0.42184	0.0156578	0.955705	-0.0300907	0.979359	0.951281	1	0.480128	1.39487	0.296578	0.967472	-0.765104	0.588411	0.17565	0.969628	0.219822	0.282832	0.076379	0.183841	0.114289	0.240735	0.162767	0.291832	0.308723	0.108609	0.0161776	0.190071
ENSMUSG00000025064	Col17a1	19	protein_coding	6011	1.7799	3.43402	0.0158031	0.962594	-0.255927	0.837449	0.663841	1	-1.48058	0.358344	0.0624943	0.882095	0.299314	1.23056	0.606815	0.997925	0.0440329	0.0440646	0.0237994	0.0214815	0.0415471	0.02679	0.0152152	0.0121245	0.00480983	0.0564036	0.040327	0.0197417
ENSMUSG00000102275	Gm37144	1	TEC	1150	-0.514806	0.699887	0.0158372	0.962692	-0.32368	0.799029	0.134075	0.970093	0.39631	1.31614	0.0652711	0.887602	-0.118496	0.921147	0.604668	0.996751	1.81569	1.34904	1.61718	1.53453	1.0548	1.31628	1.45804	1.7111	1.9107	0.737048	1.29107	1.47044
ENSMUSG00000084919	Ptprtos	2	antisense	630	2.7763	6.85095	0.0159769	0.967733	0.787443	1.72601	0.518439	0.970093	-1.65333	0.317905	0.238448	0.967472	1.12297	2.17795	0.214635	0.969628	0.0933622	0.120123	0	0.204961	0.0566303	0.102244	0.0967817	0	0	0.269081	0.288578	0.235451
ENSMUSG00000078532	Nkain1	4	protein_coding	1426	-0.525489	0.694723	0.0159853	0.967733	0.0820571	1.05853	0.683389	1	-0.0405214	0.972303	0.839416	1	-0.566011	0.675482	0.0117533	0.499547	0.989928	0.849119	1.24398	0.965876	0.925703	1.35513	1.02619	0.894391	1.25704	0.7846	0.594964	0.83217
ENSMUSG00000112160	BC024063	10	protein_coding	2726	-0.498805	0.707693	0.0161079	0.973164	-0.147546	0.902785	0.471253	0.970093	0.255824	1.19402	0.206672	0.967472	-0.242981	0.844998	0.265175	0.969628	0.4639	0.680156	0.77669	0.568417	0.615123	0.555291	0.749295	0.628276	0.678782	0.472619	0.500195	0.489732
ENSMUSG00000017943	Gdap1l1	2	protein_coding	2580	0.511027	1.42506	0.0164291	0.987483	-0.155116	0.89806	0.486812	0.970093	-0.0736501	0.950231	0.750291	1	0.437377	1.35414	0.0442957	0.809786	1.0373	0.601315	0.621027	0.800778	0.511649	0.699064	0.567186	0.847443	0.560308	1.44553	0.6342	0.712925
ENSMUSG00000047793	Sned1	1	protein_coding	9491	0.218439	1.16347	0.0164331	0.987483	0.0311808	1.02185	0.728453	1	-0.168802	0.889581	0.0692003	0.900099	0.0496362	1.035	0.576742	0.982286	1.65467	1.55885	2.0439	1.89564	1.63519	1.86977	1.44224	1.70471	1.66325	1.96474	1.6314	1.98488
ENSMUSG00000003476	Crhr2	6	protein_coding	5115	0.423778	1.34144	0.0164447	0.987483	-0.0877675	0.940978	0.599218	0.98287	-0.371151	0.773165	0.0427712	0.814746	0.0526265	1.03715	0.753069	1	0.770444	0.525232	0.520211	0.538549	0.54405	0.617063	0.452973	0.406077	0.463494	0.609812	0.704943	0.469798
ENSMUSG00000112474	Gm46209	10	processed_pseudogene	553	-0.474876	0.719529	0.0164864	0.987872	0.790605	1.7298	0.00052419	0.0971848	0.0563069	1.0398	0.763186	1	-0.418569	0.748166	0.0407216	0.791329	2.76541	2.46329	2.27651	4.82567	3.87093	4.4845	3.74876	6.91899	3.34604	3.37203	4.0547	2.46777
ENSMUSG00000020070	Rufy2	10	protein_coding	8108	0.172148	1.12673	0.0165178	0.987872	0.0829461	1.05918	0.243748	0.970093	-0.158751	0.8958	0.0295083	0.732837	0.0133971	1.00933	0.848219	1	4.41427	4.46151	4.48512	4.99005	4.30783	4.83818	4.50074	4.33703	3.86894	5.41096	4.59294	4.32123
ENSMUSG00000024370	Cdc23	18	protein_coding	9500	-0.140065	0.907479	0.0165852	0.988664	-0.0435198	0.970285	0.449003	0.970093	0.054519	1.03851	0.343543	0.967472	-0.0855455	0.942428	0.142551	0.969628	6.3988	6.56405	6.96918	6.14819	6.52328	6.67191	6.47913	6.87758	6.74712	5.99926	6.11436	6.12387
ENSMUSG00000113902	Ndufb1.ps	12	protein_coding	1153	-0.19309	0.87473	0.0165977	0.988664	-0.00851088	0.994118	0.915217	1	0.0903875	1.06466	0.25764	0.967472	-0.102702	0.931287	0.20648	0.969628	22.1397	21.3972	20.1249	20.5317	20.4532	22.2627	20.333	26.137	21.3642	19.4957	19.7099	19.8122
ENSMUSG00000030763	Lcmt1	7	protein_coding	3244	0.171497	1.12623	0.0166739	0.988785	-0.0225971	0.984459	0.753706	1	-0.0124655	0.991397	0.86301	1	0.159032	1.11654	0.028717	0.717055	8.92064	8.66655	7.69973	8.09356	8.91928	7.84323	8.47676	8.46972	7.72706	9.2181	9.40591	9.136
ENSMUSG00000088545	Gm25982	4	snRNA	101	-1.63109	0.322845	0.0166754	0.988785	0.870916	1.82882	0.168193	0.970093	0.111577	1.08041	0.833631	1	-1.51951	0.348805	0.031836	0.732925	1.16472	2.99714	0.566566	2.13078	1.41295	4.46432	1.20738	3.60792	4.00759	1.34274	0.600014	0.881194
ENSMUSG00000078193	Gm2000	1	protein_coding	445	-0.185425	0.87939	0.0167488	0.988785	0.0368937	1.0259	0.62883	0.997467	0.0330364	1.02316	0.663138	1	-0.152388	0.89976	0.0517092	0.846753	87.0377	80.6096	78.9551	83.9557	79.6121	90.2517	73.3725	94.6622	92.3881	68.7227	84.0929	75.5338
ENSMUSG00000001424	Snd1	6	protein_coding	9757	0.11557	1.0834	0.0168637	0.988785	0.0108361	1.00754	0.818866	1	0.058646	1.04149	0.218222	0.967472	0.174216	1.12835	0.000530162	0.094172	33.2069	33.1502	31.8578	32.0266	36.796	30.3188	34.9231	34.5801	33.5463	39.8984	38.0925	33.8872
ENSMUSG00000036718	Micall2	5	protein_coding	4144	-0.200407	0.870305	0.0168708	0.988785	0.0145417	1.01013	0.859296	1	0.00482742	1.00335	0.952973	1	-0.19558	0.873222	0.0221942	0.637955	6.66389	6.24561	6.66269	6.49159	6.68085	6.55951	6.59162	5.94437	7.27681	5.64525	4.55534	7.0874
ENSMUSG00000010406	Mrpl52	14	protein_coding	1109	-0.282843	0.82197	0.0169269	0.988785	0.0298644	1.02092	0.802476	1	0.139546	1.10156	0.234703	0.967472	-0.143297	0.905448	0.239269	0.969628	4.74682	5.11797	5.75328	5.51122	5.40465	5.16937	5.52546	6.17739	5.94401	4.43292	4.86341	5.16294
ENSMUSG00000032443	Zcwpw2	9	protein_coding	3657	1.13313	2.19335	0.0170491	0.988785	-0.00268258	0.998142	0.995614	1	-0.51662	0.699007	0.332938	0.967472	0.616514	1.53317	0.16406	0.969628	0.120628	0.0827758	0.0469427	0.0706183	0.0487792	0.123297	0.0333456	0.0896802	0.0553413	0.120524	0.132571	0.129798
ENSMUSG00000004837	Grap	11	protein_coding	1793	-3.28665	0.102475	0.0170647	0.988785	-0.379384	0.768766	0.759086	1	1.45274	2.73727	0.1674	0.967472	-1.83392	0.280502	0.287293	0.969628	0.0164022	0.063311	0.0319148	0	0.019898	0.0538877	0.0680117	0.040647	0.112874	0	0	0.0165459
ENSMUSG00000078887	Gm6710	2	protein_coding	3440	-0.235103	0.849625	0.0170846	0.988785	0.137997	1.10038	0.161957	0.970093	0.0208365	1.01455	0.828062	1	-0.214266	0.861985	0.0333101	0.74294	3.68469	4.38887	4.30837	4.69206	3.82699	5.02765	5.25533	3.98298	4.47125	3.63682	3.82282	4.18268
ENSMUSG00000005161	Prdx2	8	protein_coding	3050	-0.125681	0.916571	0.0171088	0.988785	0.02142	1.01496	0.678585	1	0.0841319	1.06005	0.106866	0.967472	-0.0415496	0.971611	0.422328	0.969628	57.719	53.5203	50.5815	53.1743	55.8435	55.2797	55.7948	60.0842	58.383	50.5229	53.6074	55.5014
ENSMUSG00000043953	Ccrl2	9	protein_coding	2598	0.755016	1.68765	0.017136	0.988785	-0.307322	0.808141	0.350186	0.970093	-0.15868	0.895844	0.654303	1	0.596335	1.51187	0.0604141	0.883255	0.350917	0.218469	0.231271	0.265077	0.137325	0.247936	0.176018	0.210393	0.200313	0.365404	0.396545	0.228382
ENSMUSG00000098840	Mir7679	11	miRNA	63	1.55455	2.93742	0.0171523	0.988785	-0.671723	0.627756	0.246779	0.970093	-0.857169	0.552035	0.250225	0.967472	0.697379	1.62156	0.228274	0.969628	5.60173	4.20432	3.63322	4.09922	1.69891	2.5561	1.93563	2.31365	0.458919	5.38162	2.40482	5.65083
ENSMUSG00000023484	Prph	15	protein_coding	1999	-0.282512	0.822158	0.0171786	0.988785	-0.211035	0.863917	0.0682839	0.858294	0.0917073	1.06563	0.429715	0.967472	-0.190805	0.876117	0.116978	0.969628	3.11892	2.91505	4.55152	2.90678	2.4451	3.83454	2.74513	2.82552	4.19432	2.20488	2.13727	3.66569
ENSMUSG00000117959	D330050I16Rik	19	antisense	1266	-1.05278	0.482039	0.0171798	0.988785	-0.309744	0.806785	0.44498	0.970093	0.385935	1.30671	0.33669	0.967472	-0.666845	0.629883	0.164464	0.969628	0.418139	0.358662	0.3164	0.305985	0.197267	0.356158	0.361211	0.31662	0.456744	0.294586	0.167539	0.0937342
ENSMUSG00000096959	X4930509G22Rik	16	lincRNA	2481	1.81997	3.53074	0.017259	0.988785	-0.703849	0.613932	0.224707	0.970093	-1.44693	0.366801	0.0816075	0.937569	0.373044	1.29508	0.536175	0.969628	0.106684	0.152515	0.103791	0.0520457	0.115041	0.0519257	0.0491515	0	0.0233066	0.0956588	0.146557	0.0478305
ENSMUSG00000028840	Zfp593	4	protein_coding	2088	-0.38006	0.768406	0.0172768	0.988785	-0.210879	0.864011	0.193809	0.970093	0.294397	1.22637	0.0685521	0.900099	-0.0856624	0.942352	0.610228	0.999326	1.60567	1.59474	1.46621	1.40175	1.34985	1.29568	1.40167	1.6405	1.88315	1.1204	1.08839	1.56291
ENSMUSG00000009092	Derl3	10	protein_coding	1993	0.436729	1.35353	0.017325	0.988785	-0.480055	0.716951	0.0158436	0.522204	0.141964	1.10341	0.487271	0.967472	0.578693	1.4935	0.00359031	0.281595	1.68221	1.13915	0.861362	1.14461	0.716048	0.77568	1.05547	0.895917	0.942936	1.41197	1.06425	1.41413
ENSMUSG00000006205	Htra1	7	protein_coding	2879	-0.893802	0.538194	0.0173314	0.988785	-0.676742	0.625577	0.0696585	0.863556	0.684008	1.6066	0.0666674	0.893536	-0.209793	0.864661	0.620331	1	0.163441	0.223432	0.258389	0.104652	0.161098	0.134242	0.232962	0.126572	0.271143	0.0706583	0.115772	0.154569
ENSMUSG00000027168	Pax6	2	protein_coding	11694	0.264512	1.20123	0.0173561	0.988785	-0.154704	0.898317	0.159851	0.970093	-0.136984	0.909418	0.229946	0.967472	0.127528	1.09242	0.245305	0.969628	0.802249	0.931896	1.08388	0.883362	0.884758	0.793192	0.667392	0.922375	0.74171	0.968361	0.992403	0.829576
ENSMUSG00000085334	Gm12940	4	processed_transcript	2680	0.1585	1.11613	0.0173666	0.988785	-0.0577802	0.960741	0.368751	0.970093	-0.231284	0.851876	0.000880937	0.176063	-0.0727837	0.950802	0.262628	0.969628	15.5166	12.4812	16.6545	15.1289	11.7149	16.1155	12.5585	10.1298	13.8626	13.7388	11.5437	15.4755
ENSMUSG00000041488	Stx3	19	protein_coding	5711	0.269011	1.20498	0.0173976	0.988785	-0.258391	0.83602	0.0259788	0.637626	-0.0261937	0.982008	0.823991	1	0.242818	1.1833	0.035722	0.755393	1.41613	1.398	1.19236	1.19079	1.12448	1.02638	1.09432	1.05919	1.11375	1.39511	1.22561	1.32465
ENSMUSG00000081926	Gm15536	10	processed_pseudogene	114	-0.25695	0.836855	0.0174077	0.988785	0.125484	1.09087	0.254994	0.970093	0.113963	1.0822	0.286427	0.967472	-0.142987	0.905642	0.194865	0.969628	103.706	114.18	79.5603	123.085	97.6426	103.401	98.6792	141.924	110.575	90.7087	111.368	90.0415
ENSMUSG00000028186	Uox	3	protein_coding	5007	2.16635	4.48886	0.0174267	0.988785	0.989853	1.98598	0.183435	0.970093	-2.23301	0.212714	0.0162173	0.616147	-0.0666632	0.954844	0.915427	1	0.029368	0.0151144	0.017143	0.00859633	0.0783799	0.0385942	0.00608873	0	0.0173229	0.0406282	0.0484133	0.0355505
ENSMUSG00000005220	Corin	5	protein_coding	5400	-0.300191	0.812145	0.0174601	0.988785	-0.249638	0.841108	0.0552829	0.81694	0.296266	1.22796	0.0232502	0.678832	-0.00392467	0.997283	0.976319	1	1.04021	1.06509	1.43058	1.02025	1.00424	0.972171	1.29849	1.20792	1.17254	1.09247	0.970744	0.928463
ENSMUSG00000026791	Slc2a8	2	protein_coding	3209	0.36949	1.2919	0.01747	0.988785	-0.278015	0.824725	0.0739703	0.869348	-0.120503	0.919867	0.460374	0.967472	0.248988	1.18837	0.108974	0.969628	1.32886	0.966902	1.19475	0.831597	1.05619	0.993606	0.893022	0.738112	1.01809	1.0671	1.16142	1.21108
ENSMUSG00000020496	Rnf187	11	protein_coding	1949	-0.141957	0.906289	0.0174858	0.988785	-0.0754588	0.94904	0.204298	0.970093	0.153471	1.11224	0.011511	0.551523	0.011514	1.00801	0.845361	1	53.4766	44.2651	43.1596	45.5815	48.1064	40.2875	48.8499	52.538	47.4546	46.2378	47.1689	41.5701
ENSMUSG00000006411	Nectin4	1	protein_coding	3746	1.60161	3.03481	0.0175309	0.988785	0.521538	1.43548	0.425374	0.970093	-1.16849	0.444886	0.112222	0.967472	0.433113	1.35014	0.438932	0.969628	0.078508	0.0101011	0.0381895	0.0229802	0.00952406	0.146161	0.024415	0.00972772	0.0463084	0.0362031	0.105155	0.110875
ENSMUSG00000106751	Gm42467	5	TEC	1447	1.04463	2.06283	0.0175377	0.988785	-0.0340943	0.976645	0.923867	1	-1.14355	0.452643	0.0109174	0.541559	-0.0989281	0.933726	0.785307	1	0.223566	0.418398	0.553645	0.416438	0.320527	0.445154	0.14748	0.151099	0.219786	0.398322	0.502568	0.205023
ENSMUSG00000048502	Duxbl1	14	protein_coding	4781	1.05567	2.07868	0.0175664	0.988785	0.114609	1.08268	0.759876	1	-1.12007	0.460072	0.0143554	0.596147	-0.0643972	0.956345	0.862592	1	0.110722	0.0633154	0.101735	0.153046	0.082085	0.0741008	0.0446358	0.0609748	0.0362835	0.127646	0.0823905	0.0806671
ENSMUSG00000031558	Slit2	5	protein_coding	25433	-0.202675	0.868938	0.0176496	0.990193	-0.147147	0.903035	0.0882296	0.901397	0.16087	1.11796	0.0628823	0.882975	-0.0418052	0.971439	0.629756	1	0.639454	0.720089	0.758236	0.653252	0.667727	0.597714	0.724008	0.717826	0.695713	0.609218	0.606419	0.641559
ENSMUSG00000003200	Sh3gl1	17	protein_coding	5012	-0.161351	0.894187	0.0176657	0.990193	-0.0163865	0.988706	0.809101	1	0.122047	1.08828	0.0742318	0.914668	-0.0393034	0.973125	0.563823	0.974054	7.04715	6.5833	6.8903	6.98185	7.12546	6.2396	7.7493	7.30691	7.06645	6.72402	6.493	6.55252
ENSMUSG00000097954	Gm4217	15	processed_pseudogene	1002	-0.80159	0.573717	0.0177141	0.990193	0.96047	1.94594	0.0061195	0.369713	-0.11498	0.923395	0.695114	1	-0.916569	0.529767	0.00792217	0.425731	0.381555	0.56645	0.456872	0.859118	1.10378	0.73928	0.912762	1.12739	0.519375	0.812077	0.241922	0.414507
ENSMUSG00000004843	Chmp2b	16	protein_coding	1928	-0.212613	0.862973	0.0177249	0.990193	-0.0564792	0.961608	0.517658	0.970093	0.0202587	1.01414	0.81698	1	-0.192354	0.875177	0.0354231	0.754413	9.30475	9.28308	9.24534	8.99681	8.12357	9.67209	8.79168	9.86603	8.60758	6.84063	8.43956	8.12454
ENSMUSG00000000740	Rpl13	8	protein_coding	2595	-0.117896	0.921531	0.0177744	0.990959	-0.0239349	0.983546	0.623996	0.995329	0.158744	1.11631	0.0019232	0.264193	0.040848	1.02872	0.403441	0.969628	89.5986	83.5517	83.9384	86.8301	78.3109	87.9453	89.0856	95.1794	98.1221	84.6626	86.6167	88.852
ENSMUSG00000019865	Nmbr	10	protein_coding	3228	0.658146	1.57805	0.0179422	0.990959	-0.0759983	0.948685	0.785671	1	-0.300636	0.811895	0.314945	0.967472	0.357511	1.28121	0.183907	0.969628	0.255098	0.175831	0.327952	0.186675	0.265257	0.269389	0.198331	0.191908	0.206002	0.346605	0.234671	0.358429
ENSMUSG00000020964	Sel1l	12	protein_coding	8555	0.0947237	1.06786	0.0179752	0.990959	-0.0636277	0.956855	0.107121	0.952616	0.0459234	1.03234	0.241899	0.967472	0.140647	1.1024	0.000682183	0.113052	119.713	114.658	105.624	112.845	113.37	99.2786	124.283	114.074	98.5809	131.745	124.869	103.427
ENSMUSG00000053158	Fes	7	protein_coding	5074	-1.68162	0.311733	0.0180066	0.990959	0.368848	1.29132	0.598222	0.982493	0.581183	1.49608	0.335536	0.967472	-1.10043	0.466377	0.168798	0.969628	0.0637564	0.0074574	0.0112777	0.0593797	0.00703136	0.0444321	0.03605	0.0574537	0.0740746	0.0200459	0.0119435	0.0175405
ENSMUSG00000024777	Ppp2r5b	19	protein_coding	3372	-0.243861	0.844482	0.0181461	0.990959	-0.128587	0.914727	0.215055	0.970093	0.171361	1.12612	0.0991298	0.962916	-0.0724994	0.950989	0.493041	0.969628	2.71241	2.64827	3.58918	2.69331	2.27479	3.22833	3.0649	2.82054	3.3439	2.52371	2.56999	2.69219
ENSMUSG00000084433	Gm25945	3	snoRNA	135	0.5107	1.42474	0.0182153	0.990959	0.0163536	1.0114	0.941157	1	-0.213268	0.862581	0.353863	0.967472	0.297432	1.22896	0.161852	0.969628	9.1495	7.56777	12.0804	9.88368	8.19252	11.2128	9.71043	5.93838	9.42313	11.5526	12.1203	12.3063
ENSMUSG00000027593	Raly	2	protein_coding	3292	-0.12549	0.916692	0.018222	0.990959	-0.0297497	0.97959	0.569887	0.971034	0.114577	1.08266	0.0318487	0.751362	-0.0109132	0.992464	0.834718	1	38.2622	34.6435	34.5651	36.6745	36.3816	32.4026	37.5522	39.2516	37.2201	35.6859	34.774	34.0556
ENSMUSG00000096210	H1f0	15	protein_coding	2055	0.111086	1.08004	0.0182711	0.990959	-0.129243	0.914311	0.00674166	0.381026	0.137781	1.10021	0.00403973	0.362656	0.248867	1.18827	1.65258e-06	0.00163407	452.743	367.985	339.065	397.472	375.99	290.614	434.477	425.613	312.487	511.583	440.34	322.51
ENSMUSG00000031668	Eif2ak3	6	protein_coding	6026	0.13418	1.09747	0.018297	0.990959	0.0481471	1.03394	0.398504	0.970093	0.0631571	1.04475	0.266635	0.967472	0.197337	1.14658	0.000898943	0.12638	13.6016	11.9369	12.0552	14.4282	12.2377	12.2446	15.2128	13.092	12.3977	17.436	14.5168	12.8396
ENSMUSG00000019297	Nop9	14	protein_coding	3800	-0.184497	0.879956	0.0182992	0.990959	0.0242229	1.01693	0.756482	1	0.0955707	1.06849	0.219112	0.967472	-0.0889262	0.940222	0.25972	0.969628	6.30748	5.29744	6.4602	5.93524	6.33738	6.18711	6.14539	6.51126	7.0758	5.5139	5.78105	6.05048
ENSMUSG00000025508	Rplp2	7	protein_coding	2072	0.169391	1.12458	0.0183074	0.990959	-0.169563	0.889112	0.0200228	0.57918	0.0136291	1.00949	0.848982	1	0.18302	1.13526	0.0122732	0.509191	41.133	28.58	29.7439	34.6703	26.2757	27.5904	29.0149	29.6691	30.0561	34.166	32.1872	33.3752
ENSMUSG00000029384	X2010109A12Rik	5	protein_coding	1275	3.34115	10.1342	0.0183133	0.990959	1.1125	2.1622	0.308513	0.970093	-3.067	0.119328	0.0418631	0.807523	0.274158	1.20929	0.750294	1	0	0	0.112202	0.101275	0.111928	0.0757809	0.0239108	0	0	0.0531831	0.142591	0.139609
ENSMUSG00000062312	Erbb2	11	protein_coding	5210	-0.309607	0.806862	0.018327	0.990959	0.0251677	1.0176	0.853739	1	0.253886	1.19241	0.0574706	0.86263	-0.0557206	0.962114	0.684351	1	0.858001	0.646384	1.06538	0.900491	0.801194	0.939625	0.953792	0.818327	1.35403	0.741858	0.639746	1.13884
ENSMUSG00000099032	Tcf24	1	protein_coding	4193	0.132543	1.09622	0.0183626	0.990959	0.134252	1.09752	0.0190009	0.569585	-0.0423301	0.971085	0.445873	0.967472	0.0902126	1.06453	0.105641	0.969628	21.6027	20.783	26.7828	25.1907	20.7017	30.2943	23.7608	20.9967	29.0291	23.7726	24.6351	32.4616
ENSMUSG00000021115	Vrk1	12	protein_coding	5122	0.138939	1.10109	0.0184506	0.990959	0.00792299	1.00551	0.892288	1	-0.0178886	0.987677	0.760083	1	0.12105	1.08753	0.0410817	0.791865	12.8959	11.8791	11.3508	12.2352	12.5518	11.507	12.7492	12.5641	10.674	14.1852	13.4939	11.92
ENSMUSG00000044726	Erich5	15	protein_coding	2383	0.195928	1.14546	0.018568	0.990959	0.0595612	1.04215	0.49529	0.970093	0.0925918	1.06628	0.282771	0.967472	0.288519	1.22139	0.00112201	0.142236	7.44175	7.84406	7.14389	8.97683	8.69845	6.02781	9.0576	9.49612	6.62437	9.77432	10.4902	8.41578
ENSMUSG00000074211	Sdhaf1	7	protein_coding	2490	0.284886	1.21831	0.0187509	0.990959	-0.0899768	0.939538	0.468855	0.970093	-0.0418427	0.971413	0.740705	1	0.243043	1.18349	0.0490612	0.833564	2.70469	2.52259	2.36706	2.97317	1.89132	2.28941	2.44869	2.40007	2.09001	3.13172	2.38511	2.88329
ENSMUSG00000057409	Zfp53	17	protein_coding	3065	0.175452	1.12932	0.0187608	0.990959	-0.0633266	0.957055	0.388714	0.970093	-0.128719	0.914643	0.0891921	0.953875	0.0467327	1.03292	0.52365	0.969628	8.75077	9.20972	8.28943	8.35559	8.14812	8.56399	7.33062	8.36991	7.31051	8.60603	8.87766	8.4403
ENSMUSG00000106032	Gm42463	3	sense_intronic	4886	0.467899	1.38309	0.0188789	0.990959	0.317836	1.24646	0.116507	0.970093	-0.403242	0.756157	0.0513227	0.844152	0.0646569	1.04584	0.730449	1	0.337067	0.340751	0.42162	0.590217	0.34319	0.468009	0.25582	0.432567	0.366872	0.485734	0.508526	0.449314
ENSMUSG00000000031	H19	7	lincRNA	2460	-0.26834	0.830275	0.0189015	0.990959	-0.359091	0.779656	0.00668498	0.381026	0.673499	1.59494	1.21965e-06	0.00241198	0.405159	1.32423	0.00223919	0.214563	4.507	3.21477	2.25636	3.21939	3.29216	1.3485	5.96093	3.88101	2.62087	4.07953	4.12631	2.13457
ENSMUSG00000047909	Ankrd16	2	protein_coding	5926	0.154384	1.11295	0.0191606	0.990959	0.0421318	1.02963	0.50869	0.970093	-0.257612	0.836471	0.000215106	0.0924768	-0.103229	0.930947	0.110257	0.969628	7.73689	6.25753	8.45408	7.94596	6.74289	8.43488	6.13223	5.90321	7.30847	7.45481	6.14092	7.93987
ENSMUSG00000043065	Spice1	16	protein_coding	5416	0.17378	1.12801	0.019236	0.990959	-0.0265483	0.981766	0.712762	1	-0.193557	0.874447	0.0110668	0.546699	-0.0197775	0.986385	0.784307	1	4.69699	5.54029	5.92201	5.11003	5.06568	5.66118	4.4187	4.72321	4.70832	5.07687	5.00163	5.53789
ENSMUSG00000074006	Omp	7	protein_coding	2144	0.320734	1.24897	0.0192908	0.990959	-0.164284	0.892371	0.235276	0.970093	-0.0938908	0.936992	0.512055	0.967472	0.226843	1.17027	0.0985461	0.969628	1.8655	2.22374	2.18857	1.74657	2.37958	1.54725	1.54991	1.92058	1.79351	2.03995	2.48737	2.07557
ENSMUSG00000024359	Hspa9	18	protein_coding	4310	-0.0944338	0.93664	0.0193083	0.990959	0.0204645	1.01429	0.603373	0.985532	0.0671342	1.04763	0.0923691	0.956701	-0.0272996	0.981255	0.488623	0.969628	132.709	138.757	136.453	134.938	137.154	141.68	141.857	141.304	150.348	133.823	133.14	139.049
ENSMUSG00000095078	Gm5866	5	processed_pseudogene	973	-2.73697	0.149999	0.019344	0.990959	-0.0275988	0.981052	0.978389	1	0.902922	1.86985	0.308321	0.967472	-1.83405	0.280476	0.178192	0.969628	0.0906755	0.0388889	0.117622	0.132709	0.0733343	0.0662012	0.0313322	0.337061	0.148571	0.034845	0	0.0304901
ENSMUSG00000105692	Gm43737	3	TEC	2740	-0.334662	0.79297	0.0193604	0.990959	0.0360433	1.0253	0.797524	1	0.0730891	1.05197	0.597517	0.978864	-0.261573	0.834178	0.0758666	0.940061	1.25579	1.42241	1.68119	1.22528	1.32813	1.88069	1.35742	1.46292	1.86766	1.26213	1.24963	1.22349
ENSMUSG00000034675	Dbn1	13	protein_coding	4514	-0.234937	0.849722	0.0193703	0.990959	-0.480533	0.716713	4.58904e-05	0.0176791	0.587959	1.50312	1.16414e-06	0.00241198	0.353022	1.27723	0.00216038	0.20943	2.18255	1.87769	2.01561	1.50656	1.2883	1.54827	2.21522	2.01817	2.30578	1.93781	1.60431	2.01109
ENSMUSG00000026447	Pik3c2b	1	protein_coding	9592	0.203382	1.15139	0.0193861	0.990959	-0.021009	0.985543	0.808322	1	-0.0938915	0.936992	0.287107	0.967472	0.109491	1.07885	0.204778	0.969628	2.44974	2.02765	2.35348	2.3962	2.24284	2.14892	2.00233	2.37818	1.99839	2.67218	2.61877	2.05058
ENSMUSG00000038387	Rras	7	protein_coding	1121	-0.399645	0.758045	0.0193908	0.990959	-0.157395	0.896643	0.339413	0.970093	0.119344	1.08624	0.470741	0.967472	-0.280301	0.823419	0.113453	0.969628	2.75464	3.94928	3.75192	2.91809	3.59635	2.78686	3.45384	2.86059	3.68813	3.35715	2.32458	2.06424
ENSMUSG00000072949	Acot1	12	protein_coding	3919	0.45446	1.37027	0.0193912	0.990959	-0.149603	0.901498	0.495118	0.970093	0.184332	1.13629	0.398765	0.967472	0.638792	1.55703	0.00259122	0.236511	0.39022	0.395865	0.408841	0.252606	0.291316	0.501307	0.334501	0.297546	0.568057	0.570982	0.425246	0.666161
ENSMUSG00000028973	Abcb8	5	protein_coding	4739	-0.16974	0.889003	0.0194178	0.990959	0.000533452	1.00037	0.994126	1	0.103092	1.07407	0.15537	0.967472	-0.0666482	0.954854	0.361737	0.969628	5.87686	5.2778	5.85635	5.53122	5.55596	5.91944	5.92484	6.01311	6.36928	5.61613	4.85297	5.80942
ENSMUSG00000090553	Snrpe	1	protein_coding	1372	-0.128316	0.914899	0.0195047	0.990959	-0.0199028	0.986299	0.711341	1	0.0531758	1.03755	0.324427	0.967472	-0.0751401	0.94925	0.167196	0.969628	114.507	110.897	106.292	107.856	102.013	117.255	107.768	120.342	111.77	98.7473	108.018	103.921
ENSMUSG00000041361	Myzap	9	protein_coding	5635	0.211718	1.15807	0.0195117	0.990959	-0.0253848	0.982558	0.786582	1	0.0340004	1.02385	0.716843	1	0.245719	1.18568	0.00917211	0.458281	2.28071	1.96749	2.18332	2.13872	2.2223	1.989	2.19111	2.28276	2.04718	2.67142	2.4789	2.3902
ENSMUSG00000039607	Rbms3	9	protein_coding	11096	-0.188518	0.877507	0.0195378	0.990959	0.0594089	1.04204	0.456434	0.970093	0.010101	1.00703	0.898228	1	-0.178417	0.883672	0.0303193	0.725903	2.05408	1.83124	1.73794	2.25372	1.85845	1.75315	2.40406	1.72085	1.77182	1.83943	1.67943	1.63895
ENSMUSG00000027166	Dnajc24	2	protein_coding	1369	-0.26656	0.831299	0.0195647	0.990959	-0.112576	0.924935	0.321522	0.970093	0.135152	1.09821	0.233632	0.967472	-0.131409	0.91294	0.261822	0.969628	6.59503	7.96026	5.89369	6.53959	5.39457	6.77545	6.83658	6.62788	7.03262	5.25033	5.53336	6.24109
ENSMUSG00000052085	Dock8	19	protein_coding	10070	0.255239	1.19353	0.0196652	0.990959	0.244146	1.18439	0.0381563	0.723701	-0.0785545	0.947006	0.486271	0.967472	0.176685	1.13028	0.107531	0.969628	0.595775	0.774062	0.679064	0.730899	0.889271	0.789981	0.699337	0.723735	0.846971	0.956187	0.926774	0.851412
ENSMUSG00000000915	Hip1r	5	protein_coding	7369	0.165956	1.12191	0.0196687	0.990959	0.0600346	1.04249	0.399138	0.970093	-0.0730848	0.950603	0.306178	0.967472	0.092871	1.06649	0.188239	0.969628	5.96643	4.49815	5.02421	5.72995	5.67425	4.77706	5.24584	5.02417	5.09263	6.42749	5.39894	5.45107
ENSMUSG00000051098	Mblac2	13	protein_coding	3957	0.228139	1.17132	0.0196763	0.990959	0.0195937	1.01367	0.838479	1	-0.198622	0.871383	0.0479729	0.837021	0.0295176	1.02067	0.756653	1	2.7499	3.11738	2.67533	3.08918	2.85814	2.71036	2.41147	2.7627	2.36731	3.17022	3.12426	2.54909
ENSMUSG00000031770	Herpud1	8	protein_coding	2333	0.163511	1.12001	0.0197319	0.990959	-0.009523	0.993421	0.894079	1	0.0579482	1.04098	0.417302	0.967472	0.221459	1.16591	0.00256812	0.235125	12.341	11.9534	11.1356	12.2687	11.3622	11.4995	13.0543	11.3865	12.0828	14.1401	13.949	12.8815
ENSMUSG00000028459	Cd72	4	protein_coding	3422	-2.78378	0.145211	0.0197873	0.990959	0.190347	1.14104	0.890351	1	1.72092	3.29647	0.0972851	0.962916	-1.06286	0.478683	0.500461	0.969628	0	0.0110575	0.0250832	0.0377339	0	0.00941172	0.0356356	0.042595	0.0675906	0	0.00885467	0.00866945
ENSMUSG00000117972	Gm6813	19	processed_pseudogene	480	-0.411537	0.751822	0.0198404	0.990959	0.12951	1.09392	0.463624	0.970093	0.105781	1.07608	0.534328	0.967472	-0.305756	0.809018	0.0951133	0.969628	4.28883	5.04518	3.81488	5.20089	4.60829	4.49555	5.20807	4.93459	5.11981	3.60232	3.78759	4.07919
ENSMUSG00000026525	Opn3	1	protein_coding	1913	0.512839	1.42686	0.019875	0.990959	0.105356	1.07576	0.638553	1	-0.289745	0.818046	0.213671	0.967472	0.223093	1.16723	0.295667	0.969628	0.922397	0.731855	0.418779	0.809987	0.652744	0.72394	0.653391	0.55241	0.589421	1.01021	0.871164	0.697861
ENSMUSG00000025235	Bbs4	9	protein_coding	6039	0.241072	1.18187	0.0198867	0.990959	-0.0258332	0.982253	0.800258	1	-0.172104	0.887547	0.105495	0.967472	0.0689681	1.04897	0.496529	0.969628	1.71906	1.49125	1.61559	1.70343	1.67781	1.40262	1.53466	1.36371	1.32614	1.61689	1.79125	1.58184
ENSMUSG00000040413	Timd2	11	protein_coding	3473	1.16575	2.24349	0.0199173	0.990959	-0.056495	0.961597	0.924288	1	-0.0779817	0.947382	0.89724	1	1.08776	2.12544	0.0319666	0.732925	0.0508075	0.108952	0.0494298	0.0371798	0.113	0.0463675	0.0702246	0.0629543	0.0499485	0.0390489	0.104696	0.264806
ENSMUSG00000064280	Ccdc146	5	protein_coding	4371	-0.782021	0.581551	0.0199837	0.990959	0.483361	1.398	0.128342	0.970093	-0.0764596	0.948382	0.794834	1	-0.858481	0.551533	0.012624	0.514393	0.148021	0.121195	0.111278	0.177248	0.204056	0.154735	0.153443	0.125052	0.218278	0.0775663	0.0901187	0.12217
ENSMUSG00000005958	Ephb3	16	protein_coding	6641	-0.332765	0.794013	0.0200002	0.990959	0.0636883	1.04513	0.682463	1	0.375903	1.29765	0.0124734	0.568412	0.0431378	1.03035	0.777915	1	0.442841	0.415937	0.460991	0.505536	0.392174	0.475271	0.633504	0.504816	0.639971	0.541161	0.351325	0.522666
ENSMUSG00000106565	Gm43582	3	processed_pseudogene	343	-3.14795	0.112817	0.0200044	0.990959	-0.719001	0.607518	0.443483	0.970093	0.733583	1.66276	0.433942	0.967472	-2.41437	0.187587	0.117266	0.969628	0.342963	0.220635	0.500494	0.376459	0.20803	0.0938977	0.444406	0.318718	0.337165	0	0	0.0864923
ENSMUSG00000037339	Fam53a	5	protein_coding	9114	-0.193454	0.87451	0.0201262	0.990959	0.0939291	1.06727	0.250262	0.970093	-0.0503824	0.96568	0.533939	0.967472	-0.243836	0.844497	0.00451273	0.317217	2.47496	1.86413	2.40157	2.54548	2.13734	2.54786	2.3047	2.283	2.39505	1.91581	1.94491	2.21997
ENSMUSG00000053783	X1700016K19Rik	11	protein_coding	921	1.42628	2.68753	0.0202031	0.990959	-0.0913464	0.938646	0.87217	1	-0.932481	0.523956	0.169655	0.967472	0.493798	1.40815	0.354386	0.969628	0.478976	0.246507	0.124263	0.0934676	0.232424	0.419634	0.231709	0.0791315	0.0941755	0.220874	0.328998	0.547597
ENSMUSG00000044037	Als2cl	9	protein_coding	5883	0.371754	1.29392	0.0202681	0.990959	0.0580143	1.04103	0.726606	1	-0.131541	0.912856	0.435027	0.967472	0.240213	1.18117	0.13401	0.969628	0.4999	0.353755	0.408529	0.446295	0.32748	0.520084	0.461206	0.303512	0.42756	0.593598	0.386291	0.564795
ENSMUSG00000033287	Kctd17	15	protein_coding	2541	-0.279939	0.823626	0.020288	0.990959	-0.152573	0.899645	0.214716	0.970093	0.231662	1.17419	0.0596237	0.871699	-0.0482766	0.967091	0.700193	1	2.49995	2.01033	2.49971	2.23594	2.12013	2.01531	2.44754	2.55267	2.48044	2.04146	1.91988	2.1716
ENSMUSG00000014601	Strip1	3	protein_coding	5453	-0.162839	0.893266	0.020331	0.990959	-0.0614424	0.958306	0.380381	0.970093	0.109303	1.07871	0.120327	0.967472	-0.0535362	0.963572	0.447899	0.969628	5.47949	5.48882	5.4883	5.41476	5.31918	5.06758	5.70254	5.62672	5.67846	4.83724	5.10105	5.24461
ENSMUSG00000034158	Lrrc58	16	protein_coding	8604	-0.12423	0.917493	0.0204324	0.990959	-0.0882029	0.940694	0.097738	0.934052	0.107604	1.07744	0.0446961	0.824542	-0.0166263	0.988542	0.752259	1	17.5005	17.6001	18.1499	16.4633	16.9844	16.6762	17.9466	17.373	18.6294	15.9394	18.172	15.461
ENSMUSG00000070960	Gm19680	1	processed_pseudogene	1513	0.506295	1.4204	0.0204693	0.990959	-0.0394618	0.973018	0.859402	1	-0.205898	0.866999	0.376686	0.967472	0.300397	1.23148	0.162347	0.969628	0.777504	1.00037	0.832062	0.938784	0.825313	0.766324	0.705234	0.650285	0.802577	1.14284	1.02137	0.941183
ENSMUSG00000078896	Zfp965	2	protein_coding	2325	0.711007	1.63695	0.0204828	0.990959	0.0183418	1.01279	0.95081	1	-0.483441	0.71527	0.137066	0.967472	0.227567	1.17086	0.42693	0.969628	0.265631	0.195297	0.418406	0.314714	0.260865	0.332458	0.196685	0.188078	0.261139	0.393726	0.312781	0.357278
ENSMUSG00000117507	Gm50045	17	processed_pseudogene	642	-0.476649	0.718645	0.0204997	0.990959	0.0864659	1.06177	0.672298	1	0.140569	1.10234	0.476873	0.967472	-0.33608	0.792191	0.117202	0.969628	2.88594	2.53438	2.36202	3.21808	2.22287	2.85949	3.1341	3.46237	2.61198	2.27084	2.78464	1.52493
ENSMUSG00000113035	X5830428M24Rik	12	processed_transcript	2790	0.953679	1.9368	0.0206114	0.990959	0.0712088	1.0506	0.859407	1	-0.605485	0.65725	0.172686	0.967472	0.348194	1.27297	0.354645	0.969628	0.0737863	0.135623	0.276886	0.169699	0.2046	0.150068	0.131124	0.117548	0.0932641	0.194433	0.108605	0.350898
ENSMUSG00000038370	Pcp4l1	1	protein_coding	1577	-0.189878	0.87668	0.0206151	0.990959	-0.279615	0.823811	0.000914799	0.127402	0.0960308	1.06883	0.238761	0.967472	-0.0938468	0.937021	0.256321	0.969628	19.8982	20.2991	22.697	18.4231	17.5105	16.2362	19.7184	19.9415	16.0784	14.6409	17.1774	16.7993
ENSMUSG00000030075	Cntn3	6	protein_coding	6730	-0.441404	0.736418	0.0206397	0.990959	-0.43117	0.74166	0.0352204	0.704297	0.549279	1.46335	0.00712419	0.456877	0.107875	1.07764	0.607876	0.998673	0.30589	0.320478	0.3146	0.211052	0.180241	0.296705	0.366922	0.30863	0.339382	0.196473	0.292651	0.255673
ENSMUSG00000090625	Gm20721	2	protein_coding	1484	-0.271439	0.828493	0.020656	0.990959	-0.523673	0.695599	5.78312e-05	0.0217153	0.431481	1.34862	0.000782271	0.164725	0.160042	1.11732	0.204353	0.969628	4.43911	7.2414	5.49481	3.77051	4.15912	3.9282	4.66333	6.18793	5.12387	4.45507	5.18624	3.65838
ENSMUSG00000068220	Lgals1	15	protein_coding	903	-0.12733	0.915524	0.0206938	0.990959	-0.0993614	0.933446	0.0712136	0.865869	0.177855	1.1312	0.00177114	0.252591	0.0505249	1.03564	0.352964	0.969628	204.887	191.583	191.631	181.843	180.045	187.891	191.83	200.723	230.27	175.228	180.294	214.83
ENSMUSG00000091625	Lsm5	6	protein_coding	792	-0.148513	0.90218	0.0208074	0.990959	-0.0708033	0.952108	0.266288	0.970093	0.0790193	1.0563	0.215118	0.967472	-0.0694933	0.952973	0.278752	0.969628	68.3984	70.9479	61.6666	65.2149	61.9394	63.8445	67.9012	65.6105	67.9356	57.8769	65.3454	58.7344
ENSMUSG00000078125	Gm10916	14	processed_pseudogene	483	-0.363879	0.777072	0.0209005	0.990959	0.0253364	1.01772	0.867999	1	0.037204	1.02612	0.805511	1	-0.326675	0.797372	0.0441304	0.809576	9.25504	9.00926	9.0633	11.4065	7.5343	9.33533	7.06927	12.1467	9.75701	6.66853	7.59085	7.92345
ENSMUSG00000020051	Pah	10	protein_coding	2201	0.174178	1.12832	0.0209255	0.990959	0.477144	1.39199	7.21339e-08	0.000133736	-0.28309	0.821829	0.000362496	0.119479	-0.108912	0.927287	0.139166	0.969628	10.4622	13.4783	10.4255	14.1387	17.1497	16.3595	11.6211	14.5363	13.0176	11.8765	15.9144	16.3902
ENSMUSG00000085566	A730017L22Rik	2	processed_transcript	6012	0.275482	1.2104	0.0209865	0.990959	-0.167562	0.890346	0.185972	0.970093	0.102465	1.07361	0.420576	0.967472	0.377947	1.29949	0.00300397	0.255329	0.895187	1.37836	1.26116	1.05242	1.02664	1.04463	1.14095	1.10314	1.09646	1.45497	1.31041	1.2978
ENSMUSG00000045438	Cox19	5	protein_coding	3747	-0.186629	0.878656	0.021003	0.990959	-0.206147	0.866849	0.0139219	0.494099	0.224385	1.16828	0.00765243	0.47367	0.037756	1.02652	0.64676	1	7.04029	6.56399	6.23087	5.58269	5.38918	6.18868	6.54962	6.68116	6.85953	5.42902	5.41806	6.76946
ENSMUSG00000057469	E2f6	12	protein_coding	5663	0.179914	1.13282	0.0210453	0.990959	-0.0765318	0.948335	0.334754	0.970093	0.0210439	1.01469	0.791141	1	0.200958	1.14946	0.0124254	0.512523	3.69756	4.57033	3.8297	3.97508	3.76112	3.71377	3.67149	4.27268	3.67078	4.11904	4.55875	4.44243
ENSMUSG00000055494	Gm14168	2	lincRNA	2197	-0.723142	0.605777	0.0211905	0.990959	-0.0470524	0.967912	0.867154	1	0.0344649	1.02418	0.902689	1	-0.688677	0.620422	0.0336324	0.744436	0.307879	0.46502	0.42976	0.431006	0.243585	0.483763	0.249774	0.315139	0.592187	0.185185	0.206878	0.310577
ENSMUSG00000086330	X1700007J10Rik	11	processed_transcript	1298	-0.526334	0.694317	0.0211928	0.990959	0.1166	1.08418	0.596768	0.981271	0.06223	1.04408	0.771206	1	-0.464104	0.724921	0.0497106	0.834924	0.793003	1.04946	1.03601	1.06112	1.12693	0.942883	1.17435	1.09489	0.980063	0.73137	0.7937	0.731386
ENSMUSG00000027238	Frmd5	2	protein_coding	7546	0.166942	1.12268	0.0212029	0.990959	-0.0311331	0.978651	0.664914	1	-0.0746056	0.949602	0.30578	0.967472	0.0923362	1.0661	0.199285	0.969628	5.23798	5.32031	4.40207	5.13924	5.09673	4.36624	4.91271	5.01739	3.99234	6.35311	5.43694	3.95113
ENSMUSG00000102243	Gm37718	1	TEC	2631	-1.65672	0.317159	0.0212682	0.990959	1.26977	2.41124	0.105178	0.949213	0.386624	1.30733	0.513412	0.967472	-1.2701	0.414632	0.104556	0.969628	0.0111779	0.0431458	0.054374	0.179954	0.094922	0.0122413	0.127461	0.0692513	0.142856	0	0.0460672	0.0563794
ENSMUSG00000112941	Gm48623	13	lincRNA	1366	-0.885801	0.541187	0.0213055	0.990959	-0.928569	0.525379	0.0578494	0.822476	1.51891	2.86574	0.00101008	0.187195	0.633106	1.5509	0.212183	0.969628	0.258352	0.221604	0.377019	0.0945282	0.208944	0.141465	0.468676	0.480176	0.380976	0.297841	0.155274	0.260617
ENSMUSG00000061578	Ksr2	5	protein_coding	13590	0.512405	1.42643	0.0213097	0.990959	-0.230891	0.852109	0.317769	0.970093	-0.0856712	0.942346	0.72362	1	0.426734	1.34419	0.0588358	0.876233	0.114693	0.125294	0.0757923	0.120352	0.0997594	0.0521377	0.0807583	0.123344	0.0531859	0.154677	0.11817	0.0895027
ENSMUSG00000021357	Exoc2	13	protein_coding	6964	-0.158238	0.896119	0.0213685	0.990959	0.0609504	1.04315	0.375774	0.970093	0.0655374	1.04647	0.335898	0.967472	-0.0927007	0.937766	0.180378	0.969628	4.27792	4.68367	4.38788	4.51185	4.58515	4.81901	4.53529	4.95007	5.06913	3.99217	4.55554	4.49433
ENSMUSG00000078881	Gm14434	2	protein_coding	2774	0.425535	1.34307	0.0214138	0.990959	-0.396636	0.759627	0.0429306	0.760874	0.0651749	1.04621	0.747487	1	0.49071	1.40514	0.0117795	0.499547	0.848136	0.791152	0.969535	0.527549	0.668785	0.766278	0.8792	0.591133	0.604502	0.757773	0.91754	1.10155
ENSMUSG00000055471	Alk	17	protein_coding	7755	-4.57337	0.0420029	0.0214491	0.990959	1.19194	2.2846	0.321652	0.970093	-0.0779985	0.947371	0.93717	1	-4.65137	0.0397923	0.0210128	0.630257	0.0113768	0	0.00368944	0.0222008	0.0138016	0.00415305	0.00786235	0.00939782	0.0186408	0	0	0
ENSMUSG00000027375	Mal	2	protein_coding	2778	-2.3396	0.197565	0.0214878	0.990959	-0.197484	0.87207	0.82457	1	0.825858	1.77259	0.308361	0.967472	-1.51374	0.350202	0.200861	0.969628	0.074105	0	0.0411974	0.0154938	0.0256855	0.0579678	0.0548709	0.0655868	0.0728521	0.0122045	0	0.0213584
ENSMUSG00000036411	X9530077C05Rik	9	protein_coding	4856	0.343457	1.26879	0.0215089	0.990959	-0.0841474	0.943342	0.594376	0.980116	0.0156229	1.01089	0.922017	1	0.35908	1.28261	0.0204103	0.624178	0.545062	0.599999	0.636337	0.4875	0.631843	0.563753	0.571303	0.555305	0.571569	0.628373	0.773741	0.757556
ENSMUSG00000001098	Kctd10	5	protein_coding	4039	-0.147049	0.903096	0.0215122	0.990959	-0.0131918	0.990898	0.836099	1	0.114825	1.08284	0.0742829	0.914668	-0.0322244	0.977911	0.614101	1	10.7035	9.8368	10.477	9.9106	10.0875	10.7489	10.7634	11.043	11.5247	9.69532	9.71512	10.6724
ENSMUSG00000076258	Gm23935	16	miRNA	57	-0.163218	0.893031	0.0215434	0.990959	-0.212504	0.863038	0.00404634	0.292758	0.275402	1.21033	0.00027595	0.105466	0.112184	1.08086	0.118825	0.969628	1404.41	1226.11	1278.99	1172.7	1137.29	1057.18	1738.79	1109.18	1256.91	1268.14	1250.3	1123.18
ENSMUSG00000044783	Hjurp	1	protein_coding	8331	0.0991494	1.07114	0.0215641	0.990959	0.0599679	1.04244	0.158618	0.970093	-0.0690943	0.953236	0.105504	0.967472	0.030055	1.02105	0.475798	0.969628	51.8357	53.7493	57.7212	56.8363	56.3785	56.9178	53.3464	52.0203	56.8833	59.0302	56.6006	58.0838
ENSMUSG00000065954	Tacc1	8	protein_coding	11920	0.16576	1.12176	0.0215825	0.990959	0.0238057	1.01664	0.743219	1	-0.0282713	0.980595	0.697438	1	0.137489	1.09999	0.0588999	0.876233	2.35865	2.40937	2.3739	2.31097	2.39743	2.52359	2.38621	2.23776	2.47643	2.86707	2.61064	2.51123
ENSMUSG00000078134	Srsf3.ps	11	processed_pseudogene	1311	-0.165374	0.891698	0.021601	0.990959	-0.108827	0.927342	0.12932	0.970093	0.0959072	1.06874	0.180774	0.967472	-0.0694664	0.95299	0.335562	0.969628	30.3961	32.5282	33.0201	26.5605	29.9078	32.428	30.2072	34.411	30.7864	27.3354	32.4964	25.2994
ENSMUSG00000022309	Angpt1	15	protein_coding	5205	0.130938	1.09501	0.0216028	0.990959	-0.0650176	0.955934	0.252683	0.970093	0.0405481	1.0285	0.474365	0.967472	0.171486	1.12622	0.00350539	0.279526	17.5268	16.8149	18.4862	16.7785	16.2997	17.4183	17.788	16.7533	17.4249	19.8801	19.5135	17.5322
ENSMUSG00000036304	Zdhhc23	16	protein_coding	5836	0.207246	1.15448	0.021611	0.990959	0.0269062	1.01882	0.765489	1	-0.125357	0.916777	0.174022	0.967472	0.0818888	1.0584	0.358257	0.969628	2.2727	2.15259	2.15224	2.23469	2.20689	2.24609	2.09998	2.15418	1.91227	2.5678	2.2793	2.26212
ENSMUSG00000038065	Mturn	6	protein_coding	5695	0.167225	1.1229	0.0216211	0.990959	-0.130435	0.913556	0.0832879	0.887813	0.1036	1.07445	0.167487	0.967472	0.270826	1.2065	0.000507036	0.0932513	6.00059	5.62766	4.65221	5.46431	5.43144	3.98698	6.45056	5.24045	4.33044	7.4119	6.20379	4.4904
ENSMUSG00000038156	Spon1	7	protein_coding	10382	-0.222138	0.857294	0.0218347	0.990959	-0.659058	0.633292	4.82737e-08	0.00010474	0.634215	1.55209	1.19884e-07	0.000323295	0.412077	1.3306	0.000269243	0.0647328	2.13586	1.26834	1.28975	1.34324	1.01375	0.648357	2.31099	1.43556	0.960759	1.79285	1.25499	0.942985
ENSMUSG00000064778	Snord59a	10	snoRNA	74	-1.02459	0.491549	0.0219106	0.990959	0.254976	1.19332	0.500707	0.970093	-0.14562	0.903991	0.694916	1	-1.17021	0.444356	0.00961194	0.466726	5.56388	5.6247	5.413	5.23482	9.16034	5.65797	4.11976	6.40163	7.42332	3.20716	2.86628	2.80633
ENSMUSG00000025500	Lmntd2	7	protein_coding	2128	-0.64502	0.639484	0.0219228	0.990959	0.257765	1.19562	0.339114	0.970093	0.0271917	1.01903	0.915758	1	-0.617828	0.651651	0.0347418	0.750285	0.386962	0.302284	0.510921	0.627019	0.318546	0.499449	0.601702	0.325357	0.52987	0.318649	0.113912	0.487942
ENSMUSG00000026571	Dcaf6	1	protein_coding	6424	0.149081	1.10886	0.0219371	0.990959	0.000223991	1.00016	0.997218	1	-0.0942962	0.936729	0.149253	0.967472	0.0547852	1.0387	0.392766	0.969628	7.06844	7.62196	7.39786	7.81239	7.21429	7.07409	7.28462	6.89774	6.51687	8.38633	7.2733	7.3105
ENSMUSG00000090021	Gm6493	16	processed_pseudogene	2639	-0.273504	0.827307	0.0219934	0.990959	0.110998	1.07998	0.351399	0.970093	0.0416387	1.02928	0.720376	1	-0.231866	0.851533	0.0580903	0.873894	2.55198	3.61326	3.82717	3.70235	4.24502	2.96562	3.54652	4.18391	3.42911	3.35317	3.19196	2.70925
ENSMUSG00000025130	P4hb	11	protein_coding	2861	0.0897246	1.06417	0.0220353	0.990959	-0.07132	0.951767	0.0668302	0.852826	0.0844524	1.06029	0.0310993	0.745174	0.174177	1.12832	3.25476e-05	0.0144521	318.319	289.221	283.286	290.972	287.549	269.059	302.678	300.665	294.748	329.135	323.511	303.72
ENSMUSG00000051255	Gm6563	19	processed_pseudogene	633	-0.167884	0.890147	0.0220606	0.990959	0.0705736	1.05013	0.319896	0.970093	-0.181565	0.881746	0.0133057	0.579813	-0.349449	0.784884	1.07111e-05	0.00722125	140.03	120.69	161.861	172.779	136.565	135.086	118.188	121.294	151.685	118.102	109.619	119.933
ENSMUSG00000076578	Igkv6.29	6	IG_V_gene	375	-2.68027	0.156013	0.0220794	0.990959	-0.740777	0.598417	0.479868	0.970093	1.3216	2.49944	0.170051	0.967472	-1.35866	0.389944	0.351073	0.969628	0.0784243	0.302711	0.457785	0.114778	0	0.34354	0.569077	0.29152	0.385492	0	0	0.158223
ENSMUSG00000032593	Amigo3	9	protein_coding	2543	0.87232	1.8306	0.0221097	0.990959	-0.63007	0.646145	0.116087	0.970093	-0.0460338	0.968595	0.917144	1	0.826287	1.77312	0.034516	0.750285	0.173471	0.252954	0.20252	0.169256	0.0701477	0.164644	0.131871	0.114636	0.13643	0.159988	0.250222	0.291652
ENSMUSG00000006014	Prg4	1	protein_coding	4280	-1.27478	0.413288	0.0221198	0.990959	-0.692685	0.618701	0.179969	0.970093	0.69371	1.61744	0.179144	0.967472	-0.58107	0.668468	0.355468	0.969628	0.0412277	0.114931	0.0802194	0.040226	0.0333431	0.0677248	0.0498607	0.0851403	0.0945715	0.0316862	0.035398	0.027726
ENSMUSG00000097854	Gm26602	10	protein_coding	285	-2.58019	0.167219	0.0221551	0.990959	1.06695	2.095	0.250591	0.970093	0.119033	1.08601	0.876476	1	-2.46116	0.181601	0.0368611	0.765183	0.10319	0.132768	0.401566	0.75512	0.250366	0.452027	0.534846	0.383579	0.608671	0	0.106318	0.104094
ENSMUSG00000085521	X4930526A20Rik	17	transcribed_processed_pseudogene	1628	-1.41163	0.375887	0.0221744	0.990959	-0.235171	0.849584	0.707173	1	0.820177	1.76562	0.153869	0.967472	-0.591451	0.663675	0.409415	0.969628	0.126452	0.116213	0.105448	0.105754	0.109573	0.0791324	0.187262	0.156683	0.177591	0.0833028	0.0558366	0.0546687
ENSMUSG00000106524	Gm42706	3	lincRNA	1910	-1.34032	0.394932	0.0222028	0.990959	0.17333	1.12766	0.735129	1	0.146159	1.10662	0.763286	1	-1.19416	0.43704	0.0511689	0.843732	0.0769872	0.178298	0.149799	0.202815	0.168112	0.101173	0.143652	0.171707	0.181645	0.0177509	0.0951854	0.0776619
ENSMUSG00000045394	Epcam	17	protein_coding	2195	0.149493	1.10918	0.0224259	0.990959	-0.0240568	0.983463	0.715771	1	0.0286232	1.02004	0.664891	1	0.178116	1.13141	0.00832576	0.43799	18.3556	15.7044	14.573	17.2363	16.2376	14.3354	17.889	16.2362	14.6864	20.1108	18.4427	15.6646
ENSMUSG00000063760	Rnf217	10	protein_coding	11013	-0.200124	0.870476	0.0225339	0.990959	0.0525603	1.0371	0.554598	0.971034	0.12669	1.09179	0.150032	0.967472	-0.0734335	0.950374	0.409918	0.969628	1.43133	1.41213	1.61335	1.72355	1.52583	1.40958	1.73843	1.68088	1.64603	1.65011	1.46372	1.30649
ENSMUSG00000106252	Mir684.1	2	miRNA	86	-0.457228	0.728384	0.0225557	0.990959	-0.0746255	0.949589	0.715742	1	0.297265	1.22881	0.137218	0.967472	-0.159963	0.895048	0.450303	0.969628	20.518	30.7991	23.6212	31.0302	17.4237	23.5934	22.6874	34.7451	29.5842	16.1636	28.1867	18.628
ENSMUSG00000030309	Caprin2	6	protein_coding	14140	0.162032	1.11886	0.0226231	0.990959	0.127452	1.09236	0.0717775	0.865869	-0.215962	0.860972	0.00323836	0.341861	-0.0539297	0.963309	0.436881	0.969628	3.02202	3.63135	3.29822	3.68626	3.7519	3.42568	3.10468	3.41464	2.85438	3.96828	3.58294	2.9562
ENSMUSG00000002372	Ranbp3	17	protein_coding	6960	-0.146833	0.903231	0.022654	0.990959	-0.0269874	0.981468	0.673949	1	0.127558	1.09244	0.0496126	0.840977	-0.0192748	0.986729	0.763947	1	8.49737	7.72	7.42832	8.11982	7.79155	7.29283	8.16033	8.26184	8.88126	8.22762	6.9352	7.74066
ENSMUSG00000068551	Zfp467	6	protein_coding	4255	-0.535874	0.689741	0.0226745	0.990959	0.0779833	1.05554	0.726053	1	0.0295413	1.02069	0.892565	1	-0.506333	0.70401	0.037355	0.766696	0.456169	0.364605	0.309314	0.465317	0.33539	0.401167	0.315251	0.376818	0.516405	0.191234	0.234999	0.397417
ENSMUSG00000078762	Haus5	7	protein_coding	3455	-0.223196	0.856665	0.0227637	0.990959	-0.121552	0.919198	0.217358	0.970093	0.147184	1.10741	0.135621	0.967472	-0.0760126	0.948676	0.448752	0.969628	3.36226	3.1213	3.16342	3.102	2.64351	3.11349	3.14127	3.35396	3.33888	3.04206	2.67488	2.70479
ENSMUSG00000055493	Epm2a	10	protein_coding	3287	1.01722	2.02401	0.0228242	0.990959	-0.842484	0.557683	0.0597939	0.831564	-0.172448	0.887336	0.739965	1	0.84477	1.79598	0.0577089	0.873551	0.107365	0.103605	0.208907	0.0785674	0.075978	0.0881844	0.0556488	0.0554305	0.0967541	0.0928318	0.212022	0.126357
ENSMUSG00000042148	Cox10	11	protein_coding	3037	-0.167714	0.890252	0.0228663	0.990959	0.0676772	1.04803	0.365953	0.970093	0.120763	1.08731	0.103642	0.967472	-0.0469506	0.96798	0.527711	0.969628	7.17555	7.73722	7.81001	8.07832	7.83557	7.91121	8.6028	8.2311	8.98677	7.31224	7.72233	7.97108
ENSMUSG00000085573	Gm15418	8	antisense	677	-2.37125	0.193278	0.0229748	0.990959	-0.733635	0.601387	0.482271	0.970093	1.48698	2.80301	0.111867	0.967472	-0.884269	0.541762	0.509897	0.969628	0.130321	0.167676	0.169049	0.127155	0.0526988	0.0951459	0.360251	0.322955	0.128118	0	0	0.131463
ENSMUSG00000056836	Gm6851	7	processed_pseudogene	395	-0.566009	0.675483	0.0229849	0.990959	0.236906	1.17846	0.285043	0.970093	-0.239188	0.847222	0.280907	0.967472	-0.805197	0.572284	0.00150074	0.168628	4.09494	3.06543	3.47685	5.5573	4.60641	2.85378	3.62748	4.52041	2.7814	1.8025	2.68487	2.70382
ENSMUSG00000110282	B930086L07Rik	7	TEC	3738	-1.20684	0.433218	0.0229972	0.990959	1.09674	2.13872	0.068876	0.860868	0.345353	1.27046	0.460386	0.967472	-0.861482	0.550387	0.130869	0.969628	0.0236028	0.040491	0.0459255	0.0806027	0.0954444	0.0689286	0.122336	0.155977	0.0386729	0.0181403	0.064849	0.0476194
ENSMUSG00000040972	Igsf21	4	protein_coding	1979	0.597648	1.51325	0.0230095	0.990959	-0.0382369	0.973844	0.890377	1	-0.144478	0.904707	0.614075	0.987033	0.45317	1.36904	0.0853203	0.969628	0.341793	0.382404	0.534931	0.347989	0.342529	0.520779	0.338907	0.16572	0.569764	0.51396	0.4134	0.734551
ENSMUSG00000035228	Ccdc106	7	protein_coding	2699	-0.603457	0.658175	0.0230287	0.990959	0.120322	1.08698	0.669875	1	0.380623	1.3019	0.148255	0.967472	-0.222834	0.85688	0.438816	0.969628	0.414059	0.210294	0.233218	0.462472	0.251154	0.238658	0.451815	0.472546	0.321362	0.389415	0.213306	0.208844
ENSMUSG00000037253	Mex3c	18	protein_coding	3738	-0.124266	0.917471	0.0230699	0.990959	0.0609469	1.04315	0.258389	0.970093	-0.0167589	0.988451	0.754104	1	-0.141025	0.906875	0.0111403	0.488108	24.7436	22.7155	25.7795	25.3092	23.4698	27.6404	25.6662	24.4688	25.3772	22.9747	22.3162	23.9684
ENSMUSG00000042041	X2010003K11Rik	19	protein_coding	1167	-3.31482	0.100494	0.0230781	0.990959	0.65322	1.57267	0.704418	1	1.83518	3.56816	0.124383	0.967472	-1.47964	0.358579	0.443215	0.969628	0	0.0648481	0	0	0.0305716	0.0551961	0.130618	0.124902	0.0990981	0	0	0.0254215
ENSMUSG00000040367	Lrrd1	5	protein_coding	2951	-2.06636	0.238762	0.0231835	0.990959	-0.740345	0.598596	0.323646	0.970093	0.752719	1.68496	0.315306	0.967472	-1.31364	0.402305	0.20961	0.969628	0.0597948	0.0769343	0.0581733	0.058342	0.0241797	0.0327417	0.0516541	0.0493935	0.0881758	0.0344672	0	0.0100532
ENSMUSG00000081559	Gm12411	4	processed_pseudogene	483	-0.22367	0.856384	0.0232401	0.990959	-0.166691	0.890884	0.0938454	0.920964	0.161936	1.11879	0.103669	0.967472	-0.0617342	0.958112	0.539911	0.969628	29.7135	29.2997	29.2632	27.2687	25.1882	26.539	25.7524	36.44	26.9365	26.0424	25.4074	24.2617
ENSMUSG00000054106	Try4	6	protein_coding	801	0.463114	1.37851	0.0233005	0.990959	-0.303112	0.810502	0.192622	0.970093	0.250846	1.1899	0.284217	0.967472	0.71396	1.6403	0.001699	0.181947	2.71695	1.5589	2.60755	2.41808	2.00433	1.32688	3.00676	2.6841	1.22722	3.51317	2.61017	3.18521
ENSMUSG00000030465	Psd3	8	protein_coding	17632	0.719729	1.64687	0.0233011	0.990959	-0.216683	0.860542	0.505368	0.970093	-0.219731	0.858725	0.530024	0.967472	0.499998	1.41421	0.111281	0.969628	0.0450344	0.0343365	0.038945	0.0219701	0.0343983	0.0420122	0.0432257	0.0165336	0.0262358	0.0442262	0.0378071	0.0605721
ENSMUSG00000024069	Slc30a6	17	protein_coding	3075	-0.167795	0.890202	0.0233217	0.990959	0.0367381	1.02579	0.614579	0.991328	0.00920322	1.0064	0.899094	1	-0.158592	0.895899	0.0351316	0.753289	8.77013	8.35532	8.64396	8.46839	8.45809	9.49973	8.58572	9.34998	8.75348	7.6188	7.85354	8.22954
ENSMUSG00000077345	Snord70	1	snoRNA	87	0.504667	1.4188	0.023338	0.990959	0.722667	1.65023	0.00229651	0.220128	-0.586686	0.665871	0.0103774	0.531001	-0.0820199	0.944734	0.686979	1	11.4932	8.69859	19.4033	23.7472	16.8134	26.654	8.76042	18.0106	18.2776	18.3161	14.2796	30.0079
ENSMUSG00000094932	Gm2007	2	protein_coding	1501	0.576783	1.49152	0.0233966	0.990959	0.193525	1.14355	0.397177	0.970093	-0.752567	0.593547	0.00390632	0.356545	-0.175783	0.885287	0.438502	0.969628	0.78372	1.21004	0.838714	1.11834	1.02206	1.02993	0.528076	0.704038	0.654899	1.37785	0.787293	0.691766
ENSMUSG00000087476	Rap1gapos	4	antisense	471	0.944195	1.92411	0.0234459	0.990959	0.329714	1.25676	0.472977	0.970093	-0.383606	0.766519	0.408325	0.967472	0.560589	1.47487	0.15746	0.969628	0.561957	0.803373	0.425225	0.639687	0.681728	0.888938	0.38836	0.541572	0.736608	0.863802	1.47965	0.944805
ENSMUSG00000005628	Tmod4	3	protein_coding	1717	-0.542579	0.686543	0.023593	0.990959	-0.16161	0.894027	0.474642	0.970093	0.13632	1.0991	0.547999	0.967472	-0.406259	0.754577	0.104712	0.969628	0.805025	0.705209	0.916504	0.752041	0.623362	0.806579	0.67471	0.509354	1.16186	0.394924	0.441186	0.777524
ENSMUSG00000068706	Gm10250	15	processed_pseudogene	482	-0.187775	0.877959	0.0236203	0.990959	-0.112135	0.925218	0.178703	0.970093	0.129338	1.09379	0.121493	0.967472	-0.0584365	0.960304	0.487298	0.969628	41.9171	41.3715	38.5841	38.5769	36.4173	37.8865	40.7959	45.4366	37.6694	33.4118	39.5418	35.3294
ENSMUSG00000026478	Lamc1	1	protein_coding	8272	-0.124031	0.91762	0.0236277	0.990959	0.00324515	1.00225	0.952074	1	0.0981929	1.07043	0.0726585	0.910585	-0.0258383	0.98225	0.6325	1	15.0352	15.356	15.6997	17.0461	15.3672	13.9737	17.705	16.0042	15.819	15.5668	15.5533	14.3206
ENSMUSG00000043411	Usp48	4	protein_coding	9686	0.116133	1.08383	0.0236367	0.990959	0.0326183	1.02287	0.517734	0.970093	-0.100712	0.932573	0.0504179	0.841084	0.0154208	1.01075	0.758716	1	12.23	12.501	13.523	13.0734	13.1349	12.928	11.932	12.0689	12.4859	12.8182	13.1482	13.5807
ENSMUSG00000074364	Ehd2	7	protein_coding	5119	-0.365497	0.776201	0.0238096	0.990959	-0.0433646	0.970389	0.778088	1	0.0125736	1.00875	0.935221	1	-0.352924	0.782996	0.0346921	0.750285	0.66643	0.583956	0.503036	0.62221	0.508777	0.559956	0.64915	0.55525	0.508316	0.470248	0.455783	0.399885
ENSMUSG00000044573	Acp1	12	protein_coding	3634	-0.140023	0.907505	0.0238334	0.990959	0.0109195	1.0076	0.859277	1	0.0890128	1.06364	0.149963	0.967472	-0.0510099	0.96526	0.409518	0.969628	13.8305	13.9319	13.2901	14.0354	13.4206	13.9321	14.0686	15.0613	14.8776	12.5205	13.7746	13.6089
ENSMUSG00000078498	Zfp988	4	protein_coding	2800	-1.66406	0.31555	0.0238867	0.990959	0.766442	1.70107	0.242328	0.970093	0.0514052	1.03627	0.928371	1	-1.61265	0.326996	0.0349944	0.752584	0.0735228	0.0405416	0.0306553	0.122977	0.0254837	0.103522	0.0653277	0.104114	0.092931	0.0121087	0.032465	0.0317859
ENSMUSG00000031099	Smarca1	X	protein_coding	6118	-0.103756	0.930607	0.0240076	0.990959	-0.186617	0.878663	0.000119872	0.0355589	0.0737693	1.05246	0.104969	0.967472	-0.0299872	0.979429	0.505535	0.969628	70.1531	90.5152	82.4349	62.825	77.0108	73.3894	69.8772	81.0043	73.2674	67.8362	72.1758	68.1543
ENSMUSG00000104418	Gm37070	1	processed_pseudogene	460	-0.621618	0.649942	0.0240567	0.990959	-0.47007	0.72193	0.0894859	0.905362	0.47329	1.38827	0.0871964	0.951461	-0.148328	0.902296	0.621116	1	1.91798	2.63227	1.92817	1.40354	1.39606	1.82039	1.65686	2.77261	2.07411	1.25298	1.51503	1.41885
ENSMUSG00000034258	Flvcr2	12	protein_coding	3504	-0.901684	0.535262	0.0240806	0.990959	0.0886337	1.06336	0.824176	1	0.368913	1.29138	0.321501	0.967472	-0.532771	0.691226	0.216876	0.969628	0.0755371	0.129585	0.138812	0.147404	0.0712728	0.147063	0.139207	0.176792	0.156771	0.0870828	0.0691796	0.0931323
ENSMUSG00000031503	Col4a2	8	protein_coding	6619	-0.198199	0.871638	0.0241506	0.990959	0.147373	1.10755	0.0939158	0.920964	-0.0232707	0.983999	0.786245	1	-0.22147	0.857691	0.0137132	0.538714	5.00741	3.92166	5.08343	5.13068	6.02614	4.45223	5.60995	4.5089	5.21104	4.83541	4.55037	4.02939
ENSMUSG00000085882	X2610507I01Rik	11	processed_transcript	1360	0.481152	1.39586	0.0241908	0.990959	-0.0748988	0.949409	0.696292	1	-0.563972	0.676437	0.0104278	0.531001	-0.0828194	0.944211	0.674153	1	1.47046	1.19638	1.47266	1.48748	0.996861	1.42089	0.896654	0.723442	1.02042	1.5207	0.712957	1.46153
ENSMUSG00000027828	Ssr3	3	protein_coding	4172	0.085773	1.06126	0.0242775	0.990959	-0.0750968	0.949278	0.0475128	0.787826	-0.00548834	0.996203	0.882512	1	0.0802847	1.05723	0.0346165	0.750285	268.968	284.517	271.405	257.58	257.325	267.791	263.547	260.015	256.264	273.477	286.593	267.777
ENSMUSG00000055044	Pdlim1	19	protein_coding	5260	0.132809	1.09643	0.0243043	0.990959	-0.0350757	0.975981	0.550421	0.971034	0.000597017	1.00041	0.991894	1	0.133406	1.09688	0.0255693	0.683529	12.7253	11.7042	11.0476	12.0124	11.9105	10.7152	11.5917	12.1929	10.8832	13.7035	12.4256	11.8893
ENSMUSG00000024924	Vldlr	19	protein_coding	10068	0.116524	1.08412	0.0243313	0.990959	0.116523	1.08412	0.0254257	0.631681	-0.101824	0.931854	0.0493714	0.840083	0.0146998	1.01024	0.771372	1	13.8136	14.68	17.321	15.5529	16.1943	17.8565	14.1924	15.2702	16.782	16.2685	16.9501	16.793
ENSMUSG00000066538	Gm6254	14	processed_pseudogene	1072	-0.167041	0.890668	0.0243715	0.990959	0.0192024	1.0134	0.79816	1	0.145725	1.10629	0.053156	0.848722	-0.0213165	0.985333	0.775987	1	22.5781	23.9317	21.4053	22.5648	24.7277	21.5714	26.0783	28.5538	21.8727	21.9808	23.7431	22.0841
ENSMUSG00000029994	Anxa4	6	protein_coding	4645	0.0925788	1.06627	0.0243946	0.990959	0.11425	1.08241	0.0062373	0.371533	-0.0807492	0.945566	0.0487058	0.839315	0.0118296	1.00823	0.768063	1	135.82	135.21	118.321	142.497	143.638	134.624	130.864	142.355	125.052	146.31	149.044	129.57
ENSMUSG00000104116	Gm37296	15	TEC	2922	1.51882	2.86557	0.0245122	0.990959	-0.322433	0.79972	0.6363	0.999975	-0.629541	0.646382	0.431494	0.967472	0.889284	1.85226	0.157989	0.969628	0.130841	0.0258993	0.0489589	0.147303	0.0122098	0.0220444	0.0208667	0.0748255	0.0197891	0.116031	0.0933286	0.101529
ENSMUSG00000001289	Pfdn5	15	protein_coding	1394	-0.141848	0.906358	0.0245148	0.990959	-0.0232788	0.983994	0.710069	1	0.117693	1.085	0.0632842	0.883379	-0.0241551	0.983396	0.699892	1	54.6199	48.0179	46.2424	49.001	52.2616	45.5148	51.4155	53.6667	53.9453	45.457	48.668	49.9059
ENSMUSG00000099764	Rps10.ps2	16	processed_pseudogene	496	-0.166417	0.891053	0.0245673	0.990959	0.0214904	1.01501	0.774139	1	0.161335	1.11832	0.0325601	0.756469	-0.00508287	0.996483	0.945655	1	67.297	60.5727	62.4148	68.7281	62.6507	62.7255	64.5374	74.0556	77.9921	59.7425	63.778	69.0831
ENSMUSG00000042182	Bend6	1	protein_coding	3421	0.906674	1.87472	0.0249132	0.990959	-0.60478	0.657572	0.148313	0.970093	-0.108168	0.927766	0.816178	1	0.798507	1.7393	0.0498834	0.834924	0.0601765	0.154851	0.183997	0.0503266	0.073002	0.131803	0.0445575	0.0745631	0.118318	0.118927	0.115144	0.2168
ENSMUSG00000059248	Septin9	11	protein_coding	7565	-0.139516	0.907824	0.0249158	0.990959	-0.0698229	0.952755	0.261564	0.970093	0.116303	1.08395	0.063645	0.883668	-0.0232131	0.984039	0.708543	1	6.76817	6.57741	6.93637	6.32684	6.59307	6.41158	6.70577	6.81113	7.43721	6.22511	5.95199	6.85103
ENSMUSG00000086545	Lrrc3c	11	protein_coding	902	1.98607	3.96156	0.0249214	0.990959	-0.676692	0.625598	0.527688	0.970093	-0.129767	0.913979	0.913441	1	1.8563	3.62078	0.037103	0.765924	0.163022	0.0838999	0.0634403	0	0.0395533	0.142824	0	0.0807983	0.0961592	0.112763	0.436706	0.197341
ENSMUSG00000062896	Rpl31.ps11	3	processed_pseudogene	377	-0.840341	0.558512	0.0249489	0.990959	-0.117357	0.921875	0.746071	1	0.336458	1.26265	0.337922	0.967472	-0.503882	0.705207	0.210247	0.969628	1.95021	1.20442	1.44196	1.71254	1.41951	1.28144	0.970384	3.09305	1.61048	0.989248	0.884105	1.18038
ENSMUSG00000029120	Ppp2r2c	5	protein_coding	4450	-0.163339	0.892956	0.024979	0.990959	-0.349627	0.784787	7.08184e-06	0.00477445	0.0231708	1.01619	0.745823	1	-0.140168	0.907413	0.0569544	0.87038	11.876	11.1391	15.1352	9.08231	9.32415	11.4714	9.82411	9.5563	11.019	9.57699	8.82465	8.70006
ENSMUSG00000029304	Spp1	5	protein_coding	1648	-0.422362	0.746202	0.024991	0.990959	-0.379453	0.768729	0.0567383	0.821265	0.48547	1.40004	0.0145312	0.596147	0.0631077	1.04471	0.759116	1	1.48116	0.803617	1.70142	0.809646	0.606165	1.62207	1.44292	1.06136	1.82454	0.781772	0.827385	1.58415
ENSMUSG00000053414	Hunk	16	protein_coding	8402	-0.510639	0.701912	0.0250351	0.990959	-0.134232	0.911155	0.555236	0.971034	0.277393	1.212	0.215337	0.967472	-0.233246	0.850719	0.334401	0.969628	0.133009	0.157624	0.166861	0.143439	0.13588	0.137997	0.148766	0.156134	0.196141	0.121058	0.0901591	0.141237
ENSMUSG00000027187	Cat	2	protein_coding	2613	0.11178	1.08056	0.0250593	0.990959	0.0231881	1.0162	0.636963	0.999975	-0.0190512	0.986882	0.698094	1	0.0927284	1.06638	0.062481	0.89028	66.1226	63.2965	61.9097	64.2415	66.7393	63.1812	69.1278	62.9089	60.0145	74.1144	66.469	66.8952
ENSMUSG00000022747	St3gal6	16	protein_coding	6172	0.607385	1.5235	0.0250756	0.990959	0.396416	1.31623	0.166369	0.970093	-0.390164	0.763043	0.172841	0.967472	0.217221	1.16249	0.396472	0.969628	0.0952984	0.091961	0.1298	0.0836847	0.150292	0.182638	0.0987889	0.0944654	0.126478	0.109865	0.162009	0.216301
ENSMUSG00000115852	AC169509.1	16	transcribed_processed_pseudogene	4881	-1.22129	0.428899	0.0251892	0.990959	0.578858	1.49367	0.24694	0.970093	0.0136886	1.00953	0.976067	1	-1.2076	0.432988	0.0330116	0.740739	0.054227	0.0620182	0.0410328	0.114637	0.0365469	0.0791811	0.112426	0.0223971	0.0888503	0.0138923	0.0372473	0.0425462
ENSMUSG00000033060	Lmo7	14	protein_coding	11951	0.338665	1.26459	0.0252306	0.990959	0.27644	1.2112	0.072459	0.867403	-0.338591	0.790813	0.0306218	0.740917	7.34242e-05	1.00005	0.999597	1	0.248541	0.265958	0.24659	0.295325	0.36719	0.269491	0.247441	0.262224	0.222567	0.280857	0.410736	0.24079
ENSMUSG00000032932	Hspa13	16	protein_coding	6834	0.103858	1.07464	0.0252493	0.990959	-0.0335985	0.97698	0.460834	0.970093	-0.0347668	0.97619	0.446101	0.967472	0.0690915	1.04906	0.132429	0.969628	38.9109	40.1533	37.7469	39.0677	37.2903	37.7067	39.0825	36.8933	35.4397	40.5025	41.7577	37.4982
ENSMUSG00000105471	A430073D23Rik	5	lincRNA	665	-0.691574	0.619178	0.0252523	0.990959	0.192015	1.14236	0.561615	0.971034	0.406187	1.32518	0.179244	0.967472	-0.285387	0.820522	0.394771	0.969628	0.751812	0.910409	0.946549	1.10032	1.39489	0.532746	1.5587	1.20553	1.17387	0.968692	0.683474	0.803013
ENSMUSG00000015478	Rnf5	17	protein_coding	1483	-0.173951	0.886412	0.0253611	0.990959	-0.0378603	0.974099	0.626695	0.995997	0.108767	1.07831	0.163143	0.967472	-0.0651843	0.955823	0.407041	0.969628	18.046	15.8194	15.9746	15.9919	16.8161	15.6582	17.1652	16.586	18.5403	16.5978	13.8733	15.9837
ENSMUSG00000092035	Peg10	6	protein_coding	6667	-0.108143	0.927781	0.0253629	0.990959	-0.186188	0.878925	0.000241791	0.0569246	0.0682601	1.04845	0.152995	0.967472	-0.039883	0.972734	0.401118	0.969628	52.2456	76.4269	62.3473	50.5501	61.5399	54.6218	50.2449	64.0529	60.6989	50.213	58.4016	53.2597
ENSMUSG00000089235	Gm23119	18	scaRNA	140	4.56757	23.7125	0.0254073	0.990959	-0.807324	0.571441	0.56341	0.971034	-3.24141	0.10574	0.171556	0.967472	1.32616	2.50735	0.302333	0.969628	0	0.540555	0.817474	0	0	0.690148	0	0	0	0.242173	0.6493	1.05953
ENSMUSG00000085077	X1700049E15Rik	6	lincRNA	1047	-0.29002	0.81789	0.0254104	0.990959	0.626416	1.54373	6.58841e-06	0.00466249	-0.327981	0.79665	0.00814936	0.48487	-0.618002	0.651573	7.58104e-06	0.00568528	4.91556	5.89087	5.43811	8.59192	7.3944	9.04377	6.78443	6.05594	6.93112	3.88587	6.42479	5.83703
ENSMUSG00000054942	Miga1	3	protein_coding	11605	0.151555	1.11077	0.0254525	0.990959	-0.0644032	0.956341	0.343657	0.970093	-0.0196293	0.986486	0.773438	1	0.131926	1.09576	0.0541557	0.859078	3.47182	3.61923	2.9191	3.65698	3.12655	2.79191	3.50703	3.30645	2.64081	4.05507	3.61885	2.84781
ENSMUSG00000101970	X1810026B05Rik	7	processed_transcript	8022	0.146019	1.10651	0.0255475	0.990959	-0.125566	0.916644	0.054698	0.81694	-0.0884176	0.940554	0.178724	0.967472	0.0576012	1.04073	0.37232	0.969628	6.67222	5.60838	6.07755	5.80008	5.46142	5.58863	5.29006	5.51461	5.07453	6.06912	5.95664	5.52509
ENSMUSG00000049154	Fam183b	11	protein_coding	567	-2.33146	0.198683	0.0255865	0.990959	-0.448447	0.732831	0.631164	0.998233	0.974815	1.96539	0.258	0.967472	-1.35664	0.39049	0.27272	0.969628	0.207472	0.467147	0	0.151823	0.125845	0.170407	0.268838	0.385609	0.254955	0.119592	0.0534404	0
ENSMUSG00000026107	Nabp1	1	protein_coding	8498	0.187017	1.13841	0.025623	0.990959	-0.000269478	0.999813	0.997391	1	-0.163633	0.892774	0.055817	0.856129	0.0233841	1.01634	0.775742	1	2.23908	2.24415	2.48138	2.31974	2.07816	2.57337	1.99822	1.87389	2.33051	2.16639	2.50663	2.39136
ENSMUSG00000037601	Nme1	11	protein_coding	3342	-0.147432	0.902856	0.0256682	0.990959	-0.0116482	0.991959	0.858843	1	0.0746195	1.05308	0.255408	0.967472	-0.0728128	0.950782	0.270755	0.969628	16.2621	15.0812	14.6996	14.7723	15.2551	15.6891	14.714	15.963	17.5011	13.6855	13.8719	15.9164
ENSMUSG00000039058	Ak5	3	protein_coding	3404	-1.3109	0.403069	0.0256692	0.990959	0.00743736	1.00517	0.991051	1	0.979983	1.97244	0.0886661	0.953875	-0.330917	0.795031	0.636047	1	0.0172791	0.077812	0.058837	0.0885114	0.0209619	0.0473074	0.107472	0.128461	0.067948	0.0398405	0.053409	0.0261459
ENSMUSG00000070737	Tmem35b	4	protein_coding	1910	-0.381118	0.767843	0.0256957	0.990959	0.0683201	1.0485	0.69252	1	0.155441	1.11376	0.353646	0.967472	-0.225676	0.855194	0.204767	0.969628	1.44736	1.18866	1.16843	1.53238	1.12075	1.36584	1.4046	1.62168	1.45316	0.994051	1.09463	1.30472
ENSMUSG00000044712	Slc38a6	12	protein_coding	7783	0.307181	1.23729	0.0257729	0.990959	-0.0111457	0.992304	0.937036	1	-0.0986457	0.933909	0.492886	0.967472	0.208535	1.15551	0.13157	0.969628	0.52523	0.646611	0.591862	0.591735	0.508822	0.633131	0.477878	0.589932	0.560927	0.775402	0.568405	0.670868
ENSMUSG00000095730	Vmn2r29	7	protein_coding	4812	1.4404	2.71397	0.0258121	0.990959	-0.28215	0.822365	0.597139	0.981577	-1.19513	0.436746	0.0834491	0.941729	0.24527	1.18531	0.648011	1	0.079451	0.0471806	0.0416212	0.0447234	0.0296568	0.0602373	0.0253419	0.0151455	0.0180249	0.0422746	0.0440783	0.0739822
ENSMUSG00000040205	Cuzd1	7	protein_coding	2256	0.353321	1.2775	0.0258345	0.990959	-0.12153	0.919212	0.478158	0.970093	0.0917365	1.06565	0.593881	0.9771	0.445057	1.36137	0.00814526	0.435353	1.53824	1.15731	1.90237	1.46907	1.62888	1.2563	1.39188	1.6314	1.58913	2.01381	2.37731	1.52542
ENSMUSG00000078247	Airn	17	antisense	4623	0.222261	1.16656	0.0259329	0.990959	0.260198	1.19764	0.0114237	0.453608	-0.261144	0.834426	0.0112348	0.549042	-0.0388827	0.973409	0.68759	1	1.92117	1.98075	2.93976	2.6907	2.47726	3.05837	1.9124	2.16764	2.77674	2.67684	2.39233	2.91984
ENSMUSG00000116056	Gm4544	15	lincRNA	1360	-1.45789	0.364024	0.026023	0.990959	0.286644	1.2198	0.58747	0.976994	-0.0931949	0.937444	0.855441	1	-1.55109	0.341253	0.021005	0.630257	0.237868	0.194759	0.10519	0.316484	0.0786995	0.236815	0.291413	0.0535883	0.233846	0.0747887	0.0668397	0.0654416
ENSMUSG00000036186	Dipk1b	2	protein_coding	2476	-0.542697	0.686487	0.0261301	0.990959	-0.573878	0.671809	0.0421613	0.756517	0.884522	1.84615	0.00143459	0.231281	0.341826	1.26736	0.235488	0.969628	0.451351	0.427903	0.473778	0.38244	0.273774	0.27316	0.418632	0.750582	0.548812	0.47926	0.318182	0.371435
ENSMUSG00000027175	Tcp11l1	2	protein_coding	6877	0.319944	1.24828	0.0261947	0.990959	-0.272076	0.828127	0.0717878	0.865869	0.0455308	1.03206	0.767515	1	0.365474	1.28831	0.0153098	0.556184	0.543108	0.528215	0.661516	0.450634	0.430595	0.552627	0.483205	0.535182	0.479272	0.665562	0.634477	0.565124
ENSMUSG00000078945	Naip2	13	protein_coding	4846	0.250045	1.18924	0.0262151	0.990959	0.390477	1.31083	0.00121341	0.147434	-0.292506	0.816482	0.0119903	0.561234	-0.0424609	0.970997	0.69498	1	1.15306	1.25713	1.09817	1.54546	1.56814	1.48208	1.28337	1.40617	1.07987	1.44824	1.61945	1.3958
ENSMUSG00000032348	Gsta4	9	protein_coding	1266	-0.170122	0.888767	0.0262306	0.990959	-0.155239	0.897984	0.0450076	0.777463	0.126382	1.09155	0.100601	0.962916	-0.0437405	0.970136	0.569125	0.977699	29.6182	36.4939	33.448	26.5527	28.2937	34.7	27.1631	32.5255	38.0924	22.6832	27.261	37.189
ENSMUSG00000054057	A930004D18Rik	2	protein_coding	3378	-0.33539	0.79257	0.0262517	0.990959	-0.109587	0.926853	0.459639	0.970093	0.121674	1.088	0.411364	0.967472	-0.213716	0.862313	0.171602	0.969628	1.16661	1.04175	1.06722	1.01934	0.950545	1.06784	1.15519	0.970871	1.16401	0.722648	0.986701	0.895802
ENSMUSG00000075268	Gm10819	19	processed_pseudogene	561	-0.551551	0.682286	0.0262721	0.990959	-0.135916	0.910092	0.58564	0.975876	0.311695	1.24117	0.201429	0.967472	-0.239855	0.84683	0.363327	0.969628	1.99206	2.49561	1.78504	1.84136	2.09865	1.7797	2.33674	2.59822	2.11299	0.785659	1.99844	1.95664
ENSMUSG00000086881	Gm13594	2	antisense	476	-3.28988	0.102246	0.0263253	0.990959	-0.319267	0.801477	0.856183	1	2.30996	4.9587	0.0816725	0.93759	-0.97992	0.507008	0.64071	1	0.185351	0	0	0.090424	0.0749519	0	0.19214	0.306219	0.364435	0	0.0636569	0
ENSMUSG00000038393	Txnip	3	protein_coding	3123	0.11684	1.08436	0.0263988	0.990959	0.155252	1.11362	0.00417313	0.298392	-0.0848206	0.942902	0.105982	0.967472	0.032019	1.02244	0.535023	0.969628	40.8978	42.0432	42.6196	43.8688	48.1178	48.0886	38.9888	48.575	44.8166	44.0549	48.1337	51.0597
ENSMUSG00000002308	Cd320	17	protein_coding	2883	-0.187881	0.877894	0.02653	0.990959	0.0491246	1.03464	0.557539	0.971034	0.00639312	1.00444	0.938668	1	-0.181488	0.881793	0.0360598	0.758637	6.26333	6.52304	5.83545	6.79294	6.3855	6.11071	6.11205	6.30717	6.8494	5.33906	5.61241	5.96836
ENSMUSG00000032680	X6820408C15Rik	2	protein_coding	1787	-0.852346	0.553883	0.0265715	0.990959	0.455523	1.37128	0.209022	0.970093	-0.0350051	0.976028	0.916954	1	-0.887351	0.540606	0.0247758	0.673329	0.246859	0.211745	0.224153	0.264947	0.339402	0.324412	0.37532	0.305876	0.242685	0.189727	0.169562	0.149413
ENSMUSG00000039879	Heca	10	protein_coding	6247	0.13791	1.10031	0.0266087	0.990959	0.0642359	1.04553	0.298935	0.970093	-0.0951191	0.936195	0.1273	0.967472	0.0427909	1.0301	0.484367	0.969628	10.7807	10.1093	10.754	11.1894	11.3879	10.5689	11.3659	10.5581	9.21459	12.3091	11.9321	10.0251
ENSMUSG00000020486	Septin4	11	protein_coding	5432	0.939194	1.91746	0.0266285	0.990959	0.0459246	1.03234	0.918894	1	-0.347884	0.785736	0.464747	0.967472	0.59131	1.50661	0.150466	0.969628	0.0757966	0.0487614	0.0474051	0.06339	0.0328398	0.0770784	0.0448987	0.033542	0.0585476	0.106107	0.0669382	0.0928455
ENSMUSG00000044017	Adgrd1	5	protein_coding	8321	-0.280464	0.823326	0.0267165	0.990959	-0.464236	0.724855	0.000478024	0.0926866	0.281256	1.21525	0.0319156	0.751362	0.000792763	1.00055	0.995249	1	0.682124	0.75032	0.797727	0.481059	0.5531	0.572842	0.622841	0.621859	0.712286	0.57451	0.484316	0.559752
ENSMUSG00000027890	Gstm4	3	protein_coding	1707	-0.238876	0.847405	0.0267764	0.990959	0.0350837	1.02462	0.742931	1	0.0458518	1.03229	0.664936	1	-0.193024	0.87477	0.0811562	0.962312	5.28916	5.51955	5.0284	5.62292	4.5981	5.86781	5.64362	4.80317	6.13128	5.02506	3.86968	5.19648
ENSMUSG00000083007	Gm13623	2	processed_pseudogene	625	-2.03813	0.243479	0.0268279	0.990959	-1.05896	0.479977	0.306176	0.970093	1.80426	3.49249	0.0523594	0.846871	-0.233875	0.850348	0.852106	1	0.282327	0.181627	0.0457785	0.0688669	0.0570834	0.103062	0.292668	0.524737	0.092518	0.0542468	0.0969622	0.047467
ENSMUSG00000117165	Gm49832	17	processed_pseudogene	177	-0.31908	0.801581	0.0268491	0.990959	0.072038	1.0512	0.632291	0.998233	0.223617	1.16766	0.124608	0.967472	-0.0954634	0.935972	0.526285	0.969628	19.9384	16.2472	18.2662	18.7244	22.1722	16.9223	23.9412	23.264	20.418	17.431	19.0021	17.599
ENSMUSG00000010492	Uckl1os	2	antisense	2522	3.12628	8.73182	0.0270593	0.990959	0.915778	1.88659	0.44533	0.970093	-2.57459	0.167869	0.100232	0.962916	0.55169	1.4658	0.557799	0.971357	0.023322	0	0.0226896	0.0170665	0.0424391	0.0383111	0	0.0144489	0	0.0268868	0.0480582	0.0705794
ENSMUSG00000054206	Gzmm	10	protein_coding	1472	-1.23926	0.42359	0.0270686	0.990959	-0.0294914	0.979766	0.958245	1	0.603165	1.51905	0.24112	0.967472	-0.636095	0.643452	0.308075	0.969628	0.239748	0.17994	0.136061	0.0877211	0.266609	0.196917	0.0828431	0.569376	0.235695	0.092131	0.0205847	0.241849
ENSMUSG00000022941	Ripply3	16	protein_coding	1531	0.198285	1.14733	0.027099	0.990959	0.00962182	1.00669	0.916614	1	-0.0210609	0.985508	0.819089	1	0.177224	1.13071	0.0523139	0.848464	8.37516	9.16932	8.33492	8.01236	9.76402	8.26735	8.88104	9.33017	7.55372	9.98746	11.3801	8.27417
ENSMUSG00000001482	Def8	8	protein_coding	4408	-0.171901	0.887672	0.0271145	0.990959	-0.00596406	0.995875	0.939176	1	0.118317	1.08547	0.130655	0.967472	-0.0535839	0.96354	0.495549	0.969628	6.05128	4.78136	5.63404	5.79034	5.51182	5.15836	6.02394	5.76196	6.06703	5.29946	4.77057	5.75435
ENSMUSG00000092014	Gm4468	15	processed_pseudogene	294	-4.71419	0.0380967	0.0271296	0.990959	0.347297	1.27218	0.809712	1	0.727985	1.65632	0.546376	0.967472	-3.9862	0.0631005	0.0897082	0.969628	0.100031	0.128704	0.194637	0.146401	0.121351	0.328642	0	1.11551	0	0	0	0
ENSMUSG00000078942	Naip6	13	protein_coding	6827	0.422171	1.33994	0.0271382	0.990959	0.580698	1.49557	0.0024967	0.225799	-0.663745	0.631237	0.000761106	0.164725	-0.241574	0.845822	0.166585	0.969628	0.241235	0.227244	0.259839	0.390888	0.313553	0.386841	0.236674	0.256206	0.203277	0.3526	0.310685	0.265077
ENSMUSG00000072966	Gprasp2	X	protein_coding	4540	0.67065	1.59179	0.0271386	0.990959	0.134516	1.09772	0.734645	1	0.332062	1.25881	0.368545	0.967472	1.00271	2.00376	0.00367008	0.284254	0.1166	0.0666764	0.0756253	0.123248	0.0864423	0.0709403	0.188021	0.120397	0.0573143	0.336055	0.126809	0.117622
ENSMUSG00000092353	Gm20539	2	lincRNA	1384	-1.45418	0.364963	0.0271574	0.990959	-0.686352	0.621423	0.152947	0.970093	0.0599968	1.04246	0.909413	1	-1.39418	0.380461	0.0408191	0.791329	0.233743	0.328083	0.33077	0.217697	0.0515565	0.279251	0.154193	0.184307	0.229791	0.0244973	0.109468	0.0643068
ENSMUSG00000085828	Gm15612	6	antisense	3118	1.5718	2.97274	0.0272677	0.990959	-0.302055	0.811096	0.612861	0.990239	-1.21088	0.432004	0.117484	0.967472	0.360913	1.28424	0.544478	0.969628	0.0660243	0.0364069	0.100939	0.0690215	0.0114423	0.0826348	0.0293325	0.011687	0.0278177	0.0978634	0.0388719	0.0761177
ENSMUSG00000055436	Srsf11	3	protein_coding	8446	0.0966647	1.0693	0.0272926	0.990959	0.0128563	1.00895	0.763585	1	-0.130839	0.9133	0.00347781	0.35316	-0.0341746	0.97659	0.425285	0.969628	53.4629	53.452	54.5741	54.8699	51.8767	56.2267	49.6493	50.1773	48.9681	56.2073	49.9498	53.0744
ENSMUSG00000035840	Lysmd3	13	protein_coding	4250	0.134362	1.09761	0.0273713	0.990959	0.0223974	1.01565	0.709991	1	-0.0892469	0.940013	0.144371	0.967472	0.045115	1.03177	0.452312	0.969628	13.6804	13.6131	13.6124	14.9077	12.8354	13.8528	13.2992	13.2642	12.5239	14.7902	14.6014	13.4932
ENSMUSG00000047986	Palm3	8	protein_coding	3612	-4.5307	0.0432636	0.0273968	0.990959	-2.35443	0.195545	0.159966	0.970093	2.52503	5.75585	0.122023	0.967472	-2.00567	0.249019	0.41121	0.969628	0.00814205	0.0419035	0.0158425	0	0.00987738	0	0.0253208	0.0403544	0.00800439	0	0	0
ENSMUSG00000020648	Dus4l	12	protein_coding	1984	-0.222067	0.857336	0.0274147	0.990959	0.0549262	1.03881	0.574914	0.971444	-0.0449575	0.969318	0.64582	1	-0.267024	0.831032	0.0100945	0.474554	4.62482	5.51181	5.36467	5.40192	5.08902	5.56803	5.28592	5.10601	5.1441	4.23803	4.42903	4.6504
ENSMUSG00000044303	Cdkn2a	4	protein_coding	1172	-0.331591	0.79466	0.02746	0.990959	-0.301091	0.811639	0.0743361	0.869348	0.587821	1.50298	0.000521195	0.147245	0.25623	1.19435	0.129447	0.969628	2.88571	2.06629	2.46567	2.05661	1.58294	2.3633	2.91336	2.58065	3.55231	2.31428	1.99074	2.86037
ENSMUSG00000047030	Spata2	2	protein_coding	4510	-0.176336	0.884948	0.0274632	0.990959	-0.167116	0.890621	0.0446943	0.774876	0.250499	1.18962	0.00308533	0.336483	0.0741633	1.05275	0.368591	0.969628	4.83196	4.01881	4.5233	3.98924	3.96324	3.97052	4.62363	4.7267	4.86566	4.56316	3.97067	4.05864
ENSMUSG00000105881	X4932422M17Rik	5	lincRNA	2639	0.707166	1.63259	0.0276187	0.990959	0.268766	1.20478	0.385799	0.970093	-0.640017	0.641706	0.0559802	0.857304	0.0671495	1.04764	0.817854	1	0.222881	0.301105	0.205995	0.342508	0.216307	0.305105	0.242596	0.151891	0.153379	0.256948	0.275565	0.359735
ENSMUSG00000051331	Cacna1c	6	protein_coding	21864	0.245828	1.18577	0.0276831	0.990959	0.0623239	1.04415	0.598815	0.982646	0.0370289	1.026	0.751452	1	0.282857	1.2166	0.01509	0.553922	0.36452	0.342668	0.45409	0.409472	0.398153	0.408037	0.451772	0.416667	0.387449	0.60942	0.46981	0.415206
ENSMUSG00000048271	Rbm33	5	protein_coding	12502	0.119612	1.08644	0.0277306	0.990959	0.13617	1.09898	0.013414	0.488236	-0.16072	0.894579	0.00396352	0.359626	-0.0411083	0.971908	0.440057	0.969628	8.91306	8.95276	9.84997	10.2492	9.93948	10.2685	9.67113	8.65677	8.93812	10.5574	9.56379	9.51323
ENSMUSG00000091415	Ak9	10	protein_coding	6968	1.32386	2.50335	0.02774	0.990959	0.546212	1.46025	0.331301	0.970093	-1.18298	0.440441	0.0618296	0.880515	0.140881	1.10258	0.777378	1	0.0295442	0.00543038	0.0451675	0.0494166	0.0409611	0.0369769	0.0262511	0.0209185	0.00829847	0.0340599	0.0608797	0.0425759
ENSMUSG00000025352	Gdf11	10	protein_coding	4062	-0.250343	0.840697	0.0277429	0.990959	-0.193395	0.874545	0.097051	0.932446	0.223463	1.16753	0.0556176	0.854432	-0.0268794	0.981541	0.82048	1	2.0055	1.40661	1.72571	1.60003	1.32625	1.55405	1.94385	1.56095	1.75806	1.77784	1.29796	1.35845
ENSMUSG00000021130	Galnt16	12	protein_coding	8047	-0.595291	0.661911	0.0277688	0.990959	-0.454889	0.729566	0.103959	0.947583	0.543927	1.45794	0.0502052	0.841084	-0.0513635	0.965024	0.864037	1	0.182733	0.112854	0.120889	0.0909297	0.0620703	0.144085	0.117444	0.117738	0.204794	0.0926921	0.0564819	0.140095
ENSMUSG00000022658	Tagln3	16	protein_coding	1240	0.956496	1.94059	0.0277806	0.990959	-0.378962	0.768991	0.258209	0.970093	-1.13274	0.45605	0.0104539	0.531001	-0.176241	0.885006	0.629171	1	0.853813	0.396698	0.41533	0.59009	0.431578	0.285706	0.270443	0.20571	0.11658	0.328105	0.390977	0.406723
ENSMUSG00000103558	Gm38220	17	TEC	1447	0.563771	1.47813	0.0277859	0.990959	-0.205023	0.867525	0.356493	0.970093	-0.656319	0.634495	0.0127202	0.568412	-0.0925478	0.937865	0.689696	1	0.833292	0.915246	1.32479	1.04109	0.764333	0.912566	0.610989	0.579213	0.519495	0.796644	0.942316	0.779088
ENSMUSG00000034647	Ankrd12	17	protein_coding	13748	0.147945	1.10799	0.0279001	0.990959	0.04914	1.03465	0.460202	0.970093	-0.122131	0.91883	0.0716531	0.905846	0.0258138	1.01805	0.695845	1	4.29542	4.74775	4.8678	4.884	4.59588	4.8985	4.72994	4.29127	4.21439	5.65728	4.52483	4.51865
ENSMUSG00000106547	B230303O12Rik	5	lincRNA	3645	0.949677	1.93144	0.0279512	0.990959	0.303323	1.23398	0.449752	0.970093	-0.872161	0.546328	0.0520025	0.84635	0.0775159	1.0552	0.83624	1	0.0726151	0.0726672	0.156991	0.106276	0.0587278	0.212062	0.0167277	0.0799781	0.111047	0.102317	0.116381	0.179059
ENSMUSG00000022829	Stxbp5l	16	protein_coding	8521	-0.75507	0.592518	0.0280116	0.990959	-0.402107	0.756752	0.164197	0.970093	0.00186563	1.00129	0.995128	1	-0.753204	0.593285	0.033277	0.74276	0.065576	0.106576	0.141026	0.0656664	0.0628044	0.105832	0.0608222	0.0470415	0.122149	0.039789	0.028448	0.0696324
ENSMUSG00000026553	Copa	1	protein_coding	9427	0.0881933	1.06304	0.0280601	0.990959	-0.0198669	0.986324	0.613367	0.99051	0.00528256	1.00367	0.893015	1	0.0934759	1.06694	0.0205528	0.626595	61.0394	63.1705	62.7197	60.4284	62.6308	61.3117	62.4892	62.2616	60.3049	66.0498	66.5445	64.1392
ENSMUSG00000036117	Il5	11	protein_coding	1537	-3.26245	0.104209	0.028074	0.990959	-2.28358	0.205387	0.182723	0.970093	3.15413	8.90201	0.0376266	0.788753	-0.108317	0.927669	0.958463	1	0	0	0.130307	0	0.0232122	0	0.0595047	0.0474171	0.150485	0	0	0.0193018
ENSMUSG00000030231	Plekha5	6	protein_coding	9356	0.154844	1.1133	0.0280875	0.990959	0.0662251	1.04697	0.347438	0.970093	-0.117189	0.921982	0.101248	0.962916	0.0376546	1.02644	0.587805	0.988808	3.06161	3.46196	2.91743	3.19731	3.55017	3.10503	3.04015	3.20545	2.84607	3.61292	3.52364	3.00918
ENSMUSG00000071519	Prss3	6	protein_coding	822	0.226991	1.17039	0.0281044	0.990959	-0.237486	0.848222	0.0366215	0.714649	0.234563	1.17655	0.0391201	0.791425	0.461554	1.37702	7.93586e-05	0.0276952	14.0248	10.4034	9.18912	9.52994	10.3299	8.38476	12.7582	11.0827	9.74281	15.7147	11.5747	12.0183
ENSMUSG00000050619	Zscan29	2	protein_coding	7169	0.13367	1.09708	0.028119	0.990959	0.0258497	1.01808	0.667477	1	-0.103037	0.931071	0.0929638	0.956862	0.0306335	1.02146	0.608965	0.999216	7.51124	7.85385	7.89423	7.37877	8.52488	7.77656	7.29731	7.31444	7.42457	8.1722	8.20388	7.83364
ENSMUSG00000037410	Tbc1d2b	9	protein_coding	8799	0.203226	1.15127	0.0282027	0.990959	0.0228707	1.01598	0.807809	1	-0.0702382	0.952481	0.45912	0.967472	0.132988	1.09656	0.152411	0.969628	1.4138	1.26001	1.50878	1.32564	1.55294	1.39091	1.37897	1.34181	1.35047	1.52201	1.58408	1.58129
ENSMUSG00000042642	Flad1	3	protein_coding	4087	-0.24391	0.844454	0.0282408	0.990959	-0.118726	0.921	0.29344	0.970093	0.190089	1.14083	0.0925133	0.956701	-0.0538209	0.963382	0.639228	1	2.2091	2.09239	2.2542	2.33797	2.01649	1.76519	2.00656	2.31818	2.57497	1.8914	1.84607	2.08329
ENSMUSG00000003526	Prodh	16	protein_coding	7797	-0.491171	0.711447	0.0282442	0.990959	0.0158835	1.01107	0.945471	1	0.315502	1.24444	0.15656	0.967472	-0.175669	0.885357	0.46067	0.969628	0.147102	0.19412	0.176139	0.160089	0.118969	0.235449	0.19159	0.252374	0.207652	0.121754	0.128245	0.205465
ENSMUSG00000055733	Nap1l3	X	protein_coding	2837	0.41237	1.33087	0.0282648	0.990959	-0.0706059	0.952238	0.704117	1	-0.243576	0.844649	0.216455	0.967472	0.168793	1.12412	0.356248	0.969628	0.580511	0.78692	0.756387	0.728237	0.628782	0.669794	0.591027	0.539472	0.560505	0.65729	0.79036	0.805199
ENSMUSG00000031681	Smad1	8	protein_coding	6262	0.143263	1.1044	0.0283109	0.990959	0.0715875	1.05087	0.272935	0.970093	-0.101864	0.931828	0.122023	0.967472	0.0413986	1.02911	0.520142	0.969628	7.19964	7.02152	6.52465	7.05908	7.31546	7.38568	6.66978	7.51845	6.20068	7.61789	7.58243	7.24853
ENSMUSG00000027824	Vmn2r1	3	protein_coding	6860	-0.794851	0.576403	0.0283168	0.990959	0.295725	1.2275	0.411858	0.970093	0.18668	1.13814	0.574879	0.970407	-0.608171	0.656028	0.112656	0.969628	0.0857408	0.0606746	0.0750741	0.144309	0.0520075	0.0845079	0.0888812	0.0743674	0.143295	0.0593077	0.0795062	0.0389215
ENSMUSG00000026188	Tmem169	1	protein_coding	3054	-1.14044	0.453621	0.0283188	0.990959	0.670668	1.59181	0.12733	0.970093	-0.318705	0.801789	0.439341	0.967472	-1.45914	0.363709	0.00477165	0.328294	0.0770376	0.0619497	0.159266	0.112749	0.0817747	0.274191	0.149736	0.131251	0.113603	0.0888126	0.0595298	0.0291423
ENSMUSG00000033590	Myo5c	9	protein_coding	9697	0.11256	1.08115	0.0283516	0.990959	0.17991	1.13281	0.000781855	0.121429	-0.122544	0.918566	0.0181201	0.630199	-0.00998426	0.993103	0.842314	1	18.7033	19.7916	18.5649	22.2289	23.0832	19.5228	21.1175	20.9576	17.5463	23.7648	21.9639	18.7693
ENSMUSG00000024847	Aip	19	protein_coding	1991	-0.186047	0.879011	0.0283792	0.990959	-0.109454	0.926939	0.204921	0.970093	0.189091	1.14004	0.029867	0.734266	0.00304348	1.00211	0.971862	1	13.7814	10.6428	11.6257	10.9604	12.0775	10.5793	11.5912	12.9764	13.7226	10.9495	11.825	10.8923
ENSMUSG00000102824	Pdcd5.ps	1	processed_pseudogene	381	-0.19901	0.871148	0.0283805	0.990959	-0.0825997	0.944354	0.363118	0.970093	0.109807	1.07908	0.226608	0.967472	-0.0892029	0.940042	0.334414	0.969628	42.5313	46.3799	40.702	39.8787	39.3291	42.9425	36.6475	48.4911	47.0482	37.9976	36.9016	39.9451
ENSMUSG00000075318	Scn2a	2	protein_coding	12867	-0.936486	0.522504	0.0284138	0.990959	0.628657	1.54613	0.175292	0.970093	0.355035	1.27902	0.367183	0.967472	-0.581452	0.668291	0.208869	0.969628	0.0297131	0.00588154	0.031131	0.0100354	0.0194093	0.0700857	0.0616027	0.0113282	0.0606684	0.0131749	0.0211942	0.0345848
ENSMUSG00000039787	Cercam	2	protein_coding	3383	0.2986	1.22995	0.0284903	0.990959	0.013077	1.00911	0.923941	1	-0.173723	0.886552	0.219749	0.967472	0.124877	1.09041	0.353668	0.969628	1.20835	1.1185	1.2517	1.2723	1.03351	1.28523	1.09942	0.840178	1.23066	1.47323	1.0569	1.39433
ENSMUSG00000036769	Wdr44	X	protein_coding	8353	0.186808	1.13824	0.0285008	0.990959	-0.0386864	0.973541	0.645604	1	-0.14387	0.905088	0.0982897	0.962916	0.0429376	1.03021	0.608853	0.999216	2.18641	2.36012	2.64434	2.21058	2.49437	2.29416	2.27014	1.94568	2.10791	2.46783	2.41593	2.34053
ENSMUSG00000117438	Rpsa.ps7	17	processed_pseudogene	885	-0.194225	0.874042	0.0286522	0.990959	-0.000453676	0.999686	0.995916	1	0.071995	1.05117	0.413799	0.967472	-0.12223	0.918766	0.176316	0.969628	16.2498	17.8719	16.4234	17.0708	15.6012	17.7957	16.6038	18.8994	17.6085	14.4811	16.8794	14.9843
ENSMUSG00000093409	Gm25193	6	miRNA	97	-4.41818	0.0467729	0.028757	0.990959	-1.77623	0.291946	0.128282	0.970093	1.11373	2.16405	0.386825	0.967472	-3.30445	0.101219	0.151788	0.969628	1.51593	1.56037	1.17986	0	0	0.99609	0.942874	0.37567	1.19224	0	0	0
ENSMUSG00000032042	Srpr	9	protein_coding	3364	0.110553	1.07964	0.0288372	0.990959	-0.024584	0.983104	0.622418	0.994954	-0.0138669	0.990434	0.781324	1	0.0966856	1.06931	0.0562707	0.866224	39.3229	37.9401	40.7485	38.2949	38.2331	39.4544	39.7481	36.1584	38.9932	41.2716	41.3167	41.4401
ENSMUSG00000086247	Gm15787	5	processed_transcript	2992	0.62334	1.54044	0.0288627	0.990959	-0.0635016	0.956939	0.833547	1	-0.147158	0.903028	0.638971	0.997037	0.476182	1.39106	0.0967897	0.969628	0.245731	0.177054	0.286881	0.23017	0.238483	0.215287	0.193596	0.182687	0.241576	0.373944	0.18229	0.396616
ENSMUSG00000060613	Cyp2c70	19	protein_coding	1981	-0.209856	0.864624	0.0288681	0.990959	0.237726	1.17913	0.016973	0.539065	-0.0131884	0.9909	0.888301	1	-0.223044	0.856756	0.0235051	0.653458	6.42814	7.44935	9.27241	7.2352	7.81619	12.3397	6.29423	7.30272	13.6897	5.6992	6.04178	11.8608
ENSMUSG00000025764	Jade1	3	protein_coding	8492	0.116976	1.08446	0.0288998	0.990959	0.037678	1.02646	0.476231	0.970093	-0.0425934	0.970908	0.421074	0.967472	0.0743826	1.05291	0.161034	0.969628	16.7651	17.6005	15.9432	18.1605	17.7881	15.7811	18.1474	17.6493	14.5547	19.7788	19.8317	15.1094
ENSMUSG00000101892	X9130401M01Rik	15	protein_coding	2666	-0.198705	0.871332	0.0289023	0.990959	-0.104392	0.930197	0.26052	0.970093	0.193215	1.14331	0.0383694	0.788753	-0.00548966	0.996202	0.952971	1	6.06714	5.06695	5.93481	4.69811	4.91129	6.28192	5.45459	6.16446	6.65862	4.88343	5.3191	5.67521
ENSMUSG00000101199	Gm9687	1	processed_pseudogene	602	-3.18806	0.109723	0.0289101	0.990959	-4.24971	0.0525667	0.053056	0.812445	5.0012	32.0267	0.0123765	0.568412	1.81314	3.51407	0.459788	0.969628	0.146557	0.125711	0.0950551	0	0	0	0.253208	0.302658	0.0960527	0	0	0.0492805
ENSMUSG00000071176	Arhgef10	8	protein_coding	9210	0.302923	1.23364	0.0289126	0.990959	-0.116266	0.922572	0.458733	0.970093	0.260602	1.19798	0.0937644	0.956862	0.563525	1.47788	0.000315344	0.0719565	0.491748	0.386195	0.410068	0.34583	0.472596	0.363683	0.549481	0.55392	0.348449	0.699436	0.529686	0.547597
ENSMUSG00000020431	Adcy1	11	protein_coding	12522	0.152966	1.11185	0.0289893	0.990959	-0.0122816	0.991523	0.861309	1	0.00396493	1.00275	0.955046	1	0.156931	1.11491	0.0275797	0.702252	3.88692	3.75609	3.49134	3.6676	4.21675	3.20989	4.02685	3.86168	3.23475	4.52165	4.79845	3.1439
ENSMUSG00000097900	Gm8652	6	processed_pseudogene	964	-0.902481	0.534966	0.0289894	0.990959	0.321047	1.24924	0.444298	0.970093	0.276865	1.21156	0.466445	0.967472	-0.625616	0.648143	0.156171	0.969628	0.518625	0.392519	0.237441	0.669738	0.481123	0.334096	0.379497	1.09623	0.359899	0.422044	0.28289	0.246198
ENSMUSG00000030321	Efcab12	6	protein_coding	2663	-0.750024	0.594594	0.0290892	0.990959	-0.448929	0.732586	0.125031	0.970093	0.0282858	1.0198	0.927248	1	-0.721738	0.606366	0.0425704	0.801783	0.452787	0.440483	0.18265	0.323258	0.281344	0.181413	0.217514	0.35578	0.227994	0.190974	0.147919	0.133685
ENSMUSG00000019188	H13	2	protein_coding	8884	0.121352	1.08775	0.0291217	0.990959	0.00201112	1.00139	0.97102	1	0.0275936	1.01931	0.618123	0.988588	0.148946	1.10876	0.00887064	0.451353	11.2154	9.19139	8.74386	10.4649	9.49355	9.13205	10.5624	9.48737	9.59715	12.3534	10.3037	9.71753
ENSMUSG00000037740	Mrps26	2	protein_coding	4358	-0.164623	0.892162	0.0291322	0.990959	-0.0305568	0.979042	0.689133	1	0.173516	1.1278	0.0249576	0.696465	0.00889318	1.00618	0.90717	1	7.67957	6.53802	6.61126	7.05183	7.14688	6.28914	7.63205	7.68435	7.72885	6.19269	7.02242	7.29759
ENSMUSG00000028837	Psmb2	4	protein_coding	1204	-0.133185	0.911816	0.0291748	0.990959	-0.0354701	0.975714	0.559326	0.971034	0.0957364	1.06861	0.117663	0.967472	-0.0374482	0.974377	0.538814	0.969628	48.0707	45.7901	44.2957	47.439	42.5518	44.8596	48.1855	47.1541	48.6027	43.3659	41.4747	46.3237
ENSMUSG00000080877	Rpl22.ps1	X	processed_pseudogene	386	-0.777174	0.583509	0.0291792	0.990959	0.0249004	1.01741	0.946945	1	0.471654	1.3867	0.175988	0.967472	-0.30552	0.809151	0.436149	0.969628	2.1333	0.490141	1.2601	1.4496	1.29399	1.335	1.81654	2.45451	1.57293	1.49319	1.25599	0.614857
ENSMUSG00000107951	Gm6210	6	processed_pseudogene	1942	-0.183753	0.880409	0.0292334	0.990959	0.0244246	1.01707	0.774226	1	0.127964	1.09275	0.13152	0.967472	-0.0557897	0.962068	0.513487	0.969628	11.4638	13.1131	10.6225	12.456	11.4453	11.7915	11.5069	16.1372	11.7017	11.9066	12.6227	9.94497
ENSMUSG00000044337	Ackr3	1	protein_coding	3348	-0.429156	0.742696	0.0293915	0.990959	-0.236645	0.848717	0.208495	0.970093	0.130173	1.09443	0.494124	0.967472	-0.298983	0.812825	0.145318	0.969628	0.588533	0.610304	0.743491	0.501383	0.415594	0.711861	0.491714	0.522438	0.777201	0.506335	0.298663	0.531664
ENSMUSG00000062866	Phactr2	10	protein_coding	11692	0.21479	1.16054	0.0293934	0.990959	0.0326835	1.02291	0.743964	1	-0.0796254	0.946303	0.430402	0.967472	0.135165	1.09822	0.171297	0.969628	1.06901	1.17801	1.28228	1.17066	1.1931	1.23407	1.262	1.08772	1.06825	1.53398	1.35021	1.10375
ENSMUSG00000094955	Gm3699	10	processed_pseudogene	75	-1.44712	0.366753	0.0294025	0.990959	0.504954	1.41908	0.330288	0.970093	-0.313458	0.804711	0.532034	0.967472	-1.76058	0.29513	0.00739932	0.409502	3.92121	2.01807	3.0519	5.16502	3.32986	4.72368	1.21945	4.85867	4.6259	1.80823	0.808018	1.18667
ENSMUSG00000050079	Rspry1	8	protein_coding	13211	0.135366	1.09837	0.0294087	0.990959	0.0246047	1.0172	0.692141	1	-0.0294891	0.979767	0.635342	0.995956	0.105877	1.07615	0.0895711	0.969628	3.96247	3.63753	3.48468	3.74022	3.72677	3.77872	3.82838	3.59132	3.61754	4.25503	4.16746	3.71874
ENSMUSG00000036887	C1qa	4	protein_coding	1040	0.560001	1.47427	0.0294852	0.990959	-0.151011	0.900619	0.602168	0.984902	0.0926356	1.06632	0.751542	1	0.652636	1.57204	0.0173761	0.586334	0.961451	0.873205	0.660267	1.07605	0.789013	0.402586	0.820784	0.875962	0.694997	1.85821	0.961464	0.741672
ENSMUSG00000021541	Trpc7	13	protein_coding	3879	-2.28588	0.205061	0.0295995	0.990959	0.237478	1.17893	0.831218	1	1.13259	2.19253	0.209384	0.967472	-1.15328	0.449601	0.369725	0.969628	0.0151632	0.0097548	0.0221281	0.0332883	0.0091975	0.0166058	0.0550151	0.0751535	0.00745343	0.0174809	0	0.00764807
ENSMUSG00000060675	Plaat3	19	protein_coding	6396	0.221794	1.16618	0.0296089	0.990959	0.0410902	1.02889	0.675069	1	-0.309163	0.80711	0.00355514	0.35316	-0.0873692	0.941238	0.375605	0.969628	2.08751	1.91087	1.72224	1.96501	1.90769	1.97391	1.77789	1.6978	1.30185	2.06733	2.05131	1.4518
ENSMUSG00000062224	X4933411G06Rik	10	lincRNA	1022	4.5818	23.9475	0.0296135	0.990959	4.63478	24.8432	0.0299259	0.661412	-4.63543	0.0402343	0.0301514	0.734885	-0.053628	0.96351	0.959543	1	0	0	0	0.0421153	0.174546	0.0630272	0	0	0	0.132698	0.0296484	0.116113
ENSMUSG00000057666	Gapdh	6	protein_coding	4133	-0.332728	0.794034	0.0296565	0.990959	-0.232938	0.8509	0.144454	0.970093	0.514118	1.42812	0.00163663	0.246442	0.181391	1.13398	0.255126	0.969628	10.4102	7.15029	15.3407	8.37301	11.0752	7.87055	13.5355	8.46417	18.104	15.1843	8.46044	8.17579
ENSMUSG00000097027	Gm26559	13	bidirectional_promoter_lncRNA	2481	0.839176	1.78903	0.0296844	0.990959	-0.553959	0.681148	0.16492	0.970093	-0.120428	0.919915	0.785447	1	0.718748	1.64575	0.0665422	0.9038	0.201513	0.122012	0.25371	0.173486	0.100661	0.129814	0.122879	0.117501	0.128186	0.218649	0.15877	0.275025
ENSMUSG00000109168	Gm44709	7	antisense	448	-0.895386	0.537603	0.029732	0.990959	-0.783543	0.580938	0.0815007	0.88379	0.992587	1.98975	0.0239145	0.686736	0.0972011	1.0697	0.843605	1	1.24726	1.098	0.894112	0.960755	0.557455	0.431342	1.29294	1.13875	1.29071	0.378395	1.28507	0.331103
ENSMUSG00000096727	Psmb9	17	protein_coding	3660	0.278494	1.21293	0.0297571	0.990959	0.0838733	1.05986	0.509481	0.970093	-0.24592	0.843278	0.0630653	0.882975	0.032574	1.02284	0.793505	1	1.61509	1.27163	1.47748	1.55233	1.44268	1.65434	1.0995	1.20471	1.60358	1.47289	1.46536	1.79947
ENSMUSG00000018102	H2bc4	13	protein_coding	1156	-0.354599	0.782087	0.0297587	0.990959	0.000781406	1.00054	0.996501	1	0.420203	1.33812	0.0148948	0.601142	0.0656035	1.04652	0.709318	1	2.13699	2.12762	2.2028	2.19677	1.7283	2.56318	2.71634	3.56204	2.52604	1.93571	2.56874	2.28404
ENSMUSG00000020689	Itgb3	11	protein_coding	5901	0.787326	1.72587	0.0297731	0.990959	1.00763	2.01061	0.00339723	0.265198	-1.21426	0.430993	0.000782247	0.164725	-0.426938	0.743839	0.155672	0.969628	0.0847237	0.0833597	0.0630318	0.14588	0.181378	0.136447	0.0826606	0.0494018	0.0636933	0.0804371	0.0872923	0.170933
ENSMUSG00000031355	Arhgap6	X	protein_coding	12128	-0.197585	0.872009	0.0297863	0.990959	0.153286	1.1121	0.0973611	0.932554	0.0146517	1.01021	0.869727	1	-0.182933	0.88091	0.0491524	0.833564	1.08393	1.22302	0.87288	1.11437	1.29141	1.10738	1.18898	1.33105	1.04176	0.956072	1.13678	1.00292
ENSMUSG00000095105	Edaradd	13	protein_coding	6668	0.207436	1.15463	0.0298132	0.990959	0.075902	1.05402	0.446209	0.970093	-0.00509881	0.996472	0.958727	1	0.202337	1.15056	0.038536	0.772147	1.69363	1.89535	1.57904	1.79449	2.13485	1.53113	1.82424	1.78703	1.77772	2.20164	2.43569	1.65953
ENSMUSG00000089698	Gm2541	16	processed_pseudogene	711	-0.327499	0.796917	0.029827	0.990959	0.145586	1.10618	0.303432	0.970093	-0.165277	0.891757	0.245225	0.967472	-0.492776	0.710657	0.0015849	0.172847	5.17038	5.05583	5.3521	6.35639	5.16841	5.75285	5.70277	5.17643	4.55433	4.33936	4.47478	3.46322
ENSMUSG00000098369	Gm2274	14	unprocessed_pseudogene	609	0.455681	1.37143	0.0299755	0.990959	0.0508843	1.0359	0.807012	1	-0.312788	0.805085	0.154401	0.967472	0.142894	1.10412	0.480715	0.969628	4.39446	2.29891	3.7585	2.47367	3.33924	4.81252	3.45411	1.4959	3.703	4.39809	4.07989	3.60484
ENSMUSG00000019935	Slc17a8	10	protein_coding	4720	-1.12356	0.458958	0.0299863	0.990959	-0.195683	0.873159	0.724793	1	0.827086	1.7741	0.104277	0.967472	-0.296478	0.814238	0.624096	1	0.0436152	0.0400836	0.0848649	0.0547142	0.0151174	0.0750584	0.12272	0.100365	0.0490032	0.0502817	0.0128393	0.0565682
ENSMUSG00000041959	S100a10	3	protein_coding	1212	-0.145284	0.904201	0.0301721	0.990959	0.255494	1.19374	0.000282333	0.0625008	-0.155152	0.898038	0.0205508	0.651191	-0.300436	0.812007	3.03851e-05	0.0143245	42.8276	40.9297	42.7757	48.5819	46.7158	56.2292	41.4029	46.1213	48.5681	34.7714	40.7759	47.4866
ENSMUSG00000109130	Gm45187	7	antisense	3132	-0.961335	0.513582	0.0302395	0.990959	-0.21811	0.859691	0.624228	0.995329	0.552709	1.46684	0.193305	0.967472	-0.408625	0.753341	0.407244	0.969628	0.140848	0.0845696	0.19184	0.178654	0.136694	0.0719822	0.0876042	0.290869	0.184622	0.119076	0.0386982	0.123138
ENSMUSG00000111671	Gm6983	10	processed_pseudogene	628	-0.585985	0.666195	0.0302847	0.990959	-0.519224	0.697747	0.0616484	0.838152	0.527718	1.44165	0.0574912	0.86263	-0.0582662	0.960418	0.845354	1	1.82636	1.86784	1.73127	1.23368	1.30665	1.23084	1.89325	2.32102	1.3351	1.13374	0.820241	1.65341
ENSMUSG00000044141	E130201H02Rik	7	processed_pseudogene	851	-3.21494	0.107698	0.0304491	0.990959	-0.480811	0.716575	0.683216	1	1.04212	2.05925	0.334778	0.967472	-2.17282	0.221777	0.217324	0.969628	0.103675	0.088928	0.100863	0.202312	0.0419238	0	0.035824	0.299742	0.135896	0	0.035606	0
ENSMUSG00000022014	Epsti1	14	protein_coding	2321	-0.894155	0.538062	0.0304895	0.990959	0.105652	1.07598	0.835444	1	0.948134	1.92938	0.0306777	0.741391	0.0539788	1.03812	0.913022	1	0.202734	0.11412	0.0616363	0.222534	0.1076	0.0832578	0.459724	0.157001	0.161936	0.073038	0.248045	0.0894735
ENSMUSG00000105095	X8430422M14Rik	3	TEC	822	0.677818	1.59972	0.0304901	0.990959	-0.16853	0.889749	0.615695	0.991789	-0.0938095	0.937045	0.789135	1	0.584009	1.49901	0.0673085	0.905602	1.00177	0.736523	0.870182	0.837797	0.607639	0.861985	1.07555	0.177324	0.844142	0.783674	1.10586	1.51583
ENSMUSG00000092103	Gm17039	13	antisense	4901	-1.31819	0.401038	0.0305361	0.990959	0.398746	1.31836	0.417463	0.970093	-0.224862	0.855677	0.637679	0.996698	-1.54305	0.343159	0.0116841	0.499547	0.0600063	0.0540445	0.0467033	0.0878225	0.0291182	0.0920009	0.074645	0.0520466	0.0530926	0.0138356	0.0370953	0.0181597
ENSMUSG00000073607	Gm10548	18	transcribed_processed_pseudogene	2629	-0.691662	0.61914	0.0305397	0.990959	0.659957	1.58004	0.0299641	0.661412	-0.244896	0.843877	0.3786	0.967472	-0.936557	0.522478	0.00360727	0.281595	0.167796	0.374215	0.206778	0.376555	0.515683	0.281764	0.3015	0.360381	0.307924	0.141859	0.161358	0.293396
ENSMUSG00000064373	Selenop	15	protein_coding	2842	0.0880162	1.06291	0.0305997	0.990959	0.000378063	1.00026	0.992421	1	0.0105866	1.00737	0.790198	1	0.0986028	1.07074	0.0161631	0.569434	435.414	488.217	449.56	411.866	455.078	510.947	415.233	473.208	499.223	448.235	505.26	520.36
ENSMUSG00000062822	X4833420G17Rik	13	protein_coding	4882	0.129754	1.09411	0.030641	0.990959	-0.00313911	0.997826	0.957562	1	-0.123849	0.917736	0.0416563	0.807523	0.00590497	1.0041	0.920113	1	12.8251	12.0368	12.9989	12.3166	12.1896	13.2535	11.8273	11.6814	11.1988	12.6116	11.9539	13.3872
ENSMUSG00000114664	Gm48639	13	TEC	1876	1.62451	3.08338	0.0306589	0.990959	0.969923	1.95874	0.22843	0.970093	-1.14896	0.450951	0.166941	0.967472	0.475556	1.39045	0.449369	0.969628	0.0470295	0.0605099	0.0305028	0.114717	0.0760706	0.0858393	0	0.0776973	0.0462343	0.144581	0.145366	0.0948834
ENSMUSG00000027751	Supt20	3	protein_coding	6266	0.117495	1.08485	0.0306641	0.990959	0.0757105	1.05388	0.159306	0.970093	-0.174399	0.886137	0.00195046	0.264193	-0.0569042	0.961325	0.287105	0.969628	13.7048	15.266	15.3469	14.7548	16.3639	15.5689	13.5305	13.9282	13.8838	14.8094	15.2664	14.8003
ENSMUSG00000038717	Atp5l	9	protein_coding	6443	-0.121687	0.919112	0.0306721	0.990959	-0.0093886	0.993513	0.865233	1	0.0245469	1.01716	0.657329	1	-0.0971405	0.934884	0.0848123	0.969628	17.6966	16.4323	16.4174	17.2221	16.3186	16.7258	17.176	17.12	16.814	14.271	16.4037	16.2539
ENSMUSG00000038489	Polr2l	7	protein_coding	1650	-0.321451	0.800265	0.0306776	0.990959	-0.00509608	0.996474	0.972292	1	0.082183	1.05862	0.571754	0.968287	-0.239268	0.847175	0.119529	0.969628	2.08537	2.01807	2.09818	1.8521	2.27036	2.04953	2.34652	2.09806	2.10268	1.5822	1.78131	1.86991
ENSMUSG00000060678	H4c3	13	protein_coding	820	-1.70895	0.305883	0.0307725	0.990959	-1.03669	0.487446	0.165166	0.970093	1.11285	2.16272	0.132067	0.967472	-0.596101	0.661539	0.534171	0.969628	0.251053	0.27687	0.209353	0.05249	0.130526	0.157107	0.22307	0.222195	0.317325	0	0.110856	0.108537
ENSMUSG00000050445	Cyp8b1	9	protein_coding	1950	1.00321	2.00446	0.030872	0.990959	-0.401945	0.756837	0.450459	0.970093	0.0465248	1.03277	0.934321	1	1.04974	2.07015	0.0303971	0.727177	0.150816	0.232855	0.073363	0.110364	0.146368	0.0825818	0.125072	0.149498	0.074133	0.139094	0.248621	0.304276
ENSMUSG00000026034	Clk1	1	protein_coding	8132	0.105036	1.07552	0.030879	0.990959	-0.0102424	0.992926	0.829358	1	-0.151721	0.900176	0.00245694	0.292193	-0.046685	0.968158	0.328415	0.969628	27.901	23.6563	29.0795	26.1522	23.9237	30.0365	24.1731	22.6608	25.1112	25.2322	23.8173	28.4301
ENSMUSG00000098188	Sowahc	10	protein_coding	4482	0.131019	1.09507	0.0308949	0.990959	0.157829	1.11561	0.0108715	0.447006	-0.177716	0.884101	0.00452093	0.375015	-0.0466974	0.96815	0.432833	0.969628	12.4933	12.0642	11.8289	13.1373	13.962	13.4231	12.8829	11.3987	11.5854	13.306	13.2574	12.7352
ENSMUSG00000024833	Pola2	19	protein_coding	8294	0.129385	1.09383	0.0309068	0.990959	0.0877079	1.06268	0.149308	0.970093	-0.0141511	0.990239	0.813233	1	0.115234	1.08315	0.0565459	0.867847	6.89309	6.38708	6.01278	7.17191	7.13198	6.19363	7.27053	6.78802	6.25367	8.26962	6.99612	6.96781
ENSMUSG00000038991	Txndc5	13	protein_coding	4492	0.112429	1.08105	0.0309213	0.990959	-0.0784954	0.947045	0.134521	0.970093	0.0918166	1.06571	0.0811505	0.937569	0.204245	1.15208	0.000227514	0.0576835	25.5726	22.6764	24.0383	23.2265	22.9455	22.2623	25.1654	23.5092	24.2906	27.6396	25.8756	25.4004
ENSMUSG00000020183	Cpm	10	protein_coding	5964	0.155452	1.11377	0.0309937	0.990959	0.272069	1.20754	0.000371538	0.076009	-0.242151	0.845484	0.00130137	0.221135	-0.0866997	0.941674	0.219733	0.969628	4.1372	4.79648	4.93651	5.54983	5.4736	5.70803	4.83057	4.49085	4.78471	4.95716	5.41084	5.36729
ENSMUSG00000109754	Gm39214	8	lincRNA	1542	-1.59684	0.3306	0.0310657	0.990959	-1.54305	0.343158	0.0482793	0.789653	1.61051	3.05359	0.0374198	0.788753	0.0136657	1.00952	0.989156	1	0.0381441	0.171772	0.204103	0.027913	0.0462738	0.0626593	0.138394	0.165422	0.131247	0.0219872	0.0982512	0.0192392
ENSMUSG00000030125	Lrrc23	6	protein_coding	1734	-4.60768	0.0410157	0.0310669	0.990959	1.03775	2.05302	0.547208	0.971034	0.941279	1.92023	0.459592	0.967472	-3.6664	0.0787596	0.128966	0.969628	0.0169603	0.0218217	0	0.0496446	0.020575	0.0185738	0	0.04203	0.116715	0	0	0
ENSMUSG00000024486	Hbegf	18	protein_coding	4834	-0.178567	0.88358	0.0310858	0.990959	-0.0455001	0.968954	0.578633	0.973027	0.0461076	1.03248	0.573105	0.968899	-0.132459	0.912275	0.115714	0.969628	3.56511	3.6242	4.80608	3.23214	3.19574	5.23012	3.2353	3.45253	5.35892	2.98784	3.10905	4.52306
ENSMUSG00000040569	Slc26a7	4	protein_coding	5431	-0.127881	0.915175	0.0311536	0.990959	0.0122519	1.00853	0.833916	1	0.018904	1.01319	0.746045	1	-0.108977	0.927245	0.0678853	0.90587	12.9744	14.9098	15.1092	14.7567	14.7215	13.93	14.4769	15.6267	13.873	12.8538	14.4948	12.8915
ENSMUSG00000026458	Ppfia4	1	protein_coding	6572	0.13943	1.10147	0.0311715	0.990959	-0.181657	0.88169	0.00684108	0.38221	0.0600741	1.04252	0.35858	0.967472	0.199504	1.1483	0.00310548	0.260966	9.34808	7.92244	7.7058	8.06216	8.15927	5.94936	8.34058	7.96779	6.73965	9.66776	8.548	7.22261
ENSMUSG00000090704	Trp53.ps	17	processed_pseudogene	1162	-0.519468	0.697629	0.0312243	0.990959	0.218623	1.16362	0.351438	0.970093	0.0151437	1.01055	0.946336	1	-0.504324	0.704991	0.0422084	0.798004	1.1136	1.36767	2.01906	1.62981	1.965	1.77387	1.20686	3.0419	1.34358	1.60476	1.06913	1.14889
ENSMUSG00000027774	Gfm1	3	protein_coding	4419	-0.10886	0.927321	0.0312294	0.990959	-0.0112102	0.99226	0.821407	1	0.0345913	1.02427	0.486692	0.967472	-0.0742685	0.949824	0.139796	0.969628	33.1227	34.919	34.6913	32.7952	33.5538	35.5814	34.3634	33.2158	36.8154	30.9427	30.6847	35.2659
ENSMUSG00000020219	Timm13	10	protein_coding	1371	-0.225676	0.855194	0.0312453	0.990959	-0.0391895	0.973202	0.715481	1	0.195212	1.14489	0.0684144	0.900099	-0.0304635	0.979106	0.77815	1	7.33619	6.29268	6.97029	6.87539	7.1042	6.24875	6.82661	7.41559	8.77268	6.1082	6.38723	7.1841
ENSMUSG00000025813	Homer2	7	protein_coding	12621	0.18279	1.13508	0.0312909	0.990959	-0.0277884	0.980923	0.747397	1	6.43509e-05	1.00004	0.999406	1	0.182855	1.13513	0.0350364	0.752584	1.5216	1.76587	2.00175	1.66424	1.81764	1.7225	1.75608	1.78721	1.65852	1.99863	2.19915	1.72299
ENSMUSG00000024206	Rfx2	17	protein_coding	7311	0.296553	1.22821	0.031331	0.990959	0.299977	1.23112	0.0483376	0.789653	-0.0870325	0.941457	0.546924	0.967472	0.20952	1.1563	0.131935	0.969628	0.46662	0.403697	0.426571	0.612276	0.60023	0.400879	0.592128	0.47849	0.438957	0.737351	0.596813	0.527519
ENSMUSG00000082896	Gm5844	3	processed_pseudogene	2191	-0.199038	0.871131	0.0313945	0.990959	-0.0572998	0.961061	0.534037	0.970093	0.0835027	1.05959	0.364527	0.967472	-0.115536	0.923039	0.220533	0.969628	5.83887	6.61446	6.39876	5.77558	6.35056	6.07095	5.80227	7.767	5.83252	5.15295	6.56907	5.1047
ENSMUSG00000026721	Rabgap1l	1	protein_coding	23232	0.153336	1.11214	0.0313955	0.990959	0.0677174	1.04806	0.344921	0.970093	-0.0749164	0.949397	0.297219	0.967472	0.0784194	1.05586	0.268236	0.969628	1.27222	1.43492	1.60842	1.44696	1.59558	1.49306	1.41067	1.49794	1.39382	1.53672	1.72685	1.52472
ENSMUSG00000098019	Gm2546	7	processed_pseudogene	991	-0.745159	0.596602	0.0314059	0.990959	-0.0535364	0.963572	0.875771	1	0.314655	1.24371	0.340146	0.967472	-0.430505	0.742002	0.247213	0.969628	0.593524	0.572738	0.635171	0.651491	0.828026	0.292495	0.89213	0.808961	0.495966	0.547394	0.305759	0.449044
ENSMUSG00000079657	Rab26	17	protein_coding	2852	0.244185	1.18442	0.031417	0.990959	-0.0287576	0.980264	0.807111	1	-0.01347	0.990707	0.909589	1	0.230715	1.17342	0.0480644	0.830418	2.93885	1.80438	2.16694	2.42978	2.13913	2.20208	2.57615	2.17209	2.02748	3.10274	2.46485	2.4341
ENSMUSG00000110644	Gm7390	9	processed_pseudogene	1216	-0.298038	0.813358	0.0314486	0.990959	-0.0550809	0.96254	0.68262	1	0.0465285	1.03278	0.730249	1	-0.251509	0.840017	0.0778894	0.952357	3.67614	3.7341	4.72938	3.7874	4.19558	3.84046	3.63528	4.85468	3.80419	3.5131	3.31414	3.12283
ENSMUSG00000047965	Rpl9.ps7	2	processed_pseudogene	579	-0.249891	0.84096	0.0314534	0.990959	-0.0910856	0.938816	0.430273	0.970093	0.107606	1.07744	0.35121	0.967472	-0.142285	0.906083	0.231604	0.969628	20.5203	23.1346	18.3826	21.2607	18.2391	18.9125	20.8507	22.1535	19.5243	11.887	22.2938	18.1895
ENSMUSG00000037266	Rsrp1	4	protein_coding	3349	0.106139	1.07634	0.031565	0.990959	-0.0762364	0.948529	0.11896	0.970093	-0.0913351	0.938654	0.0642135	0.883668	0.0148044	1.01031	0.759344	1	78.7785	63.1363	77.411	70.7639	61.7771	75.4155	64.987	63.0546	66.6812	70.9974	65.2066	73.5692
ENSMUSG00000109398	Gm3854	7	protein_coding	3908	-0.538951	0.688271	0.0315685	0.990959	0.0145337	1.01012	0.953209	1	0.175889	1.12966	0.465361	0.967472	-0.363062	0.777513	0.168059	0.969628	0.278438	0.367932	0.248924	0.330413	0.264748	0.296686	0.413452	0.43825	0.177555	0.242917	0.255866	0.197374
ENSMUSG00000022863	Btg3	16	protein_coding	4014	0.164892	1.12108	0.0316151	0.990959	0.0553706	1.03913	0.474017	0.970093	-0.0817769	0.944893	0.293327	0.967472	0.0831149	1.0593	0.276485	0.969628	5.21656	5.55234	6.31536	5.96195	5.11959	6.69172	5.01269	5.61943	6.15116	5.92099	5.78989	7.07304
ENSMUSG00000009731	Kcnd1	X	protein_coding	5287	-0.497622	0.708273	0.0316304	0.990959	-0.42605	0.744297	0.0717633	0.865869	0.429456	1.34673	0.0694779	0.900099	-0.0681662	0.95385	0.78559	1	0.211376	0.407947	0.313878	0.268655	0.256427	0.17666	0.236417	0.330834	0.349983	0.18597	0.183397	0.280564
ENSMUSG00000096842	Gm10736	13	processed_pseudogene	78	-0.585621	0.666363	0.0316381	0.990959	0.330724	1.25764	0.226627	0.970093	0.0718328	1.05105	0.77758	1	-0.513788	0.700381	0.0688251	0.909005	14.7046	19.8897	9.5372	22.6246	11.435	21.0584	13.2889	30.8339	14.8266	9.56273	15.5388	12.9317
ENSMUSG00000085456	Gm15398	10	lincRNA	1910	-1.07021	0.476248	0.0317016	0.990959	0.38253	1.30363	0.415563	0.970093	0.131549	1.09547	0.759875	1	-0.938665	0.521715	0.0715645	0.92297	0.138577	0.198109	0.134819	0.202815	0.149433	0.252934	0.143652	0.13355	0.363291	0.0177509	0.0634569	0.217453
ENSMUSG00000036613	Eipr1	12	protein_coding	4998	-0.211454	0.863666	0.0317059	0.990959	-0.0581074	0.960523	0.565828	0.971034	0.203475	1.15147	0.0445556	0.824542	-0.00797918	0.994485	0.937382	1	1.98885	1.86999	2.02651	1.86015	1.87737	1.93963	2.11049	2.0925	2.31388	1.62127	1.98246	2.01815
ENSMUSG00000068747	Sort1	3	protein_coding	7569	-0.119966	0.920209	0.0318179	0.990959	0.0927917	1.06643	0.097901	0.934707	0.0410245	1.02884	0.456535	0.967472	-0.0789419	0.946752	0.15662	0.969628	12.4257	13.3028	13.4685	14.4098	13.0943	14.3014	15.1807	13.0325	14.7558	12.7886	12.8665	13.879
ENSMUSG00000050556	Kcnb1	2	protein_coding	11488	-0.184913	0.879702	0.0319268	0.990959	-0.0487556	0.96677	0.572881	0.971133	0.105687	1.07601	0.22158	0.967472	-0.0792259	0.946565	0.366746	0.969628	1.47455	1.30763	1.36732	1.39002	1.31367	1.31205	1.53652	1.27515	1.49492	1.22773	1.29506	1.26797
ENSMUSG00000031887	Tradd	8	protein_coding	1866	-0.374041	0.771618	0.0319563	0.990959	-0.271652	0.82837	0.136725	0.970093	0.383687	1.30467	0.0346923	0.765348	0.00964584	1.00671	0.958986	1	1.62333	1.37891	1.37998	1.52238	1.14717	1.01833	1.35603	1.62086	1.76632	1.23552	0.941822	1.46267
ENSMUSG00000035413	Tmem98	11	protein_coding	1633	-0.137833	0.908883	0.0320552	0.990959	-0.0876109	0.94108	0.171891	0.970093	0.0641346	1.04546	0.315882	0.967472	-0.0736982	0.950199	0.253802	0.969628	28.5807	27.5971	25.195	25.435	25.802	25.1857	27.1632	26.1529	26.5925	24.2292	24.0847	24.3257
ENSMUSG00000086938	X4930481A15Rik	19	antisense	2240	-4.52553	0.0434191	0.03218	0.990959	-1.05976	0.479711	0.444304	0.970093	1.2303	2.34615	0.36124	0.967472	-3.29523	0.101868	0.173313	0.969628	0	0.0506771	0.0510921	0	0.0477818	0	0.0272199	0.0488036	0.0387213	0	0	0
ENSMUSG00000117951	Gm50357	19	processed_pseudogene	256	-0.332994	0.793887	0.0321944	0.990959	0.202094	1.15037	0.209021	0.970093	0.10879	1.07832	0.475583	0.967472	-0.224204	0.856067	0.163931	0.969628	11.1433	10.3466	9.38818	11.2649	12.6821	11.5744	11.9087	11.9569	14.2301	9.668	11.0077	9.73444
ENSMUSG00000101724	Gm29453	1	sense_intronic	1279	-4.44688	0.0458516	0.032213	0.990959	2.64096	6.23745	0.110499	0.95988	-0.0364151	0.975075	0.97257	1	-4.4833	0.0447087	0.0337725	0.744525	0.0229938	0	0	0.134611	0.0557891	0.0251813	0.047672	0.113964	0.0452101	0	0	0
ENSMUSG00000039903	Eva1c	16	protein_coding	3806	4.58674	24.0296	0.0322482	0.990959	-0.993763	0.502166	0.550152	0.971034	-2.80128	0.14346	0.277644	0.967472	1.78546	3.44729	0.227436	0.969628	0.00772704	0	0.03007	0	0.0187478	0	0	0	0	0.0356324	0.0238839	0.0155895
ENSMUSG00000024184	Pdia2	17	protein_coding	1721	0.442755	1.3592	0.032281	0.990959	0.0673789	1.04781	0.757302	1	-0.133492	0.911622	0.545888	0.967472	0.309264	1.23908	0.136364	0.969628	0.922772	0.70357	0.997499	1.17546	0.580453	1.02927	0.655428	0.931645	0.957569	1.35932	0.880322	1.18943
ENSMUSG00000020930	Ccdc103	11	protein_coding	1890	-0.558678	0.678924	0.0323031	0.990959	0.0392041	1.02755	0.851792	1	-0.445826	0.734164	0.0511137	0.843761	-1.0045	0.498441	0.000135865	0.039904	0.684656	1.02105	0.75692	1.00203	0.849455	0.698668	0.661342	0.694096	0.489513	0.340836	0.60922	0.298238
ENSMUSG00000037736	Limch1	5	protein_coding	11703	0.194588	1.1444	0.0323039	0.990959	-0.150884	0.900699	0.110952	0.960785	0.0557204	1.03938	0.556427	0.967472	0.250308	1.18946	0.00869919	0.446674	1.12078	1.10578	0.992592	1.05186	0.990777	0.861382	1.09931	1.08047	0.84737	1.30078	1.21948	0.945547
ENSMUSG00000054520	Sh3bp2	5	protein_coding	4296	-0.297147	0.81386	0.0323667	0.990959	-0.0434807	0.970311	0.762037	1	0.236423	1.17807	0.0949531	0.958643	-0.0607241	0.958783	0.676789	1	0.944706	0.757482	0.885787	0.821562	0.880301	0.809671	1.01479	0.899126	1.04987	0.899693	0.684163	0.835589
ENSMUSG00000039546	Ajap1	4	protein_coding	3048	0.195018	1.14474	0.0324528	0.990959	-0.064091	0.956548	0.486442	0.970093	-0.0584987	0.960263	0.531457	0.967472	0.136519	1.09925	0.136883	0.969628	4.85327	5.33816	3.64216	4.75889	5.0683	3.43413	4.08084	4.75825	3.79421	5.23914	5.75594	3.59156
ENSMUSG00000101308	Gm28989	13	antisense	1613	-1.70188	0.307385	0.0324829	0.990959	-2.25694	0.209215	0.01983	0.57918	2.41252	5.32403	0.0110496	0.546699	0.710637	1.63653	0.554559	0.969905	0.109395	0.0938348	0.141905	0.0266843	0.0221185	0.0199671	0.170103	0.135549	0.0896214	0	0.0751412	0.0367847
ENSMUSG00000031812	Map1lc3b	8	protein_coding	7517	-0.138797	0.908276	0.0325193	0.990959	-0.0911798	0.938755	0.165666	0.970093	0.17511	1.12905	0.00905616	0.504019	0.0363127	1.02549	0.578205	0.982913	7.30044	6.33249	6.15471	6.55619	5.86629	6.13975	7.23121	6.44257	7.26547	6.30997	5.81667	6.87899
ENSMUSG00000082609	Gm15464	1	processed_pseudogene	431	-0.790114	0.578298	0.0325745	0.990959	0.438957	1.35562	0.235271	0.970093	0.116025	1.08374	0.729538	1	-0.674089	0.626728	0.0811927	0.962312	1.36469	0.526759	0.995763	1.19838	1.15889	1.64397	1.27321	1.9446	1.27454	0.786641	0.913942	0.825992
ENSMUSG00000040329	Il7	3	protein_coding	5664	-1.48081	0.358288	0.0325761	0.990959	0.1221	1.08832	0.844033	1	0.317305	1.246	0.583745	0.973149	-1.1635	0.446428	0.118462	0.969628	0.0207691	0.0267224	0.0454633	0.0455952	0.0125979	0.04549	0.0269123	0.0450354	0.0561495	0.0119718	0.0053497	0.026189
ENSMUSG00000037012	Hk1	10	protein_coding	8532	0.154659	1.11316	0.0326048	0.990959	0.0724935	1.05153	0.323014	0.970093	-0.053527	0.963578	0.463989	0.967472	0.101132	1.07261	0.162885	0.969628	3.31249	3.20202	3.89335	3.7987	3.69232	3.49927	3.45882	3.47658	3.63601	4.08106	3.80002	3.89091
ENSMUSG00000021681	Aggf1	13	protein_coding	3697	-0.123634	0.917872	0.0326096	0.990959	-0.0778731	0.947453	0.177178	0.970093	0.0816107	1.0582	0.157658	0.967472	-0.0420237	0.971292	0.465747	0.969628	19.8633	19.4158	19.8354	18.7093	17.6118	19.7057	19.6425	20.009	19.6526	17.2318	18.605	18.5528
ENSMUSG00000045294	Insig1	5	protein_coding	3093	0.126901	1.09195	0.0327104	0.990959	-0.0758483	0.948784	0.197764	0.970093	0.0167526	1.01168	0.774355	1	0.143653	1.1047	0.0167479	0.577624	110.41	85.3301	90.8762	104.62	93.1896	76.3053	105.021	96.1367	76.2944	117.464	111.788	75.4572
ENSMUSG00000059857	Ntng1	3	protein_coding	8243	0.612907	1.52934	0.0328482	0.990959	-0.0504107	0.965661	0.861886	1	-0.299732	0.812404	0.331387	0.967472	0.313176	1.24244	0.260881	0.969628	0.103465	0.123941	0.0728913	0.104432	0.0779071	0.101587	0.0665719	0.0574694	0.101716	0.11928	0.113954	0.118768
ENSMUSG00000032511	Scn5a	9	protein_coding	8764	0.761191	1.69489	0.0328746	0.990959	0.167456	1.12308	0.626058	0.995464	-0.626705	0.647654	0.0956715	0.961057	0.134486	1.0977	0.680631	1	0.0671134	0.0388578	0.0914108	0.103135	0.0651339	0.0624734	0.0626144	0.0457372	0.0395872	0.112189	0.100265	0.040621
ENSMUSG00000042269	Fam92b	8	protein_coding	1395	-4.48603	0.0446241	0.0328824	0.990959	-0.252797	0.839268	0.870222	1	1.18468	2.27313	0.377107	0.967472	-3.30135	0.101436	0.170247	0.969628	0	0.0813739	0.0205101	0	0.05115	0.0230874	0.0655618	0.0261219	0.0829014	0	0	0
ENSMUSG00000118653	AC159819.1	9	protein_coding	988	-0.208275	0.865572	0.0329307	0.990959	-0.222067	0.857336	0.0297811	0.661248	0.273739	1.20894	0.00779128	0.474794	0.0654642	1.04642	0.518568	0.969628	18.7528	13.9789	14.5375	13.2001	15.9969	11.6701	16.138	17.2611	15.9776	13.4519	14.905	14.2629
ENSMUSG00000118240	Gm1859	18	processed_pseudogene	495	0.846129	1.79767	0.0329813	0.990959	0.331692	1.25849	0.33372	0.970093	-1.07495	0.474689	0.00741489	0.464041	-0.228816	0.853335	0.495954	0.969628	1.72296	0.687979	1.04042	0.869532	1.36942	2.017	0.677472	0.809779	0.642486	1.71233	1.3467	0.77913
ENSMUSG00000099851	Gm29542	12	antisense	704	-2.27178	0.207075	0.0330991	0.990959	-0.295189	0.814966	0.775132	1	1.11182	2.16119	0.224722	0.967472	-1.15995	0.447528	0.373987	0.969628	0.125323	0.268742	0.0406415	0.061139	0.152033	0.0914969	0.519652	0.103523	0.082136	0.0481594	0	0.0842809
ENSMUSG00000056608	Chd9	8	protein_coding	23148	0.145246	1.10592	0.0331864	0.990959	0.135894	1.09877	0.0504924	0.79855	-0.121282	0.91937	0.0794832	0.93526	0.0239644	1.01675	0.721236	1	1.31495	1.5758	1.67482	1.61584	1.74779	1.65431	1.43555	1.58681	1.58498	1.6624	1.74359	1.69045
ENSMUSG00000097392	Thoc2l	5	protein_coding	11101	0.128938	1.09349	0.0332153	0.990959	0.0482886	1.03404	0.416348	0.970093	-0.193618	0.87441	0.00201134	0.267553	-0.0646809	0.956157	0.27738	0.969628	7.83112	9.59862	10.0441	9.41407	8.96025	9.97454	8.28272	7.81256	8.66757	9.28159	8.52164	9.28944
ENSMUSG00000028339	Col15a1	4	protein_coding	6349	1.2907	2.44648	0.0332525	0.990959	-1.17333	0.443397	0.0457795	0.779786	-0.257228	0.836694	0.723522	1	1.03348	2.04695	0.0815431	0.964087	0.0277925	0.0715178	0.0675971	0	0.050574	0.020291	0.019207	0.011479	0.0273226	0.0373806	0.0429526	0.0700902
ENSMUSG00000113495	Gm19792	13	lincRNA	2021	3.07279	8.41397	0.0332605	0.990959	-0.0777157	0.947557	0.952067	1	-1.86346	0.274816	0.287622	0.967472	1.20933	2.3123	0.272541	0.969628	0.0145518	0.0187228	0.0424714	0.0425946	0	0.0318722	0	0	0.0143057	0.0335519	0.0149929	0.117434
ENSMUSG00000031458	Coprs	8	protein_coding	2732	-0.206328	0.86674	0.0332695	0.990959	-0.182628	0.881096	0.0660162	0.851898	0.188415	1.13951	0.0580673	0.863383	-0.017913	0.98766	0.857641	1	4.05828	4.09967	3.8435	3.3715	3.61734	3.54842	4.10649	3.93478	3.97909	3.32589	3.38276	3.70293
ENSMUSG00000088632	Gm22314	8	misc_RNA	281	-1.56046	0.339042	0.0332838	0.990959	-0.254299	0.838395	0.743762	1	1.02363	2.03303	0.140352	0.967472	-0.536835	0.689281	0.543049	0.969628	0.104659	0.807947	0.712744	0.765869	0.25393	0.343846	1.08492	1.03744	0.617335	0.603278	0.215663	0.105576
ENSMUSG00000025499	Hras	7	protein_coding	3733	-0.158264	0.896103	0.0334974	0.990959	-0.0581938	0.960466	0.440344	0.970093	0.161235	1.11824	0.0344348	0.764481	0.00297145	1.00206	0.96855	1	7.99631	7.96715	6.35387	6.77969	7.55976	6.96249	8.19935	7.86785	7.76818	7.03878	7.62184	6.74717
ENSMUSG00000078876	Gm14408	2	protein_coding	408	-1.25507	0.418973	0.0335223	0.990959	0.603121	1.519	0.426281	0.970093	1.00528	2.00733	0.0890005	0.953875	-0.249794	0.841016	0.726657	1	0.0720811	0.370969	0.420759	0.843957	0.349776	0.157877	1.19554	0.893138	0.566899	0.830986	0.222799	0.0727129
ENSMUSG00000103160	C130012C08Rik	14	TEC	3665	-4.27461	0.051667	0.0335567	0.990959	0.492714	1.40709	0.703466	1	0.264211	1.20098	0.818251	1	-4.0104	0.0620509	0.0576316	0.873551	0.0160486	0.0103244	0.00780671	0.011744	0.0292036	0.00878769	0.0249546	0.0198854	0.0157773	0	0	0
ENSMUSG00000054823	Nsd3	8	protein_coding	16513	0.111218	1.08014	0.0335586	0.990959	0.0757663	1.05392	0.145894	0.970093	-0.100332	0.932819	0.0563373	0.859025	0.0108868	1.00757	0.832047	1	7.24141	7.92845	7.56311	8.32008	8.08909	7.57339	7.63218	7.71259	7.02268	8.35851	8.38576	7.42884
ENSMUSG00000113566	Gm40977	13	lincRNA	1175	2.43147	5.39444	0.0335659	0.990959	-1.67289	0.313624	0.396657	0.970093	1.27479	2.41963	0.540418	0.967472	3.70626	13.0526	0.0100587	0.474512	0	0.0644066	0.0487006	0	0.0303635	0	0	0	0.0738175	0.086564	0.438393	0
ENSMUSG00000103532	Gm4430.1	2	TEC	1041	0.730116	1.65877	0.0335811	0.990959	0.750672	1.68258	0.077405	0.878077	-0.202047	0.869316	0.597463	0.978864	0.528069	1.442	0.121286	0.969628	0.169505	0.327137	0.357301	0.661546	0.548351	0.278446	0.52714	0.420058	0.305505	0.749085	0.931433	0.427476
ENSMUSG00000020411	Nipal4	11	protein_coding	3444	-0.85779	0.551797	0.0336079	0.990959	-0.034016	0.976698	0.929685	1	0.280497	1.21461	0.450498	0.967472	-0.577293	0.67022	0.180284	0.969628	0.0853923	0.131843	0.191076	0.0874834	0.0621552	0.23379	0.123928	0.126969	0.226661	0.0984443	0.0175962	0.146439
ENSMUSG00000003779	Kif20a	18	protein_coding	4338	-0.113098	0.9246	0.0336659	0.990959	0.00559249	1.00388	0.915126	1	0.0339366	1.0238	0.517968	0.967472	-0.0791619	0.946607	0.136641	0.969628	23.572	26.0371	23.7243	24.3586	24.9197	24.2777	24.1543	25.0746	26.0194	22.3527	23.3716	23.8744
ENSMUSG00000091515	Zfp422.ps	17	unprocessed_pseudogene	707	-1.9043	0.267145	0.0337485	0.990959	0.669891	1.59095	0.365924	0.970093	-0.00235974	0.998366	0.997255	1	-1.90666	0.266709	0.03831	0.771873	0.0831941	0.160561	0.202345	0.182639	0.151388	0.364434	0.172482	0.154625	0.368044	0.0959101	0.0428581	0.0419616
ENSMUSG00000087794	Gm25966	2	rRNA	117	2.13848	4.40296	0.0338032	0.990959	0.250348	1.18949	0.760295	1	-1.84529	0.278299	0.0869408	0.950794	0.293184	1.22534	0.699124	1	0.754079	0	1.7118	0.735758	0.304933	1.92691	0.260566	0	0.49422	1.15912	0.25898	2.28207
ENSMUSG00000026700	Tnfsf4	1	protein_coding	1842	-0.637016	0.643042	0.0339057	0.990959	0.0609555	1.04316	0.851046	1	0.479424	1.39419	0.111076	0.967472	-0.157592	0.89652	0.630313	1	0.271419	0.534099	0.248526	0.210302	0.44548	0.402149	0.364114	0.494572	0.612141	0.202468	0.296098	0.450962
ENSMUSG00000039195	X1110008P14Rik	2	protein_coding	2694	-0.334803	0.792892	0.0339175	0.990959	-0.353695	0.782577	0.0338677	0.6943	0.395651	1.31554	0.017594	0.625892	0.0608481	1.04308	0.719894	1	1.43006	1.15174	1.20011	0.878731	0.993238	1.09986	1.07505	1.54201	1.34149	0.868371	1.10225	1.13426
ENSMUSG00000098137	Gm33962	6	transcribed_unprocessed_pseudogene	2719	-4.45697	0.0455322	0.0339708	0.990959	-1.14947	0.45079	0.391691	0.970093	1.15316	2.22401	0.389941	0.967472	-3.30381	0.101264	0.169296	0.969628	0.0324484	0.0139165	0.0420913	0	0.0393642	0	0.0224246	0.026804	0.0425331	0	0	0
ENSMUSG00000040009	Gnaz	10	protein_coding	3612	0.238057	1.1794	0.0340896	0.990959	-0.0421735	0.971191	0.706849	1	-0.143042	0.905608	0.217401	0.967472	0.0950154	1.06808	0.392893	0.969628	2.06808	2.27327	1.94071	2.00195	2.24217	1.84574	1.91594	1.88657	1.70494	2.38418	2.4915	1.67554
ENSMUSG00000066626	Gm5121	9	processed_pseudogene	627	-1.33593	0.396136	0.0341016	0.990959	-0.146459	0.903465	0.823139	1	0.798224	1.73896	0.178963	0.967472	-0.537709	0.688864	0.460902	0.969628	0.187618	0.482793	0.319428	0.274589	0.0569013	0.513667	0.632091	0.697417	0.230557	0.162221	0.338285	0.0946311
ENSMUSG00000113015	Gm6296	13	processed_pseudogene	943	-0.493479	0.71031	0.0342345	0.990959	0.142129	1.10353	0.544478	0.971034	0.136539	1.09926	0.542244	0.967472	-0.35694	0.780819	0.141794	0.969628	1.68408	1.52479	1.06194	1.59752	1.70251	1.46861	1.19617	2.8982	1.2877	1.36624	1.57448	0.817962
ENSMUSG00000022376	Adcy8	15	protein_coding	8152	-0.796739	0.575649	0.0342667	0.990959	0.00183295	1.00127	0.996045	1	0.293161	1.22532	0.40522	0.967472	-0.503578	0.705355	0.209834	0.969628	0.0649367	0.041775	0.0772148	0.0422393	0.0962827	0.0513604	0.0486164	0.0670511	0.113491	0.0415901	0.0408866	0.050949
ENSMUSG00000032557	Uba5	9	protein_coding	5832	0.120436	1.08706	0.0342708	0.990959	-0.0433712	0.970385	0.443421	0.970093	-0.025055	0.982783	0.658471	1	0.0953812	1.06835	0.0942982	0.969628	12.7631	13.145	12.1815	11.9634	12.1065	12.8176	11.9185	12.4716	11.9227	13.3303	13.0617	13.0683
ENSMUSG00000114558	Gm9570	14	processed_pseudogene	2372	-1.43952	0.368689	0.0343327	0.990959	0.372313	1.29443	0.653152	1	1.07545	2.10738	0.105151	0.967472	-0.364073	0.776968	0.659739	1	0.0495938	0.0159523	0.0482489	0.0544374	0.0150409	0.0814677	0.128525	0.122901	0.0853217	0.028587	0.0510973	0.0375213
ENSMUSG00000000295	Hddc2	10	protein_coding	3508	-0.172379	0.887378	0.0343449	0.990959	-0.123515	0.917948	0.129914	0.970093	0.0824947	1.05885	0.31097	0.967472	-0.0898839	0.939598	0.277767	0.969628	5.70912	5.24222	5.32593	4.99374	5.09528	4.84756	5.69227	5.27695	4.89557	4.9194	4.84569	4.31303
ENSMUSG00000036885	Arhgef26	3	protein_coding	10116	0.17975	1.13269	0.0344403	0.990959	-0.13188	0.912641	0.143351	0.970093	0.145088	1.1058	0.107694	0.967472	0.324838	1.25252	0.000456038	0.0901861	1.3751	1.4962	1.34347	1.22114	1.49184	1.1557	1.31396	1.6318	1.33184	1.57187	1.8541	1.42234
ENSMUSG00000063415	Cyp26b1	6	protein_coding	5352	-0.709702	0.611446	0.0344579	0.990959	0.560904	1.47519	0.0812539	0.88379	-0.128498	0.914783	0.663961	1	-0.8382	0.559341	0.0143703	0.551143	0.115394	0.0565603	0.192455	0.233224	0.113324	0.216638	0.108228	0.163408	0.237691	0.133032	0.118893	0.0609745
ENSMUSG00000028736	Pax7	4	protein_coding	5860	-0.603671	0.658077	0.0344821	0.990959	0.563724	1.47808	0.0445834	0.774011	-0.129596	0.914088	0.613196	0.986594	-0.733267	0.60154	0.011729	0.499547	0.115428	0.148514	0.112298	0.205661	0.14003	0.20885	0.124858	0.161679	0.212152	0.0694284	0.108586	0.146816
ENSMUSG00000091144	Phf11c	14	protein_coding	3459	0.216734	1.1621	0.0344855	0.990959	0.0183767	1.01282	0.854958	1	-0.218177	0.859651	0.0389335	0.790662	-0.00144285	0.999	0.988499	1	2.98427	2.51603	2.8868	3.07353	2.43417	2.99816	2.38849	2.42301	2.51589	3.03854	2.37395	3.07904
ENSMUSG00000042111	Ccdc115	1	protein_coding	2543	0.168536	1.12392	0.034582	0.990959	0.00483052	1.00335	0.951717	1	-0.0968705	0.935059	0.232956	0.967472	0.0716659	1.05093	0.365841	0.969628	7.99123	7.63324	7.29072	7.39649	7.56192	7.92824	7.6845	6.76355	7.00343	7.99942	7.98327	8.13126
ENSMUSG00000095936	Zscan4e	7	protein_coding	1793	1.27206	2.41507	0.0345855	0.990959	0.0497134	1.03506	0.918244	1	-1.32597	0.398881	0.0302188	0.734919	-0.0539058	0.963325	0.912175	1	0.0820109	0.0211037	0.382977	0.0960219	0.039796	0.377214	0.0510088	0.040647	0.112874	0	0.0168994	0.463286
ENSMUSG00000078789	Dph1	11	protein_coding	2690	-0.274267	0.82687	0.0346127	0.990959	-0.114747	0.923544	0.379924	0.970093	0.165793	1.12178	0.203519	0.967472	-0.108474	0.927569	0.419739	0.969628	1.62898	1.77238	2.07407	1.47206	1.79049	1.8079	1.80198	1.89651	1.98836	1.24778	1.52067	1.91897
ENSMUSG00000062372	Otof	5	protein_coding	7904	4.42758	21.5197	0.0347149	0.990959	0.934017	1.91059	0.464555	0.970093	-4.43362	0.046275	0.0379222	0.788753	-0.00603749	0.995824	0.996179	1	0.00372079	0.00478731	0.00723977	0.0163367	0.0135414	0.00407476	0	0	0	0	0.00383359	0.0262738
ENSMUSG00000110411	Gm45457	8	TEC	3089	1.6458	3.12921	0.0348774	0.990959	0.619544	1.53639	0.513059	0.970093	-0.611817	0.654372	0.518182	0.967472	1.03398	2.04767	0.155492	0.969628	0.0190412	0.0367487	0.00926241	0.0696695	0.0230995	0.0104263	0.0197386	0.0353901	0.00935962	0.0878063	0.0784738	0.0384161
ENSMUSG00000046417	Lrrc75a	11	protein_coding	2089	-0.178331	0.883725	0.0350011	0.990959	0.0727233	1.0517	0.399393	0.970093	0.109526	1.07887	0.197715	0.967472	-0.0688049	0.953427	0.423579	0.969628	8.61578	8.98424	7.62884	9.00396	9.70062	7.80119	9.70481	10.3442	8.59467	10.1112	8.77545	6.58948
ENSMUSG00000026586	Prrx1	1	protein_coding	11066	2.66602	6.34677	0.035037	0.990959	1.51966	2.86724	0.153599	0.970093	-2.68694	0.155293	0.0383409	0.788753	-0.0209127	0.985609	0.979672	1	0	0	0.0129277	0.0116687	0.0193442	0.0116417	0	0.00658595	0	0.0245106	0.0109527	0.00804271
ENSMUSG00000060989	Gm11847	4	processed_pseudogene	1119	0.105202	1.07564	0.0350963	0.990959	-0.108028	0.927855	0.0317001	0.675539	-0.00537822	0.996279	0.912972	1	0.0998233	1.07164	0.0462288	0.82472	196.166	179.861	184.991	170.244	187.377	164.143	173.872	181.972	164.041	186.276	197.97	175.005
ENSMUSG00000081478	AA623943	11	unprocessed_pseudogene	354	4.53937	23.2535	0.0351041	0.990959	-3.9125	0.0664079	0.113129	0.965156	0.102147	1.07337	0.999998	1	4.64152	24.9596	0.0392103	0.77594	0	0.320668	0.161647	0	0	0	0	0	0	0	0.17119	0.586633
ENSMUSG00000113389	Gm9512	13	processed_pseudogene	497	-0.58715	0.665657	0.0351137	0.990959	0.0106818	1.00743	0.969778	1	0.271259	1.20686	0.316312	0.967472	-0.315891	0.803355	0.286465	0.969628	1.59768	2.28404	1.32408	2.16508	1.72284	1.36085	1.90156	2.9328	1.51249	1.50079	1.15838	1.4923
ENSMUSG00000029171	Pgm2	5	protein_coding	2590	0.127051	1.09206	0.0351676	0.990959	0.00381153	1.00265	0.949387	1	-0.0454881	0.968962	0.451481	0.967472	0.0815624	1.05816	0.175487	0.969628	19.5985	21.6076	20.6688	20.8728	20.4833	20.6671	19.7513	21.0339	19.3341	21.0887	23.1876	21.351
ENSMUSG00000082454	Gm12183	11	processed_pseudogene	1848	-0.17573	0.885319	0.0351906	0.990959	0.136952	1.09958	0.101953	0.946924	-0.0406377	0.972225	0.61947	0.989231	-0.216368	0.86073	0.0117809	0.499547	8.80045	10.504	9.15013	11.1331	10.5796	9.62024	9.99711	11.4368	9.04278	9.11818	9.7559	8.05886
ENSMUSG00000068240	Gm11808	4	protein_coding	504	-0.199719	0.87072	0.0352315	0.990959	0.0122409	1.00852	0.900082	1	0.187681	1.13893	0.0534187	0.850078	-0.0120377	0.991691	0.901436	1	35.6527	28.0788	26.9653	32.8792	31.0051	28.181	30.6677	37.5969	36.3693	29.9353	29.5191	31.3739
ENSMUSG00000033088	Triobp	15	protein_coding	12302	-0.182448	0.881206	0.0352405	0.990959	-0.0698784	0.952718	0.433701	0.970093	0.210276	1.15691	0.0195935	0.642234	0.0278276	1.01948	0.755143	1	1.27419	1.15651	1.08846	1.15809	1.12234	1.07077	1.27377	1.29445	1.3067	1.24846	1.15764	1.02008
ENSMUSG00000023433	Cela3b	4	protein_coding	1665	0.512279	1.4263	0.0352721	0.990959	0.103747	1.07456	0.692221	1	-0.134173	0.911192	0.61121	0.985642	0.378107	1.29964	0.123066	0.969628	0.741851	0.568151	0.532708	0.749678	0.599975	0.618991	0.457751	0.590919	0.746673	1.24214	0.618753	0.730535
ENSMUSG00000032648	Pygm	19	protein_coding	3218	0.521878	1.43582	0.0352874	0.990959	-0.120128	0.920106	0.619358	0.993491	-0.3265	0.797469	0.212873	0.967472	0.195379	1.14502	0.412599	0.969628	0.319863	0.376272	0.355644	0.387885	0.288255	0.300251	0.28421	0.2378	0.242579	0.32661	0.42372	0.350323
ENSMUSG00000105572	Gm43300	3	TEC	2043	0.311365	1.24088	0.0353774	0.990959	0.223065	1.16721	0.125517	0.970093	-0.399204	0.758277	0.00918974	0.506331	-0.0878388	0.940931	0.532342	0.969628	1.78499	1.64839	1.7786	2.40175	2.20035	1.59222	1.537	1.64096	1.47177	2.15739	2.04674	1.58281
ENSMUSG00000027254	Map1a	2	protein_coding	12166	0.213633	1.1596	0.0354317	0.990959	0.191721	1.14213	0.0603971	0.833172	-0.279222	0.824035	0.0078892	0.476651	-0.0655886	0.955555	0.506001	0.969628	1.21108	1.31251	1.2676	1.54252	1.75952	1.08009	1.43084	1.1322	1.01474	1.60241	1.51429	1.0705
ENSMUSG00000098056	Gm8100	8	processed_pseudogene	988	4.30811	19.8094	0.0354323	0.990959	1.5886	3.00757	0.206918	0.970093	-4.69958	0.0384846	0.018472	0.631797	-0.391462	0.762357	0.708173	1	0.0297663	0	0.0579182	0.0871292	0.0361104	0.16299	0	0	0	0.137264	0.0306687	0.0600544
ENSMUSG00000021022	Ppp2r3c	12	protein_coding	5923	0.134124	1.09743	0.0354599	0.990959	-0.137997	0.90878	0.0330863	0.687786	-0.0211348	0.985457	0.741212	1	0.112989	1.08147	0.0787364	0.955049	8.44587	8.20918	8.26997	7.36863	7.20409	8.05308	7.34491	7.43197	7.55135	8.18555	8.51263	7.80865
ENSMUSG00000055202	Zfp811	17	protein_coding	3555	-1.557	0.339856	0.0355612	0.990959	-0.763505	0.589064	0.254043	0.970093	0.783073	1.72079	0.24179	0.967472	-0.773931	0.584822	0.370176	0.969628	0.115816	0.0638631	0.0402413	0.0121074	0.0100358	0.0905961	0.0943316	0.0205007	0.0975928	0.0190741	0	0.0500707
ENSMUSG00000094090	Gm8494	5	processed_pseudogene	1233	-0.224036	0.856167	0.0355949	0.990959	0.0629307	1.04459	0.534453	0.970093	-0.152408	0.899748	0.140537	0.967472	-0.376443	0.770334	0.00072445	0.114874	11.3295	10.741	8.91066	10.6121	12.5289	9.29899	8.38186	11.2601	9.56695	9.81655	8.52744	6.78512
ENSMUSG00000118243	Gm50203	19	antisense	833	1.42823	2.69116	0.0356223	0.990959	-0.354834	0.781959	0.495095	0.970093	-1.37753	0.384878	0.0505411	0.841084	0.0507018	1.03577	0.925825	1	0.317745	0.408823	0.446519	0.206683	0.0428297	0.61862	0.0365981	0.174982	0.138833	0.325611	0.254628	0.356145
ENSMUSG00000043004	Gng2	14	protein_coding	4390	-2.19373	0.218586	0.0356545	0.990959	-2.7307	0.150653	0.0571052	0.821485	3.30856	9.90774	0.01263	0.568412	1.11483	2.16569	0.530913	0.969628	0.0401947	0.00861933	0.0195523	0	0.0081269	0	0.0277779	0.0415035	0.0395151	0.00772306	0.00690221	0.00675783
ENSMUSG00000089648	Gm15790	1	processed_pseudogene	1251	-0.403714	0.75591	0.035657	0.990959	0.2091	1.15597	0.264695	0.970093	-0.0445682	0.96958	0.806026	1	-0.448282	0.732915	0.0231596	0.648119	1.33998	1.69383	1.09781	1.54827	1.93928	1.28725	1.38906	1.77685	1.43288	1.13827	1.38061	0.972295
ENSMUSG00000026896	Ifih1	2	protein_coding	8165	-0.229257	0.853074	0.03566	0.990959	-0.154314	0.89856	0.148948	0.970093	0.0426499	1.03	0.691581	1	-0.186607	0.87867	0.0957891	0.969628	0.976101	1.10296	1.53483	1.07012	1.00499	1.17941	1.00065	0.968461	1.36327	0.855391	0.760764	1.23173
ENSMUSG00000087440	X4930577N17Rik	3	TEC	1625	0.526723	1.44065	0.0356716	0.990959	0.0429682	1.03023	0.868212	1	-0.235439	0.849426	0.380453	0.967472	0.291284	1.22373	0.235888	0.969628	0.524839	0.582136	0.545821	0.529746	0.570834	0.594589	0.506541	0.583041	0.37363	0.709381	0.76451	0.620722
ENSMUSG00000110887	Cbx3.ps8	9	processed_pseudogene	548	-1.30588	0.404474	0.0357106	0.990959	0.824487	1.77091	0.176046	0.970093	0.107844	1.07762	0.834847	1	-1.19804	0.435868	0.0645385	0.898222	0.268331	0.345245	0.208844	0.628348	0.260417	0.587717	0.389423	0.797957	0.422071	0.123738	0.331759	0.16241
ENSMUSG00000107785	Gm45083	6	lincRNA	712	0.485844	1.4004	0.0357568	0.990959	-0.0462084	0.968478	0.847531	1	-0.144761	0.904529	0.56035	0.967472	0.341082	1.26671	0.140597	0.969628	1.19784	1.75377	2.1298	1.87401	0.952058	2.08078	1.32735	1.2795	1.78669	2.04759	1.82996	2.29168
ENSMUSG00000085396	Firre	X	processed_transcript	8247	0.130179	1.09443	0.0357767	0.990959	0.0377766	1.02653	0.535336	0.970172	-0.176715	0.884715	0.00574307	0.409553	-0.0465356	0.968259	0.444936	0.969628	5.53805	5.57466	6.1199	5.63662	5.57631	6.45934	5.14573	4.88695	5.60569	5.66509	5.30179	6.15856
ENSMUSG00000082088	Gm15753	5	unprocessed_pseudogene	1062	3.05955	8.33715	0.0358014	0.990959	-0.897895	0.536669	0.439923	0.970093	-1.84598	0.278167	0.296598	0.967472	1.21358	2.31912	0.275605	0.969628	0.0276922	0.0356298	0.188589	0.0810581	0.0335943	0.0303266	0.0287064	0	0	0.0319249	0.0285317	0.251414
ENSMUSG00000057789	Bak1	17	protein_coding	2407	-0.145977	0.903767	0.035805	0.990959	0.0114652	1.00798	0.870137	1	0.146821	1.10713	0.0382538	0.788753	0.000844028	1.00059	0.990367	1	18.9015	16.5378	15.334	16.8448	17.0752	17.1271	17.8839	19.7869	18.9903	18.1283	15.8238	17.2553
ENSMUSG00000067229	Cyp2c66	19	protein_coding	1946	-2.53984	0.171961	0.0358473	0.990959	-0.341572	0.789181	0.76409	1	1.19708	2.29276	0.229318	0.967472	-1.34276	0.394266	0.359487	0.969628	0.0302252	0	0.0735138	0	0.0366671	0.0496509	0.0156661	0.112354	0.0891425	0	0.0155708	0.015245
ENSMUSG00000090248	Gm14027	2	processed_transcript	622	-0.86307	0.549781	0.0358474	0.990959	0.972	1.96156	0.0244172	0.623332	-0.0213255	0.985327	0.952734	1	-0.884396	0.541714	0.0366372	0.761602	0.378252	0.790845	0.413994	1.31478	0.344152	1.34627	0.931252	0.820194	1.16205	0.436067	0.779439	0.381567
ENSMUSG00000074923	Pak6	2	protein_coding	5211	0.354599	1.27863	0.0358873	0.990959	0.291434	1.22386	0.103909	0.947583	-0.221218	0.857841	0.209891	0.967472	0.133381	1.09686	0.420028	0.969628	0.485355	0.334022	0.461212	0.495588	0.56826	0.525348	0.444628	0.517475	0.416118	0.513996	0.517513	0.705947
ENSMUSG00000034520	Gjc1	11	protein_coding	5003	-0.400341	0.757679	0.0359317	0.990959	-0.547491	0.684209	0.0125041	0.47534	0.737975	1.66783	0.000745727	0.164725	0.337634	1.26368	0.127949	0.969628	0.405602	0.317656	0.320258	0.249493	0.221065	0.238188	0.450926	0.407884	0.340956	0.338839	0.24226	0.32021
ENSMUSG00000109059	Gm9354	7	processed_pseudogene	468	-0.586951	0.665749	0.0359679	0.990959	-0.199659	0.870756	0.483033	0.970093	0.381376	1.30258	0.170394	0.967472	-0.205575	0.867193	0.49526	0.969628	1.69668	2.34472	1.58953	1.47152	1.52466	1.85809	1.8891	3.1924	1.42088	1.23156	1.87761	1.14103
ENSMUSG00000106491	Gm42446	5	TEC	3284	1.5548	2.93793	0.0359797	0.990959	1.462	2.75489	0.127258	0.970093	-0.8076	0.571332	0.347122	0.967472	0.747198	1.67853	0.263974	0.969628	0	0.0115222	0.0348497	0.0393196	0.0434557	0.0490361	0.0556996	0.0110962	0.00880386	0.113565	0.0553606	0.0632363
ENSMUSG00000053317	Sec61b	4	protein_coding	1271	0.140647	1.1024	0.0359798	0.990959	-0.0729148	0.950715	0.28728	0.970093	0.120774	1.08732	0.0799439	0.936964	0.261421	1.19866	0.000284125	0.0663644	43.8244	38.1068	37.616	36.3367	40.0841	37.6296	38.4496	45.7006	40.2173	42.7871	51.0892	43.0881
ENSMUSG00000056300	Zfp981	4	protein_coding	3164	0.59368	1.50909	0.0359806	0.990959	-0.262145	0.833847	0.400166	0.970093	0.0800374	1.05705	0.802841	1	0.673717	1.59518	0.0235486	0.653458	0.158013	0.119592	0.397886	0.136036	0.146587	0.295196	0.12526	0.241859	0.255857	0.17145	0.239418	0.506324
ENSMUSG00000021379	Id4	13	protein_coding	3849	0.21868	1.16367	0.0360174	0.990959	-0.124175	0.917529	0.245295	0.970093	-0.0240489	0.983469	0.824358	1	0.194631	1.14443	0.0676659	0.905602	2.28457	2.41838	1.88068	1.9905	2.16899	1.86598	2.01974	2.31951	1.63	2.30785	2.6766	1.94234
ENSMUSG00000034203	Chchd4	6	protein_coding	5192	-0.16394	0.892584	0.036027	0.990959	0.0121111	1.00843	0.875827	1	0.0323674	1.02269	0.675103	1	-0.131573	0.912836	0.0965684	0.969628	6.65556	7.01827	5.93503	6.35016	6.48675	6.92275	6.31803	6.61142	7.23354	4.91063	6.75813	6.35963
ENSMUSG00000116289	Gm31342	15	lincRNA	411	1.51994	2.86779	0.0360428	0.990959	1.4887	2.80636	0.140609	0.970093	-0.561605	0.677548	0.514057	0.967472	0.958334	1.94306	0.151337	0.969628	0.071555	0.184131	0.0696146	0.209449	0.434028	0.313449	0	0.0886619	0.492416	0.329968	1.03214	0.505275
ENSMUSG00000053329	Gatd3a	10	protein_coding	2527	-0.171938	0.887649	0.0360769	0.990959	-0.155364	0.897906	0.0692287	0.861654	0.242878	1.18335	0.00511313	0.39499	0.07094	1.0504	0.403517	0.969628	6.93622	6.37885	6.60093	5.80818	5.77441	6.28334	6.96105	6.74869	7.44821	6.02414	6.12728	6.62133
ENSMUSG00000101589	Rbm6.ps1	1	processed_pseudogene	2870	-0.546625	0.68462	0.0361243	0.990959	0.307299	1.23739	0.222383	0.970093	-0.0459522	0.96865	0.84801	1	-0.592578	0.663157	0.02713	0.697445	0.327906	0.237317	0.388799	0.284946	0.385363	0.504986	0.382406	0.317422	0.453322	0.28352	0.274501	0.237748
ENSMUSG00000113237	Gm6109	13	processed_pseudogene	348	-1.12919	0.457172	0.0361529	0.990959	-0.108971	0.927249	0.837045	1	0.513043	1.42706	0.303318	0.967472	-0.616147	0.652411	0.301571	0.969628	1.18312	1.19606	0.493303	0.494734	0.717643	1.29568	1.75208	1.46598	0.581561	0	0.783638	0.852496
ENSMUSG00000022790	Igsf11	16	protein_coding	4493	0.126947	1.09198	0.0361938	0.990959	-0.148858	0.901964	0.0166306	0.533909	0.024224	1.01693	0.690626	1	0.151171	1.11047	0.014951	0.553922	13.3071	13.5843	12.4559	11.6202	11.9427	11.8276	12.6545	12.6117	10.8749	13.6281	13.724	12.0899
ENSMUSG00000034563	Ccpg1	9	protein_coding	7497	0.149828	1.10944	0.036195	0.990959	-0.115229	0.923236	0.117539	0.970093	0.0629106	1.04457	0.390996	0.967472	0.212738	1.15889	0.00455319	0.318301	3.86394	3.83083	3.46148	3.33564	3.7928	3.16613	3.72488	3.82044	3.23943	4.3053	4.23975	3.44273
ENSMUSG00000055188	Rbm3os	X	antisense	971	0.70348	1.62843	0.0361973	0.990959	0.0862899	1.06164	0.796745	1	-0.450456	0.731811	0.209757	0.967472	0.253024	1.1917	0.426604	0.969628	0.666324	0.467628	0.648254	0.531928	0.477654	0.82922	0.627935	0.300227	0.44663	1.0475	0.71773	0.519399
ENSMUSG00000105328	Gm43180	5	TEC	2886	4.23696	18.8562	0.0362722	0.990959	-1.07325	0.475248	0.33886	0.970093	-3.67143	0.0784858	0.0933943	0.956862	0.565539	1.47994	0.639343	1	0.0305708	0.0393335	0.0396557	0	0.0123621	0.0334791	0	0	0	0.0234957	0.0209984	0.0308387
ENSMUSG00000026509	Capn2	1	protein_coding	6345	0.113141	1.08158	0.0363861	0.990959	-0.0786766	0.946926	0.149117	0.970093	0.0635835	1.04506	0.242264	0.967472	0.176724	1.13031	0.00175634	0.184752	13.8262	13.591	12.2969	12.7871	13.3656	11.4716	13.5158	13.7318	12.0796	14.8121	14.3648	13.3302
ENSMUSG00000041144	Dnah7b	1	protein_coding	19984	-1.5446	0.342791	0.0364064	0.990959	0.190611	1.14125	0.786345	1	0.495225	1.40954	0.432527	0.967472	-1.04937	0.483178	0.197373	0.969628	0.0044149	0.00568038	0.0100221	0.00215381	0.00357057	0.0161163	0.0106787	0.0109408	0.011574	0.00339314	0.00303249	0.00445359
ENSMUSG00000027778	Ift80	3	protein_coding	12428	0.112407	1.08103	0.0364087	0.990959	-0.00332252	0.9977	0.949989	1	-0.0427559	0.970799	0.421955	0.967472	0.0696514	1.04946	0.191332	0.969628	11.1172	11.5849	11.0206	11.1934	11.7728	10.6976	11.4017	11.3648	9.97306	12.8764	12.4562	10.138
ENSMUSG00000081800	Gm14200	2	processed_pseudogene	192	-3.01108	0.124044	0.0364939	0.990959	0.259173	1.19679	0.849154	1	1.13426	2.19506	0.30441	0.967472	-1.87682	0.272283	0.281616	0.969628	0.153172	0.394155	0.149019	0.448352	0.185818	0.167744	0.952695	0.189792	0.602331	0	0	0.154515
ENSMUSG00000048832	Vps37c	19	protein_coding	2707	-0.20503	0.867521	0.0365336	0.990959	0.022353	1.01561	0.822328	1	0.115122	1.08307	0.242481	0.967472	-0.0899071	0.939583	0.371029	0.969628	4.11749	3.55045	3.58305	3.78425	3.91433	3.73586	4.1782	3.8365	4.34693	3.4067	3.53713	3.78096
ENSMUSG00000076137	Gm26384	17	miRNA	110	-0.363888	0.777068	0.0366408	0.990959	0.107396	1.07728	0.544317	0.971034	0.131076	1.09511	0.443033	0.967472	-0.232812	0.850975	0.198215	0.969628	23.5273	23.0473	22.109	27.7815	21.7306	25.4727	20.2318	35.4462	26.8092	20.6508	24.7915	18.0698
ENSMUSG00000027242	Wdr76	2	protein_coding	6305	0.109366	1.07875	0.0366819	0.990959	0.0785867	1.05598	0.133342	0.970093	-0.0711594	0.951873	0.173115	0.967472	0.0382071	1.02684	0.459105	0.969628	16.9225	18.3583	18.0609	18.6025	19.7596	18.0062	18.021	18.5697	17.0628	19.7779	19.5885	18.5059
ENSMUSG00000110926	Gm5917	9	processed_pseudogene	721	-0.774115	0.584747	0.0366903	0.990959	-0.0145688	0.989953	0.966152	1	0.124129	1.08985	0.713246	1	-0.649986	0.637286	0.0928249	0.969628	0.57105	0.94466	0.833347	0.716369	0.791725	0.804056	0.930232	0.960278	0.641595	0.282143	0.462285	0.699496
ENSMUSG00000037032	Apbb1	7	protein_coding	4408	-0.364188	0.776906	0.0367245	0.990959	-0.638832	0.642233	0.00184259	0.19246	0.784003	1.7219	0.000139956	0.0728361	0.419815	1.33776	0.0410928	0.791865	0.553756	0.540801	0.415413	0.322228	0.323749	0.314178	0.574038	0.504275	0.570629	0.423034	0.467433	0.397084
ENSMUSG00000036327	Qsox2	2	protein_coding	4644	0.135282	1.09831	0.0367845	0.990959	-0.0693662	0.953057	0.294351	0.970093	0.0886068	1.06334	0.181188	0.967472	0.223888	1.16788	0.00111133	0.142098	9.4674	9.1501	8.95806	9.51851	8.06653	8.71056	9.52531	8.28611	10.0606	10.6736	9.62392	10.3489
ENSMUSG00000103138	Gm2238	18	TEC	3669	-1.33376	0.396734	0.0368555	0.990959	-0.13397	0.91132	0.819358	1	0.420658	1.33854	0.452885	0.967472	-0.913097	0.531044	0.188338	0.969628	0.0400778	0.0618788	0.0857802	0.0703873	0.0486197	0.0614468	0.0498549	0.15891	0.0394002	0.0277222	0.05781	0.00808582
ENSMUSG00000037977	X6430571L13Rik	9	protein_coding	2912	-1.04799	0.483643	0.0368896	0.990959	-0.774217	0.584706	0.134729	0.970093	0.902986	1.86993	0.0763246	0.926768	-0.145	0.904379	0.806792	1	0.171688	0.129941	0.0687779	0.0295617	0.0735105	0.0995405	0.115161	0.150165	0.138999	0.0815005	0.0624327	0.050939
ENSMUSG00000060441	Trim5	7	protein_coding	3690	0.489315	1.40378	0.0369208	0.990959	0.197142	1.14642	0.377768	0.970093	-0.536581	0.689403	0.0263029	0.704833	-0.0472661	0.967769	0.827527	1	0.478197	0.358905	0.449721	0.338269	0.386744	0.724437	0.297427	0.345637	0.383925	0.349149	0.26277	0.80398
ENSMUSG00000021754	Map3k1	13	protein_coding	7447	-0.158824	0.895755	0.0369404	0.990959	0.0984946	1.07066	0.201302	0.970093	0.0491017	1.03462	0.515777	0.967472	-0.109722	0.926767	0.155199	0.969628	3.49102	2.66757	3.50393	3.97647	3.16193	3.27821	3.8727	3.29805	3.57176	3.46463	3.03129	3.11528
ENSMUSG00000029577	Ube3b	5	protein_coding	5294	-0.133555	0.911583	0.0370325	0.990959	0.0333606	1.02339	0.600643	0.98401	0.0476894	1.03361	0.452605	0.967472	-0.0858653	0.942219	0.181905	0.969628	9.82155	9.84211	10.2956	10.2361	10.4861	9.9407	10.999	9.62281	11.0208	8.96598	9.35807	10.5409
ENSMUSG00000068699	Flnc	6	protein_coding	9402	-1.9119	0.265743	0.0370395	0.990959	1.76156	3.39064	0.0321415	0.679343	-0.370927	0.773286	0.562588	0.967472	-2.28283	0.205495	0.01033	0.479042	0.00938389	0.0160982	0	0.0274677	0.0493302	0.0102766	0.0194552	0.0232546	0.0215255	0	0.00322279	0.0126215
ENSMUSG00000002228	Ppm1j	3	protein_coding	1814	4.68636	25.7475	0.0370526	0.990959	-3.92386	0.0658871	0.122956	0.970093	-0.0950565	0.936236	0.999991	1	4.5913	24.1057	0.0529281	0.850981	0.0972738	0	0	0	0	0	0	0	0	0.0186903	0	0.130835
ENSMUSG00000021367	Edn1	13	protein_coding	2139	-3.03951	0.121623	0.0371024	0.990959	1.3484	2.54629	0.298342	0.970093	0.412297	1.3308	0.67382	1	-2.62721	0.161856	0.0979197	0.969628	0.013749	0.01769	0.0133762	0.0804896	0	0.045171	0.0427577	0.0681441	0.0540661	0	0.0141658	0
ENSMUSG00000107937	Gm44200	6	sense_intronic	662	0.395537	1.31543	0.0371484	0.990959	-0.162625	0.893398	0.384797	0.970093	-0.217433	0.860094	0.275617	0.967472	0.178104	1.1314	0.339322	0.969628	3.50955	2.85792	4.40843	2.9258	3.39525	3.35691	3.63809	2.53209	2.22735	3.48261	3.75326	3.76438
ENSMUSG00000041164	Zmiz2	11	protein_coding	4655	-0.171809	0.887729	0.0371505	0.990959	0.0706407	1.05018	0.401851	0.970093	0.115661	1.08347	0.164142	0.967472	-0.0561476	0.961829	0.502939	0.969628	4.1318	3.85298	3.4297	4.51223	3.67884	3.79841	4.25039	4.44639	4.2607	4.30449	3.74283	3.47972
ENSMUSG00000031591	Asah1	8	protein_coding	3390	0.113263	1.08167	0.0371536	0.990959	-0.0549924	0.962599	0.307256	0.970093	-0.0322351	0.977904	0.549527	0.967472	0.0810277	1.05777	0.134234	0.969628	40.6696	37.8165	38.3007	38.9027	35.2246	38.2018	40.9181	36.4723	32.818	40.8951	40.2132	37.7968
ENSMUSG00000089726	Mir17hg	14	lincRNA	3536	0.153196	1.11203	0.0371652	0.990959	-0.00806064	0.994428	0.91147	1	-0.145789	0.903885	0.051861	0.84635	0.00740694	1.00515	0.918406	1	9.01569	8.2077	8.18861	8.52072	7.3352	9.30867	8.3544	6.6264	7.8085	8.79247	7.68657	8.85979
ENSMUSG00000044339	Alkbh2	5	protein_coding	1115	0.275268	1.21022	0.0371785	0.990959	-0.206031	0.866919	0.128729	0.970093	-0.0335216	0.977032	0.80952	1	0.241747	1.18242	0.0741003	0.932194	4.82679	3.73298	4.61891	4.74811	3.61571	3.23513	4.238	3.49694	3.50054	4.74355	4.04915	4.73606
ENSMUSG00000031919	Tmed6	8	protein_coding	871	0.253246	1.19189	0.0371941	0.990959	0.190947	1.14151	0.154445	0.970093	0.0224955	1.01571	0.861208	1	0.275742	1.21062	0.0293241	0.721824	6.07766	5.12628	3.51486	6.5724	6.1032	4.14142	6.40526	6.61025	4.14924	8.60256	7.54908	4.35977
ENSMUSG00000080875	Gm7332	5	processed_pseudogene	454	-0.407692	0.753828	0.0371944	0.990959	0.094998	1.06806	0.641547	1	0.233195	1.17544	0.232009	0.967472	-0.174497	0.886076	0.397365	0.969628	6.413	3.83389	3.40314	5.68835	5.02937	4.18548	4.63337	7.14353	5.73143	4.48073	5.67304	3.00589
ENSMUSG00000020905	Usp43	11	protein_coding	4745	0.285279	1.21865	0.037245	0.990959	-0.251004	0.840312	0.0746052	0.869835	-0.0270331	0.981437	0.851483	1	0.258245	1.19602	0.0655633	0.903655	0.942083	1.19617	1.212	0.997808	1.02257	0.814505	0.976588	1.06747	0.743361	1.26471	1.14945	0.975349
ENSMUSG00000043013	Onecut1	9	protein_coding	4113	0.184665	1.13655	0.0373554	0.990959	0.16596	1.12191	0.0657421	0.851898	-0.179095	0.883257	0.047951	0.837021	0.00557019	1.00387	0.948953	1	5.29121	6.70667	7.38767	8.34047	6.54037	6.95349	7.07862	5.77654	6.29833	7.64968	7.13867	7.01099
ENSMUSG00000066607	Insyn1	9	protein_coding	2331	-4.44371	0.0459525	0.0373944	0.990959	0.483876	1.3985	0.731005	1	0.457554	1.37321	0.706433	1	-3.98616	0.0631024	0.0821833	0.965251	0.0126165	0.0486987	0	0.0369299	0	0.0414503	0.0261572	0.0312656	0.0496128	0	0	0
ENSMUSG00000111904	Gm2395	12	processed_pseudogene	424	1.3055	2.4717	0.0374237	0.990959	0.198641	1.14762	0.795795	1	-0.189641	0.876824	0.804775	1	1.11586	2.16725	0.07536	0.937308	0.277444	0	0.607321	0.710596	0.0841441	0.379798	0.143803	0.25783	0.545507	0.479777	1.14342	0.769659
ENSMUSG00000002500	Rpl3l	17	protein_coding	1643	0.658959	1.57894	0.0374401	0.990959	0.416188	1.3344	0.252124	0.970093	-0.198513	0.871448	0.569786	0.968047	0.460446	1.37597	0.144413	0.969628	0.304294	0.253334	0.296042	0.497745	0.542865	0.137217	0.408215	0.243969	0.334343	0.660338	0.4795	0.451413
ENSMUSG00000108030	X9530062K07Rik	6	bidirectional_promoter_lncRNA	787	-1.19227	0.437614	0.0374438	0.990959	0.228484	1.1716	0.642611	1	-0.00957081	0.993388	0.983661	1	-1.20184	0.434721	0.0432607	0.807121	0.411055	0.19232	0.436263	0.492219	0.0453331	0.654778	0.542322	0.324117	0.367368	0.301562	0.115505	0.113088
ENSMUSG00000058897	Col25a1	3	protein_coding	13028	0.433744	1.35073	0.0374661	0.990959	-0.46387	0.725039	0.0383255	0.725056	0.0958912	1.06873	0.680198	1	0.529635	1.44356	0.0173159	0.586334	0.142215	0.142317	0.0878464	0.112329	0.0958473	0.0593311	0.128703	0.0978969	0.0599187	0.187374	0.130245	0.0728692
ENSMUSG00000051243	Islr2	9	protein_coding	5921	-2.91593	0.1325	0.0375138	0.990959	-1.15558	0.448886	0.272889	0.970093	1.03314	2.04647	0.335965	0.967472	-1.88279	0.271158	0.258435	0.969628	0.0248346	0.0191719	0.0144967	0.00726935	0.012051	0.00543944	0.0257442	0.0123087	0.0146488	0	0.00511749	0
ENSMUSG00000085678	Gm16349	8	processed_transcript	394	-4.42696	0.0464891	0.0375311	0.990959	0.453411	1.36927	0.746181	1	0.486756	1.40129	0.686677	1	-3.94021	0.0651447	0.0846601	0.969628	0.0746424	0.0960377	0.145236	0.109243	0.181102	0.163487	0	0	0.587043	0	0	0
ENSMUSG00000031831	Dnaaf1	8	protein_coding	2821	1.20627	2.3074	0.0375611	0.990959	0.203624	1.15159	0.755357	1	-0.396644	0.759623	0.557346	0.967472	0.809623	1.75275	0.14616	0.969628	0.0729754	0.0402398	0.0507118	0.0610306	0.0379409	0.0913347	0.0540345	0.0775045	0.0204976	0.0841296	0.128893	0.126197
ENSMUSG00000089756	Zfp966	2	protein_coding	2988	0.601687	1.51749	0.0376234	0.990959	-0.169517	0.88914	0.53023	0.970093	-0.475092	0.719421	0.116873	0.967472	0.126595	1.09171	0.636934	1	0.383854	0.607853	0.315991	0.288098	0.489545	0.388035	0.153043	0.439037	0.251576	0.102121	0.527321	0.615578
ENSMUSG00000019893	Ros1	10	protein_coding	7776	-0.586224	0.666084	0.0376466	0.990959	0.368096	1.29065	0.168335	0.970093	-0.123048	0.918246	0.629229	0.992631	-0.709272	0.611629	0.0139061	0.540409	0.102115	0.0973222	0.13982	0.154986	0.155996	0.132539	0.164663	0.126528	0.115261	0.0741219	0.0584504	0.133531
ENSMUSG00000097388	Gm3200	7	processed_pseudogene	1002	-1.13026	0.456834	0.037652	0.990959	-0.0468154	0.968071	0.92014	1	0.068236	1.04843	0.883543	1	-1.06202	0.47896	0.0634873	0.896452	0.498957	0.264343	0.228436	0.429559	0.249241	0.257141	0.547657	0.0727346	0.34625	0.203019	0.0604804	0.177646
ENSMUSG00000029720	Gm20605	5	protein_coding	4464	-1.51551	0.349773	0.0376814	0.990959	0.415964	1.33419	0.463311	0.970093	-0.257991	0.836252	0.640676	0.998042	-1.7735	0.292498	0.0152187	0.553922	0.0527045	0.0593351	0.0256376	0.0867779	0.0399609	0.0505036	0.0819523	0.0163262	0.0453367	0.0151901	0.0135756	0.0199374
ENSMUSG00000028943	Espn	4	protein_coding	8272	0.247541	1.18718	0.0376996	0.990959	0.172628	1.12711	0.144449	0.970093	-0.303212	0.810446	0.01379	0.58698	-0.0556713	0.962147	0.628025	1	0.654168	0.695298	0.7817	0.723261	0.672828	0.988945	0.604418	0.572679	0.758447	0.74186	0.725282	0.835636
ENSMUSG00000051323	Pcdh19	X	protein_coding	10464	-0.695075	0.617677	0.0377068	0.990959	0.0232238	1.01623	0.95112	1	0.659325	1.57934	0.0563674	0.859025	-0.0357493	0.975525	0.924722	1	0.0702626	0.0325449	0.0437486	0.0287933	0.0715997	0.049246	0.0815763	0.0835781	0.0773636	0.0291607	0.0376442	0.0793838
ENSMUSG00000082778	Gm15191	X	processed_pseudogene	1000	-0.593278	0.662835	0.0377238	0.990959	-0.346741	0.786358	0.271494	0.970093	0.693396	1.61709	0.0228205	0.674251	0.100118	1.07186	0.758693	1	1.02932	0.491905	0.801124	0.731711	0.606511	0.547517	1.00605	0.838121	1.15647	0.508563	0.87872	0.593337
ENSMUSG00000074030	Exoc8	8	protein_coding	4598	0.213341	1.15937	0.0377611	0.990959	-0.0941412	0.93683	0.370087	0.970093	-0.0246581	0.983054	0.816592	1	0.188683	1.13972	0.0717742	0.924093	2.03395	2.03267	2.17792	1.64753	1.97861	2.17841	1.90953	1.69599	2.11903	2.28584	2.19446	2.19372
ENSMUSG00000048029	Eno4	19	protein_coding	2570	0.382148	1.30328	0.0377865	0.990959	0.200044	1.14873	0.27444	0.970093	-0.373261	0.772035	0.0506639	0.841084	0.00888656	1.00618	0.959625	1	0.961231	0.633102	0.61231	0.971372	0.874575	0.714316	0.711741	0.751487	0.528739	0.936654	0.872471	0.761873
ENSMUSG00000090231	Cfb	17	protein_coding	2825	0.913783	1.88398	0.0378197	0.990959	0.744853	1.6758	0.123912	0.970093	-0.608984	0.655658	0.196987	0.967472	0.304799	1.23525	0.448763	0.969628	0.0832824	0.0669715	0.081024	0.0761802	0.113662	0.193811	0.0323748	0.0773948	0.14328	0.132016	0.107259	0.241536
ENSMUSG00000027490	E2f1	2	protein_coding	3154	0.175528	1.12938	0.0379889	0.990959	-0.120447	0.919902	0.167388	0.970093	0.038004	1.02669	0.663367	1	0.213533	1.15952	0.0151974	0.553922	6.4618	4.9668	5.05284	5.21306	5.37306	4.57473	5.52889	4.95649	5.08754	6.49276	5.83149	5.31445
ENSMUSG00000083022	Rps15a.ps6	11	processed_pseudogene	393	-0.461844	0.726058	0.0380203	0.990959	0.256847	1.19486	0.214966	0.970093	-0.188035	0.877801	0.356911	0.967472	-0.649879	0.637334	0.00414149	0.305605	3.44229	4.3327	4.22258	4.59989	6.80861	3.27806	4.3441	4.35797	3.89906	2.24303	4.24055	2.71758
ENSMUSG00000064984	Snord73a	3	snoRNA	68	0.60639	1.52244	0.0381526	0.990959	0.0647774	1.04592	0.810575	1	-0.612708	0.653968	0.0427045	0.814746	-0.00631829	0.99563	0.981178	1	12.1096	14.4678	13.885	13.2923	9.96861	17.998	6.72491	6.96648	13.1804	15.9549	7.57517	17.8874
ENSMUSG00000116912	Gm5487	16	processed_pseudogene	2157	-0.312904	0.80502	0.0381776	0.990959	-0.0488895	0.96668	0.739611	1	0.0496682	1.03503	0.735622	1	-0.263236	0.833217	0.0908878	0.969628	1.56794	1.73669	1.6448	1.65622	1.81942	1.37368	1.45576	2.14552	1.4342	1.35177	1.46095	1.21033
ENSMUSG00000054304	D130007C19Rik	4	pseudogene	1505	0.87151	1.82958	0.0383639	0.990959	0.509787	1.42384	0.219003	0.970093	-0.78758	0.579315	0.0725424	0.910278	0.0839298	1.0599	0.821712	1	0.195409	0.251421	0.247143	0.142996	0.237057	0.556398	0.101283	0.169489	0.288158	0.428027	0.2416	0.374532
ENSMUSG00000096755	Ftl1.ps2	10	processed_pseudogene	549	-0.355481	0.781609	0.038378	0.990959	-0.46998	0.721975	0.0163022	0.528513	0.667188	1.58797	0.000656941	0.16458	0.311707	1.24118	0.112634	0.969628	4.44618	5.51386	3.64811	3.84162	3.24928	2.69857	5.44199	4.64627	5.16095	3.64362	3.91867	4.37708
ENSMUSG00000031304	Il2rg	X	protein_coding	2387	-4.3033	0.0506497	0.0384522	0.990959	-1.54445	0.342827	0.0903862	0.908887	0.0754947	1.05372	0.947613	1	-4.22781	0.0533707	0.0467264	0.82472	0.0862437	0.142669	0.0479457	0	0.0149464	0.0674631	0	0.0457981	0.0484489	0	0	0
ENSMUSG00000086646	Platr20	11	lincRNA	1079	0.36071	1.28406	0.0385228	0.990959	0.33873	1.26464	0.0611341	0.835322	-0.331193	0.794879	0.0667932	0.893536	0.0295175	1.02067	0.859678	1	1.79889	2.31452	2.67819	2.79233	3.70328	2.20881	2.28859	2.36404	2.1972	2.92224	2.55548	3.32687
ENSMUSG00000103583	Gm38325	1	antisense	1377	-2.40799	0.188418	0.0385325	0.990959	0.0107119	1.00745	0.990759	1	0.39397	1.314	0.644756	1	-2.01402	0.247582	0.109916	0.969628	0.0427147	0.0549584	0.103891	0.0312577	0.0777279	0.0935567	0.110698	0.105853	0.0629888	0	0.0220049	0.0215446
ENSMUSG00000082872	Gm15773	7	processed_pseudogene	1448	-0.582291	0.667902	0.0385774	0.990959	0.163208	1.11977	0.575575	0.971444	0.258968	1.19662	0.343532	0.967472	-0.323323	0.799227	0.282306	0.969628	0.609305	0.470373	0.434706	0.65395	0.566694	0.467089	0.694783	0.603978	0.718803	0.679021	0.251111	0.430251
ENSMUSG00000037892	Pcdh18	3	protein_coding	5366	-0.653574	0.635703	0.0386614	0.990959	-0.179213	0.883185	0.626044	0.995464	0.809271	1.75233	0.0178734	0.628941	0.155697	1.11396	0.672925	1	0.0986515	0.0775676	0.122636	0.160424	0.0731361	0.0480162	0.147716	0.162982	0.161639	0.107412	0.0903487	0.0995161
ENSMUSG00000040446	Rprd1a	18	protein_coding	6468	-0.123585	0.917904	0.0386649	0.990959	-0.011728	0.991904	0.842556	1	0.0261403	1.01828	0.658035	1	-0.0974445	0.934687	0.105305	0.969628	8.61176	10.191	9.43545	8.82397	9.71909	9.40613	9.43622	9.54382	9.44508	8.26638	8.81193	9.04041
ENSMUSG00000109679	Gm45342	8	TEC	1363	-1.73158	0.301121	0.0386656	0.990959	0.279611	1.21387	0.699957	1	0.223925	1.16791	0.737047	1	-1.50766	0.351681	0.0894305	0.969628	0.194191	0.0832844	0.0419833	0.189472	0.104702	0.118147	0.0671011	0.320822	0.10606	0.0248747	0.111154	0
ENSMUSG00000114886	Gm48432	13	processed_pseudogene	558	4.20736	18.4732	0.0387688	0.990959	-0.128444	0.914817	0.921396	1	-3.6739	0.0783511	0.0950389	0.958883	0.53346	1.4474	0.660649	1	0.0527045	0.203435	0.0512752	0.0771359	0.127875	0.0577185	0	0	0	0.182281	0.108605	0.106333
ENSMUSG00000085315	A430018G15Rik	2	processed_transcript	1713	-0.796179	0.575872	0.0388062	0.990959	-0.139105	0.908082	0.688315	1	0.0989657	1.07101	0.776956	1	-0.697213	0.616762	0.0841926	0.969628	0.360532	0.331339	0.334052	0.502532	0.2291	0.225617	0.373737	0.233999	0.371314	0.158338	0.229953	0.173187
ENSMUSG00000117856	Gm6937	19	processed_pseudogene	609	-0.608149	0.656038	0.0389475	0.990959	0.296613	1.22826	0.322727	0.970093	0.148755	1.10861	0.592383	0.97659	-0.459393	0.727292	0.136072	0.969628	1.20727	0.683461	1.45642	1.55488	1.58174	1.21635	1.25149	2.09425	1.4717	0.723736	1.29363	1.07171
ENSMUSG00000026678	Rgs5	1	protein_coding	4546	0.857206	1.81153	0.0389833	0.990959	0.0844904	1.06031	0.833278	1	-0.595541	0.661796	0.177411	0.967472	0.261665	1.19886	0.491805	0.969628	0.0646923	0.0582649	0.138463	0.0284042	0.0313921	0.205455	0.0603555	0.0400792	0.082678	0.0745803	0.0733189	0.182726
ENSMUSG00000089714	Gm16092	1	lincRNA	2405	-0.443547	0.735325	0.0391222	0.990959	0.291881	1.22424	0.130967	0.970093	-0.32998	0.795547	0.0905547	0.953875	-0.773527	0.584986	0.000401271	0.0838261	0.660329	1.06987	0.785183	0.697976	1.55763	0.81689	0.621133	0.8485	0.937682	0.59209	0.566957	0.641446
ENSMUSG00000001076	C1ql4	15	protein_coding	1474	-0.786333	0.579816	0.0391468	0.990959	-0.695809	0.617363	0.109223	0.95737	1.02592	2.03625	0.0145584	0.596147	0.239583	1.18065	0.605585	0.997069	0.31923	0.205367	0.407628	0.350408	0.0968171	0.15295	0.517067	0.370828	0.313833	0.276018	0.164454	0.241521
ENSMUSG00000035129	Gm6781	14	processed_pseudogene	1242	-0.882639	0.542374	0.0391808	0.990959	0.267058	1.20335	0.424721	0.970093	-0.480517	0.716721	0.168608	0.967472	-1.36316	0.388731	0.00118958	0.146861	0.355182	0.517923	0.391624	0.519829	0.51706	0.466767	0.417284	0.293398	0.349177	0.218385	0.21957	0.143318
ENSMUSG00000026548	Slamf9	1	protein_coding	1313	-0.64759	0.638346	0.0392077	0.990959	0.311333	1.24085	0.301031	0.970093	-0.0209587	0.985578	0.941499	1	-0.668549	0.629139	0.0389156	0.773017	0.582358	0.518735	0.348656	0.622844	0.516272	0.63776	0.603688	0.527312	0.616552	0.309863	0.415394	0.38411
ENSMUSG00000085415	Selenok.ps1	11	processed_transcript	785	2.19234	4.57047	0.0392152	0.990959	0.889147	1.85208	0.341768	0.970093	-1.99913	0.25015	0.0771518	0.929745	0.193209	1.1433	0.805569	1	0.0374638	0.0964048	0.145792	0.274152	0.227243	0.0410279	0.038836	0	0.0736608	0.388711	0.115799	0.113377
ENSMUSG00000034220	Gpc1	1	protein_coding	5159	-0.175872	0.885232	0.0392516	0.990959	-0.207503	0.866035	0.0226146	0.603272	0.314113	1.24325	0.00073092	0.164725	0.138241	1.10056	0.12529	0.969628	3.1581	2.83847	3.00036	2.99516	2.55182	2.29113	3.53378	3.13615	3.03746	3.18078	2.59015	2.81775
ENSMUSG00000035576	L3mbtl1	2	protein_coding	4193	0.79323	1.73295	0.0393913	0.990959	-0.0772014	0.947895	0.829381	1	-0.621682	0.649913	0.126945	0.967472	0.171549	1.12627	0.627084	1	0.140277	0.0992673	0.136473	0.143712	0.102105	0.115217	0.058166	0.0434534	0.124115	0.161718	0.130077	0.113205
ENSMUSG00000117914	Gm29863	19	lincRNA	1017	-1.13266	0.456073	0.0394672	0.990959	0.254669	1.19306	0.595111	0.980524	-0.0301972	0.979286	0.94788	1	-1.16286	0.446626	0.0383099	0.771873	0.23134	0.520889	0.196933	0.465546	0.245565	0.411691	0.26979	0.644956	0.199	0.0333375	0.238353	0.204197
ENSMUSG00000092118	Fancf	7	protein_coding	1691	-0.208548	0.865408	0.0394837	0.990959	0.0382908	1.0269	0.706686	1	0.0699903	1.04971	0.486882	0.967472	-0.138558	0.908427	0.181045	0.969628	8.2262	9.37581	6.63261	8.4251	7.44768	8.60882	9.48301	9.86963	6.75351	8.18032	8.17097	6.15794
ENSMUSG00000026657	Frmd4a	2	protein_coding	23468	0.153466	1.11224	0.0395532	0.990959	-0.0863281	0.941917	0.25481	0.970093	0.0135823	1.00946	0.857895	1	0.167049	1.12276	0.0289535	0.71888	1.19426	1.14961	1.27648	1.17747	1.19187	1.05536	1.20942	1.15835	1.08906	1.41147	1.28857	1.15163
ENSMUSG00000021290	Atp5mpl	12	protein_coding	1217	-0.136126	0.909959	0.0395805	0.990959	-0.0644711	0.956296	0.330118	0.970093	0.137937	1.10033	0.039734	0.793967	0.00181107	1.00126	0.978092	1	66.5511	55.0638	58.9159	54.3593	57.6052	60.947	63.5777	63.8973	63.0265	50.8703	61.9707	60.3332
ENSMUSG00000086013	Gm15706	6	lincRNA	899	0.482756	1.39741	0.0396722	0.990959	-0.03154	0.978375	0.891615	1	-0.321805	0.800068	0.193504	0.967472	0.160951	1.11802	0.477722	0.969628	1.76651	1.55733	1.08208	1.24481	1.38899	1.54049	1.25472	1.29709	0.900481	2.14966	1.31449	1.35299
ENSMUSG00000028463	Car9	4	protein_coding	2304	0.177391	1.13084	0.0396963	0.990959	0.0615212	1.04357	0.488257	0.970093	0.0541867	1.03827	0.537589	0.967472	0.231578	1.17412	0.00958285	0.466726	16.6447	12.1695	14.7529	16.8319	16.0113	13.2099	14.3037	17.7772	15.5602	20.2336	19.3588	14.5244
ENSMUSG00000106915	Gm42655	5	TEC	1134	1.07403	2.1053	0.0397357	0.990959	0.908039	1.87649	0.152869	0.970093	-0.489582	0.712231	0.406896	0.967472	0.584445	1.49946	0.239167	0.969628	0.155604	0.100103	0.075692	0.151823	0.220229	0.227209	0.241954	0.0964022	0.101982	0.478366	0.267202	0.20929
ENSMUSG00000042700	Sipa1l1	12	protein_coding	12806	0.152449	1.11145	0.0397489	0.990959	0.0750364	1.05339	0.322869	0.970093	-0.0274537	0.98115	0.715208	1	0.124996	1.0905	0.0955412	0.969628	1.68334	2.00334	1.95049	1.98639	2.0644	1.88624	1.92592	1.90367	1.97321	2.16038	2.16028	2.14289
ENSMUSG00000047632	Fgfbp3	19	protein_coding	1772	0.248109	1.18765	0.0397766	0.990959	-0.411677	0.751749	0.00152418	0.170838	0.101411	1.07282	0.432746	0.967472	0.34952	1.27414	0.00663379	0.384345	3.48528	3.6942	3.76213	2.9148	2.49659	2.83537	2.90755	2.96127	2.95319	3.46313	3.84743	3.18098
ENSMUSG00000078919	Dpm1	2	protein_coding	7489	0.208476	1.15547	0.0398119	0.990959	0.157646	1.11547	0.104515	0.947655	-0.426956	0.743829	7.7044e-05	0.0514409	-0.21848	0.85947	0.0270421	0.697445	1.398	1.17725	1.5855	1.57477	1.34819	1.72883	1.12354	1.06561	1.27399	1.27214	1.07624	1.64398
ENSMUSG00000029580	Actb	5	protein_coding	2679	-0.0835197	0.943752	0.0398484	0.990959	-0.00911208	0.993704	0.818924	1	0.0250377	1.01751	0.529952	0.967472	-0.058482	0.960274	0.146165	0.969628	373.448	341.355	318.925	345.973	345.558	333.995	346.285	353.301	343.619	348.357	334.461	303.501
ENSMUSG00000025608	Podxl	6	protein_coding	5488	-0.195958	0.872993	0.0399028	0.990959	-0.1942	0.874058	0.0578239	0.822476	0.35246	1.27674	0.00075325	0.164725	0.156503	1.11458	0.124365	0.969628	2.1596	1.86161	1.84036	1.70191	1.87227	1.57865	2.14981	2.35718	2.08094	1.90279	2.10912	1.73525
ENSMUSG00000082099	Gm12013	11	processed_pseudogene	155	-1.32203	0.399971	0.0399287	0.990959	0.591919	1.50725	0.319559	0.970093	0.0625672	1.04432	0.905881	1	-1.25946	0.417699	0.0582385	0.873894	0.569208	0.976487	1.84591	1.66614	2.07157	1.66229	1.57348	3.76155	0.559585	0.874948	0.586465	0.765597
ENSMUSG00000091509	Gm17066	14	processed_transcript	1113	0.143846	1.10485	0.0399316	0.990959	-0.0313411	0.97851	0.645957	1	-0.199394	0.870916	0.00594522	0.415941	-0.0555483	0.962229	0.419242	0.969628	27.718	26.4158	30.2311	27.5344	26.0927	29.0238	23.9398	23.2129	24.8076	25.5881	26.1354	27.7211
ENSMUSG00000080717	B230307C23Rik	16	protein_coding	5186	-0.320759	0.800649	0.0399447	0.990959	0.321161	1.24934	0.0339848	0.695352	-0.215172	0.861444	0.144059	0.967472	-0.53593	0.689714	0.000905733	0.126734	0.595441	0.992304	0.904801	1.20344	0.83242	1.06818	0.787728	0.737795	1.0927	0.640689	0.67192	0.795159
ENSMUSG00000031398	Plxna3	X	protein_coding	7880	0.13289	1.09649	0.0399577	0.990959	0.0251989	1.01762	0.696362	1	-0.0747083	0.949534	0.25209	0.967472	0.0581819	1.04115	0.365308	0.969628	5.39664	4.72026	5.62428	5.55502	5.25196	5.23158	5.18808	4.67061	5.36044	5.79556	5.25263	5.64725
ENSMUSG00000025102	X3110040N11Rik	7	protein_coding	1231	-0.264946	0.83223	0.0399868	0.990959	-0.153639	0.89898	0.253638	0.970093	0.281306	1.21529	0.0361799	0.782246	0.0163601	1.0114	0.90419	1	4.34806	4.54927	3.64908	3.81118	3.39092	4.00297	4.21012	4.41069	4.95565	3.608	4.15988	3.56677
ENSMUSG00000029669	Tspan12	6	protein_coding	3311	0.100076	1.07183	0.0400225	0.990959	0.186576	1.13806	0.000289949	0.0637115	-0.153224	0.899239	0.00234418	0.288287	-0.0531484	0.963831	0.268809	0.969628	44.1003	47.4729	43.2846	48.8917	52.756	51.6711	45.1723	48.3042	44.5073	48.1684	52.365	47.3989
ENSMUSG00000085331	Gm11274	13	lincRNA	481	-4.47336	0.0450179	0.0400246	0.990959	-0.259408	0.83543	0.87158	1	1.19162	2.28409	0.391153	0.967472	-3.28174	0.102825	0.18796	0.969628	0.0611416	0.236001	0	0	0	0.200875	0.063381	0.151518	0.300539	0	0	0
ENSMUSG00000024560	Cxxc1	18	protein_coding	3925	-0.123131	0.918193	0.0400447	0.990959	-0.0639031	0.956672	0.2896	0.970093	0.138326	1.10063	0.0241131	0.688442	0.0151952	1.01059	0.800362	1	14.5135	13.7666	15.2425	13.883	13.9254	13.8674	14.4548	15.0217	16.3969	13.9418	13.2628	14.9128
ENSMUSG00000063488	Zkscan7	9	protein_coding	7253	-0.268069	0.83043	0.0400552	0.990959	-0.0402005	0.97252	0.751402	1	0.015463	1.01078	0.903363	1	-0.252606	0.839379	0.0600524	0.8799	0.591993	0.808634	0.721897	0.688384	0.713247	0.661633	0.668318	0.69333	0.705557	0.537569	0.643362	0.544008
ENSMUSG00000028518	Prkaa2	4	protein_coding	7969	0.167817	1.12336	0.0401586	0.990959	-0.0241207	0.98342	0.767709	1	-0.0926768	0.937781	0.264952	0.967472	0.07514	1.05346	0.355874	0.969628	2.84533	3.29054	3.14875	3.38113	3.05331	2.72803	3.09874	2.78022	2.67387	3.64612	3.23958	2.76603
ENSMUSG00000106181	Gm9523	5	processed_pseudogene	1159	0.458963	1.37455	0.0402543	0.990959	0.0241271	1.01686	0.911593	1	-0.37592	0.770614	0.106981	0.967472	0.0830425	1.05925	0.696518	1	1.14185	1.99152	1.43181	1.59689	1.29287	1.66731	0.841726	1.10043	1.52168	1.9307	1.59477	1.33104
ENSMUSG00000090475	Gm6245	13	processed_pseudogene	768	-2.02629	0.245485	0.0402935	0.990959	-1.27243	0.413961	0.37587	0.970093	2.71979	6.58776	0.0198519	0.646125	0.693494	1.6172	0.65495	1	0.0382931	0.197077	0.0372547	0.056044	0	0.0419361	0.158783	0.284688	0.26352	0.0882923	0	0.0772575
ENSMUSG00000114995	Gm49284	15	TEC	2064	0.358233	1.28186	0.0403207	0.990959	0.0387593	1.02723	0.809989	1	-0.494734	0.709693	0.00604298	0.419873	-0.1365	0.909723	0.403857	0.969628	1.29662	1.39329	1.52484	1.50146	1.46926	1.40437	0.974851	0.812133	1.24668	1.03487	1.5121	1.37985
ENSMUSG00000040188	Scamp2	9	protein_coding	3238	-0.176592	0.88479	0.0403458	0.990959	-0.119845	0.920287	0.174088	0.970093	0.175606	1.12944	0.0475122	0.836369	-0.000986567	0.999316	0.991089	1	4.8773	4.69772	5.11615	4.61257	4.63869	4.29691	5.02769	4.98546	5.26807	4.74324	4.00516	4.78261
ENSMUSG00000018862	Otop3	11	protein_coding	2426	-0.178597	0.883562	0.0404907	0.990959	-0.0170456	0.988254	0.847553	1	0.139218	1.10131	0.116064	0.967472	-0.0393793	0.973074	0.658767	1	6.90981	5.28746	5.42512	6.67095	5.25009	5.5227	7.23828	6.17348	5.81574	5.92555	5.32073	5.64967
ENSMUSG00000056201	Cfl1	19	protein_coding	2844	-0.0981948	0.934201	0.0404964	0.990959	-0.0311588	0.978634	0.50902	0.970093	0.0611082	1.04327	0.197925	0.967472	-0.0370866	0.974621	0.43255	0.969628	117.998	117.282	106.187	113.704	107.596	112.588	109.06	122.107	117.274	111.548	107.981	106.004
ENSMUSG00000001566	Mnx1	5	protein_coding	2250	-0.194406	0.873933	0.0405028	0.990959	-0.0158619	0.989066	0.867424	1	0.0779022	1.05548	0.410445	0.967472	-0.116503	0.922421	0.23039	0.969628	5.2675	4.23795	5.37898	4.8972	4.24954	5.59684	5.09459	4.59954	5.87232	4.21919	4.09396	5.26092
ENSMUSG00000107741	Gm2011	3	transcribed_unprocessed_pseudogene	4557	-0.694131	0.618081	0.0405252	0.990959	-0.489091	0.712474	0.148621	0.970093	0.494989	1.40931	0.143643	0.967472	-0.199142	0.871068	0.593963	0.991899	0.180701	0.21589	0.119293	0.113343	0.0704617	0.169622	0.194009	0.199912	0.120545	0.0818404	0.146284	0.0846323
ENSMUSG00000007589	Tinf2	14	protein_coding	4938	0.12706	1.09207	0.0406879	0.990959	0.0381593	1.0268	0.533175	0.970093	-0.15416	0.898655	0.0153137	0.60466	-0.0271004	0.981391	0.657027	1	10.2259	10.498	10.7945	11.0873	10.5774	10.7291	9.74844	10.2501	9.15133	10.9169	10.5236	10.3516
ENSMUSG00000049401	Ogfr	2	protein_coding	2580	-0.12371	0.917824	0.0407147	0.990959	-0.100901	0.93245	0.0991372	0.937103	0.174517	1.12859	0.005321	0.403052	0.0508071	1.03584	0.401674	0.969628	35.3365	28.8191	32.5595	31.1803	32.2477	26.9639	35.3428	33.4599	33.1366	32.1827	30.6413	30.7018
ENSMUSG00000108926	Gm10988	7	processed_pseudogene	1088	-1.10854	0.463765	0.0407263	0.990959	0.534205	1.44814	0.319406	0.970093	0.195109	1.14481	0.680071	1	-0.913427	0.530923	0.109282	0.969628	0.243274	0.417341	0.0788922	0	0.491872	0.473631	0.476348	0.401912	0.292308	0.15581	0.139249	0.245406
ENSMUSG00000042581	Thsd7b	1	protein_coding	12171	1.75414	3.37324	0.0407575	0.990959	1.30679	2.4739	0.164678	0.970093	-1.30848	0.403747	0.164063	0.967472	0.44566	1.36194	0.520012	0.969628	0	0.00932681	0.0070524	0.0176821	0.0117253	0.013231	0	0.01497	0.00237547	0.00557131	0.0149375	0.0341251
ENSMUSG00000035161	Ints6	14	protein_coding	16805	0.109875	1.07913	0.04078	0.990959	0.0432409	1.03043	0.416721	0.970093	-0.0849209	0.942836	0.11494	0.967472	0.0249537	1.01745	0.637219	1	5.47232	5.92407	5.89428	5.55535	5.97414	6.27081	5.55664	5.60966	5.61549	5.89718	6.27831	5.94573
ENSMUSG00000107690	Gm44044	6	TEC	1089	4.40168	21.1368	0.0407843	0.990959	-0.587344	0.665567	0.655428	1	-3.66859	0.0786399	0.123126	0.967472	0.733088	1.66219	0.566494	0.975388	0.0270056	0.0347464	0.131366	0.118573	0.0327614	0	0	0	0	0.0311334	0.139122	0.0544846
ENSMUSG00000111927	Gm47770	10	lincRNA	1357	0.940131	1.9187	0.0407895	0.990959	-0.77646	0.583798	0.082317	0.88505	-0.266368	0.83141	0.610927	0.985456	0.673764	1.59523	0.13591	0.969628	0.30341	0.278842	0.421689	0.158592	0.210329	0.213605	0.11233	0.24168	0.14914	0.37477	0.178633	0.393518
ENSMUSG00000114610	Cyp2c52.ps	19	unprocessed_pseudogene	1454	-0.44283	0.73569	0.0407958	0.990959	-0.512855	0.700834	0.0158867	0.522459	0.276708	1.21143	0.200583	0.967472	-0.166122	0.891235	0.469927	0.969628	1.23381	1.17108	1.31842	0.710457	1.03056	0.863871	1.00642	1.07766	1.09364	0.746173	0.666865	0.918163
ENSMUSG00000037089	Slc35b2	17	protein_coding	3105	-0.155647	0.89773	0.0409131	0.990959	-0.135312	0.910473	0.0830803	0.887466	0.183988	1.13602	0.0194523	0.641861	0.0283412	1.01984	0.714478	1	10.1535	9.21294	8.40379	8.92719	7.96272	8.4018	9.61225	9.42394	9.6466	7.87277	8.68522	9.12459
ENSMUSG00000044201	Cdc25c	18	protein_coding	4919	-0.134551	0.910953	0.0409148	0.990959	-0.0872	0.941348	0.185778	0.970093	0.072575	1.05159	0.270141	0.967472	-0.0619761	0.957951	0.349755	0.969628	7.74238	7.56931	7.69529	7.3326	7.06434	7.25457	7.61072	7.71915	7.46454	7.25781	6.6096	6.89352
ENSMUSG00000029390	Tmed2	5	protein_coding	2527	0.0842901	1.06017	0.0409798	0.990959	-0.0151772	0.989535	0.707639	1	-0.0384852	0.973677	0.34378	0.967472	0.0458049	1.03226	0.260267	0.969628	228.185	233.831	230.104	218.871	228.195	238.002	219.472	224.091	223.286	222.786	248.605	236.044
ENSMUSG00000002108	Nr1h3	2	protein_coding	2515	-0.282399	0.822222	0.0410169	0.990959	-0.0870202	0.941465	0.562718	0.971034	0.404356	1.3235	0.00658036	0.442047	0.121957	1.08821	0.414028	0.969628	1.36814	1.50453	1.53581	1.50604	1.26253	1.40865	1.51522	1.76767	2.1842	1.30764	1.31323	1.86376
ENSMUSG00000105865	Gm34144	5	processed_pseudogene	259	4.31272	19.8727	0.0410673	0.990959	1.68575	3.21707	0.259739	0.970093	-4.29214	0.051043	0.0468725	0.836369	0.0205733	1.01436	0.985115	1	0.113549	0	0.110469	0.332369	0	0.497404	0	0	0	0.261809	0.116991	0.458176
ENSMUSG00000030638	Sh3gl3	7	protein_coding	4319	-1.9691	0.255413	0.0411019	0.990959	0.15032	1.10982	0.874945	1	0.814167	1.75828	0.321079	0.967472	-1.15493	0.449089	0.29974	0.969628	0.00680924	0.0525662	0.00662459	0.0199314	0.033042	0.0149141	0.0494104	0.0253114	0.0401647	0	0.021047	0.00686892
ENSMUSG00000038368	Focad	4	protein_coding	11311	-0.172658	0.887207	0.0411375	0.990959	-0.102281	0.931559	0.231108	0.970093	0.12458	1.09019	0.145354	0.967472	-0.0480772	0.967225	0.57688	0.98238	1.29482	1.49201	1.72514	1.33947	1.30899	1.55183	1.46892	1.37886	1.71258	1.19898	1.35551	1.49764
ENSMUSG00000079111	Kdelr2	5	protein_coding	1829	0.103205	1.07416	0.0411717	0.990959	-0.0920701	0.938176	0.069758	0.864009	0.00839293	1.00583	0.866784	1	0.111598	1.08042	0.028949	0.71888	92.215	84.6151	77.4656	79.8239	81.1464	76.9338	82.4079	82.1445	75.1962	93.3154	86.1971	78.3601
ENSMUSG00000022483	Col2a1	15	protein_coding	9243	-4.40707	0.0471345	0.0411957	0.990959	0.417286	1.33541	0.748662	1	0.230599	1.17332	0.844115	1	-4.17647	0.0553039	0.0639762	0.89683	0.00636354	0	0.00928646	0	0.00771981	0.0139379	0	0	0.0250238	0	0	0
ENSMUSG00000010830	Kdelr3	15	protein_coding	1411	0.247216	1.18691	0.0412624	0.990959	-0.183587	0.880511	0.146646	0.970093	0.0326691	1.0229	0.798628	1	0.279885	1.2141	0.026782	0.694902	3.91843	3.70075	4.74494	4.20962	3.26176	3.53797	3.69465	3.69307	3.8112	4.6375	3.99428	4.62559
ENSMUSG00000112110	Gm15608	10	lincRNA	1057	1.06057	2.08576	0.0412641	0.990959	0.272436	1.20785	0.556827	0.971034	-1.05436	0.481511	0.0500225	0.841084	0.00621288	1.00432	0.98875	1	0.194762	0.286387	0.351893	0.52937	0.270025	0.243761	0.115369	0.172375	0.191469	0.352835	0.258	0.392939
ENSMUSG00000038533	Cbfa2t2	2	protein_coding	8650	-0.128474	0.914799	0.0413096	0.990959	0.0649374	1.04604	0.305979	0.970093	0.080212	1.05717	0.202981	0.967472	-0.0482616	0.967101	0.444333	0.969628	5.28684	5.62115	5.53378	5.78204	5.78258	5.62224	6.53428	5.86411	5.77569	5.78136	5.69232	5.17198
ENSMUSG00000117091	Gm5698	1	protein_coding	726	-4.36433	0.0485517	0.0413786	0.990959	2.05295	4.14954	0.160228	0.970093	-0.217814	0.859867	0.840652	1	-4.58215	0.041748	0.0313493	0.730515	0.0405084	0	0.0394099	0	0	0.354897	0.125976	0	0.199118	0	0	0
ENSMUSG00000040697	Dnajc16	4	protein_coding	6510	0.165326	1.12142	0.0413902	0.990959	0.0418982	1.02947	0.61233	0.989867	-0.0455837	0.968898	0.581765	0.972579	0.119742	1.08654	0.143341	0.969628	2.54337	2.60978	2.6502	2.8959	2.44424	2.69133	2.7255	2.38456	2.64692	3.04149	2.73684	2.93023
ENSMUSG00000027305	Ndufaf1	2	protein_coding	1501	0.127335	1.09227	0.0414347	0.990959	-0.0640285	0.956589	0.301285	0.970093	-0.0971765	0.934861	0.123379	0.967472	0.0301586	1.02112	0.624787	1	33.7196	35.2171	37.6087	30.482	34.7501	36.7772	30.0191	31.6089	33.6888	30.3579	34.0555	39.8852
ENSMUSG00000030062	Rpn1	6	protein_coding	4512	0.0921493	1.06596	0.0415038	0.990959	0.0133344	1.00929	0.764765	1	0.0495935	1.03497	0.268061	0.967472	0.141743	1.10324	0.00238001	0.22342	82.0287	73.9669	67.4135	76.2771	77.8776	70.731	81.0331	79.7449	72.2541	91.5835	83.5754	73.8121
ENSMUSG00000048230	Fbxo43	15	protein_coding	4035	-4.34493	0.0492092	0.0415136	0.990959	0.335539	1.26185	0.800598	1	0.332317	1.25903	0.785704	1	-4.01261	0.0619561	0.0786072	0.954874	0.0072885	0	0.0283634	0.0213342	0.00884191	0.0159638	0.0528882	0	0.00716527	0	0	0
ENSMUSG00000028121	Bcar3	3	protein_coding	5604	0.164685	1.12092	0.0415465	0.990959	-0.134745	0.910831	0.0979627	0.934921	-0.0681196	0.95388	0.40791	0.967472	0.0965657	1.06923	0.233037	0.969628	4.41346	4.36187	3.28288	3.62522	3.72432	3.50575	3.75366	3.52436	3.13676	4.41045	3.9579	3.34573
ENSMUSG00000055799	Tcf7l1	6	protein_coding	3924	0.278795	1.21318	0.0416187	0.990959	0.147889	1.10795	0.303013	0.970093	-0.115244	0.923226	0.419281	0.967472	0.163551	1.12004	0.232482	0.969628	0.959318	1.2343	1.06455	1.40401	0.918295	1.27219	1.09545	1.17009	1.04625	1.35651	1.29728	1.34574
ENSMUSG00000025371	Chmp6	11	protein_coding	2432	-0.192597	0.875029	0.0417256	0.990959	-0.0641326	0.95652	0.520605	0.970093	0.286917	1.22003	0.00452587	0.375015	0.0943201	1.06756	0.342469	0.969628	4.57099	4.13863	3.95292	3.7874	4.38629	3.91992	5.06433	4.86966	4.85035	4.21015	4.41054	4.31829
ENSMUSG00000007783	Cpt1c	7	protein_coding	5605	0.375532	1.29732	0.0417359	0.990959	0.22176	1.16616	0.232665	0.970093	-0.342762	0.78853	0.0732612	0.912162	0.03277	1.02297	0.853104	1	0.545682	0.276787	0.464524	0.414676	0.598332	0.499911	0.364421	0.364075	0.474557	0.61699	0.475729	0.481656
ENSMUSG00000103713	Gm2136	3	TEC	2577	4.51642	22.8864	0.0417439	0.990959	0.46538	1.38068	0.777041	1	-3.60883	0.0819659	0.148458	0.967472	0.907589	1.87591	0.488649	0.969628	0	0.0440499	0	0.0334046	0	0.0249957	0	0	0	0	0.0587906	0.0460487
ENSMUSG00000043648	Pld6	11	protein_coding	1757	-0.509679	0.702379	0.0417569	0.990959	-0.54526	0.685268	0.0396984	0.736008	0.565787	1.48019	0.0326105	0.75693	0.0561073	1.03966	0.840792	1	0.853651	0.646082	0.504815	0.612434	0.487337	0.311621	0.65935	0.912556	0.510113	0.443823	0.586354	0.405239
ENSMUSG00000031633	Slc25a4	8	protein_coding	2353	-0.100398	0.932776	0.0418186	0.990959	-0.117026	0.922086	0.0192173	0.573504	0.110163	1.07935	0.0270372	0.712917	0.00976512	1.00679	0.840851	1	105.4	104.897	96.7663	92.3579	91.5505	99.0708	102.821	103.714	99.0474	92.0011	93.2844	99.6797
ENSMUSG00000109231	Gm45737	7	TEC	1612	0.781951	1.71945	0.0418252	0.990959	-0.304202	0.80989	0.376973	0.970093	-0.633319	0.644692	0.118469	0.967472	0.148632	1.10852	0.671937	1	0.383121	0.563358	0.301735	0.267009	0.287719	0.399589	0.283681	0.203449	0.143483	0.462713	0.281954	0.349671
ENSMUSG00000064970	Gm23690	1	snRNA	94	0.747492	1.67887	0.0418319	0.990959	0.426433	1.34391	0.272874	0.970093	-0.492884	0.710603	0.211443	0.967472	0.254608	1.19301	0.461989	0.969628	4.69294	4.02541	3.95692	4.57892	7.21133	4.79677	6.81076	3.10128	2.15301	10.4598	6.12461	4.10286
ENSMUSG00000031818	Cox4i1	8	protein_coding	1550	-0.0990766	0.93363	0.0418563	0.990959	-0.0327241	0.977573	0.496077	0.970093	0.1153	1.0832	0.0193013	0.641831	0.0162235	1.01131	0.735148	1	207.021	173.326	173.626	184.774	175.716	180.172	201.091	190.358	194.362	180.611	174.786	191.169
ENSMUSG00000097571	Jpx	X	lincRNA	8756	0.254788	1.19316	0.0419686	0.990959	0.103915	1.07469	0.397534	0.970093	-0.301615	0.811343	0.0200172	0.646125	-0.0468276	0.968063	0.699047	1	0.621366	0.708723	0.611052	0.791427	0.668233	0.621627	0.588417	0.536862	0.551426	0.778295	0.605598	0.626812
ENSMUSG00000104651	Gm21168	5	processed_pseudogene	1096	-1.36991	0.386916	0.0419802	0.990959	-0.0575861	0.96087	0.936721	1	0.863798	1.81982	0.177381	0.967472	-0.50611	0.704118	0.52055	0.969628	0.134166	0.172623	0.0783164	0.0785435	0.227865	0.0587717	0.250343	0.232737	0.184656	0.061869	0.110586	0.0812049
ENSMUSG00000042810	Krba1	6	protein_coding	14064	0.192796	1.14298	0.0420886	0.990959	0.150423	1.1099	0.123879	0.970093	-0.131779	0.912705	0.175769	0.967472	0.0610171	1.0432	0.516502	0.969628	0.759066	0.756024	0.901232	1.00076	0.852354	0.845019	0.901755	0.743621	0.803793	0.973927	0.883339	0.94291
ENSMUSG00000040728	Esrp1	4	protein_coding	6305	0.192579	1.1428	0.0420963	0.990959	-0.279363	0.823955	0.0070075	0.386377	0.205039	1.15272	0.0461759	0.834657	0.397618	1.31733	0.000169139	0.0469232	1.97305	1.96246	2.13736	1.76809	1.60703	1.64482	2.19037	1.99394	1.62328	2.21009	2.26835	2.12679
ENSMUSG00000023908	Pkmyt1	17	protein_coding	3643	0.180425	1.13322	0.0421391	0.990959	-0.0697774	0.952785	0.437234	0.970093	-0.0511688	0.965154	0.574005	0.969331	0.129256	1.09373	0.149507	0.969628	4.69028	3.73922	4.54738	4.39516	3.79981	4.17284	4.0838	3.641	4.2221	4.81155	3.46008	5.277
ENSMUSG00000047996	Prrg1	X	protein_coding	11614	-0.230068	0.852595	0.042143	0.990959	-0.169224	0.889321	0.14309	0.970093	0.194031	1.14396	0.0935381	0.956862	-0.0360373	0.97533	0.758581	1	0.511507	0.641834	0.844995	0.578141	0.562159	0.651681	0.580115	0.687133	0.769224	0.461242	0.618328	0.653928
ENSMUSG00000032123	Dpagt1	9	protein_coding	3425	0.169631	1.12477	0.0422008	0.990959	-0.0137902	0.990487	0.869137	1	-0.0948984	0.936338	0.26616	0.967472	0.0747324	1.05317	0.369326	0.969628	4.96305	4.62905	4.66139	4.92625	4.86459	4.35381	4.77989	4.426	4.05188	5.45437	5.06044	4.41755
ENSMUSG00000024972	Lgals12	19	protein_coding	2773	0.200716	1.14927	0.0422502	0.990959	-0.0699344	0.952681	0.483414	0.970093	-0.0713906	0.95172	0.48221	0.967472	0.129326	1.09378	0.193092	0.969628	4.62401	4.87143	4.12717	4.36161	5.08203	3.60048	3.8149	5.15128	3.51363	5.19628	4.62214	4.41847
ENSMUSG00000028010	Gar1	3	protein_coding	1714	-0.12688	0.91581	0.0422766	0.990959	-0.0321078	0.97799	0.603812	0.985576	0.0347907	1.02441	0.573935	0.969331	-0.0920893	0.938163	0.142883	0.969628	34.2649	31.1056	33.2021	30.5361	33.1793	32.8458	32.425	33.1872	33.365	27.6733	30.7957	32.1247
ENSMUSG00000092325	Gm18284	15	processed_pseudogene	619	-0.6097	0.655333	0.0422798	0.990959	0.234355	1.17638	0.422841	0.970093	0.0493278	1.03478	0.859411	1	-0.560372	0.678127	0.0721456	0.926538	1.75789	1.40597	0.739556	1.46022	1.15273	1.8731	1.28052	1.94268	1.54134	1.04068	0.930069	1.10232
ENSMUSG00000025188	Hps1	19	protein_coding	5855	-0.249338	0.841282	0.0422955	0.990959	0.0483907	1.03411	0.699629	1	0.125228	1.09068	0.308416	0.967472	-0.124111	0.917569	0.329099	0.969628	0.949329	0.807832	0.952905	0.970371	0.810428	1.01214	1.02575	0.790416	1.21968	0.880178	0.631372	1.04885
ENSMUSG00000032033	Barx2	9	protein_coding	1968	-1.07449	0.474837	0.0423148	0.990959	0.765448	1.6999	0.138271	0.970093	0.012787	1.0089	0.977301	1	-1.06171	0.479065	0.0519419	0.847061	0.0597746	0.0576812	0.203538	0.174967	0.235672	0.163653	0.170401	0.185163	0.220365	0.120594	0.0153967	0.135672
ENSMUSG00000024713	Pcsk5	19	protein_coding	14447	-0.346887	0.786279	0.0423881	0.990959	-0.165001	0.891928	0.34868	0.970093	0.282565	1.21636	0.105362	0.967472	-0.0643218	0.956395	0.721845	1	0.183209	0.170245	0.205967	0.16684	0.195092	0.149364	0.192029	0.221965	0.202125	0.122034	0.222321	0.139638
ENSMUSG00000047115	Fam221a	6	protein_coding	4537	0.210511	1.1571	0.0424087	0.990959	-0.073046	0.950629	0.475348	0.970093	-0.165211	0.891798	0.121964	0.967472	0.0452996	1.0319	0.657946	1	1.98999	1.75975	2.14413	1.81199	1.69067	2.08702	1.74034	1.46981	1.78429	1.88315	1.67632	2.21668
ENSMUSG00000038312	Edem2	2	protein_coding	3463	0.122694	1.08877	0.0424628	0.990959	-0.0404494	0.972352	0.506052	0.970093	0.0821376	1.05859	0.179082	0.967472	0.204832	1.15255	0.00126817	0.152827	24.3901	22.8803	21.6219	22.9316	23.9736	20.1351	24.6936	25.0124	21.3813	30.7125	25.5583	21.5113
ENSMUSG00000049281	Scn3b	9	protein_coding	5461	-0.699339	0.615854	0.0424754	0.990959	-0.65462	0.635243	0.051289	0.801555	0.485767	1.40033	0.155948	0.967472	-0.213572	0.862399	0.573926	0.980179	0.140018	0.152436	0.151938	0.0945801	0.0391984	0.141543	0.145146	0.100092	0.142945	0.0496674	0.0943255	0.0923524
ENSMUSG00000032122	Slc37a2	9	protein_coding	6643	-0.49589	0.709124	0.0424795	0.990959	0.437378	1.35414	0.0699363	0.864116	-0.0920018	0.93822	0.682145	1	-0.587892	0.665314	0.0184466	0.592968	0.119531	0.0968329	0.23258	0.110148	0.204084	0.300591	0.137677	0.159079	0.282895	0.102075	0.155084	0.156306
ENSMUSG00000022394	L3mbtl2	15	protein_coding	5945	-0.123991	0.917646	0.0425164	0.990959	0.00397472	1.00276	0.948097	1	0.0885621	1.06331	0.148968	0.967472	-0.0354289	0.975742	0.562492	0.97327	8.88457	8.57978	9.67837	9.09345	9.19983	8.96051	9.56894	9.10848	10.2663	8.34346	8.88378	9.3367
ENSMUSG00000020894	Vamp2	11	protein_coding	3809	0.14547	1.10609	0.0426703	0.990959	0.0696654	1.04947	0.330228	0.970093	-0.142487	0.905956	0.0513132	0.844152	0.00298312	1.00207	0.966322	1	9.83649	9.34796	9.13407	9.96663	9.71309	9.95209	9.14827	9.68163	8.17487	11.3845	8.95736	9.5177
ENSMUSG00000062753	AI413582	17	protein_coding	1912	-0.521006	0.696886	0.0426801	0.990959	-0.138308	0.908584	0.596079	0.980986	0.318629	1.24714	0.212042	0.967472	-0.202376	0.869118	0.463057	0.969628	0.538346	0.494755	0.523748	0.585297	0.373192	0.471649	0.589954	0.457406	0.695579	0.319182	0.459581	0.434452
ENSMUSG00000108880	Gm44560	7	TEC	3115	-1.37941	0.384375	0.0427575	0.990959	-1.59176	0.331767	0.025974	0.637626	1.49173	2.81225	0.0394696	0.793402	0.112313	1.08096	0.899139	1	0.0566467	0.0728839	0.146962	0.0552704	0	0.0413572	0.0489346	0.152077	0.074252	0.0217684	0.029182	0.0476194
ENSMUSG00000101438	Gm19412	17	antisense	1060	-0.500996	0.706619	0.0427868	0.990959	-0.024413	0.983221	0.913794	1	-0.0639523	0.95664	0.780115	1	-0.564948	0.67598	0.0262413	0.692512	1.35948	0.856729	1.64652	1.13695	1.37996	1.33689	1.23671	1.16883	1.30922	1.02352	0.943323	0.671703
ENSMUSG00000097561	X4632411P08Rik	5	lincRNA	3237	-4.08794	0.0588041	0.0428283	0.990959	0.138519	1.10077	0.876863	1	-0.842128	0.55782	0.397633	0.967472	-4.93007	0.0328021	0.00765883	0.419172	0.0181706	0.046758	0.0353557	0.0132968	0.033065	0.0596977	0.0188361	0.033772	0.00893169	0	0	0
ENSMUSG00000114103	Gm8557	12	processed_pseudogene	475	-0.731174	0.602414	0.0429734	0.990959	0.540133	1.45411	0.140795	0.970093	0.0653568	1.04634	0.8425	1	-0.665817	0.630332	0.0767444	0.945802	1.30019	0.637286	0.963759	1.63106	0.826207	1.83071	1.02691	2.14804	1.46081	1.07066	0.510327	1.12422
ENSMUSG00000061911	Myt1l	12	protein_coding	14018	-1.54936	0.341662	0.0430084	0.990959	-0.480803	0.716579	0.536551	0.970207	0.976394	1.96754	0.175649	0.967472	-0.572963	0.672235	0.528095	0.969628	0.0104898	0.0134965	0.00816424	0	0.0152706	0.00689262	0.0152235	0.0259952	0.00618745	0.00483724	0.00864622	0.00211634
ENSMUSG00000030966	Trim21	7	protein_coding	3714	0.278744	1.21314	0.043114	0.990959	-0.260369	0.834874	0.0623007	0.838933	-0.0707839	0.952121	0.623886	0.990226	0.20796	1.15505	0.135983	0.969628	1.23528	1.27352	1.34045	0.927126	0.912581	1.33545	0.919348	0.922284	1.19882	1.2689	1.1993	1.23812
ENSMUSG00000095677	Dynlt1f	17	protein_coding	3627	-0.135783	0.910176	0.0431644	0.990959	0.0169438	1.01181	0.799113	1	0.036613	1.0257	0.581651	0.972551	-0.0991703	0.93357	0.141958	0.969628	17.952	17.4745	16.9918	20.2571	16.1319	16.836	17.811	17.9136	18.6369	15.5827	15.3383	18.5019
ENSMUSG00000021806	Nid2	14	protein_coding	5174	0.338578	1.26451	0.0431915	0.990959	-0.608702	0.655786	0.000605403	0.104165	0.0663172	1.04704	0.715071	1	0.404896	1.32399	0.0220226	0.636908	0.625242	0.614315	0.702294	0.415943	0.289609	0.547779	0.447807	0.323974	0.542028	0.62907	0.468507	0.579117
ENSMUSG00000086495	Gm13778	2	processed_transcript	670	1.95208	3.86933	0.0432045	0.990959	-1.14984	0.450676	0.343025	0.970093	0.218331	1.16339	0.876223	1	2.17042	4.50153	0.0371174	0.765924	0	0.28238	0.128112	0	0.0532494	0.09614	0.0455019	0.0543881	0.0863041	0.354223	0.1809	0.265673
ENSMUSG00000050944	Efcab5	11	protein_coding	5164	-0.490429	0.711814	0.0432873	0.990959	-0.0574051	0.960991	0.825975	1	0.442103	1.35858	0.0764743	0.927143	-0.0483261	0.967058	0.855276	1	0.210716	0.219823	0.205002	0.18337	0.221082	0.199578	0.306988	0.254036	0.263141	0.157572	0.123221	0.298737
ENSMUSG00000024737	Slc15a3	19	protein_coding	5491	-0.814177	0.568733	0.0433032	0.990959	0.303326	1.23399	0.464567	0.970093	0.28671	1.21986	0.446819	0.967472	-0.527466	0.693772	0.222147	0.969628	0.085694	0.0551286	0.0521063	0.0548703	0.0649738	0.111443	0.0888326	0.0796358	0.121102	0.0679196	0.0607007	0.0378197
ENSMUSG00000066760	Psg16	7	protein_coding	5488	0.528196	1.44212	0.0433277	0.990959	-0.0587647	0.960086	0.80795	1	-0.527492	0.69376	0.0520746	0.846871	0.000703774	1.00049	0.9977	1	0.289375	0.137897	0.22418	0.305873	0.175525	0.164321	0.199983	0.126159	0.1159	0.222404	0.242935	0.167579
ENSMUSG00000079497	Gm13420	2	protein_coding	1091	0.551395	1.4655	0.0433734	0.990959	-0.411353	0.751918	0.15261	0.970093	-0.00239666	0.99834	0.993777	1	0.548998	1.46307	0.0532422	0.851416	1.1052	0.624289	0.891654	0.433969	0.686727	0.797054	0.670642	0.56781	0.74201	1.21198	0.58324	1.11489
ENSMUSG00000057262	Rpl15.ps6	15	processed_pseudogene	612	-0.181836	0.881581	0.0433783	0.990959	0.0313351	1.02196	0.732708	1	0.131882	1.09572	0.147488	0.967472	-0.0499538	0.965967	0.58623	0.987863	29.2169	30.1103	26.087	29.6088	27.982	29.6809	26.5509	37.9881	31.6519	28.9737	30.2512	25.3041
ENSMUSG00000112358	Gm33869	12	TEC	3142	0.283964	1.21754	0.0435008	0.990959	0.399329	1.31889	0.00602826	0.366598	-0.403505	0.756019	0.00562533	0.408295	-0.119541	0.920481	0.37261	0.969628	1.0296	1.13204	1.1838	1.60277	1.2831	1.53757	1.13523	1.17137	1.0398	1.34883	1.44656	1.26523
ENSMUSG00000024535	Snx24	18	protein_coding	2456	0.228702	1.17178	0.0435027	0.990959	-0.116306	0.922547	0.317259	0.970093	-0.0264812	0.981812	0.822553	1	0.202221	1.15047	0.0805813	0.961774	3.49652	3.00431	3.04056	3.17206	2.99246	2.74073	2.84257	3.54608	2.41325	3.17507	3.86161	3.16479
ENSMUSG00000097842	X9330104G04Rik	7	lincRNA	3510	-0.57258	0.672413	0.0435291	0.990959	-0.130408	0.913573	0.635271	0.99968	0.201191	1.14965	0.46038	0.967472	-0.371389	0.773038	0.216623	0.969628	0.25136	0.291068	0.293452	0.294303	0.243946	0.220218	0.312679	0.155727	0.378902	0.260802	0.138123	0.185946
ENSMUSG00000112513	X4930422I22Rik	10	antisense	1510	4.43283	21.5981	0.043541	0.990959	-0.628248	0.646962	0.7762	1	-1.99182	0.251421	0.443548	0.967472	2.44101	5.43021	0.159988	0.969628	0	0.0250589	0.0189481	0	0.0236272	0	0	0	0	0.0673594	0.0200667	0.0785877
ENSMUSG00000048661	Lemd3	10	protein_coding	4809	0.119906	1.08666	0.0435458	0.990959	-0.00527143	0.996353	0.928043	1	-0.145353	0.904158	0.0167206	0.616147	-0.0254474	0.982516	0.663242	1	13.5273	12.5107	12.3573	14.1504	11.885	12.276	12.7549	11.3359	10.5571	13.2614	12.3748	11.9371
ENSMUSG00000101655	X2310040G24Rik	6	lincRNA	775	-0.236787	0.848633	0.0435647	0.990959	0.0818125	1.05835	0.495368	0.970093	0.104357	1.07502	0.37275	0.967472	-0.13243	0.912293	0.272919	0.969628	7.77918	8.64191	7.19904	6.94223	8.88475	8.93482	8.0641	10.2502	8.6176	7.87453	8.09321	6.89037
ENSMUSG00000025915	Sgk3	1	protein_coding	14311	0.123907	1.08968	0.0435795	0.990959	0.112064	1.08077	0.0706259	0.864293	-0.120717	0.91973	0.0521877	0.846871	0.00318943	1.00221	0.957907	1	4.11	5.19818	4.89222	4.87833	4.87379	5.55198	4.4693	4.57824	5.00417	4.53683	5.03917	5.77334
ENSMUSG00000074183	Gsta1	9	protein_coding	956	-0.660759	0.632545	0.0435826	0.990959	0.212862	1.15899	0.586368	0.976479	0.705886	1.63115	0.0395529	0.793604	0.0451268	1.03177	0.903209	1	0.430677	0.474965	0.448927	0.135069	0.559787	0.842231	0.350783	1.3341	0.967761	0.461041	0.507124	0.68271
ENSMUSG00000097277	X2900076A07Rik	7	lincRNA	1993	0.22922	1.1722	0.0436379	0.990959	-0.175238	0.885621	0.120803	0.970093	-0.135262	0.910504	0.248827	0.967472	0.0939584	1.06729	0.40569	0.969628	4.58918	3.79718	4.49344	4.44888	3.18642	3.86224	3.05933	3.27284	4.06188	4.35498	3.60324	4.22749
ENSMUSG00000106189	Gm42933	5	processed_pseudogene	2069	-0.623458	0.649113	0.0437303	0.990959	0.451942	1.36788	0.130721	0.970093	-0.0980934	0.934267	0.725407	1	-0.721552	0.606445	0.0227242	0.643693	0.255855	0.347481	0.304231	0.561687	0.344873	0.342461	0.412574	0.352248	0.377294	0.294962	0.248966	0.200742
ENSMUSG00000101174	Hoxd4	2	protein_coding	2948	0.941585	1.92064	0.0437638	0.990959	-1.25712	0.418379	0.0285106	0.652707	0.62157	1.53855	0.319793	0.967472	1.56315	2.95499	0.00456034	0.318301	0.0698316	0.154025	0.164992	0.0584014	0.0968171	0.010925	0.0827307	0.0988875	0.068651	0.230015	0.195289	0.0704437
ENSMUSG00000025510	Cd151	7	protein_coding	2741	-0.163286	0.892989	0.0438339	0.990959	-0.0874951	0.941155	0.288243	0.970093	0.150931	1.11029	0.0683353	0.900099	-0.0123551	0.991473	0.881037	1	8.43326	6.9576	7.453	7.31758	7.36711	6.87378	7.64103	7.80383	8.46999	7.13708	6.66593	7.54389
ENSMUSG00000087413	Gm11266	4	antisense	1271	1.26292	2.3998	0.0438529	0.990959	-0.569234	0.673975	0.319261	0.970093	-0.696708	0.616978	0.321923	0.967472	0.566207	1.48063	0.31743	0.969628	0.115693	0.238168	0.315155	0.203187	0.168421	0.101359	0.11993	0.114681	0.0454947	0.213402	0.381441	0.0933654
ENSMUSG00000116637	Gm8130	16	processed_pseudogene	570	-0.556964	0.679731	0.0438916	0.990959	-0.161553	0.894062	0.593568	0.979724	0.565079	1.47947	0.0501215	0.841084	0.00811445	1.00564	0.978893	1	1.34147	1.99152	1.05411	1.58575	1.12665	1.24307	1.17666	2.81291	1.82601	1.18962	1.91373	0.832754
ENSMUSG00000093452	Zfhx2os	14	antisense	4453	0.658836	1.57881	0.0439092	0.990959	-0.328177	0.796543	0.428158	0.970093	0.466005	1.38128	0.251274	0.967472	1.12484	2.18078	0.00281479	0.247035	0.079252	0.110466	0.0963786	0.0676606	0.0961431	0.0650937	0.0821547	0.180032	0.0649267	0.182731	0.176918	0.146569
ENSMUSG00000028893	Sesn2	4	protein_coding	3475	-0.229086	0.853175	0.0439142	0.990959	0.161492	1.11844	0.16765	0.970093	0.0593209	1.04198	0.598315	0.979255	-0.169765	0.888988	0.146842	0.969628	1.79417	1.61155	2.07485	2.17996	2.02256	1.98339	2.02657	1.98192	2.39615	1.74643	1.58697	2.12577
ENSMUSG00000021340	Gpld1	13	protein_coding	5415	-0.542096	0.686772	0.0439764	0.990959	-0.1383	0.908589	0.580266	0.973092	0.0629987	1.04463	0.803377	1	-0.479097	0.717426	0.0864854	0.969628	0.190087	0.279512	0.264188	0.294099	0.191069	0.190327	0.270238	0.174966	0.234926	0.0876564	0.173467	0.20271
ENSMUSG00000084104	Gm13578	2	processed_pseudogene	590	1.85964	3.62917	0.0440314	0.990959	2.0146	4.04068	0.10174	0.94668	-1.13272	0.456054	0.287468	0.967472	0.726917	1.6551	0.353631	0.969628	0.0498459	0.0641337	0	0.145905	0.241879	0.109176	0.103343	0.0617628	0.0490032	0.344789	0.3595	0.150848
ENSMUSG00000053841	Txlna	4	protein_coding	5348	0.112294	1.08095	0.0441667	0.990959	-0.00102057	0.999293	0.985326	1	-0.0363004	0.975152	0.514844	0.967472	0.0759935	1.05409	0.17265	0.969628	13.4508	13.4148	13.7066	14.1488	13.2221	13.2068	13.6698	12.7894	13.072	14.3846	13.9605	14.3786
ENSMUSG00000030428	Ttyh1	7	protein_coding	6379	0.153409	1.11219	0.0441855	0.990959	-0.0617037	0.958132	0.417847	0.970093	-0.0795616	0.946345	0.303656	0.967472	0.0738473	1.05252	0.331277	0.969628	5.1497	4.3302	4.48079	4.67597	4.72041	3.98863	4.82217	4.21011	3.6984	5.73486	4.67407	3.81358
ENSMUSG00000022013	Dnajc15	14	protein_coding	6513	-0.154563	0.898405	0.0443169	0.990959	0.0170759	1.01191	0.82277	1	0.0130962	1.00912	0.863231	1	-0.141467	0.906597	0.0707651	0.919481	3.84716	4.04358	3.47047	3.89908	3.75779	3.8225	3.82892	4.24099	3.54684	3.18064	3.85214	3.37072
ENSMUSG00000046062	Ppp1r15b	1	protein_coding	5594	0.0858688	1.06133	0.0443471	0.990959	0.0371888	1.02611	0.37755	0.970093	-0.0366919	0.974888	0.383929	0.967472	0.0491768	1.03467	0.244008	0.969628	69.3695	71.6598	67.5242	71.8646	73.7841	68.4152	71.9375	71.8052	65.0595	75.0208	78.4979	68.2062
ENSMUSG00000081792	Anp32b.ps1	4	processed_pseudogene	758	-0.257528	0.83652	0.0443615	0.990959	0.0371713	1.0261	0.774917	1	0.120791	1.08733	0.34453	0.967472	-0.136736	0.909574	0.299656	0.969628	9.85476	10.3333	9.66302	7.26828	14.4968	8.83778	11.3418	10.7205	11.1376	8.99043	9.19414	9.78459
ENSMUSG00000102719	Gm37760	1	TEC	3841	1.16082	2.23584	0.0444142	0.990959	0.277338	1.21196	0.627175	0.99644	-0.803477	0.572967	0.200563	0.967472	0.357341	1.28106	0.486098	0.969628	0.0459398	0.0295539	0.0744899	0.0672354	0.074308	0.0503102	0.0555594	0.0284614	0.0225815	0.0529616	0.094665	0.0926848
ENSMUSG00000055897	Ppp4r1l.ps	2	transcribed_unprocessed_pseudogene	12025	0.173586	1.12786	0.0444157	0.990959	0.069146	1.0491	0.408121	0.970093	-0.298965	0.812835	0.000977914	0.18477	-0.12538	0.916763	0.138369	0.969628	1.44294	1.33419	1.6013	1.51765	1.51016	1.5695	1.31072	1.25154	1.19014	1.52534	1.32794	1.37664
ENSMUSG00000031059	Ndufb11	X	protein_coding	908	-0.120528	0.919851	0.0445044	0.990959	-0.0216972	0.985073	0.71624	1	0.0729279	1.05185	0.223676	0.967472	-0.0475999	0.967545	0.427671	0.969628	69.8952	63.801	63.7774	67.3121	67.3464	60.1928	68.8627	71.5557	64.6059	68.9286	62.1698	57.7001
ENSMUSG00000038371	Sbf2	7	protein_coding	14783	0.134034	1.09736	0.0445974	0.990959	0.127611	1.09248	0.0647526	0.851898	0.0223248	1.01559	0.73967	1	0.156359	1.11447	0.0220851	0.637423	3.08156	3.49388	3.02122	3.86366	3.71903	2.96078	3.82547	3.8873	2.9923	4.50206	4.20188	3.08449
ENSMUSG00000104713	Gbp6	5	protein_coding	5954	-2.49437	0.177468	0.0445987	0.990959	0.657447	1.57729	0.691889	1	1.83596	3.57009	0.110997	0.967472	-0.658407	0.633578	0.690957	1	0	0.0063552	0.00480544	0.00722906	0.00599213	0.00540929	0.0102406	0.00612026	0.0485587	0	0.00508913	0.00498268
ENSMUSG00000074521	Gm14327	2	protein_coding	1451	0.605497	1.5215	0.0446444	0.990959	-0.305427	0.809203	0.318201	0.970093	-0.170927	0.888272	0.604482	0.981572	0.43457	1.35151	0.148465	0.969628	0.486436	0.443322	0.630993	0.385626	0.442583	0.443927	0.336168	0.351592	0.438361	0.443956	0.375887	0.87917
ENSMUSG00000005054	Cstb	10	protein_coding	603	-0.121646	0.919138	0.0446582	0.990959	-0.00291805	0.997979	0.961138	1	0.0190388	1.01328	0.75045	1	-0.102608	0.931348	0.0928102	0.969628	110.76	104.167	104.292	99.1461	110.049	109.546	104.958	114.819	103.996	94.6844	99.7963	102.629
ENSMUSG00000028838	Extl1	4	protein_coding	4333	-0.556277	0.680055	0.044667	0.990959	0.371673	1.29385	0.186829	0.970093	0.0724209	1.05148	0.780837	1	-0.483856	0.715064	0.0937948	0.969628	0.210404	0.0698618	0.277334	0.248337	0.17291	0.319616	0.288469	0.277526	0.233537	0.187792	0.174825	0.171168
ENSMUSG00000061242	Gm9104	17	processed_pseudogene	483	-0.288499	0.818753	0.0447347	0.990959	0.192269	1.14256	0.182927	0.970093	-0.0107377	0.992585	0.938563	1	-0.299237	0.812682	0.0431752	0.807025	8.09816	9.87101	8.82635	10.6936	8.42069	11.3358	8.77347	12.2976	9.45771	8.77439	7.40265	8.59909
ENSMUSG00000085587	Gm14493	X	antisense	543	-0.816735	0.567725	0.0447443	0.990959	-0.79384	0.576807	0.061312	0.836615	0.802963	1.74468	0.0583187	0.864201	-0.0137721	0.990499	0.976906	1	1.02905	1.32401	0.579609	0.554867	0.657037	0.41519	1.12288	0.671087	1.01165	0.686826	0.446419	0.491716
ENSMUSG00000042165	Gm9774	3	protein_coding	1392	-0.244588	0.844057	0.0447452	0.990959	-0.0574813	0.96094	0.639034	1	0.124466	1.0901	0.30756	0.967472	-0.120122	0.92011	0.338746	0.969628	6.31704	6.06183	5.59077	6.06049	4.79283	6.45526	5.08104	7.74874	6.21024	4.99308	5.83375	5.09366
ENSMUSG00000053134	Supt7l	5	protein_coding	6994	0.159914	1.11722	0.0448485	0.990959	-0.126375	0.91613	0.124667	0.970093	0.0447561	1.03151	0.585974	0.974128	0.20467	1.15242	0.0136967	0.538714	2.88877	2.90527	2.72452	2.85551	2.50464	2.45903	2.82458	2.63635	2.57536	2.89887	2.93302	3.12618
ENSMUSG00000028133	Rwdd3	3	protein_coding	5065	0.18475	1.13662	0.0449905	0.990959	-0.393821	0.761111	9.60832e-05	0.0300022	0.0941059	1.0674	0.332287	0.967472	0.278856	1.21323	0.00449216	0.317217	3.17607	2.98079	2.36688	2.26044	2.38787	1.83767	2.60623	2.65476	1.72387	2.85826	3.04502	2.01489
ENSMUSG00000036856	Wnt4	4	protein_coding	4194	1.0575	2.08132	0.0450397	0.990959	0.196626	1.14602	0.649597	1	-1.25055	0.420289	0.0184638	0.631797	-0.193044	0.874758	0.65766	1	0.0490853	0.0270664	0.150085	0.0615763	0.0510402	0.145906	0.0436141	0.0173772	0.0482554	0.0970078	0.0288991	0.106105
ENSMUSG00000078427	Sarnp	10	protein_coding	1360	0.210459	1.15706	0.045063	0.990959	-0.0284496	0.980473	0.786745	1	0.0627337	1.04444	0.550907	0.967472	0.273193	1.20848	0.0110635	0.488108	103.905	131.101	70.6875	66.9997	112.016	113.103	108.585	129.121	74.1292	113.105	130.694	111.752
ENSMUSG00000036144	Meox2	12	protein_coding	2360	-0.850634	0.554541	0.0451408	0.990959	0.299469	1.23069	0.484553	0.970093	0.25477	1.19315	0.51597	0.967472	-0.595864	0.661648	0.190627	0.969628	0.174461	0.0481003	0.193977	0.145905	0.105822	0.259293	0.31003	0.108085	0.208263	0.071831	0.102714	0.163419
ENSMUSG00000103355	Gm2147	1	processed_pseudogene	639	-1.92497	0.263345	0.0451439	0.990959	0.191767	1.14216	0.85952	1	1.17422	2.25672	0.181633	0.967472	-0.75075	0.594295	0.524898	0.969628	0.0920473	0.118432	0.0895511	0.0673581	0.167498	0.100804	0.190837	0.285133	0.316718	0.159175	0	0.046427
ENSMUSG00000035202	Lars2	9	protein_coding	11089	-0.137676	0.908982	0.0451978	0.990959	-0.0367386	0.974856	0.587569	0.977053	0.113181	1.08161	0.0987181	0.962916	-0.0244951	0.983165	0.717554	1	29.4966	25.1452	30.5803	26.9181	29.133	27.3014	34.2225	30.6991	25.6711	27.3551	31.9293	23.0534
ENSMUSG00000084771	A230072E10Rik	X	antisense	6252	0.739148	1.66919	0.0452104	0.990959	-0.3602	0.779057	0.246289	0.970093	-0.769354	0.58668	0.0429425	0.815523	-0.0302053	0.979281	0.926242	1	0.0611514	0.145255	0.173903	0.0894984	0.11413	0.0978776	0.0536386	0.0815996	0.0416198	0.0759212	0.111471	0.104394
ENSMUSG00000113413	Gm21941	12	unprocessed_pseudogene	562	1.51337	2.85476	0.0452148	0.990959	1.28611	2.4387	0.162375	0.970093	-0.885401	0.541337	0.303119	0.967472	0.627968	1.54539	0.346931	0.969628	0.0523294	0.336645	0	0.459521	0.25393	0.171923	0.162738	0.0648399	0.205778	0.54295	0.485242	0.316728
ENSMUSG00000008348	Ubc	5	protein_coding	2893	-0.0997159	0.933217	0.0453656	0.990959	-0.0318861	0.978141	0.517349	0.970093	0.100894	1.07244	0.0441683	0.824542	0.00117818	1.00082	0.980868	1	91.094	77.7705	85.1128	87.1995	77.9396	83.2058	86.0212	81.1934	99.4177	83.8523	75.2856	89.6877
ENSMUSG00000102302	Gm38190	1	sense_intronic	4755	0.304155	1.2347	0.0454804	0.990959	-0.0606198	0.958852	0.693797	1	-0.133254	0.911773	0.402769	0.967472	0.170902	1.12576	0.261115	0.969628	0.661782	0.724151	0.896557	0.85088	0.667774	0.6841	0.743723	0.582427	0.662754	0.848497	0.624494	0.979537
ENSMUSG00000033386	Frrs1	3	protein_coding	7260	0.119135	1.08608	0.0455059	0.990959	0.0285103	1.01996	0.631674	0.998233	-0.0496996	0.966138	0.405098	0.967472	0.0694359	1.04931	0.242184	0.969628	8.32043	8.20363	7.82287	8.24079	8.42294	8.15819	8.06668	7.63936	8.23949	8.59748	9.13611	8.3198
ENSMUSG00000021631	Mrps36.ps1	17	processed_pseudogene	306	-0.770064	0.586392	0.0455514	0.990959	0.321393	1.24954	0.409411	0.970093	0.193919	1.14387	0.586807	0.974616	-0.576145	0.670754	0.155218	0.969628	1.63384	1.11291	1.02852	0.984617	2.44843	1.36827	1.3948	2.14353	1.98415	0.886385	1.48533	0.872555
ENSMUSG00000086161	Gm15389	1	lincRNA	666	-2.51932	0.174426	0.0455577	0.990959	-1.16167	0.446994	0.546686	0.971034	3.14827	8.86589	0.031634	0.751362	0.628949	1.54644	0.759183	1	0	0.11363	0.0429603	0	0	0.0483587	0.183101	0.218859	0.217056	0.0509072	0	0.0445448
ENSMUSG00000002660	Clpp	17	protein_coding	1223	-0.164453	0.892267	0.0456188	0.990959	0.0127025	1.00884	0.881315	1	0.196228	1.1457	0.0217047	0.664447	0.0317754	1.02227	0.70664	1	15.1975	13.9537	13.3349	13.5496	15.5486	13.7992	16.5518	15.8811	16.6426	13.6116	15.683	14.5545
ENSMUSG00000111964	Gm8942	10	processed_pseudogene	400	-0.424829	0.744927	0.0456361	0.990959	0.176619	1.13023	0.407342	0.970093	0.0736225	1.05236	0.718547	1	-0.351206	0.783928	0.110276	0.969628	3.01443	5.10825	4.00562	3.87376	4.63802	4.99207	5.25888	5.46601	3.61398	2.3733	3.78759	4.37586
ENSMUSG00000003500	Impdh1	6	protein_coding	3294	0.195347	1.145	0.0456662	0.990959	-0.0801669	0.945948	0.439805	0.970093	0.117867	1.08513	0.255614	0.967472	0.313215	1.24247	0.00286476	0.248248	3.12483	3.30832	3.37016	3.58029	2.70773	3.00168	3.56321	2.93158	3.50208	3.90094	3.20116	4.35006
ENSMUSG00000026979	Psd4	2	protein_coding	11786	-0.197924	0.871804	0.0457062	0.990959	0.121405	1.08779	0.229236	0.970093	0.0497223	1.03507	0.612815	0.986322	-0.148202	0.902374	0.143509	0.969628	0.733606	0.834728	1.00988	0.799776	0.908123	1.09306	0.928607	0.850247	1.10879	0.641493	0.832973	1.04964
ENSMUSG00000045795	Whamm	7	protein_coding	3176	0.174665	1.1287	0.0457995	0.990959	0.0279161	1.01954	0.754436	1	-0.0508763	0.96535	0.570195	0.968047	0.123789	1.08959	0.160936	0.969628	4.37062	4.87283	4.57641	5.13629	4.29114	4.66473	4.49231	4.23374	4.7883	4.96394	4.93245	5.37105
ENSMUSG00000039745	Htatip2	7	protein_coding	2024	-0.432093	0.741186	0.0458005	0.990959	-0.0533903	0.963669	0.804899	1	0.185174	1.13695	0.383573	0.967472	-0.246919	0.842694	0.277808	0.969628	1.03164	0.747804	0.650263	0.616706	0.881352	0.811537	0.813368	0.738163	1.08562	0.720297	0.65871	0.600959
ENSMUSG00000117486	Gm30938	17	lincRNA	549	1.14236	2.20742	0.0458975	0.990959	0.949651	1.93141	0.106324	0.951722	-1.04994	0.482987	0.0798419	0.936139	0.0924155	1.06615	0.848849	1	0.214274	0.551386	0.104232	0.548803	0.519885	0.527982	0.277653	0.265501	0.210651	0.494051	0.607117	0.594418
ENSMUSG00000027894	Slc6a17	3	protein_coding	10283	-1.61819	0.325744	0.045921	0.990959	0.114478	1.08258	0.88747	1	0.664239	1.58473	0.353991	0.967472	-0.953953	0.516216	0.303613	0.969628	0.0114399	0.014719	0.00834725	0.0334858	0.00346952	0.00313205	0.0207531	0.0318934	0.00843486	0.00989134	0.00589335	0.00288504
ENSMUSG00000097328	Tnfsf12	11	protein_coding	1515	0.391791	1.31202	0.0459439	0.990959	0.363082	1.28617	0.0669373	0.852826	-0.451	0.731536	0.0262298	0.704782	-0.0592086	0.95979	0.749147	1	1.22295	1.09895	0.849849	1.3637	1.36586	1.29678	1.18725	0.914007	0.858769	1.32036	1.10002	1.44907
ENSMUSG00000084071	Gm13378	2	processed_pseudogene	336	-0.394986	0.760497	0.045969	0.990959	-0.0313664	0.978493	0.87256	1	0.124702	1.09028	0.518531	0.967472	-0.270284	0.829156	0.189617	0.969628	4.28883	6.19386	6.13105	4.61162	6.26473	5.27196	6.26057	5.20572	6.02331	4.64165	4.95993	3.88495
ENSMUSG00000033721	Vav3	3	protein_coding	6005	-0.553319	0.681451	0.0460426	0.990959	-0.563959	0.676444	0.0477851	0.789297	0.50859	1.42266	0.0758365	0.924729	-0.0447287	0.969472	0.884079	1	0.161615	0.245748	0.114351	0.107515	0.124766	0.107267	0.197996	0.163844	0.12518	0.135504	0.116056	0.0839861
ENSMUSG00000020193	Zpbp	11	protein_coding	4248	-0.467788	0.723072	0.0460541	0.990959	0.152906	1.11181	0.479642	0.970093	-0.143704	0.905192	0.506095	0.967472	-0.611492	0.654519	0.0108074	0.487518	0.366921	0.329576	0.289618	0.354629	0.310747	0.416991	0.387537	0.283079	0.313076	0.175587	0.256785	0.272365
ENSMUSG00000108720	Gm44672	7	antisense	1098	-4.46619	0.0452422	0.0460688	0.990959	-0.781404	0.581801	0.66235	1	1.7141	3.28092	0.271051	0.967472	-2.75209	0.148436	0.296103	0.969628	0	0.0689233	0.0521158	0	0.0649856	0	0.0277653	0	0.18432	0	0	0
ENSMUSG00000078865	Gm14406	2	protein_coding	1621	-1.27241	0.413969	0.0460766	0.990959	0.105012	1.0755	0.873583	1	0.643818	1.56246	0.273429	0.967472	-0.628587	0.64681	0.38348	0.969628	0.0544277	0.1634	0.105903	0.159316	0.0220093	0.158948	0.112842	0.1124	0.285373	0.0418312	0.0560778	0.109809
ENSMUSG00000036850	Mrpl41	2	protein_coding	888	-0.168584	0.889715	0.0461397	0.990959	-0.0351779	0.975911	0.678269	1	0.0866938	1.06193	0.306243	0.967472	-0.0818903	0.944819	0.34065	0.969628	24.1433	28.8479	18.4622	23.799	23.6642	21.6163	23.1737	27.5352	22.6932	20.6556	23.8174	20.7134
ENSMUSG00000100985	Gm10640	7	antisense	1305	3.08139	8.46427	0.0463104	0.990959	-1.25954	0.417677	0.537857	0.97081	-0.0389494	0.973363	0.979397	1	3.04244	8.23881	0.0526805	0.850226	0	0	0.0657738	0	0.0273388	0	0	0	0.0221547	0	0.139313	0.136399
ENSMUSG00000022679	Mpv17l	16	protein_coding	3760	0.164815	1.12102	0.0463767	0.990959	0.0580657	1.04107	0.509985	0.970093	0.117596	1.08493	0.176515	0.967472	0.282411	1.21623	0.00151	0.169029	4.34879	4.1663	3.49274	5.07115	3.91879	3.55475	5.32699	4.555	3.69857	5.68076	5.46379	4.0713
ENSMUSG00000020191	Spata48	11	protein_coding	1866	0.602982	1.51885	0.0465003	0.990959	-0.516326	0.69915	0.101379	0.944805	-0.0241691	0.983387	0.943367	1	0.578813	1.49362	0.0643147	0.898222	0.409773	0.344727	0.44466	0.276796	0.229435	0.327937	0.326755	0.214813	0.278893	0.363389	0.389719	0.492858
ENSMUSG00000018378	Cuedc1	11	protein_coding	5779	0.234681	1.17665	0.0465387	0.990959	-0.0540503	0.963228	0.665258	1	0.0533878	1.0377	0.669312	1	0.288069	1.221	0.0200114	0.617068	0.916013	0.9756	0.925829	0.975684	0.839607	0.891695	0.928462	0.876478	0.990578	1.22029	1.0434	1.04211
ENSMUSG00000096157	Gm5472	15	processed_pseudogene	1678	-2.34953	0.196209	0.0465623	0.990959	-0.87744	0.544332	0.331394	0.970093	0.680553	1.60275	0.465144	0.967472	-1.66898	0.314475	0.217885	0.969628	0.122684	0.06765	0.068204	0.102603	0.0212617	0.0191936	0.145346	0.065149	0.01723	0	0.0180576	0.0176799
ENSMUSG00000026004	Kansl1l	1	protein_coding	6664	0.130756	1.09487	0.0466445	0.990959	-0.0167435	0.988461	0.799754	1	-0.0260384	0.982113	0.694496	1	0.104718	1.07528	0.114011	0.969628	5.39285	6.17778	5.47416	5.56754	5.80877	5.44675	5.67729	5.84003	5.01966	5.81012	6.62032	5.67606
ENSMUSG00000035378	Shq1	6	protein_coding	7007	0.189747	1.14056	0.0466559	0.990959	0.173826	1.12805	0.0837437	0.888791	-0.0740761	0.94995	0.45006	0.967472	0.115671	1.08348	0.227557	0.969628	1.448	1.43644	1.54757	1.61553	1.68533	1.68687	1.71423	1.58616	1.46065	1.84352	1.60433	1.96876
ENSMUSG00000067377	Tspan6	X	protein_coding	2060	1.2157	2.32254	0.0467944	0.990959	-0.454215	0.729907	0.448551	0.970093	-0.51624	0.699192	0.462672	0.967472	0.699463	1.6239	0.224107	0.969628	0.11421	0.146947	0.111113	0.125365	0.121233	0.0312688	0.0591966	0.0176893	0.0982442	0.181042	0.191218	0.072007
ENSMUSG00000043024	Gm16433	6	processed_pseudogene	1984	-0.306895	0.808379	0.0469582	0.990959	0.0932261	1.06675	0.571144	0.971034	0.258951	1.19661	0.101332	0.962916	-0.0479445	0.967314	0.767974	1	1.54161	1.94535	1.91801	1.9742	1.97807	1.86683	1.64417	3.14075	2.2296	1.89686	1.54252	2.15324
ENSMUSG00000024603	Dctn4	18	protein_coding	11591	-0.106635	0.928752	0.0470566	0.990959	-0.0263609	0.981894	0.62081	0.994431	0.0662612	1.047	0.216	0.967472	-0.0403735	0.972403	0.450255	0.969628	7.78931	8.03395	7.98044	7.7684	8.18441	7.44112	8.33762	8.14564	7.98687	7.52907	7.75882	7.44807
ENSMUSG00000020401	Fam71b	11	protein_coding	2493	-1.16204	0.44688	0.0470787	0.990959	1.89419	3.71713	0.0128414	0.477354	0.284564	1.21804	0.58087	0.972235	-0.877477	0.544319	0.160172	0.969628	0.0117967	0	0.0688606	0.0517952	0.171731	0.11627	0.146745	0.116936	0.150764	0.0543991	0.109389	0.0238001
ENSMUSG00000038141	Tmem181a	17	protein_coding	6548	0.110204	1.07938	0.0472148	0.990959	-0.00363843	0.997481	0.947186	1	-0.0859471	0.942166	0.124141	0.967472	0.0242564	1.01696	0.65827	1	11.8885	10.9622	11.0461	11.8713	10.8426	11.0963	11.1553	10.5514	10.1686	12.2351	11.2401	10.9325
ENSMUSG00000040412	X5330417C22Rik	3	protein_coding	6304	0.135803	1.0987	0.0472329	0.990959	0.15257	1.11155	0.0320313	0.679343	-0.0614277	0.958315	0.374688	0.967472	0.0743751	1.0529	0.276704	0.969628	5.15499	4.69985	4.56133	5.4963	5.81225	4.7871	5.2229	5.57237	4.6459	6.01822	5.97939	4.96958
ENSMUSG00000029369	Afm	5	protein_coding	3038	-0.275505	0.826161	0.047235	0.990959	0.0858322	1.0613	0.535044	0.970172	0.0353483	1.0248	0.794885	1	-0.240157	0.846653	0.0925547	0.969628	1.51014	1.70636	2.1567	1.87015	1.79677	2.07786	1.95682	2.20703	1.74156	1.18297	1.50606	2.12883
ENSMUSG00000103715	X4933431K14Rik	9	TEC	1352	-0.506762	0.7038	0.0472367	0.990959	-0.158553	0.895923	0.538301	0.970885	0.286958	1.22006	0.257497	0.967472	-0.219804	0.858682	0.418911	0.969628	0.848339	1.06352	0.444411	0.891399	0.870817	0.381147	0.744117	1.23982	0.598767	0.526619	0.761999	0.504688
ENSMUSG00000022546	Gpt	15	protein_coding	2941	-0.282073	0.822408	0.0472749	0.990959	-0.028983	0.980111	0.838659	1	0.108279	1.07794	0.443157	0.967472	-0.173794	0.886508	0.239024	0.969628	1.59995	1.06788	1.34254	1.3757	1.3344	1.24841	1.42013	1.25143	1.58273	1.25657	1.11271	1.13987
ENSMUSG00000059493	Nhs	X	protein_coding	8805	-0.63431	0.644249	0.0473535	0.990959	-1.20699	0.433172	0.000857643	0.125946	1.04458	2.06276	0.00434905	0.365468	0.410269	1.32893	0.294428	0.969628	0.100201	0.0816512	0.0974841	0.0488834	0.0364672	0.036578	0.0830971	0.0579399	0.105074	0.0423562	0.0412956	0.074125
ENSMUSG00000073209	Klf14	6	protein_coding	3056	0.341822	1.26736	0.0473632	0.990959	-0.455548	0.729233	0.0211273	0.591804	0.336338	1.26255	0.0905007	0.953875	0.678161	1.6001	0.000559805	0.0982607	1.00083	0.953401	0.814531	0.521122	1.08572	0.432095	0.827997	1.08509	0.68117	1.06505	1.10058	1.09698
ENSMUSG00000102602	A930004J17Rik	4	TEC	4610	0.188777	1.1398	0.0473716	0.990959	0.323122	1.25103	0.000897357	0.126157	-0.433257	0.740588	2.35315e-05	0.0225174	-0.24448	0.84412	0.00930145	0.462175	2.53901	2.7743	3.24596	3.72531	3.44389	3.54905	2.75765	2.37137	2.7783	3.30952	2.81974	2.92164
ENSMUSG00000108688	Gm44985	7	TEC	1016	-1.38713	0.382323	0.0473852	0.990959	-0.755448	0.592362	0.287209	0.970093	1.0227	2.03171	0.133932	0.967472	-0.364438	0.776771	0.663343	1	0.173676	0.37243	0.084483	0.169456	0.175576	0.0316997	0.0900184	0.322796	0.313022	0.100111	0.0894705	0.087599
ENSMUSG00000102854	C130023A14Rik	16	TEC	3087	0.685696	1.60848	0.0474639	0.990959	0.638458	1.55666	0.0799357	0.881033	-0.591084	0.663844	0.102351	0.966304	0.094612	1.06778	0.767381	1	0.123848	0.14709	0.185368	0.292802	0.0809005	0.323425	0.0888812	0.118044	0.252874	0.362436	0.107971	0.278697
ENSMUSG00000015702	Anxa9	3	protein_coding	2073	0.398679	1.3183	0.0475524	0.990959	0.215773	1.16133	0.311542	0.970093	-0.196737	0.872522	0.354672	0.967472	0.201942	1.15025	0.309875	0.969628	0.553283	0.730128	0.717705	0.913575	0.722836	0.699137	0.632373	0.580087	0.781025	0.915888	0.803925	0.93022
ENSMUSG00000047904	Sstr2	11	protein_coding	2143	0.17107	1.12589	0.0475955	0.990959	-0.0242144	0.983356	0.780179	1	-0.0812796	0.945219	0.356896	0.967472	0.08979	1.06422	0.298383	0.969628	12.2961	9.97618	6.22165	11.0266	9.98893	6.79306	10.3281	9.11426	6.77264	12.5302	11.5943	5.86969
ENSMUSG00000083619	Gm14414	2	processed_pseudogene	573	-0.309688	0.806816	0.047656	0.990959	0.0220725	1.01542	0.88766	1	0.0901155	1.06446	0.558193	0.967472	-0.219572	0.85882	0.175115	0.969628	7.23679	5.34895	5.74229	5.25816	6.97354	6.40765	5.69289	7.31345	7.06398	5.97614	5.764	4.50439
ENSMUSG00000026177	Slc11a1	1	protein_coding	3705	0.394791	1.31475	0.0476572	0.990959	0.119087	1.08605	0.515191	0.970093	-0.578754	0.669542	0.00478642	0.386846	-0.183963	0.880282	0.319942	0.969628	0.539762	0.541285	0.563737	0.697034	0.645173	0.460719	0.427877	0.40325	0.366763	0.631415	0.425273	0.520471
ENSMUSG00000031626	Sorbs2	8	protein_coding	28634	0.192961	1.14311	0.047729	0.990959	-0.000180079	0.999875	0.998567	1	-0.0465554	0.968245	0.643332	0.999675	0.146405	1.10681	0.138226	0.969628	0.343041	0.395118	0.366713	0.353245	0.357593	0.384674	0.391805	0.341061	0.331183	0.417971	0.397886	0.401996
ENSMUSG00000026031	Cflar	1	protein_coding	12669	0.12076	1.08731	0.0477982	0.990959	0.0392151	1.02755	0.516665	0.970093	-0.116431	0.922467	0.0593048	0.870469	0.00432888	1.00301	0.942581	1	5.39248	5.8958	6.02765	6.26823	5.64909	5.88769	5.97741	5.08245	5.3538	6.34249	5.73534	5.77929
ENSMUSG00000113776	Gm19327	12	TEC	3271	2.41791	5.34395	0.0479086	0.990959	1.41673	2.6698	0.259512	0.970093	-1.90012	0.26792	0.163292	0.967472	0.517782	1.43175	0.577456	0.982832	0.00899086	0.011568	0.00874705	0.0263172	0.0218142	0.0295386	0.0186403	0	0	0.0621906	0.00926343	0.0453483
ENSMUSG00000026255	Efhd1	1	protein_coding	2125	0.281959	1.21584	0.0479124	0.990959	-0.092539	0.937871	0.502671	0.970093	-0.25795	0.836275	0.0803618	0.937569	0.0240091	1.01678	0.862538	1	3.03087	2.1724	2.31586	2.39009	2.53517	2.18249	2.15197	2.09209	1.72791	2.01032	2.42405	2.73633
ENSMUSG00000020469	Myl7	11	protein_coding	590	1.85214	3.61036	0.0479144	0.990959	0.187366	1.13868	0.86188	1	-0.632276	0.645158	0.585487	0.973959	1.21987	2.32925	0.159439	0.969628	0	0.128267	0.242471	0.291809	0	0.163764	0	0.0617628	0.196013	0.172394	0.205428	0.603394
ENSMUSG00000084797	Gm14321	2	lincRNA	852	0.790299	1.72943	0.0479185	0.990959	-0.105447	0.929517	0.781577	1	-0.539238	0.688134	0.206214	0.967472	0.251061	1.19008	0.498407	0.969628	0.517766	0.97706	0.503725	0.454667	0.544369	0.75603	0.429384	0.08554	0.644748	0.636699	0.569027	0.905327
ENSMUSG00000022265	Ank	15	protein_coding	3610	0.105222	1.07566	0.0479388	0.990959	0.044973	1.03166	0.399282	0.970093	0.0100587	1.007	0.84955	1	0.115281	1.08319	0.0326909	0.738008	24.904	23.458	23.4124	25.3005	24.8752	23.8831	25.5882	24.1049	24.8434	27.5554	27.0104	25.6647
ENSMUSG00000021396	Nxnl2	13	protein_coding	3505	1.68652	3.21879	0.0479429	0.990959	-0.349168	0.785037	0.580892	0.973591	-1.62913	0.323283	0.0662877	0.89136	0.0573882	1.04058	0.930869	1	0.0503437	0.0863655	0.0571415	0.0736807	0.0101789	0.0643219	0.0260938	0.0103966	0.00824875	0.0386924	0.0432249	0.0677132
ENSMUSG00000090626	Tex9	9	protein_coding	8798	0.126274	1.09147	0.0481411	0.990959	0.0207213	1.01447	0.743471	1	-0.115464	0.923086	0.0747652	0.917978	0.0108101	1.00752	0.863902	1	5.37841	5.81905	5.66508	5.70923	5.97727	5.43981	5.26354	5.62464	4.93914	6.17351	5.98575	5.13219
ENSMUSG00000026504	Sdccag8	1	protein_coding	4129	0.207912	1.15501	0.0482433	0.990959	0.0750098	1.05337	0.476964	0.970093	-0.186713	0.878605	0.0853505	0.947209	0.0211987	1.0148	0.83769	1	1.9872	2.28188	1.87787	2.31419	2.26384	1.90324	1.80894	2.07397	1.79255	2.41411	2.34098	1.82499
ENSMUSG00000039958	Etfbkmt	6	protein_coding	2496	0.21138	1.15779	0.0483044	0.990959	-0.0599802	0.959277	0.581337	0.974117	-0.0690312	0.953278	0.533367	0.967472	0.142349	1.1037	0.187686	0.969628	3.44049	3.0926	3.42743	3.27642	3.51625	2.83875	3.02908	3.05127	3.06957	3.83053	3.62977	3.1735
ENSMUSG00000073627	C130036L24Rik	1	processed_transcript	6437	0.467545	1.38275	0.0483732	0.990959	0.0464698	1.03273	0.835271	1	-0.475736	0.7191	0.0519408	0.84635	-0.00819058	0.994339	0.970623	1	0.169044	0.135202	0.302251	0.234032	0.144105	0.260177	0.165763	0.101898	0.184152	0.168547	0.197705	0.258093
ENSMUSG00000087881	Gm22442	11	scaRNA	144	-4.18861	0.0548407	0.048434	0.990959	1.4233	2.68198	0.290014	0.970093	-0.273509	0.827305	0.805614	1	-4.46212	0.04537	0.0345078	0.750285	0.40846	0	0.198692	0.896705	0	0.894636	0.63513	0.506112	0.401554	0	0	0
ENSMUSG00000027995	Tlr2	3	protein_coding	3014	0.341528	1.2671	0.0484554	0.990959	-0.361171	0.778532	0.0379317	0.723086	-0.105283	0.929623	0.566264	0.967472	0.236246	1.17792	0.17652	0.969628	1.03429	0.878806	0.854361	0.813996	0.662879	0.673203	0.758616	0.568242	0.661884	1.02365	0.894745	0.629953
ENSMUSG00000067719	Gm10221	5	processed_pseudogene	309	-0.161063	0.894366	0.0485273	0.990959	0.00331991	1.0023	0.968029	1	0.115585	1.08341	0.161924	0.967472	-0.0454776	0.968969	0.584387	0.986339	55.1064	59.2687	59.538	60.5929	51.957	61.8081	61.3671	63.9175	63.4377	53.2154	56.8751	58.3736
ENSMUSG00000036985	Zdhhc9	X	protein_coding	6733	0.138205	1.10054	0.0487706	0.990959	-0.0406751	0.9722	0.56267	0.971034	-0.058352	0.96036	0.411378	0.967472	0.0798531	1.05691	0.255417	0.969628	4.45526	4.44535	4.61916	4.11688	4.43513	4.57775	3.94379	4.26478	4.42717	4.72836	4.34731	4.82918
ENSMUSG00000107460	Gm44186	6	TEC	2752	0.981163	1.97406	0.0487815	0.990959	0.103183	1.07414	0.822968	1	-0.807212	0.571485	0.123986	0.967472	0.17395	1.12814	0.692708	1	0.14961	0.0549984	0.15595	0.0156402	0.116677	0.245765	0.0553893	0.0264826	0.136575	0.0985588	0.154146	0.194042
ENSMUSG00000026768	Itga8	2	protein_coding	7368	-2.10207	0.232923	0.0488269	0.990959	0.0913414	1.06536	0.918554	1	0.389529	1.30997	0.638723	0.996981	-1.71255	0.305121	0.141957	0.969628	0.0199573	0.0102711	0.0116497	0.0175252	0.029053	0	0.0248259	0.0148371	0.0196199	0.0092031	0.00411247	0
ENSMUSG00000038244	Mical2	7	protein_coding	15218	-0.11338	0.92442	0.0490246	0.990959	0.10467	1.07525	0.072011	0.866585	0.0463733	1.03267	0.416363	0.967472	-0.0670068	0.954617	0.243458	0.969628	6.43916	7.24802	8.42103	8.08908	7.79279	7.83691	8.21754	7.68167	8.58541	7.40778	7.28546	7.95184
ENSMUSG00000044694	X2010007H06Rik	9	antisense	4934	0.953597	1.9367	0.0490799	0.990959	-0.301942	0.81116	0.553416	0.971034	-0.222198	0.857259	0.688732	1	0.7314	1.66025	0.12508	0.969628	0.035763	0.053683	0.0927818	0.0436176	0.0216926	0.0848581	0.030894	0.029542	0.064457	0.0137431	0.110542	0.120255
ENSMUSG00000108852	Gm44911	8	processed_pseudogene	1062	-0.564254	0.676305	0.0491368	0.990959	-0.0114167	0.992118	0.968855	1	0.285029	1.21843	0.311144	0.967472	-0.279226	0.824033	0.364066	0.969628	0.858458	0.712596	0.64659	0.648464	0.537508	0.940126	1.14826	0.857816	0.6806	0.766197	0.599166	0.446958
ENSMUSG00000020399	Havcr2	11	protein_coding	2721	-1.39901	0.379189	0.0491418	0.990959	-0.116389	0.922493	0.872361	1	0.768327	1.70329	0.242162	0.967472	-0.630683	0.645871	0.443387	0.969628	0.0648492	0.0139062	0.0736057	0.0158184	0.0524471	0.0710185	0.0560203	0.0401764	0.148756	0.0373806	0.0111359	0.0436117
ENSMUSG00000110275	Gm5905	7	processed_pseudogene	580	-0.221444	0.857707	0.0491825	0.990959	-0.0847244	0.942965	0.466773	0.970093	0.215495	1.1611	0.0636223	0.883668	-0.00594871	0.995885	0.959496	1	17.0877	12.8522	12.4312	13.8031	15.009	11.5501	14.5072	18.22	14.3064	13.3863	13.792	12.8897
ENSMUSG00000070802	Pnmal2	7	protein_coding	4147	0.182906	1.13517	0.04923	0.990959	-0.119962	0.920212	0.207666	0.970093	-0.00618412	0.995723	0.94858	1	0.176722	1.13031	0.0635353	0.896452	4.36137	3.24829	3.65665	3.75721	3.80258	2.9046	3.69775	3.54119	3.17215	4.57834	4.15748	3.13337
ENSMUSG00000041801	Phlda3	1	protein_coding	1559	0.529281	1.44321	0.0493004	0.990959	0.0258022	1.01805	0.925172	1	-0.263424	0.833108	0.359214	0.967472	0.265857	1.20235	0.312145	0.969628	0.433874	0.339797	0.807511	0.496955	0.503462	0.640419	0.43021	0.490854	0.463628	0.652423	0.524771	0.799236
ENSMUSG00000059751	Rps3a3	13	processed_pseudogene	795	-0.182968	0.880889	0.0493568	0.990959	-0.0528698	0.964017	0.579933	0.973074	0.179601	1.13257	0.0605876	0.87465	-0.00336662	0.997669	0.971933	1	21.2337	18.0865	15.4035	17.9206	19.5663	15.5565	18.5602	23.3308	18.329	16.8455	18.8283	17.0538
ENSMUSG00000062006	Rpl34	3	protein_coding	2643	-0.135159	0.91057	0.0493867	0.990959	-0.0175018	0.987942	0.798374	1	0.100292	1.07199	0.145679	0.967472	-0.0348664	0.976122	0.611494	1	33.3036	27.3018	28.4492	30.6325	26.9164	30.7202	28.9983	30.4977	35.0596	25.1941	29.544	31.1822
ENSMUSG00000097073	X9430037G07Rik	9	lincRNA	3767	0.458173	1.3738	0.049402	0.990959	-0.167607	0.890318	0.472376	0.970093	-0.198211	0.871631	0.424299	0.967472	0.259962	1.19745	0.25934	0.969628	0.242018	0.251121	0.524077	0.319929	0.255716	0.35054	0.21851	0.270858	0.314677	0.342012	0.289574	0.464652
ENSMUSG00000112008	Gm47218	12	TEC	1319	0.652451	1.57184	0.0494181	0.990959	0.635271	1.55323	0.0434261	0.766324	-0.906761	0.533381	0.0068345	0.451534	-0.25431	0.838388	0.380695	0.969628	0.356744	0.258188	0.542297	0.489483	0.513924	0.805783	0.36981	0.303897	0.306874	0.462681	0.436477	0.629774
ENSMUSG00000092557	Gm8696	17	processed_pseudogene	385	-0.676017	0.625891	0.0494483	0.990959	0.0145281	1.01012	0.97047	1	0.661784	1.58204	0.0642083	0.883668	-0.0142335	0.990183	0.970991	1	1.68052	0.687979	1.11474	1.11797	0.83401	1.58943	1.90044	1.70369	2.10268	1.05676	1.73147	0.770568
ENSMUSG00000028464	Tpm2	4	protein_coding	2909	-0.470938	0.721496	0.049584	0.990959	-0.19033	0.876405	0.450698	0.970093	0.423592	1.34126	0.085583	0.949059	-0.0473454	0.967715	0.85632	1	0.414497	0.273158	0.570461	0.26633	0.466047	0.37643	0.461119	0.33822	0.685775	0.372958	0.21874	0.489519
ENSMUSG00000098198	Gm9169	3	processed_pseudogene	536	-0.613126	0.653779	0.0497473	0.990959	-0.141994	0.906266	0.660208	1	0.410218	1.32889	0.188157	0.967472	-0.202908	0.868798	0.550927	0.969628	1.59116	1.12952	1.0676	0.963623	1.19811	1.26184	1.64944	1.56366	1.40244	0.822304	1.58287	0.608835
ENSMUSG00000105272	Gm43071	3	TEC	2032	0.273901	1.20907	0.0498285	0.990959	0.148265	1.10824	0.295622	0.970093	-0.225163	0.855498	0.119459	0.967472	0.0487382	1.03436	0.721354	1	1.6065	1.80628	2.28104	2.05465	1.89622	2.34578	1.74036	1.68571	1.9635	2.1357	1.61047	2.75937
ENSMUSG00000014313	Cox6c	15	protein_coding	3567	-0.105236	0.929653	0.049903	0.990959	-0.0437523	0.970128	0.409622	0.970093	0.0593126	1.04197	0.264842	0.967472	-0.0459231	0.96867	0.387559	0.969628	72.587	70.6071	62.8861	65.703	62.4024	71.2127	68.109	74.2183	65.994	64.7669	68.442	60.4149
ENSMUSG00000020385	Clk4	11	protein_coding	5797	0.100223	1.07194	0.0499177	0.990959	-0.0280938	0.980715	0.575536	0.971444	-0.160287	0.894847	0.00246791	0.292193	-0.0600637	0.959222	0.234735	0.969628	24.4019	22.2973	24.7075	23.2917	21.405	25.4011	20.5573	19.977	22.149	22.248	20.2597	24.7744
ENSMUSG00000009772	Nuak2	1	protein_coding	3920	0.153187	1.11202	0.0499461	0.990959	0.0801355	1.05712	0.310988	0.970093	-0.111545	0.925596	0.16207	0.967472	0.041642	1.02928	0.591266	0.990506	4.99655	4.81673	4.5253	4.89711	5.18774	5.04465	4.77514	4.81529	4.45479	5.21537	5.43403	4.96466
ENSMUSG00000033781	Asb13	13	protein_coding	5395	0.143268	1.1044	0.0499827	0.990959	0.0372997	1.02619	0.61146	0.989029	-0.0932914	0.937382	0.209679	0.967472	0.0499761	1.03525	0.491789	0.969628	4.45361	4.56591	4.28511	4.54751	4.43732	4.62657	4.38505	4.21475	4.17467	4.80755	4.57178	4.7291
ENSMUSG00000038422	Hdhd3	4	protein_coding	1366	-0.277065	0.825268	0.0500105	0.990959	-0.0979062	0.934388	0.51165	0.970093	0.301836	1.23271	0.0408498	0.803819	0.0247715	1.01732	0.868543	1	2.45435	2.77005	2.93237	2.3317	2.79462	2.56995	2.87901	3.65467	2.96315	1.83669	2.8393	3.08396
ENSMUSG00000086596	Susd5	9	protein_coding	4083	-0.573474	0.671997	0.0500202	0.990959	-1.09918	0.466782	0.000605832	0.104165	0.837429	1.78686	0.0101557	0.528253	0.263954	1.20077	0.445263	0.969628	0.424966	0.203883	0.189202	0.210834	0.0961176	0.0867685	0.261332	0.294519	0.148702	0.166075	0.178108	0.116255
ENSMUSG00000002379	Ndufa11	17	protein_coding	1092	-0.194441	0.873911	0.0500686	0.990959	-0.164817	0.892042	0.104311	0.947583	0.169651	1.12479	0.0948434	0.958643	-0.0247895	0.982964	0.808524	1	12.4423	9.84088	11.3713	11.7853	9.57271	9.084	11.0275	11.813	11.1994	10.0284	10.5997	9.04676
ENSMUSG00000023912	Slc25a27	17	protein_coding	3935	0.192555	1.14279	0.0500738	0.990959	0.107641	1.07747	0.261552	0.970093	-0.305433	0.809199	0.00288933	0.324656	-0.112878	0.924741	0.238321	0.969628	2.53359	2.78863	2.96659	3.01894	2.81065	3.10201	2.4327	2.44477	2.35116	2.6279	2.595	3.01569
ENSMUSG00000082792	Gm12176	11	processed_pseudogene	875	-4.34393	0.0492431	0.0500942	0.990959	-3.87341	0.0682321	0.116307	0.970093	4.31699	19.9316	0.0654882	0.887602	-0.0269466	0.981495	0.999995	1	0.0672208	0.0864889	0.032699	0	0	0	0.0696828	0.208229	0	0	0	0
ENSMUSG00000034334	Fam151b	13	protein_coding	1362	0.346385	1.27137	0.0501718	0.990959	0.0817033	1.05827	0.641805	1	-0.291722	0.816926	0.1126	0.967472	0.0546629	1.03862	0.749201	1	1.61944	1.97251	1.59654	2.05413	1.72885	1.72621	1.27586	1.97986	1.27365	1.86697	1.84652	1.96037
ENSMUSG00000116903	Gm19522	16	antisense	2525	0.57926	1.49408	0.050234	0.990959	-0.17713	0.884461	0.533979	0.970093	-0.383625	0.766509	0.222392	0.967472	0.195635	1.14523	0.49016	0.969628	0.384357	0.284728	0.271952	0.323879	0.254332	0.255104	0.265623	0.202044	0.171754	0.349113	0.348008	0.258484
ENSMUSG00000029313	Aff1	5	protein_coding	9458	-0.0976991	0.934522	0.0504249	0.990959	0.078518	1.05593	0.114312	0.969154	-0.0708508	0.952076	0.153113	0.967472	-0.16855	0.889736	0.00118854	0.146861	16.6386	19.0795	20.0021	19.2045	19.8227	19.6824	17.7476	18.2162	19.9552	16.271	17.2712	18.748
ENSMUSG00000105366	Gm43719	5	TEC	2199	0.303102	1.23379	0.0504724	0.990959	0.00686236	1.00477	0.963775	1	-0.283281	0.82172	0.0772905	0.930759	0.019821	1.01383	0.894563	1	1.33739	1.72073	1.57435	1.2527	1.55753	1.81612	1.19228	1.52455	1.13071	1.17177	1.77753	1.75384
ENSMUSG00000045876	Pcdhb8	18	protein_coding	3484	-1.70032	0.307718	0.0505194	0.990959	-1.04335	0.485198	0.195315	0.970093	1.05342	2.07544	0.190828	0.967472	-0.646901	0.638651	0.537029	0.969628	0.0337648	0.0325823	0.0821228	0.0247083	0.0102403	0.0369769	0.0525021	0.041837	0.0580893	0	0.0260913	0.0170303
ENSMUSG00000118550	AC135859.1	10	sense_intronic	1524	0.311487	1.24099	0.0505231	0.990959	0.178309	1.13156	0.254054	0.970093	-0.376006	0.770568	0.0223343	0.671931	-0.0645193	0.956264	0.672068	1	2.77881	2.78081	2.19656	2.68305	2.5283	3.36017	2.02041	2.29544	2.39035	3.69298	2.44553	2.25811
ENSMUSG00000043895	S1pr2	9	protein_coding	7971	0.307751	1.23778	0.0505266	0.990959	-0.0996227	0.933277	0.542125	0.971034	-0.0452574	0.969117	0.786357	1	0.262494	1.19955	0.10273	0.969628	0.402157	0.417742	0.33023	0.340188	0.31331	0.40001	0.367166	0.306296	0.351832	0.408331	0.36113	0.498728
ENSMUSG00000111090	Gm30698	10	TEC	3198	0.833882	1.78248	0.0505296	0.990959	-1.18874	0.438686	0.0153439	0.518998	0.42704	1.34447	0.429961	0.967472	1.26092	2.39649	0.00934812	0.463717	0.183922	0.212977	0.0894671	0.040377	0.0780925	0.0805676	0.0571975	0.125341	0.0994467	0.201432	0.0947489	0.204087
ENSMUSG00000070618	BC080695	4	protein_coding	2141	1.31514	2.48826	0.0506352	0.990959	-0.369324	0.774145	0.593122	0.979646	-0.425202	0.744734	0.588984	0.975686	0.889937	1.8531	0.164091	0.969628	0.0137362	0.0176735	0.187091	0.0402072	0.0333275	0.1053	0	0.0340402	0.0945274	0.0158357	0.0566103	0.249418
ENSMUSG00000024232	Bambi	18	protein_coding	5074	-0.193986	0.874187	0.0506477	0.990959	0.148354	1.1083	0.140058	0.970093	-0.0116139	0.991982	0.905391	1	-0.2056	0.867178	0.0433391	0.807121	2.44593	2.38637	2.70102	2.58726	2.43285	3.35779	2.33123	2.64287	3.33336	1.81749	2.114	3.321
ENSMUSG00000089682	Bcl2l2	14	protein_coding	4462	0.168258	1.1237	0.0506667	0.990959	-0.0913426	0.938649	0.300439	0.970093	0.00823903	1.00573	0.925924	1	0.176497	1.13014	0.0461157	0.823967	3.54597	3.48538	4.06538	3.17364	3.63807	3.58737	3.68267	3.0707	3.69984	3.92079	3.91152	3.95603
ENSMUSG00000054452	Tle5	10	protein_coding	3334	-0.111953	0.925334	0.0507216	0.990959	0.0155134	1.01081	0.784252	1	0.0703904	1.05	0.216507	0.967472	-0.041563	0.971602	0.464147	0.969628	58.8976	50.6977	48.9589	54.6479	53.7939	51.7783	51.7187	55.8623	60.564	52.4936	48.8773	54.324
ENSMUSG00000042670	Immp1l	2	protein_coding	955	0.150101	1.10965	0.0507933	0.990959	-0.137257	0.909246	0.0764597	0.87707	-0.0683505	0.953728	0.380364	0.967472	0.0817508	1.0583	0.287078	0.969628	35.6913	37.4823	31.3679	30.4222	34.4069	30.4869	27.8047	35.2572	28.0945	27.5139	37.8838	35.2896
ENSMUSG00000104874	Gm43387	3	sense_intronic	1066	4.28291	19.4663	0.0508168	0.990959	-0.516624	0.699006	0.69521	1	-3.72457	0.0756474	0.117526	0.967472	0.558345	1.47258	0.670828	1	0.0275883	0	0.161041	0.121131	0.0334682	0	0	0	0	0.0636102	0.0568493	0.0834902
ENSMUSG00000107814	Gm35876	6	processed_pseudogene	459	1.89128	3.70965	0.0508895	0.990959	0.187903	1.13911	0.828308	1	-1.42196	0.373206	0.182601	0.967472	0.469327	1.38446	0.546342	0.969628	0.0640721	0.164875	0.436342	0	0.233184	0.491173	0.0664188	0.15878	0.0629888	0.517058	0.198044	0.387802
ENSMUSG00000086241	X4930483K19Rik	10	antisense	1237	-4.2578	0.0522726	0.0508973	0.990959	0.147747	1.10784	0.92866	1	0.982107	1.97535	0.482055	0.967472	-3.27569	0.103257	0.178858	0.969628	0.0237745	0	0.0462596	0.0347953	0.0288416	0.0260363	0	0.0589168	0.116863	0	0	0
ENSMUSG00000000743	Chmp1a	8	protein_coding	3272	-0.156735	0.897053	0.0509472	0.990959	0.0478661	1.03373	0.55897	0.971034	0.113344	1.08173	0.163026	0.967472	-0.0433906	0.970372	0.595117	0.992045	6.64221	5.63189	5.96366	6.70884	5.85532	6.3587	6.35441	7.22787	6.90103	6.19643	5.88974	6.23802
ENSMUSG00000093978	Gm12612	11	processed_pseudogene	1986	-2.96868	0.127744	0.0510367	0.990959	-0.125772	0.916514	0.918953	1	0.822138	1.76802	0.457856	0.967472	-2.14654	0.225854	0.21722	0.969628	0.0444246	0.0190528	0.0288133	0	0.0179643	0.0648679	0.0153506	0.110091	0.0436735	0	0.0152571	0
ENSMUSG00000087685	X1700122E12Rik	8	processed_transcript	709	-1.35813	0.390086	0.0511811	0.990959	-0.153048	0.899348	0.835628	1	0.857505	1.8119	0.195638	0.967472	-0.50063	0.706798	0.539234	0.969628	0.207398	0.106739	0.282484	0.182123	0.352242	0.0454258	0.343991	0.359775	0.326227	0.0956396	0.213686	0.0836865
ENSMUSG00000074398	Gm15441	3	antisense	1676	0.564261	1.47863	0.0511946	0.990959	-0.0813979	0.945141	0.779752	1	-0.280577	0.823261	0.366022	0.967472	0.283684	1.2173	0.315247	0.969628	0.473774	0.564422	0.460927	0.487944	0.383167	0.518846	0.527507	0.217423	0.379511	0.445044	0.542375	0.690339
ENSMUSG00000025231	Sufu	19	protein_coding	7691	0.165643	1.12167	0.0512282	0.990959	0.00808185	1.00562	0.925212	1	-0.0652075	0.955808	0.453301	0.967472	0.100436	1.0721	0.239631	0.969628	1.98075	2.11063	2.11676	2.21057	2.21271	1.85092	2.01365	2.05156	1.90966	2.35844	2.19445	2.1524
ENSMUSG00000109131	Gm44862	7	TEC	1055	-1.80873	0.285442	0.0512611	0.990959	0.261174	1.19845	0.718207	1	-0.0464673	0.968305	0.946694	1	-1.8552	0.276395	0.0518557	0.846753	0.13938	0.143465	0.10848	0.20399	0.135269	0.122111	0.231175	0.138161	0.0822139	0.0964101	0.028721	0
ENSMUSG00000112099	Gm8960	10	processed_pseudogene	788	-0.683007	0.622866	0.051289	0.990959	0.0253921	1.01776	0.945796	1	0.46145	1.37693	0.185037	0.967472	-0.221557	0.857639	0.564377	0.974183	0.522497	0.960377	0.3994	0.600838	0.588582	0.653947	0.773763	0.971118	0.807184	0.516308	0.384526	0.677669
ENSMUSG00000024271	Elp2	18	protein_coding	6276	-0.101851	0.931837	0.0513176	0.990959	-0.0196742	0.986455	0.704802	1	0.0830648	1.05927	0.113217	0.967472	-0.0187861	0.987063	0.717637	1	15.8948	16.5018	15.9333	15.4994	15.7864	16.3446	16.9579	16.9717	16.552	15.5583	15.638	15.8403
ENSMUSG00000027506	Tpd52	3	protein_coding	7487	0.0983547	1.07055	0.0513631	0.990959	-0.0357771	0.975506	0.475447	0.970093	0.0203168	1.01418	0.684902	1	0.118672	1.08573	0.0206609	0.627943	22.4133	22.3435	21.1253	21.3341	22.8158	20.2137	22.1877	23.2988	19.8796	23.9689	25.8651	20.2719
ENSMUSG00000105892	Gm35013	3	processed_pseudogene	832	-1.07134	0.475877	0.0514059	0.990959	-0.0417188	0.971497	0.95203	1	1.16992	2.25	0.0455469	0.833061	0.0985864	1.07072	0.884497	1	0.176737	0.181918	0.171945	0.155199	0.171525	0.193551	0.366421	0.569376	0.277999	0.0815005	0.182095	0.285258
ENSMUSG00000033475	Tomm6	17	protein_coding	1131	1.58553	3.00117	0.0514137	0.990959	-0.887427	0.540577	0.184167	0.970093	-1.03625	0.487593	0.255913	0.967472	0.549276	1.46335	0.4327	0.969628	0.338036	0.167281	0.151786	0.114169	0.126179	0.113906	0	0.0966579	0.0766893	0.119909	0.160746	0.236076
ENSMUSG00000021485	Mxd3	13	protein_coding	2369	-0.271698	0.828344	0.0514682	0.990959	-0.119493	0.920511	0.416729	0.970093	0.298492	1.22986	0.0408752	0.803819	0.026794	1.01875	0.856575	1	1.52694	1.54933	1.57007	1.59885	1.5813	1.14199	1.85311	1.78432	1.63537	1.58859	1.41974	1.365
ENSMUSG00000060600	Eno3	11	protein_coding	1739	0.195961	1.14549	0.0514758	0.990959	0.0846175	1.06041	0.414057	0.970093	-0.090322	0.939313	0.384304	0.967472	0.105639	1.07597	0.295854	0.969628	5.46241	4.52587	4.91942	5.4452	4.88278	5.38942	5.66248	4.65192	4.57203	6.70676	5.01817	5.33969
ENSMUSG00000059835	Rpl13.ps3	14	processed_pseudogene	624	-0.365548	0.776174	0.0514927	0.990959	0.00406426	1.00282	0.982465	1	0.0730129	1.05191	0.689402	1	-0.292535	0.816466	0.132385	0.969628	3.95892	5.03306	3.75986	5.38023	3.94507	3.66457	3.02908	6.36533	4.21631	3.69469	4.1275	2.66241
ENSMUSG00000024805	Pcgf5	19	protein_coding	12629	0.112692	1.08124	0.0515622	0.990959	0.0797034	1.0568	0.169952	0.970093	-0.0938602	0.937012	0.107748	0.967472	0.0188313	1.01314	0.741813	1	5.27217	5.92047	5.72504	5.93704	6.31108	5.64877	5.79598	5.67852	5.27231	5.96525	6.4685	5.69658
ENSMUSG00000104318	Pcdha7	18	protein_coding	5337	4.17687	18.0869	0.0516302	0.990959	-0.412967	0.751077	0.813923	1	-2.72871	0.150861	0.266091	0.967472	1.44817	2.72862	0.330335	0.969628	0	0.0141798	0.00536099	0	0.00668486	0.00603464	0	0	0	0.0127053	0.0170324	0.0111174
ENSMUSG00000110245	Gm20100	8	TEC	2272	2.199	4.59163	0.0516494	0.990959	0.197637	1.14682	0.915041	1	0.320389	1.24867	0.85102	1	2.51939	5.73341	0.0438057	0.808622	0.0129441	0.0166544	0	0.0189445	0.015703	0	0.0134182	0	0.0254506	0.0447679	0.0266731	0.130576
ENSMUSG00000041779	Tram2	1	protein_coding	6661	0.21243	1.15864	0.0516561	0.990959	0.0991133	1.07111	0.385895	0.970093	-0.0518837	0.964676	0.647152	1	0.160546	1.11771	0.147576	0.969628	1.26714	0.965712	1.10821	1.26004	1.24262	1.08791	1.33643	1.22543	0.937542	1.5219	1.20093	1.30497
ENSMUSG00000037805	Rpl10a	17	protein_coding	2431	-0.0944084	0.936656	0.0516742	0.990959	-0.021249	0.985379	0.656371	1	0.0300251	1.02103	0.529799	0.967472	-0.0643833	0.956354	0.181428	0.969628	175.063	167.279	159.37	160.305	157.194	177.502	160.57	173.611	171.283	145.812	162.235	165.468
ENSMUSG00000104379	Gm37509	1	TEC	3169	-0.864476	0.549246	0.0517115	0.990959	-0.15652	0.897187	0.708068	1	0.273892	1.20906	0.505326	0.967472	-0.590584	0.664074	0.214604	0.969628	0.120643	0.107463	0.153486	0.0543286	0.12384	0.152447	0.163543	0.114989	0.13685	0.0855897	0.0382464	0.102977
ENSMUSG00000044320	X1700001O22Rik	2	protein_coding	2788	0.417688	1.33578	0.0518095	0.990959	-0.637071	0.643017	0.0124796	0.475217	0.464213	1.37956	0.0724924	0.910118	0.881901	1.8428	0.000499562	0.0932513	0.590714	0.339301	0.51312	0.385956	0.23034	0.323455	0.503001	0.300617	0.477025	0.486431	0.467335	0.744864
ENSMUSG00000002871	Tpra1	6	protein_coding	4171	0.283453	1.2171	0.0518429	0.990959	-0.135002	0.910668	0.354436	0.970093	-0.142614	0.905876	0.348137	0.967472	0.140839	1.10255	0.3324	0.969628	1.35376	0.979765	1.03581	0.856502	1.07776	1.11191	0.899019	0.768814	1.10213	1.04046	0.995251	1.34429
ENSMUSG00000033487	Fndc3a	14	protein_coding	9944	0.109537	1.07888	0.0518672	0.990959	0.0811964	1.05789	0.151388	0.970093	-0.0659716	0.955302	0.241759	0.967472	0.0435657	1.03066	0.435003	0.969628	8.56188	9.90493	9.02025	9.55283	9.81264	9.6517	9.36906	9.28591	9.05967	10.3479	10.5553	9.06355
ENSMUSG00000027200	Sema6d	2	protein_coding	10559	-2.90061	0.133915	0.0518793	0.990959	1.85485	3.61714	0.188985	0.970093	0.278368	1.21282	0.781848	1	-2.62224	0.162416	0.0999668	0.969628	0	0.00358357	0.00270969	0.00815263	0.00675767	0.00915055	0.0144361	0.00345109	0.0109525	0	0.00286965	0
ENSMUSG00000031922	Cep57	9	protein_coding	4180	0.100309	1.072	0.0518924	0.990959	-0.00590912	0.995912	0.907396	1	-0.108324	0.927665	0.0379347	0.788753	-0.00801572	0.994459	0.874588	1	32.1178	32.9234	31.4454	32.374	31.9899	31.6753	30.9968	31.3489	26.9752	32.8741	32.9466	29.8372
ENSMUSG00000018012	Rac3	11	protein_coding	1293	0.516177	1.43016	0.0519108	0.990959	0.291152	1.22362	0.312592	0.970093	-0.224294	0.856014	0.431143	0.967472	0.291882	1.22424	0.264862	0.969628	0.659601	0.321908	0.774482	0.499325	0.827775	0.846894	0.707337	0.620016	0.581368	0.996412	0.984245	0.757159
ENSMUSG00000050157	Gm867	10	protein_coding	1228	-2.12846	0.228701	0.0519873	0.990959	-1.33945	0.395172	0.269244	0.970093	1.95843	3.88638	0.0770514	0.929745	-0.170037	0.88882	0.909156	1	0	0.0616268	0.163095	0	0.058106	0.0262271	0.12413	0.118697	0.117719	0	0.0246748	0.0483174
ENSMUSG00000097583	X6430590A07Rik	3	processed_transcript	4487	1.11128	2.16037	0.0520133	0.990959	0.344602	1.2698	0.547251	0.971034	-0.784086	0.58072	0.206537	0.967472	0.32719	1.25457	0.525827	0.969628	0.04588	0.025299	0.0510124	0.0671479	0.0318049	0.0574226	0.0543548	0.00812125	0.0257739	0.0680049	0.047271	0.0793408
ENSMUSG00000044595	Dnd1	18	protein_coding	2412	0.63264	1.5504	0.0520328	0.990959	0.523989	1.43793	0.10401	0.947583	-0.691492	0.619213	0.038808	0.79066	-0.0588515	0.960028	0.841714	1	0.256049	0.125502	0.260968	0.356897	0.221873	0.373878	0.126394	0.166186	0.28768	0.224904	0.263812	0.40589
ENSMUSG00000028150	Rorc	3	protein_coding	3559	0.190997	1.14155	0.0520402	0.990959	0.0973737	1.06982	0.334192	0.970093	-0.108506	0.927548	0.28341	0.967472	0.0824914	1.05884	0.400431	0.969628	2.52857	2.4347	2.82981	2.79367	2.62641	2.95011	2.27854	2.67234	2.81889	2.89601	2.73294	3.21759
ENSMUSG00000026353	Ubxn4	1	protein_coding	4659	0.0919273	1.06579	0.0520615	0.990959	-0.0110754	0.992352	0.812947	1	-0.000811101	0.999438	0.986174	1	0.0911162	1.06519	0.0554732	0.863682	40.1464	42.5088	40.8755	40.492	40.2717	41.7535	40.2295	40.9295	41.3044	44.5434	42.9308	43.058
ENSMUSG00000020175	Rab36	10	protein_coding	6179	0.192155	1.14247	0.0520973	0.990959	0.0812898	1.05796	0.404924	0.970093	-0.24232	0.845385	0.0179268	0.629476	-0.0501645	0.965826	0.604154	0.99645	1.72771	1.56769	1.80588	1.96436	1.80724	1.66273	1.51963	1.52743	1.53473	1.88204	1.59374	1.75725
ENSMUSG00000022816	Fstl1	16	protein_coding	4914	-0.149366	0.901646	0.0521562	0.990959	-0.383778	0.766428	8.06523e-06	0.00520102	0.265088	1.20171	0.0012973	0.221135	0.115722	1.08352	0.146725	0.969628	7.99564	6.59909	7.62161	6.73569	5.40166	5.04666	8.19543	6.38479	6.01889	6.28546	6.45601	5.71724
ENSMUSG00000020329	Polrmt	10	protein_coding	4685	-0.198315	0.871568	0.0521804	0.990959	-0.155186	0.898017	0.138612	0.970093	0.180948	1.13363	0.0845435	0.947209	-0.0173663	0.988035	0.86957	1	2.05267	1.93838	2.20465	2.04874	1.59157	1.95235	1.92613	1.99117	2.38824	1.77301	1.62337	2.08966
ENSMUSG00000104164	Gm38248	1	TEC	5783	0.289813	1.22248	0.0522283	0.990959	0.441948	1.35844	0.00406769	0.292874	-0.456255	0.728876	0.00318143	0.339474	-0.166442	0.891038	0.240785	0.969628	0.559398	0.641226	0.846028	0.945238	0.987089	0.87437	0.732766	0.724642	0.594936	0.990803	0.854057	0.672032
ENSMUSG00000005672	Kit	5	protein_coding	8911	0.121285	1.0877	0.0522431	0.990959	0.110009	1.07923	0.083879	0.888955	-0.0593996	0.959663	0.343778	0.967472	0.0618854	1.04383	0.319635	0.969628	6.3135	6.08496	6.24183	7.20181	7.09058	5.93466	7.20845	6.33846	5.83364	7.2709	7.4162	6.38548
ENSMUSG00000038068	Rnf144b	13	protein_coding	4936	-0.421812	0.746487	0.0522701	0.990959	0.00165171	1.00115	0.993882	1	0.140165	1.10203	0.507396	0.967472	-0.281647	0.822651	0.214117	0.969628	0.208533	0.283638	0.36518	0.218	0.231294	0.398019	0.314992	0.273153	0.351441	0.16485	0.227132	0.306526
ENSMUSG00000067274	Rplp0	5	protein_coding	1659	-0.100961	0.932412	0.05228	0.990959	-0.0158468	0.989076	0.757602	1	0.160895	1.11798	0.00275726	0.321435	0.0599341	1.04242	0.245758	0.969628	265.763	240.741	250.33	255.475	239.89	253.811	259.841	252.84	328.609	243.951	246.058	292.967
ENSMUSG00000024078	Ttc27	17	protein_coding	3193	-0.126633	0.915967	0.0523829	0.990959	-0.0440227	0.969947	0.499579	0.970093	0.0699403	1.04967	0.284109	0.967472	-0.0566925	0.961466	0.38764	0.969628	15.0315	16.2945	13.7189	14.3697	14.6373	14.5753	14.6941	15.1672	15.8368	13.3472	13.836	14.6894
ENSMUSG00000008682	Rpl10	X	protein_coding	2053	0.0773611	1.05509	0.0524271	0.990959	-0.0267617	0.981621	0.49573	0.970093	0.0249246	1.01743	0.52559	0.967472	0.102286	1.07347	0.0115604	0.49772	513.005	496.513	471.722	470.252	478.956	504.674	476.628	514.172	489.15	513.485	530.697	516.938
ENSMUSG00000064597	Gm22299	15	snoRNA	136	-4.2687	0.0518793	0.0524486	0.990959	-0.22066	0.858173	0.889127	1	0.977055	1.96844	0.489091	0.967472	-3.29164	0.102122	0.181343	0.969628	0	0.556454	0.420759	0	0	0.710446	0.672491	0.535883	0.425175	0	0	0
ENSMUSG00000027792	Bche	3	protein_coding	6741	-0.109961	0.926613	0.0524775	0.990959	0.0315692	1.02212	0.574194	0.971444	0.00650384	1.00452	0.907574	1	-0.103457	0.9308	0.0703865	0.916407	10.6974	11.9113	14.8215	11.3782	11.7759	15.0595	12.048	11.7034	14.4967	9.99875	11.1925	14.4395
ENSMUSG00000097875	Gm26704	15	bidirectional_promoter_lncRNA	2901	1.078	2.11111	0.0525	0.990959	-0.367137	0.77532	0.530626	0.970093	-0.268957	0.829919	0.678436	1	0.809045	1.75205	0.137698	0.969628	0.0506879	0.0782603	0.108489	0.0593476	0.0983857	0.033306	0.0525444	0.0753672	0.0298985	0.105184	0.125339	0.102264
ENSMUSG00000093746	Mir5622	2	miRNA	60	-4.04776	0.0604647	0.0525704	0.990959	0.171014	1.12585	0.87457	1	-0.374376	0.771439	0.737643	1	-4.42214	0.0466449	0.0296954	0.722592	0.980303	0.630648	1.90744	0	1.78386	2.14713	1.01621	0.607334	1.44559	0	0	0
ENSMUSG00000110303	Gm45328	7	TEC	917	-4.0768	0.0592598	0.0526229	0.990959	1.45231	2.73647	0.253555	0.970093	-0.53756	0.688935	0.623764	0.990226	-4.61436	0.0408261	0.0212587	0.631474	0.032071	0	0.0624026	0.0469377	0.155625	0.105366	0.0332456	0.0794766	0.0945863	0	0	0
ENSMUSG00000067149	Jchain	5	protein_coding	2517	2.19605	4.58224	0.0526994	0.990959	0.698347	1.62264	0.558244	0.971034	-1.35222	0.39169	0.308947	0.967472	0.843835	1.79481	0.36757	0.969628	0.0116842	0	0.0454693	0.0855022	0	0.0255915	0	0.0289551	0.0114866	0.0673505	0.0601921	0.058933
ENSMUSG00000021361	Tmem14c	13	protein_coding	914	-0.135946	0.910073	0.0527696	0.990959	-0.0986703	0.933893	0.162904	0.970093	0.0882542	1.06308	0.211581	0.967472	-0.0476915	0.967483	0.501121	0.969628	38.8367	35.1065	36.3749	35.9781	35.3648	32.0659	37.6909	35.8021	36.1557	31.456	34.1794	34.0163
ENSMUSG00000116594	Gm49601	16	protein_coding	3430	-0.614905	0.652973	0.052843	0.990959	-0.280186	0.823485	0.293119	0.970093	-0.150215	0.901116	0.598208	0.979255	-0.76512	0.588404	0.0182534	0.592968	0.37726	0.165476	0.383712	0.288619	0.218431	0.272303	0.266644	0.169983	0.261303	0.1285	0.194348	0.129738
ENSMUSG00000028555	Ttc39a	4	protein_coding	4904	0.198687	1.14765	0.0529316	0.990959	-0.244442	0.844142	0.0299456	0.661412	0.217045	1.16235	0.0536546	0.850673	0.415733	1.33398	0.000294632	0.0682809	1.967	2.037	1.68612	1.50085	1.68055	1.55649	2.04526	1.91711	1.60949	2.53729	1.97721	1.8935
ENSMUSG00000039208	Metrnl	11	protein_coding	1586	-0.585643	0.666352	0.0529434	0.990959	0.310517	1.24015	0.352772	0.970093	0.370336	1.29265	0.217407	0.967472	-0.215307	0.861363	0.511691	0.969628	0.296687	0.286297	0.342762	0.407079	0.247445	0.487368	0.499775	0.390593	0.583342	0.299281	0.324787	0.355404
ENSMUSG00000113598	Gm48287	13	lincRNA	645	-4.3618	0.048637	0.0530031	0.990959	1.08015	2.11425	0.634277	0.999071	1.54122	2.9104	0.328782	0.967472	-2.82058	0.141553	0.288294	0.969628	0	0	0.0443591	0	0.0553134	0.0499332	0.283593	0	0.0896492	0	0	0
ENSMUSG00000069920	B3gnt9	8	protein_coding	2516	-0.473033	0.720448	0.0530178	0.990959	-0.110865	0.926033	0.623301	0.995255	-0.00768211	0.994689	0.973362	1	-0.480715	0.716622	0.0566789	0.867874	0.432487	0.481258	0.682311	0.513217	0.482123	0.499233	0.55738	0.463466	0.459648	0.350362	0.385382	0.330156
ENSMUSG00000030219	Erp27	6	protein_coding	2981	0.100133	1.07187	0.0530202	0.990959	0.11129	1.08019	0.0340381	0.695869	-0.0715213	0.951634	0.166606	0.967472	0.028612	1.02003	0.57532	0.981165	50.6002	46.483	49.468	50.1168	53.402	54.8954	46.7674	49.2142	54.9723	52.568	51.3414	57.831
ENSMUSG00000022514	Il1rap	16	protein_coding	11360	0.188473	1.13956	0.0530209	0.990959	-0.0945278	0.936579	0.333314	0.970093	-0.0928824	0.937648	0.35322	0.967472	0.0955905	1.0685	0.326807	0.969628	1.01741	1.2191	1.23665	1.0571	0.95788	1.21343	1.06809	0.978364	0.990028	1.23261	1.05892	1.17257
ENSMUSG00000028100	Nudt17	3	protein_coding	2239	-0.540442	0.68756	0.0530924	0.990959	0.283598	1.21723	0.308334	0.970093	0.0436319	1.03071	0.868092	1	-0.49681	0.708672	0.0866306	0.969628	0.551667	0.354898	0.281132	0.634382	0.557704	0.302075	0.367632	0.60218	0.54234	0.333137	0.324795	0.371001
ENSMUSG00000114529	Gm4939	14	processed_pseudogene	1325	-0.819351	0.566697	0.0531646	0.990959	0.0390881	1.02746	0.923504	1	0.20744	1.15464	0.596129	0.978397	-0.611911	0.654329	0.172653	0.969628	0.310738	0.456922	0.172749	0.389813	0.242335	0.315992	0.322119	0.495034	0.283664	0.179117	0.205816	0.223901
ENSMUSG00000089957	A830011K09Rik	6	antisense	2697	-0.343459	0.788149	0.0531969	0.990959	-0.445388	0.734387	0.0167969	0.535767	0.383712	1.30469	0.0397761	0.793967	0.0402533	1.02829	0.833628	1	0.87235	1.13643	0.891128	0.829876	0.76725	0.561262	0.734745	1.05388	0.975521	0.729123	0.820152	0.637997
ENSMUSG00000083139	Gm12418	4	processed_pseudogene	942	-0.390794	0.76271	0.0531983	0.990959	-0.209525	0.864822	0.301543	0.970093	0.232624	1.17497	0.250395	0.967472	-0.15817	0.896161	0.45862	0.969628	1.68587	1.96826	1.91351	1.64491	1.70432	1.50436	1.74762	2.47576	1.5346	1.47566	1.44748	1.41721
ENSMUSG00000106447	Gm42957	3	protein_coding	3624	-4.28157	0.0514184	0.0532825	0.990959	1.4448	2.72224	0.476369	0.970093	0.96972	1.95846	0.495145	0.967472	-3.31185	0.100701	0.181877	0.969628	0	0	0.00789503	0.0118769	0.0196894	0	0.0168246	0.0201104	0.0239337	0	0	0
ENSMUSG00000034185	X6430628N08Rik	4	protein_coding	1605	-4.32208	0.0499948	0.0533306	0.990959	-3.85276	0.0692158	0.121495	0.970093	4.30321	19.7422	0.0687485	0.900099	-0.0188694	0.987006	0.999996	1	0.0183234	0.0943025	0	0	0	0	0.0569836	0.0454081	0.0360273	0	0	0
ENSMUSG00000026817	Ak1	2	protein_coding	2593	-0.200906	0.870004	0.0533619	0.990959	0.0184343	1.01286	0.862932	1	0.143893	1.10488	0.172912	0.967472	-0.0570122	0.961253	0.594534	0.992045	4.44596	3.70655	3.40956	3.75143	4.30657	3.62685	4.39717	3.80843	4.66069	3.72646	3.73938	3.77557
ENSMUSG00000044231	Nhlrc1	13	protein_coding	2294	0.509509	1.42357	0.0536114	0.990959	-0.115916	0.922796	0.6548	1	-0.307431	0.80808	0.271449	0.967472	0.202079	1.15035	0.428736	0.969628	0.49998	0.379378	0.47395	0.243916	0.404361	0.575625	0.345529	0.381238	0.302478	0.443386	0.462303	0.54316
ENSMUSG00000032116	Stt3a	9	protein_coding	8948	0.0822868	1.05869	0.0536258	0.990959	-0.0369103	0.97474	0.381088	0.970093	0.00322871	1.00224	0.938715	1	0.0855155	1.06107	0.0458386	0.822102	51.2129	48.6898	48.2637	50.0503	45.3978	48.9546	50.5299	47.851	46.4018	53.5049	51.0723	48.6977
ENSMUSG00000094664	Rpl35a.ps6	5	processed_pseudogene	333	-0.138789	0.908281	0.053633	0.990959	0.0142652	1.00994	0.84273	1	0.0482888	1.03404	0.500442	0.967472	-0.0905	0.939197	0.213722	0.969628	102.976	99.5401	88.2405	101.336	93.9604	98.2649	94.9376	109.867	99.2381	88.2732	97.3626	89.8915
ENSMUSG00000019802	Sec63	10	protein_coding	8787	0.0836233	1.05968	0.0536348	0.990959	-0.00759743	0.994748	0.858641	1	-0.0338382	0.976818	0.429367	0.967472	0.0497851	1.03511	0.245978	0.969628	42.2009	41.8437	41.9878	42.7969	41.3939	41.2088	42.9486	40.0563	39.5395	45.1748	43.8493	40.859
ENSMUSG00000035642	Aamdc	7	protein_coding	3833	0.214751	1.1605	0.0536384	0.990959	-0.0556641	0.962151	0.629992	0.997815	0.0047056	1.00327	0.967708	1	0.219457	1.16429	0.0556742	0.863682	2.75447	2.08296	2.0005	2.33569	2.63413	1.69731	2.21111	2.22462	2.18744	2.60938	2.91702	2.19812
ENSMUSG00000084904	Gm14827	X	lincRNA	3089	-0.341589	0.789172	0.0539513	0.990959	0.115164	1.0831	0.508305	0.970093	-0.00106682	0.999261	0.995012	1	-0.342656	0.788588	0.0610411	0.887458	0.771168	0.771722	0.685418	0.724563	0.716083	0.938369	0.70072	0.684209	0.99212	0.62562	0.539507	0.720303
ENSMUSG00000029001	Fbxo44	4	protein_coding	3024	-0.266423	0.831378	0.0540035	0.990959	-0.0787856	0.946854	0.573521	0.971444	0.15747	1.11533	0.258089	0.967472	-0.108953	0.927261	0.449345	0.969628	1.41016	1.03857	1.62738	1.35217	1.08541	1.45911	1.47189	1.40988	1.48192	1.16602	1.16233	1.27536
ENSMUSG00000057278	Snrpg	6	protein_coding	1570	-0.101763	0.931893	0.0540246	0.990959	0.117467	1.08483	0.0280797	0.65024	-0.0287294	0.980283	0.581089	0.972328	-0.130492	0.91352	0.0152004	0.553922	100.778	97.1278	81.9895	99.5993	105.759	97.7284	96.7016	108.67	92.4075	88.9716	99.6449	88.4904
ENSMUSG00000097781	X9330136K24Rik	17	lincRNA	2478	1.2711	2.41346	0.0540282	0.990959	0.268828	1.20483	0.723993	1	-0.389866	0.763201	0.615888	0.987714	0.881235	1.84195	0.162821	0.969628	0.0118681	0.0916195	0.0577312	0.0173696	0.129578	0.0389914	0.0246055	0.0147054	0.0933394	0.136821	0.097823	0.119721
ENSMUSG00000106962	Gm43633	6	TEC	2330	-1.53898	0.344128	0.0540763	0.990959	0.725784	1.6538	0.254758	0.970093	-0.332425	0.7942	0.576401	0.970655	-1.87141	0.273307	0.017222	0.585193	0.0126219	0.162399	0.0613983	0.12931	0.0459362	0.179695	0.104674	0.0469185	0.124085	0.0582047	0.0130046	0.0254651
ENSMUSG00000096763	Rps12.ps13	X	processed_pseudogene	399	-0.498739	0.707725	0.0541587	0.990959	0.392659	1.31281	0.136443	0.970093	0.0199826	1.01395	0.934599	1	-0.478756	0.717596	0.0728387	0.926538	2.21121	2.18119	2.50979	2.80473	2.59307	3.79379	1.91017	4.84041	2.82597	1.95438	2.50607	2.15624
ENSMUSG00000057554	Lgals8	13	protein_coding	3688	0.125334	1.09076	0.0541906	0.990959	0.0505738	1.03568	0.441749	0.970093	-0.050762	0.965426	0.440248	0.967472	0.074572	1.05305	0.252635	0.969628	8.64411	9.66492	10.132	9.24326	10.0221	10.1738	9.11777	9.39655	9.8777	9.71713	10.4343	10.8435
ENSMUSG00000087403	Kantr	X	protein_coding	5089	0.16765	1.12323	0.0542295	0.990959	-0.0427896	0.970776	0.617082	0.992794	-0.177547	0.884205	0.0469814	0.836369	-0.00989677	0.993164	0.908113	1	4.03371	4.14897	4.76204	4.51647	4.27649	3.86685	4.0197	3.9025	3.27808	4.59029	4.26913	3.71346
ENSMUSG00000085436	Zfp335os	2	antisense	1273	-0.285815	0.820278	0.0542537	0.990959	-0.0829814	0.944105	0.559312	0.971034	-0.0144302	0.990048	0.920224	1	-0.300245	0.812114	0.0494845	0.834918	2.86467	3.15076	3.48374	3.07683	2.77458	3.1878	2.73011	2.94841	3.20234	1.73117	2.57068	2.93639
ENSMUSG00000000416	Cttnbp2	6	protein_coding	8829	0.233381	1.17559	0.0544248	0.990959	0.156296	1.11442	0.203641	0.970093	-0.22719	0.854297	0.0701284	0.901339	0.00619085	1.0043	0.95844	1	0.562933	0.548576	0.631924	0.697132	0.618258	0.634726	0.566287	0.536551	0.559965	0.706578	0.586863	0.661952
ENSMUSG00000032415	Ube2cbp	9	protein_coding	1790	0.256171	1.1943	0.0544676	0.990959	-0.300481	0.811981	0.0398175	0.736665	0.197495	1.14671	0.1779	0.967472	0.453666	1.36952	0.00194163	0.197249	2.76018	2.6001	2.60541	2.11602	2.09279	2.30306	2.28221	2.52434	2.63276	2.38655	3.70718	2.80095
ENSMUSG00000026404	Ddx59	1	protein_coding	2953	-0.167575	0.890338	0.0545349	0.990959	0.0662527	1.04699	0.4439	0.970093	-0.0257209	0.98233	0.764836	1	-0.193296	0.874605	0.0307712	0.729653	5.69658	5.24081	5.66806	5.62619	5.81127	5.93314	6.01879	6.12064	5.06178	5.3388	4.79188	5.12364
ENSMUSG00000089810	Gm16536	9	antisense	1589	0.212138	1.1584	0.0545808	0.990959	0.0247732	1.01732	0.81685	1	-0.278883	0.824229	0.0146473	0.596147	-0.0667446	0.95479	0.534301	0.969628	6.73689	5.1198	5.56386	5.3633	6.46634	5.89818	4.71971	5.18279	4.83987	5.93164	5.47281	5.63838
ENSMUSG00000081739	Mdm4.ps	X	processed_pseudogene	6514	-0.646651	0.638761	0.0545811	0.990959	0.301924	1.23279	0.311984	0.970093	-0.252987	0.839157	0.392457	0.967472	-0.899638	0.536021	0.00779587	0.423547	0.112869	0.133604	0.0702772	0.0858986	0.142402	0.148328	0.102962	0.0950999	0.119837	0.0676627	0.0790776	0.0592062
ENSMUSG00000040033	Stat2	10	protein_coding	5926	0.132232	1.09599	0.0546218	0.990959	0.0245692	1.01718	0.719368	1	-0.118849	0.920922	0.0894978	0.953875	0.0133829	1.00932	0.844038	1	5.99993	5.24866	7.03944	6.28995	5.81574	6.52182	5.91102	5.40513	5.83994	6.25907	5.97219	6.55314
ENSMUSG00000032750	Gab3	X	protein_coding	3891	0.583552	1.49853	0.0546576	0.990959	0.922483	1.89537	0.00308761	0.249961	-0.85631	0.552364	0.00530696	0.403052	-0.272758	0.827736	0.309982	0.969628	0.181398	0.126421	0.102946	0.276547	0.192552	0.306259	0.109691	0.149843	0.1709	0.20041	0.17911	0.259232
ENSMUSG00000031750	Il34	8	protein_coding	1959	4.28704	19.5222	0.0546602	0.990959	-1.504	0.352574	0.444272	0.970093	-1.98708	0.252249	0.44179	0.967472	2.29996	4.92446	0.193956	0.969628	0	0	0.0584208	0	0	0.0164405	0	0	0	0.0346138	0.0154674	0.0605755
ENSMUSG00000074607	Tox2	2	protein_coding	3401	-0.287079	0.81956	0.0546791	0.990959	-0.305406	0.809215	0.0495073	0.794322	0.29972	1.23091	0.0540689	0.85101	0.012641	1.0088	0.936495	1	1.49596	0.990197	1.32079	1.05042	1.18539	0.909104	1.26391	1.4786	1.14763	0.927108	1.13149	1.09037
ENSMUSG00000108959	Gm44697	7	TEC	1679	2.80932	7.00952	0.0547457	0.990959	0.0902286	1.06454	0.941365	1	-2.05979	0.239852	0.215495	0.967472	0.749531	1.68125	0.478173	0.969628	0.0175158	0.0450731	0.0340817	0	0.0637471	0.0383644	0.0181574	0	0	0.0201931	0.108281	0.0530081
ENSMUSG00000039740	Alg2	4	protein_coding	3450	0.103486	1.07437	0.0547686	0.990959	-0.119793	0.92032	0.029493	0.660043	0.035997	1.02527	0.505185	0.967472	0.139483	1.10151	0.0117728	0.499547	26.579	24.8859	24.0669	23.7416	23.3918	22.3768	23.956	23.9237	23.3725	26.2487	25.7336	24.5934
ENSMUSG00000038508	Gdf15	8	protein_coding	1852	-0.870969	0.54678	0.0547964	0.990959	-0.0133445	0.990793	0.978551	1	0.653839	1.57335	0.148283	0.967472	-0.217129	0.860276	0.673448	1	0.222315	0.102157	0.123592	0.116204	0.154113	0.173903	0.213996	0.275465	0.234167	0.0915341	0.0818053	0.208245
ENSMUSG00000107920	Gm7783	6	processed_pseudogene	781	-1.17578	0.442646	0.0548851	0.990959	-0.0937207	0.937103	0.873853	1	0.456577	1.37228	0.413465	0.967472	-0.719199	0.607435	0.286375	0.969628	0.301246	0.290696	0.256442	0.440889	0.228407	0.164952	0.390349	0.51324	0.222114	0.0434113	0.193986	0.227914
ENSMUSG00000105813	Gm42928	3	TEC	3339	-0.679935	0.624194	0.0548874	0.990959	-0.532707	0.691257	0.105245	0.949213	0.277946	1.21247	0.41299	0.967472	-0.401989	0.756814	0.288567	0.969628	0.246617	0.260645	0.179947	0.180469	0.17096	0.125394	0.146086	0.163702	0.251106	0.121848	0.136122	0.0977345
ENSMUSG00000086193	Gm11508	11	antisense	440	-0.629791	0.64627	0.0550021	0.990959	-0.329411	0.795861	0.326256	0.970093	0.47395	1.38891	0.150823	0.967472	-0.155842	0.897609	0.665863	1	1.13626	1.37596	2.471	1.7608	0.729759	1.61034	1.38574	2.31891	1.97126	1.30994	1.3773	0.943946
ENSMUSG00000038178	Slc43a2	11	protein_coding	10042	-0.18573	0.879204	0.0550021	0.990959	-0.17448	0.886087	0.0692085	0.861654	0.0358954	1.02519	0.708898	1	-0.149834	0.901354	0.131045	0.969628	1.22416	1.19071	1.26219	1.12298	1.08715	1.06159	1.12327	1.06686	1.14876	0.877823	0.980653	1.0724
ENSMUSG00000024131	Slc3a1	17	protein_coding	2271	0.511646	1.42568	0.0550604	0.990959	0.56544	1.47984	0.0625817	0.840153	-0.251431	0.840063	0.377454	0.967472	0.260214	1.19766	0.320271	0.969628	0.207198	0.266588	0.352763	0.435915	0.329907	0.453818	0.429573	0.30487	0.292811	0.432947	0.320219	0.692357
ENSMUSG00000043391	X2510009E07Rik	16	protein_coding	6564	-0.296296	0.814341	0.0550992	0.990959	-0.0330817	0.97733	0.837692	1	0.251534	1.19047	0.111896	0.967472	-0.0447615	0.96945	0.783571	1	0.604849	0.495756	0.496911	0.498351	0.445692	0.613325	0.506246	0.527392	0.814853	0.408049	0.415457	0.677945
ENSMUSG00000004980	Hnrnpa2b1	6	protein_coding	6584	0.0676211	1.04799	0.055161	0.990959	0.00782762	1.00544	0.82111	1	-0.060484	0.958942	0.08535	0.947209	0.00713714	1.00496	0.836616	1	359.681	344.096	341.323	338.771	352.089	359.921	334.7	349.911	323.392	348.25	356.466	351.411
ENSMUSG00000117804	Gm6252	19	processed_pseudogene	580	-0.229274	0.853064	0.055226	0.990959	-0.0207641	0.98571	0.859447	1	0.00404056	1.0028	0.972568	1	-0.225234	0.855456	0.0669262	0.9038	12.8792	14.2222	10.7047	12.0962	13.4097	11.7722	9.77662	15.5813	12.2128	10.3466	11.1799	10.3323
ENSMUSG00000019732	Calr3	8	protein_coding	1962	-0.307144	0.80824	0.0554143	0.990959	-0.261637	0.834141	0.137886	0.970093	0.488324	1.40281	0.00537154	0.40442	0.18118	1.13381	0.306417	0.969628	1.1242	1.13787	1.42912	1.00914	0.909203	1.16549	1.39845	1.15152	1.73884	0.984985	1.1274	1.36087
ENSMUSG00000022565	Plec	15	protein_coding	18113	-0.151367	0.900397	0.0555192	0.990959	0.204371	1.15218	0.0149435	0.514543	0.0982087	1.07044	0.217734	0.967472	-0.0531581	0.963824	0.507367	0.969628	1.17714	1.25552	1.39796	1.66578	1.39848	1.36737	1.64777	1.35596	1.70474	1.41135	1.35335	1.479
ENSMUSG00000084607	Gm22208	15	snRNA	110	0.775903	1.71226	0.0555475	0.990959	-0.359383	0.779498	0.385226	0.970093	-0.218079	0.859709	0.630867	0.993602	0.557823	1.47205	0.162566	0.969628	3.74298	4.47187	3.90158	3.5216	2.91904	3.22069	2.49433	2.98146	2.62835	2.15754	7.43744	4.31518
ENSMUSG00000081405	Gm13142	4	processed_pseudogene	1453	-0.920378	0.528371	0.0556093	0.990959	-0.101429	0.93211	0.86206	1	1.02081	2.02906	0.0469196	0.836369	0.100434	1.0721	0.863263	1	0.161922	0.156251	0.0984569	0.177736	0.0982164	0.110829	0.293742	0.275871	0.218879	0.163338	0.125123	0.122506
ENSMUSG00000025898	Cwf19l2	9	protein_coding	10536	0.125611	1.09097	0.0557276	0.990959	0.077964	1.05553	0.23364	0.970093	-0.155474	0.897837	0.020788	0.653263	-0.0298636	0.979513	0.644441	1	4.08367	4.82324	4.83649	4.53867	5.1809	4.79007	4.3837	4.26448	4.32471	4.17689	5.28019	4.75582
ENSMUSG00000026860	Sh3glb2	2	protein_coding	3990	-0.186284	0.878867	0.0557412	0.990959	-0.00375803	0.997399	0.96978	1	0.122343	1.0885	0.214646	0.967472	-0.0639403	0.956648	0.52276	0.969628	3.19151	2.66484	2.88984	3.37646	2.73614	2.67987	3.07919	2.92251	3.48537	2.73613	2.49848	3.09309
ENSMUSG00000082475	Gm7206	14	processed_pseudogene	508	-0.187718	0.877993	0.0558023	0.990959	0.00808783	1.00562	0.933367	1	-0.0104742	0.992766	0.913776	1	-0.198192	0.871642	0.0486959	0.833506	34.272	31.5076	29.738	31.5188	29.4266	35.3769	27.8457	36.727	31.6437	23.0922	30.8375	29.9005
ENSMUSG00000113188	Gm35638	12	processed_pseudogene	652	-0.544796	0.685488	0.0558077	0.990959	-0.549863	0.683085	0.0687487	0.860795	0.59772	1.51332	0.0472336	0.836369	0.0529242	1.03737	0.869584	1	1.66892	1.04463	1.36037	1.12226	0.766073	0.889147	1.96384	1.45313	0.886867	1.19601	0.697102	1.00103
ENSMUSG00000086429	Gt.ROSA.26Sor	6	antisense	1695	-0.13724	0.909257	0.0558404	0.990959	0.0546973	1.03864	0.440288	0.970093	-0.0533548	0.963693	0.451587	0.967472	-0.190595	0.876244	0.00986631	0.47217	23.0241	20.9844	20.5598	21.8637	20.6696	24.2834	23.3098	20.8966	20.4345	19.0824	20.4686	19.1128
ENSMUSG00000079478	Znrd2	19	protein_coding	1236	-0.619903	0.650715	0.0558819	0.990959	0.487544	1.40206	0.123661	0.970093	-0.0857643	0.942285	0.769924	1	-0.705667	0.613159	0.0336335	0.744436	0.356907	0.45921	0.555565	0.69647	0.490705	0.729606	0.493305	0.324305	0.935659	0.43889	0.318696	0.408039
ENSMUSG00000035109	Shc4	2	protein_coding	8263	0.351705	1.27607	0.0558961	0.990959	0.154477	1.11302	0.41002	0.970093	-0.25805	0.836218	0.178259	0.967472	0.0936554	1.06707	0.601398	0.995335	0.338117	0.293076	0.263159	0.296912	0.349733	0.346897	0.191853	0.286652	0.353395	0.315942	0.264026	0.477513
[truncated: 54,032 more rows]

## Sheet: Table S5B
Online supplemental table 5 Differential gene expression and pathway enrichment RNA-seq 266-6 cells. (A) Differential gene expression of RNA-seq samples from 266-6 acinar cells with retroviral overexpression of mouse wild-type Cpa1 (wt), Cpa1N256K (NK), empty vector (ev) or no vector (nV). (B) GO enrichment. GO term component enrichment inferred from STRING (v.12.0) analysis using Cpa1N256K_vs_Cp…
[truncated: 255 more rows]
