# Supplementary material for: Hereditary chronic pancreatitis induced plasticity cooperates with mutant Kras in early pancreatic carcinogenesis
Source: Gut. 2025 Dec 19;75(5):e335947. doi: 10.1136/gutjnl-2025-335947 (PMC13151493; doi:10.1136/gutjnl-2025-335947)
Supplement: online supplemental table 6 [file gutjnl-75-5-s014.xlsx]

## Sheet: Table S6A Cpa1_vs_Cre
Online supplemental table 6 Ductal markers inferred from scRNA-seq. (A) Ductal markers across genotypes in 8-week-old mice. Statistical test: two-sided Wilcoxon rank-sum test. (B) iDuct markers across all genotypes and ages. Statistical test: two-sided Wilcoxon rank-sum test. (C) iDuct markers across all genotypes and ages. Statistical test: ROC analysis.
Gene symbol	p_val	avg_log2FC	pct.1	pct.2	p_val_adj
Il1rn	1.79134e-39	8.59155	0.421	0	4.61807e-35
Mmp7	4.79871e-45	7.79331	0.481	0.006	1.23711e-40
Cxcl5	5.90895e-13	7.53125	0.145	0	1.52333e-08
Basp1	7.60173e-51	7.00025	0.532	0.006	1.95973e-46
C3	2.87342e-70	6.4726	0.707	0.027	7.40769e-66
Cldn2	6.18689e-53	6.35857	0.552	0.009	1.59498e-48
Rgs5	1.47326e-78	6.32936	0.788	0.06	3.79807e-74
Sprr1a	1.16705e-07	6.1737	0.081	0	0.00300865
Vcam1	1.75892e-28	5.85177	0.323	0.003	4.53449e-24
Gc	1.53016e-11	5.84612	0.128	0	3.94475e-07
Tnf	9.07703e-19	5.75866	0.219	0.003	2.34006e-14
Ccl2	8.71496e-11	5.63858	0.148	0.012	2.24672e-06
Cpe	5.91974e-17	5.51355	0.199	0.003	1.52611e-12
Pdzrn3	1.75955e-08	5.4591	0.091	0	0.000453612
Pmaip1	2.61964e-09	5.42163	0.101	0	6.75343e-05
Akap12	2.01395e-23	5.16076	0.296	0.015	5.19197e-19
Wfdc18	3.97954e-31	5.13528	0.465	0.075	1.02593e-26
Noct	2.2029e-45	5.04691	0.529	0.033	5.67908e-41
Lcn2	7.92498e-84	4.98161	0.899	0.197	2.04306e-79
Hdx	2.17751e-07	4.98105	0.077	0	0.00561362
Pdgfb	1.72206e-17	4.91066	0.212	0.006	4.43947e-13
Muc20	6.22936e-08	4.87414	0.084	0	0.00160593
Fgd6	2.17286e-28	4.82905	0.34	0.012	5.60163e-24
H2-Q7	9.22752e-18	4.77856	0.209	0.003	2.37886e-13
Itga2	6.2714e-14	4.69726	0.172	0.006	1.61677e-09
Rgs16	1.24512e-08	4.59996	0.101	0.003	0.000320993
C4bp	1.42669e-06	4.56602	0.067	0	0.0367801
Gabrp	1.76452e-12	4.44672	0.155	0.006	4.54894e-08
S100a14	6.66589e-09	4.42163	0.104	0.003	0.000171847
Tspan8	2.05958e-32	4.39977	0.407	0.024	5.30959e-28
Tacstd2	4.39261e-22	4.39093	0.276	0.012	1.13241e-17
Rragd	7.01264e-33	4.35089	0.418	0.03	1.80786e-28
Kcnt2	2.47544e-37	4.33124	0.455	0.027	6.38168e-33
Fabp5	1.27814e-54	4.29803	0.636	0.051	3.29504e-50
Parm1	2.48776e-11	4.23259	0.141	0.006	6.41344e-07
Cxcl2	1.02752e-10	4.20612	0.162	0.018	2.64894e-06
Tmem45a	1.64425e-35	4.015	0.455	0.036	4.23889e-31
Plscr1	2.38402e-61	4.01276	0.737	0.104	6.146e-57
Stx11	1.05387e-12	3.96378	0.178	0.015	2.71689e-08
Kcnq5	9.67458e-09	3.95506	0.125	0.012	0.000249411
Thbs1	1.63316e-35	3.93367	0.508	0.078	4.2103e-31
Gadd45g	5.3013e-13	3.92859	0.182	0.015	1.36667e-08
Fosl1	7.273e-28	3.84208	0.377	0.033	1.87498e-23
Ccn2	6.33428e-14	3.81451	0.242	0.042	1.63298e-09
Cfi	5.37241e-21	3.74355	0.266	0.012	1.38501e-16
Kcnip4	2.50395e-36	3.7166	0.485	0.048	6.45519e-32
Zbtb7c	2.49172e-09	3.69726	0.125	0.009	6.42366e-05
Efnb2	4.1635e-12	3.68466	0.165	0.012	1.07335e-07
Lrg1	4.03821e-14	3.6762	0.195	0.015	1.04105e-09
Lif	1.20332e-12	3.65175	0.178	0.015	3.10215e-08
G930009F23Rik	1.35087e-09	3.63313	0.128	0.009	3.48255e-05
Sftpd	4.82329e-45	3.59691	0.596	0.078	1.24345e-40
Slpi	2.23571e-13	3.58463	0.205	0.024	5.76365e-09
Ckb	3.42171e-24	3.55221	0.333	0.027	8.82116e-20
Rnd1	5.6252e-12	3.54874	0.182	0.021	1.45018e-07
Il23a	3.54561e-07	3.54293	0.091	0.006	0.00914058
Cldn4	5.19177e-51	3.49153	0.768	0.26	1.33844e-46
Bmp6	1.81109e-33	3.44118	0.485	0.066	4.66899e-29
Kcnh7	1.76541e-15	3.42609	0.263	0.042	4.55124e-11
Inhbb	6.67936e-07	3.39609	0.088	0.006	0.0172194
Casp4	3.12677e-40	3.34362	0.535	0.054	8.06082e-36
Adgrv1	4.03057e-10	3.28918	0.148	0.015	1.03908e-05
Serpine2	1.7326e-08	3.27803	0.121	0.012	0.000446663
Cdh13	7.05038e-07	3.26116	0.088	0.006	0.0181759
Ifi27l2b	6.74284e-13	3.23979	0.189	0.018	1.7383e-08
Srgap1	7.10292e-07	3.21809	0.094	0.009	0.0183113
Ramp3	1.31695e-13	3.14053	0.209	0.024	3.39509e-09
C4b	6.13955e-08	3.13717	0.114	0.012	0.00158278
Pdlim7	6.09015e-16	3.12366	0.242	0.027	1.57004e-11
Cfb	1.13904e-07	3.0997	0.111	0.012	0.00293645
Gm830	2.06483e-10	3.09426	0.158	0.018	5.32314e-06
Onecut2	1.16348e-14	3.01242	0.229	0.027	2.99945e-10
Tm4sf1	1.20169e-20	2.98999	0.387	0.084	3.09796e-16
Egr3	1.21422e-22	2.94769	0.357	0.048	3.13025e-18
Chrm3	4.41421e-51	2.87538	0.737	0.146	1.13798e-46
Hspa1b	2.65254e-18	2.87414	0.3	0.042	6.83826e-14
Socs2	1.34848e-32	2.86637	0.519	0.09	3.47639e-28
Tcim	8.53057e-31	2.8126	0.475	0.066	2.19918e-26
Ier5	4.59818e-16	2.79037	0.229	0.018	1.18541e-11
Kcnc2	1.62551e-06	2.78513	0.114	0.021	0.0419056
Icam1	8.55126e-30	2.76356	0.525	0.119	2.20451e-25
F3	1.07145e-38	2.76106	0.697	0.236	2.76219e-34
Cd44	6.36006e-31	2.74275	0.582	0.164	1.63962e-26
Itgav	9.53398e-47	2.74152	0.768	0.239	2.45786e-42
Ttyh2	3.29299e-12	2.73848	0.205	0.03	8.48934e-08
S100a6	2.17142e-28	2.73558	0.552	0.152	5.59791e-24
Clic4	4.84685e-44	2.7013	0.751	0.233	1.24952e-39
Dclk1	7.66911e-14	2.68827	0.253	0.045	1.9771e-09
Pglyrp1	6.965e-13	2.66555	0.239	0.045	1.79558e-08
Sh2d4b	6.09986e-13	2.65175	0.259	0.057	1.57254e-08
Serpinb1a	4.30746e-07	2.62116	0.118	0.018	0.0111046
Aqp5	1.14228e-21	2.61554	0.38	0.069	2.94481e-17
Tbc1d1	1.03273e-31	2.60821	0.566	0.128	2.66237e-27
Tubb2b	5.0489e-24	2.59111	0.444	0.099	1.30161e-19
Itgb6	1.41353e-29	2.58107	0.542	0.122	3.64408e-25
Acsl4	2.36022e-24	2.53359	0.411	0.066	6.08464e-20
Dusp10	2.60658e-21	2.52918	0.397	0.084	6.71976e-17
Cnn2	1.49905e-10	2.51947	0.185	0.03	3.86454e-06
Alpk1	1.47666e-26	2.51899	0.471	0.09	3.80683e-22
Fhl2	1.61212e-24	2.51899	0.444	0.09	4.15604e-20
Mt2	3.71314e-49	2.50819	0.808	0.266	9.57247e-45
Msmo1	2.4552e-13	2.49563	0.256	0.051	6.32951e-09
Shisa4	6.94528e-11	2.45381	0.205	0.039	1.79049e-06
Cxcl1	6.69219e-09	2.41249	0.273	0.099	0.000172525
Phlda1	1.08002e-13	2.40636	0.239	0.036	2.78428e-09
Tnfrsf10b	1.92364e-10	2.36634	0.195	0.036	4.95914e-06
Cd14	1.66613e-41	2.36526	0.751	0.272	4.29529e-37
Clcf1	7.14287e-27	2.3559	0.481	0.096	1.84143e-22
Epha2	2.64596e-21	2.3482	0.414	0.093	6.82129e-17
Gstp1	4.16485e-24	2.33876	0.441	0.09	1.0737e-19
Tinagl1	1.78844e-29	2.32054	0.572	0.152	4.6106e-25
Tbc1d9	1.50237e-07	2.30615	0.152	0.033	0.00387312
Ptprt	1.06489e-23	2.29981	0.451	0.096	2.74528e-19
Gm20186	5.65372e-16	2.28918	0.364	0.099	1.45753e-11
Trf	1.16336e-29	2.28807	0.633	0.218	2.99914e-25
B4galt5	3.2118e-19	2.27905	0.377	0.081	8.28002e-15
Abhd2	1.30434e-23	2.26886	0.448	0.093	3.3626e-19
Actn1	7.95617e-47	2.25257	0.845	0.439	2.0511e-42
Srf	2.8003e-08	2.23259	0.162	0.033	0.000721917
Slc12a2	6.31142e-28	2.22861	0.535	0.125	1.62708e-23
Fosl2	1.60984e-30	2.22595	0.572	0.134	4.15017e-26
Lbp	4.05734e-09	2.22432	0.178	0.036	0.000104598
Plaur	1.24035e-37	2.22313	0.774	0.319	3.19761e-33
Gpx2	1.17405e-26	2.20612	0.492	0.101	3.02671e-22
Serpinb6b	1.62177e-18	2.19105	0.451	0.14	4.18093e-14
Bst2	3.6523e-29	2.18865	0.582	0.155	9.41563e-25
Ankrd1	3.30356e-13	2.161	0.542	0.322	8.51658e-09
2200002D01Rik	3.78442e-13	2.14332	0.273	0.06	9.75623e-09
Nradd	1.83616e-11	2.13893	0.249	0.06	4.73362e-07
Creb5	3.24122e-27	2.13498	0.7	0.388	8.35587e-23
Tfcp2l1	1.09194e-09	2.1156	0.212	0.051	2.81502e-05
Acot1	5.12406e-19	2.1123	0.428	0.122	1.32098e-14
Tpm1	8.06726e-42	2.10756	0.808	0.37	2.07974e-37
Gm47283	4.21639e-29	2.09308	0.586	0.158	1.08698e-24
Ccdc141	2.39315e-20	2.09308	0.418	0.096	6.16953e-16
Cd74	1.78552e-16	2.09308	0.485	0.209	4.60307e-12
Msrb3	3.14834e-15	2.07241	0.407	0.143	8.11641e-11
Cttnbp2nl	2.23744e-24	2.04817	0.502	0.125	5.76812e-20
Ldlr	9.01719e-12	2.03168	0.256	0.06	2.32463e-07
Kcnma1	1.39381e-07	2.02686	0.175	0.045	0.00359325
Samd4	3.18873e-28	2.02029	0.751	0.445	8.22054e-24
Sctr	4.15197e-10	2.01805	0.232	0.06	1.07038e-05
Sbno2	1.21175e-19	2.01739	0.434	0.116	3.12389e-15
Flvcr1	1.52612e-10	1.98999	0.215	0.045	3.93434e-06
Net1	1.23456e-19	1.98525	0.438	0.116	3.18271e-15
Rcan1	7.19369e-17	1.98105	0.397	0.113	1.85453e-12
Rel	2.68675e-07	1.95506	0.155	0.036	0.00692643
Fblim1	2.91974e-11	1.93269	0.259	0.066	7.52709e-07
Me1	1.55889e-32	1.93173	0.64	0.173	4.01882e-28
Snhg6	2.84529e-10	1.91066	0.232	0.057	7.33516e-06
Ptprd	2.92075e-21	1.89272	0.539	0.179	7.52969e-17
Rbp1	1.87908e-13	1.863	0.316	0.081	4.84426e-09
Abracl	1.80693e-27	1.8582	0.572	0.152	4.65828e-23
Map2k3	5.23959e-14	1.84355	0.313	0.075	1.35077e-09
Fdps	3.26038e-07	1.83421	0.219	0.078	0.00840526
Cebpb	1.36632e-23	1.825	0.556	0.164	3.52238e-19
Rell1	2.81564e-16	1.80841	0.418	0.125	7.25872e-12
Palld	5.80543e-26	1.80805	0.764	0.454	1.49664e-21
Ahr	1.33235e-08	1.80597	0.185	0.042	0.000343479
Krt17	5.73223e-08	1.79411	0.286	0.122	0.00147777
Hmgcs1	1.79481e-09	1.79385	0.236	0.066	4.62701e-05
1110038B12Rik	1.40609e-21	1.79037	0.502	0.149	3.62491e-17
Hs6st1	1.13242e-10	1.77636	0.249	0.063	2.91938e-06
Rab11fip1	2.29606e-08	1.77409	0.236	0.078	0.000591923
H2-T23	9.2238e-10	1.77361	0.266	0.084	2.3779e-05
Cacna2d1	1.50853e-10	1.77196	0.276	0.084	3.88898e-06
Rbm3	8.58921e-45	1.75866	0.865	0.349	2.2143e-40
Rhoc	3.29312e-23	1.75866	0.667	0.301	8.48966e-19
Lamc2	3.41853e-20	1.75866	0.556	0.212	8.81296e-16
Car2	3.18662e-17	1.75866	0.441	0.134	8.2151e-13
Il34	1.4438e-06	1.75866	0.155	0.042	0.0372211
Cald1	1.33905e-24	1.75331	0.717	0.349	3.45206e-20
Pak3	7.25464e-14	1.74524	0.421	0.164	1.87025e-09
Bspry	2.32118e-08	1.73848	0.219	0.066	0.000598401
Clic6	3.63645e-09	1.72511	0.253	0.081	9.37478e-05
Mt1	1.88671e-39	1.72034	0.943	0.69	4.86393e-35
Igsf11	7.14784e-09	1.71967	0.236	0.072	0.000184271
Kcnh8	2.94887e-07	1.71967	0.202	0.066	0.0076022
Myo16	5.82168e-10	1.71135	0.253	0.072	1.50083e-05
Sod3	1.22363e-07	1.69453	0.195	0.057	0.00315453
Maff	6.49388e-21	1.68444	0.603	0.251	1.67412e-16
Dusp8	9.91314e-15	1.68118	0.397	0.128	2.55561e-10
Lrrc8b	3.47437e-12	1.67849	0.32	0.096	8.95692e-08
Neurl3	9.21636e-19	1.66402	0.495	0.164	2.37598e-14
Tspan14	2.41126e-16	1.65413	0.441	0.143	6.21622e-12
Tes	1.08732e-25	1.64655	0.643	0.233	2.80311e-21
Cdkn1a	4.00297e-07	1.63936	0.226	0.081	0.0103197
Bok	1.24542e-13	1.63798	0.384	0.128	3.21068e-09
Gm56730	2.41331e-08	1.63543	0.286	0.11	0.000622151
Dusp5	7.10005e-22	1.63105	0.626	0.263	1.83039e-17
Pmepa1	3.00854e-09	1.62889	0.239	0.069	7.75601e-05
Iffo2	1.23788e-19	1.62844	0.579	0.236	3.19126e-15
Tsc22d1	4.45557e-31	1.61918	0.768	0.331	1.14865e-26
Serpinb9	8.31661e-08	1.60112	0.303	0.134	0.00214402
Tgif1	3.93261e-28	1.57602	0.734	0.355	1.01383e-23
Atp8b1	1.49593e-13	1.56602	0.397	0.14	3.85651e-09
Rnf5	3.79269e-07	1.56602	0.202	0.066	0.00977756
Cftr	2.31224e-20	1.55457	0.646	0.278	5.96095e-16
Erh	6.79468e-21	1.55221	0.552	0.188	1.75167e-16
Bbln	4.34439e-13	1.54767	0.364	0.119	1.11998e-08
H2-K1	5.05364e-49	1.52293	0.96	0.764	1.30283e-44
Mpzl3	4.57082e-07	1.51947	0.189	0.057	0.0117836
Abtb2	1.01186e-09	1.51919	0.397	0.179	2.60857e-05
Tpm4	2.28344e-30	1.50006	0.798	0.346	5.8867e-26
Tmem128	7.13375e-07	1.49563	0.215	0.078	0.0183908
Nkain2	1.49045e-13	1.49017	0.566	0.301	3.84237e-09
Eif2s3y	1.23426e-11	1.48821	0.303	0.087	3.18192e-07
Spns2	2.71209e-15	1.48182	0.455	0.167	6.99177e-11
B2m	4.12336e-33	1.47963	0.865	0.472	1.063e-28
Skil	1.00479e-16	1.47393	0.444	0.134	2.59034e-12
Slc39a4	1.63394e-16	1.47068	0.481	0.176	4.2123e-12
D630011A20Rik	1.32125e-07	1.45663	0.232	0.081	0.00340619
Psmd8	2.92713e-21	1.44153	0.64	0.269	7.54613e-17
Slc43a2	4.25794e-11	1.43884	0.354	0.128	1.0977e-06
Prkci	5.41435e-19	1.43829	0.522	0.176	1.39582e-14
Tenm1	2.08433e-11	1.43216	0.384	0.146	5.3734e-07
Ralb	5.92611e-15	1.42609	0.444	0.155	1.52775e-10
Cstb	1.1598e-26	1.42287	0.801	0.448	2.98997e-22
Eif6	2.92895e-17	1.41619	0.582	0.257	7.55082e-13
Vmp1	2.69134e-27	1.4121	0.778	0.355	6.93828e-23
Cd24a	8.064e-41	1.40984	0.919	0.558	2.0789e-36
Mast2	2.9939e-11	1.40816	0.35	0.122	7.71827e-07
Nedd9	8.43712e-09	1.40357	0.296	0.113	0.000217509
Slc35g1	6.94606e-08	1.40252	0.232	0.078	0.00179069
Sfn	1.06341e-09	1.39791	0.418	0.203	2.74146e-05
Traf4	3.60656e-08	1.39093	0.279	0.107	0.000929772
Med15	7.87497e-07	1.39002	0.232	0.09	0.0203017
Tnfrsf12a	1.41302e-21	1.37806	0.721	0.4	3.64277e-17
Cyba	1.00824e-26	1.37679	0.862	0.537	2.59925e-22
Ctsh	2.9106e-20	1.37589	0.633	0.266	7.50354e-16
Lratd2	4.81083e-10	1.36438	0.333	0.125	1.24023e-05
Flnb	1.74677e-19	1.36385	0.795	0.507	4.50317e-15
Hnf1aos1	5.2446e-08	1.35382	0.431	0.254	0.00135206
Frk	2.7292e-14	1.34625	0.559	0.263	7.03589e-10
H2-D1	6.89728e-34	1.3418	0.892	0.579	1.77812e-29
Osmr	2.63024e-09	1.3329	0.333	0.134	6.78076e-05
Cdh6	1.73986e-19	1.32607	0.714	0.382	4.48536e-15
Relb	4.15558e-17	1.31774	0.552	0.218	1.07131e-12
Lpin2	1.40454e-08	1.31572	0.323	0.134	0.00036209
Ppp4c	1.0356e-11	1.3112	0.343	0.107	2.66978e-07
Tox	2.18727e-11	1.29264	0.36	0.125	5.63877e-07
Tm4sf4	2.00761e-47	1.29027	0.973	0.857	5.17561e-43
Gipc1	9.01542e-07	1.27905	0.226	0.084	0.0232417
Col4a1	1.42357e-09	1.25051	0.33	0.125	3.66995e-05
St6gal1	2.46427e-08	1.23643	0.259	0.09	0.000635289
Spint2	2.88124e-39	1.2334	0.926	0.651	7.42784e-35
Slc6a6	2.52401e-24	1.23063	0.805	0.46	6.5069e-20
Kpna3	1.93507e-13	1.22492	0.461	0.176	4.9886e-09
Serinc2	2.38429e-12	1.22432	0.448	0.185	6.1467e-08
Lysmd3	3.52254e-09	1.22317	0.279	0.093	9.0811e-05
Actb	1.9776e-34	1.22012	0.997	1	5.09826e-30
Pard6b	1.5816e-11	1.21742	0.401	0.155	4.07737e-07
Csrnp1	4.61233e-15	1.21733	0.569	0.26	1.18906e-10
Schip1	7.82525e-12	1.2172	0.468	0.2	2.01735e-07
Hbegf	1.6252e-22	1.20932	0.848	0.57	4.18976e-18
Cd47	1.4061e-27	1.20541	0.855	0.463	3.62493e-23
Specc1	1.22095e-09	1.20473	0.384	0.164	3.1476e-05
Tspan31	3.58552e-08	1.20407	0.293	0.113	0.000924346
Gm10076	1.43892e-30	1.20227	0.882	0.675	3.70954e-26
Sertad1	3.91147e-10	1.19923	0.347	0.128	1.00838e-05
Herc4	1.18427e-11	1.19649	0.562	0.29	3.05306e-07
Pfn1	4.56596e-35	1.19575	0.933	0.758	1.1771e-30
Wfdc2	1.55082e-27	1.19192	0.862	0.451	3.99801e-23
Lrmda	2.93688e-10	1.18947	0.354	0.131	7.57127e-06
Cdk6	5.25334e-13	1.18089	0.471	0.197	1.35431e-08
Rtn4	6.52082e-23	1.17567	0.852	0.573	1.68107e-18
Myadm	1.15864e-16	1.1737	0.646	0.328	2.98699e-12
Myo1b	1.95964e-15	1.1737	0.552	0.236	5.05196e-11
Cdcp1	4.04123e-08	1.1737	0.296	0.116	0.00104183
Anxa3	1.13e-18	1.16861	0.704	0.34	2.91315e-14
G3bp1	3.97912e-18	1.16818	0.626	0.269	1.02582e-13
Ifitm3	3.51083e-20	1.15972	0.832	0.531	9.05092e-16
Ptprs	1.80937e-08	1.1592	0.303	0.116	0.000466455
Myo5b	1.00072e-16	1.15232	0.714	0.424	2.57985e-12
Arf3	4.28986e-10	1.15133	0.384	0.155	1.10593e-05
Baiap2l1	1.63211e-13	1.15126	0.613	0.316	4.20758e-09
Trio	7.3004e-17	1.15056	0.727	0.415	1.88204e-12
Dynll1	3.30772e-25	1.14761	0.822	0.457	8.52731e-21
Yrdc	1.41606e-08	1.14568	0.316	0.125	0.000365061
Myh9	2.93365e-26	1.14267	0.892	0.606	7.56295e-22
Tubb5	5.06565e-14	1.13893	0.694	0.394	1.30593e-09
Tesc	7.82071e-24	1.13778	0.832	0.478	2.01618e-19
Plpp2	3.13318e-15	1.13163	0.522	0.203	8.07733e-11
Pdcl3	3.81828e-14	1.13163	0.505	0.203	9.84352e-10
Nr2f6	4.80533e-14	1.13063	0.495	0.197	1.23881e-09
Rock2	2.37435e-23	1.12379	0.828	0.436	6.12106e-19
Adgrl3	8.87377e-08	1.12059	0.303	0.125	0.00228766
Gcnt2	1.53314e-08	1.11766	0.549	0.343	0.000395242
Hprt	8.46295e-08	1.11598	0.31	0.131	0.00218175
Capsl	3.03285e-09	1.1123	0.401	0.188	7.81869e-05
Prdx3	1.04778e-06	1.1123	0.279	0.122	0.0270118
Ncoa7	5.59217e-08	1.1086	0.343	0.155	0.00144166
Lama5	3.33363e-12	1.10811	0.478	0.203	8.5941e-08
Snrpf	8.17665e-24	1.10619	0.798	0.355	2.10794e-19
Mgat4b	2.98634e-09	1.10553	0.387	0.173	7.69878e-05
Tnip1	4.85268e-08	1.10331	0.337	0.146	0.00125102
Znrf1	5.4372e-08	1.10331	0.333	0.143	0.00140171
Psd3	8.92289e-13	1.0957	0.623	0.349	2.30032e-08
Spp1	7.58465e-40	1.09245	0.993	0.997	1.95532e-35
Selenof	4.23244e-23	1.09166	0.791	0.37	1.09112e-18
Sobp	4.70362e-07	1.09124	0.3	0.134	0.0121259
Mast4	2.82504e-11	1.0906	0.512	0.248	7.28296e-07
Vtcn1	1.68542e-08	1.08909	0.411	0.209	0.000434501
Srsf6	1.67125e-16	1.08547	0.626	0.278	4.30849e-12
Stx3	1.80792e-06	1.08516	0.253	0.104	0.0466082
Mal	6.47561e-09	1.0764	0.38	0.17	0.000166941
Uty	5.4066e-08	1.06835	0.34	0.146	0.00139382
Zfand5	9.88564e-19	1.06809	0.71	0.34	2.54852e-14
Zfp703	1.18654e-07	1.06049	0.283	0.11	0.00305889
Sdf2	1.33094e-09	1.05634	0.377	0.155	3.43116e-05
Nipa2	2.31057e-10	1.05605	0.428	0.182	5.95664e-06
Yipf4	2.35749e-09	1.04817	0.367	0.149	6.07761e-05
Ptp4a2	2.99543e-23	1.04767	0.835	0.484	7.72223e-19
Scd2	6.74257e-11	1.04687	0.485	0.227	1.73823e-06
Txnrd1	1.67979e-09	1.04669	0.401	0.173	4.3305e-05
Mvp	8.94813e-08	1.04191	0.333	0.146	0.00230683
Psmd11	4.43891e-16	1.04086	0.589	0.242	1.14435e-11
Cdk17	2.53811e-13	1.04076	0.589	0.281	6.54326e-09
H1f0	3.54548e-10	1.03916	0.542	0.304	9.14025e-06
Rcc2	4.79989e-07	1.03619	0.306	0.137	0.0123741
Tjp2	1.30211e-16	1.03454	0.811	0.585	3.35685e-12
Klf5	1.00261e-13	1.03415	0.596	0.296	2.58473e-09
Plet1	3.27523e-13	1.03274	0.633	0.349	8.44354e-09
Hpn	6.88651e-14	1.02958	0.643	0.367	1.77534e-09
Arhgef28	5.70153e-09	1.02585	0.397	0.179	0.000146985
St14	1.19577e-16	1.02266	0.707	0.37	3.08271e-12
Igfbp7	3.37045e-22	1.01642	0.869	0.585	8.68901e-18
Bik	2.30939e-07	1.01376	0.401	0.218	0.00595361
Plk2	2.31737e-07	1.00907	0.37	0.182	0.00597418
Atox1	2.42911e-19	1.00796	0.811	0.478	6.26224e-15
Cfl1	1.86704e-20	1.0053	0.855	0.624	4.81322e-16
Atp1a1	1.434e-29	1.00431	0.963	0.821	3.69684e-25
Cyth2	6.83447e-10	1.00123	0.397	0.167	1.76193e-05
Trib1	5.49795e-14	0.996483	0.673	0.382	1.41737e-09
Cib1	1.14235e-08	0.99186	0.38	0.167	0.000294497
Pdlim5	2.96472e-12	0.990307	0.586	0.325	7.64304e-08
Cfap298	1.61816e-07	0.990252	0.36	0.173	0.00417161
Cxcl16	2.24618e-07	0.98624	0.431	0.239	0.00579066
Cdh1	3.83482e-31	0.984077	0.949	0.794	9.88617e-27
2610035D17Rik	5.77785e-12	0.983774	0.677	0.409	1.48953e-07
Rheb	2.97963e-19	0.981053	0.788	0.439	7.68147e-15
Tbpl1	5.53544e-08	0.981053	0.327	0.137	0.00142704
Igsf5	5.871e-07	0.981053	0.421	0.239	0.0151354
Dnttip1	4.04829e-07	0.977778	0.333	0.158	0.0104365
Ran	1.90542e-16	0.975038	0.734	0.391	4.91217e-12
Tgfb2	2.3373e-07	0.970508	0.589	0.391	0.00602555
Cd9	1.6481e-29	0.970452	0.926	0.791	4.24881e-25
Maml3	5.76255e-12	0.970165	0.502	0.227	1.48559e-07
Lzts2	2.11657e-11	0.966602	0.458	0.188	5.45653e-07
Krtcap3	2.38872e-11	0.96398	0.468	0.2	6.15813e-07
Ubald2	2.25729e-09	0.963131	0.411	0.185	5.81929e-05
Adam10	2.0451e-10	0.963019	0.455	0.2	5.27228e-06
Eloc	1.37691e-10	0.951306	0.549	0.284	3.54967e-06
Large1	6.5246e-09	0.948992	0.438	0.209	0.000168204
Sh3d19	1.79532e-13	0.944964	0.764	0.49	4.62834e-09
Kdm6b	3.08652e-07	0.943693	0.391	0.2	0.00795705
Tle3	1.39529e-06	0.936659	0.327	0.158	0.0359707
Slc25a24	6.83974e-10	0.935087	0.424	0.179	1.76328e-05
Elf3	1.41942e-06	0.933747	0.316	0.149	0.0365927
Anxa7	4.20739e-14	0.931725	0.626	0.299	1.08466e-09
Vasn	1.50941e-07	0.929279	0.384	0.188	0.00389125
Ets2	2.86596e-16	0.928797	0.751	0.454	7.38846e-12
Ost4	1.81796e-12	0.925771	0.606	0.31	4.68669e-08
Parp8	9.14218e-09	0.925385	0.471	0.239	0.000235685
Ddr1	3.76407e-15	0.923232	0.673	0.346	9.70376e-11
Ccn1	5.17636e-12	0.920161	0.808	0.666	1.33447e-07
Eif4a1	7.82441e-22	0.919653	0.896	0.594	2.01713e-17
Chmp4c	4.58832e-10	0.917358	0.545	0.301	1.18287e-05
Zyx	8.27392e-09	0.917358	0.414	0.191	0.000213302
Arpc1b	1.04364e-13	0.916423	0.64	0.328	2.69049e-09
Fhit	4.41609e-09	0.913504	0.572	0.337	0.000113847
Zbtb38	3.26717e-09	0.910664	0.505	0.263	8.42275e-05
Slc25a5	5.77814e-13	0.908645	0.606	0.287	1.48961e-08
Vsig10	7.83389e-09	0.907623	0.475	0.251	0.000201958
Marcksl1	1.00324e-08	0.905502	0.498	0.275	0.000258635
Wdr1	5.78957e-12	0.899837	0.498	0.215	1.49255e-07
Arhgef10l	1.66728e-06	0.891927	0.31	0.143	0.0429824
Trim47	4.48493e-08	0.891298	0.424	0.209	0.00115621
Cdk4	4.15079e-11	0.890968	0.552	0.278	1.07007e-06
Ehf	5.19964e-24	0.889905	0.906	0.648	1.34047e-19
Myo1d	9.84006e-13	0.887491	0.811	0.579	2.53677e-08
2210408F21Rik	7.74558e-10	0.881932	0.556	0.313	1.99681e-05
Csnk1e	4.35747e-11	0.874138	0.535	0.257	1.12336e-06
Ano6	5.8396e-11	0.868513	0.724	0.481	1.50545e-06
G3bp2	8.77609e-14	0.868196	0.616	0.284	2.26248e-09
Cirbp	2.29219e-11	0.865576	0.535	0.254	5.90926e-07
Rpl22l1	3.70703e-21	0.865253	0.909	0.648	9.55671e-17
Nfkbia	1.79794e-06	0.859754	0.744	0.606	0.0463508
Sap18	2.09941e-09	0.857514	0.461	0.218	5.41228e-05
Irf2bpl	4.57064e-09	0.856841	0.539	0.304	0.000117831
Epcam	5.71007e-35	0.852246	0.966	0.901	1.47206e-30
Wsb1	2.81008e-09	0.85177	0.492	0.251	7.24438e-05
Vdac2	3.46509e-17	0.847197	0.811	0.469	8.93299e-13
Arhgef3	4.85058e-10	0.845644	0.478	0.227	1.25048e-05
Dnajc10	1.80363e-07	0.839279	0.401	0.197	0.00464975
Sox4	6.5762e-09	0.835904	0.791	0.573	0.000169534
Dazap2	1.0762e-14	0.835282	0.694	0.349	2.77444e-10
Eif2ak3	2.25747e-09	0.833208	0.569	0.31	5.81975e-05
Bex4	1.34693e-08	0.832264	0.532	0.304	0.000347239
Midn	9.7077e-13	0.827987	0.734	0.466	2.50265e-08
Prkca	2.64558e-07	0.827248	0.34	0.158	0.0068203
Cxxc5	1.47185e-07	0.82714	0.448	0.242	0.00379443
Tmsb10	4.85759e-17	0.826424	0.97	0.964	1.25229e-12
Sdcbp	6.47907e-18	0.826405	0.798	0.406	1.67031e-13
Alyref	5.96083e-07	0.825775	0.364	0.176	0.015367
Arid5a	7.19305e-07	0.820588	0.337	0.158	0.0185437
Slc7a1	1.36806e-06	0.817982	0.468	0.278	0.0352686
Npdc1	1.61337e-10	0.817554	0.519	0.245	4.15926e-06
Chmp4b	3.13831e-13	0.813802	0.657	0.337	8.09056e-09
Hnrnpa1	3.28966e-14	0.813702	0.788	0.478	8.48074e-10
Sin3b	1.65596e-07	0.813523	0.401	0.2	0.00426907
Tenm4	1.92977e-09	0.812511	0.559	0.307	4.97495e-05
H2az2	1.61528e-17	0.802288	0.865	0.522	4.1642e-13
Cd2ap	4.08179e-22	0.801106	0.936	0.722	1.05229e-17
Abi1	6.41061e-10	0.797322	0.512	0.245	1.65266e-05
Pvr	3.2463e-07	0.796463	0.468	0.269	0.00836896
Osbpl3	5.24772e-09	0.784723	0.673	0.445	0.000135286
Arid5b	7.7119e-12	0.783883	0.811	0.585	1.98813e-07
Tpd52l2	1.5467e-07	0.783752	0.428	0.218	0.00398739
Tomm22	3.9186e-09	0.780959	0.495	0.242	0.000101022
Svil	2.54069e-10	0.779125	0.512	0.254	6.5499e-06
Bax	4.02533e-08	0.775734	0.465	0.239	0.00103773
Dock4	1.32725e-06	0.775614	0.461	0.269	0.0342166
Ppp2r2b	1.63905e-12	0.775534	0.717	0.427	4.22548e-08
Gapdh	4.8048e-15	0.771957	0.875	0.627	1.23868e-10
Sar1b	1.87502e-06	0.770065	0.394	0.212	0.0483381
Ift57	6.35635e-07	0.769308	0.424	0.23	0.0163867
Muc1	5.76556e-11	0.76604	0.677	0.406	1.48636e-06
Ttr	8.51389e-07	0.761477	0.788	0.734	0.0219488
Polr1d	7.0246e-14	0.76147	0.684	0.349	1.81094e-09
B4galt6	2.40319e-14	0.760122	0.835	0.576	6.19541e-10
9530068E07Rik	2.76308e-08	0.758661	0.468	0.236	0.000712322
Bex3	2.68185e-07	0.758661	0.465	0.257	0.0069138
Dcun1d5	1.15366e-06	0.758661	0.364	0.182	0.0297413
Met	8.56861e-07	0.755094	0.498	0.304	0.0220899
Dnajc5	2.66017e-08	0.754473	0.502	0.272	0.000685792
Cystm1	4.16608e-17	0.752798	0.882	0.627	1.07402e-12
Cct4	1.0052e-10	0.751871	0.579	0.299	2.5914e-06
Krt8	1.34547e-18	0.751661	0.983	0.979	3.46863e-14
Tspo	6.78459e-13	0.749943	0.825	0.561	1.74907e-08
Hmgn2	1.10059e-06	0.74901	0.418	0.224	0.0283733
Hnrnpab	1.38864e-11	0.74617	0.741	0.442	3.57992e-07
Ralgapa2	6.12739e-11	0.745282	0.801	0.54	1.57964e-06
C1qbp	2.71569e-07	0.743394	0.438	0.233	0.00700105
Hnrnpdl	1.34389e-08	0.743064	0.529	0.296	0.000346456
Col18a1	9.11877e-10	0.742266	0.498	0.236	2.35082e-05
Id2	1.34171e-08	0.738361	0.717	0.525	0.000345892
Tns3	2.74082e-08	0.737058	0.579	0.334	0.000706585
Ptpn2	6.19894e-07	0.736431	0.441	0.239	0.0159809
Rhoj	4.06014e-08	0.735863	0.768	0.588	0.0010467
Casp12	1.43161e-08	0.733999	0.495	0.257	0.00036907
Lmna	1.46028e-11	0.733786	0.71	0.394	3.76459e-07
Fndc3b	1.23156e-12	0.733305	0.795	0.493	3.17497e-08
Nme1	1.0502e-07	0.726718	0.492	0.269	0.00270742
Bhlhe40	2.55245e-08	0.724836	0.579	0.349	0.000658022
Ranbp1	4.19038e-08	0.723701	0.603	0.358	0.00108028
Aco2	2.00354e-07	0.722591	0.471	0.254	0.00516512
Ndufa6	9.18041e-16	0.72225	0.909	0.633	2.36671e-11
Atp11a	6.84203e-11	0.722219	0.616	0.319	1.76388e-06
Ube2r2	2.46798e-10	0.716653	0.616	0.331	6.36246e-06
Hdgf	8.96451e-12	0.715709	0.771	0.463	2.31105e-07
Eif1a	6.20354e-09	0.714999	0.515	0.266	0.000159927
Acadl	2.25006e-11	0.711355	0.727	0.439	5.80065e-07
Taf10	5.47006e-10	0.707613	0.62	0.34	1.41018e-05
Llgl2	1.84316e-06	0.706366	0.448	0.254	0.0475167
Filip1l	3.40784e-12	0.704608	0.791	0.496	8.7854e-08
Krt18	8.43698e-18	0.703308	0.98	0.976	2.17505e-13
Elovl7	1.1188e-06	0.702627	0.529	0.331	0.0288426
Rab18	9.26039e-09	0.702247	0.498	0.251	0.000238733
Cpne8	9.85137e-11	0.701487	0.788	0.51	2.53968e-06
Capzb	9.91695e-10	0.701327	0.576	0.29	2.55659e-05
Dennd2b	7.27052e-07	0.700135	0.438	0.236	0.0187434
Hnrnpa3	1.90587e-12	0.693705	0.909	0.684	4.91334e-08
Etv6	9.58726e-13	0.690674	0.838	0.579	2.47159e-08
Gpx4	1.58878e-14	0.688764	0.906	0.749	4.09587e-10
Marcks	1.19719e-08	0.687437	0.559	0.313	0.000308636
Btf3	6.552e-21	0.687311	0.936	0.776	1.68911e-16
Tapbp	7.5744e-07	0.686033	0.481	0.281	0.0195268
Irf2bp2	1.85241e-11	0.684579	0.801	0.522	4.77551e-07
Uba52	6.42693e-09	0.682712	0.596	0.331	0.000165686
Xbp1	1.79436e-10	0.681638	0.7	0.409	4.62587e-06
Sptssa	3.47472e-14	0.67473	0.838	0.51	8.95782e-10
Rps2	8.37207e-23	0.671511	0.99	0.991	2.15832e-18
Clu	2.85425e-25	0.661721	0.99	0.997	7.35825e-21
Pik3c2a	1.5549e-07	0.660911	0.744	0.552	0.00400854
Gpx1	5.56524e-12	0.659644	0.842	0.597	1.43472e-07
Syne2	1.34925e-10	0.656393	0.811	0.546	3.47838e-06
Tm9sf2	1.54915e-10	0.649618	0.66	0.361	3.99371e-06
Plxnb2	8.73137e-08	0.649539	0.576	0.34	0.00225095
Anxa4	4.73582e-17	0.646847	0.933	0.755	1.2209e-12
Snrpe	9.45099e-12	0.64356	0.741	0.43	2.43646e-07
Lsr	1.06216e-08	0.642251	0.636	0.37	0.000273826
Eef1a1	1.62968e-37	0.641461	0.993	1	4.20131e-33
Tead1	5.20429e-09	0.639524	0.785	0.54	0.000134167
Pam	1.18317e-06	0.638539	0.475	0.263	0.0305021
Rpl39	5.45159e-21	0.637676	0.973	0.964	1.40542e-16
Atf4	5.93452e-10	0.636264	0.687	0.418	1.52992e-05
Cttn	5.87949e-08	0.636225	0.519	0.284	0.00151573
Ube2d2a	3.82851e-08	0.635484	0.613	0.346	0.00098699
Tuba1c	3.43091e-08	0.633854	0.613	0.367	0.000884489
Txnl1	3.08663e-10	0.63313	0.663	0.364	7.95734e-06
Tkt	4.86862e-08	0.631549	0.593	0.343	0.00125513
Pebp1	4.00178e-14	0.627592	0.909	0.707	1.03166e-09
Golga4	6.25492e-07	0.624909	0.481	0.266	0.0161252
Dag1	3.42289e-08	0.624734	0.667	0.418	0.000882421
Psma5	7.57847e-09	0.624141	0.62	0.346	0.000195373
Ctnnb1	2.17907e-15	0.624105	0.929	0.713	5.61764e-11
Sat1	9.07848e-11	0.619258	0.822	0.516	2.34043e-06
Picalm	9.52372e-08	0.619026	0.636	0.406	0.00245522
Slc4a4	4.33966e-08	0.617467	0.714	0.451	0.00111876
Lcor	1.90882e-08	0.61675	0.774	0.528	0.000492093
Ndufb1	1.89521e-09	0.616542	0.626	0.34	4.88586e-05
Mrpl33	2.86215e-07	0.616408	0.539	0.31	0.00737863
Pdcd6ip	3.31063e-09	0.614695	0.663	0.379	8.5348e-05
Pdcd6	4.23863e-08	0.614271	0.572	0.322	0.00109272
Ctnna1	1.80144e-13	0.611524	0.923	0.719	4.6441e-09
Tceal9	1.44753e-09	0.610966	0.811	0.543	3.73174e-05
Eef2	2.44918e-14	0.609917	0.926	0.731	6.31397e-10
Actg1	3.55043e-16	0.60677	0.98	0.997	9.15301e-12
Uqcrfs1	2.23545e-07	0.605809	0.512	0.284	0.005763
Gmds	1.20679e-06	0.603091	0.498	0.29	0.031111
Rela	1.26346e-07	0.600629	0.556	0.322	0.0032572
Pabpc1	1.29123e-12	0.599274	0.865	0.57	3.32879e-08
Sdc4	3.00286e-11	0.599219	0.912	0.746	7.74137e-07
Prpf40a	1.01723e-08	0.599182	0.65	0.385	0.000262241
Cyb5r3	2.01755e-08	0.599182	0.636	0.373	0.000520125
Arl6ip5	3.31839e-08	0.593075	0.62	0.352	0.000855481
Prdx1	4.13171e-13	0.592979	0.949	0.776	1.06515e-08
Itm2c	1.76091e-06	0.591924	0.458	0.257	0.0453964
Rab11a	6.42206e-08	0.59131	0.535	0.296	0.00165561
Cct2	1.91316e-08	0.590436	0.707	0.454	0.000493212
S100a11	2.2688e-11	0.585915	0.949	0.934	5.84895e-07
Hnrnpf	3.30805e-14	0.585702	0.892	0.588	8.52815e-10
Rnf11	9.29643e-10	0.58523	0.71	0.412	2.39662e-05
Kcmf1	9.03372e-09	0.584631	0.63	0.352	0.000232889
Tmsb4x	1.03298e-06	0.584408	0.976	0.997	0.0266302
Tuft1	1.59318e-06	0.58433	0.609	0.427	0.0410722
Chmp5	9.76677e-07	0.583089	0.508	0.296	0.0251787
Ube2n	1.98441e-07	0.582953	0.508	0.275	0.00511581
Gnb2	1.1596e-10	0.58261	0.852	0.591	2.98945e-06
Crb3	3.56867e-08	0.581202	0.569	0.31	0.000920004
Bzw1	2.39938e-10	0.580204	0.721	0.427	6.18559e-06
Smad1	6.71941e-07	0.579912	0.475	0.26	0.0173226
Hnrnpa0	6.01018e-13	0.579177	0.828	0.487	1.54943e-08
Eif3i	8.2217e-09	0.577054	0.579	0.307	0.000211956
H3f3b	2.11223e-16	0.571988	0.997	0.994	5.44532e-12
Rida	1.17059e-06	0.570588	0.481	0.272	0.0301777
F11r	5.3195e-09	0.569466	0.795	0.573	0.000137137
Pcbp1	1.32684e-09	0.568781	0.764	0.487	3.42059e-05
Erbin	5.17019e-09	0.567718	0.737	0.454	0.000133288
Zfp644	2.56014e-07	0.567452	0.667	0.448	0.00660003
Dnaaf9	4.16695e-07	0.566368	0.616	0.385	0.0107424
Dock1	2.18105e-09	0.566218	0.795	0.537	5.62274e-05
Qsox1	2.05102e-08	0.56498	0.667	0.388	0.000528754
Csrp1	9.19837e-10	0.564832	0.862	0.684	2.37134e-05
Sec61b	5.66003e-08	0.564051	0.744	0.499	0.00145916
Gclm	1.19899e-07	0.563404	0.576	0.325	0.00309099
Ppp1r14b	1.04984e-06	0.562518	0.67	0.448	0.0270648
Sptlc2	3.79866e-08	0.561565	0.65	0.367	0.000979296
Hnrnpk	2.20131e-11	0.559757	0.879	0.6	5.67497e-07
Nucb2	7.80462e-08	0.559191	0.704	0.436	0.00201203
Phb2	2.62646e-07	0.558362	0.562	0.325	0.00677102
Glis3	6.31187e-08	0.554969	0.936	0.86	0.0016272
Cd164	3.66089e-08	0.553802	0.677	0.415	0.000943779
Ubc	3.40102e-13	0.552267	0.963	0.931	8.76784e-09
Psma3	3.69956e-09	0.5513	0.758	0.466	9.53745e-05
Pcbp2	5.57084e-13	0.545807	0.926	0.693	1.43616e-08
Selenok	2.86542e-09	0.544792	0.828	0.528	7.38706e-05
Srsf5	1.79724e-10	0.543272	0.879	0.609	4.63329e-06
Btg2	3.80027e-09	0.542466	0.926	0.86	9.79709e-05
Rbm47	7.88573e-07	0.538038	0.795	0.582	0.0203294
Pnrc1	6.27609e-09	0.536608	0.828	0.645	0.000161798
Ctnnd1	1.39973e-12	0.534682	0.919	0.731	3.6085e-08
Dcdc2a	2.38669e-10	0.534214	0.912	0.785	6.15288e-06
Myl12a	1.61032e-08	0.533731	0.919	0.803	0.000415141
Nap1l1	3.35659e-07	0.532907	0.63	0.385	0.00865328
Eif5	8.49849e-10	0.530515	0.852	0.564	2.19091e-05
Farp1	4.47915e-08	0.528048	0.795	0.585	0.00115473
Ucp2	4.61229e-07	0.526579	0.566	0.328	0.0118905
Rnh1	7.69132e-09	0.525374	0.684	0.397	0.000198282
Eif3m	6.11458e-08	0.525374	0.646	0.391	0.00157634
Mbd2	1.03256e-09	0.522593	0.731	0.418	2.66194e-05
Taok1	1.14322e-06	0.519195	0.593	0.358	0.0294721
Scp2	8.17586e-07	0.518228	0.549	0.331	0.0210774
Akr1a1	9.54029e-11	0.517994	0.788	0.466	2.45949e-06
Clint1	1.31328e-06	0.51609	0.542	0.334	0.0338564
Set	2.71159e-08	0.515959	0.815	0.543	0.000699048
Hnrnpd	5.29004e-07	0.515618	0.613	0.37	0.0136377
Rer1	9.49409e-07	0.513185	0.559	0.325	0.0244758
Msi2	3.98199e-09	0.512092	0.906	0.704	0.000102656
Ybx1	4.67818e-11	0.511414	0.923	0.764	1.20604e-06
Eno1	7.75997e-09	0.511351	0.788	0.54	0.000200052
Scara3	6.41902e-10	0.510851	0.899	0.693	1.65482e-05
Gng12	7.46777e-08	0.506274	0.697	0.442	0.00192519
Arf4	7.41354e-08	0.503266	0.828	0.567	0.00191121
Cltc	2.48811e-09	0.502882	0.737	0.436	6.41435e-05
Ptprk	4.35884e-07	0.501919	0.892	0.737	0.0112371
Ppp4r2	2.16101e-07	0.501273	0.576	0.325	0.00557109
Npepps	1.07561e-06	0.499017	0.566	0.325	0.0277292
Khdrbs1	4.25604e-07	0.498865	0.613	0.352	0.0109721
Lrrfip1	1.34183e-06	0.495626	0.801	0.6	0.0345924
Gabarapl2	1.09121e-07	0.494099	0.673	0.412	0.00281314
Pdia3	1.91817e-09	0.490932	0.886	0.603	4.94505e-05
Clic1	8.78947e-11	0.489075	0.906	0.713	2.26593e-06
Actr3	2.33474e-09	0.4889	0.848	0.57	6.01897e-05
Atp5mpl	1.45728e-06	0.479685	0.643	0.397	0.0375687
Trp53inp1	3.94864e-07	0.474955	0.788	0.558	0.0101796
Lamp1	2.60587e-07	0.474207	0.758	0.504	0.00671793
Ddx3x	3.3176e-08	0.472665	0.798	0.51	0.000855278
Npm1	3.6791e-08	0.460692	0.919	0.791	0.000948472
Rpl27	1.81917e-14	0.459137	0.983	0.955	4.68982e-10
Psmb1	3.03585e-10	0.458513	0.754	0.439	7.82642e-06
Clta	5.79984e-08	0.458487	0.855	0.621	0.0014952
Cox7c	7.78072e-10	0.458428	0.919	0.693	2.00587e-05
Rplp0	1.25466e-15	0.452154	0.993	0.988	3.2345e-11
Stt3b	6.31511e-07	0.445728	0.886	0.666	0.0162804
Pitpna	8.07635e-07	0.445503	0.549	0.313	0.0208208
Chd4	2.12027e-07	0.44415	0.795	0.504	0.00546604
Cd63	6.60324e-10	0.443736	0.926	0.776	1.70231e-05
Psma2	1.83476e-07	0.442401	0.744	0.481	0.00473001
Rpl7a	6.07996e-12	0.441727	0.949	0.863	1.56741e-07
Ppp1ca	2.78093e-07	0.43965	0.741	0.469	0.00716923
Zfhx3	4.68115e-08	0.437421	0.815	0.537	0.0012068
Cldn7	2.09394e-07	0.432101	0.912	0.794	0.00539818
Eif3a	4.14799e-08	0.431194	0.862	0.591	0.00106935
Gnb1	4.27118e-09	0.424368	0.832	0.558	0.000110111
Nedd4	3.0748e-08	0.419759	0.939	0.716	0.000792682
Calm2	2.98478e-11	0.418523	0.936	0.797	7.69477e-07
Arf1	1.82623e-07	0.418401	0.848	0.57	0.00470803
Rpl36a	2.31389e-09	0.418236	0.936	0.836	5.9652e-05
Arf5	4.1646e-08	0.417967	0.848	0.609	0.00107363
Cldn3	2.90207e-09	0.415739	0.949	0.907	7.48153e-05
Rps15a	3.24292e-13	0.414512	0.987	0.988	8.36024e-09
Rpl35	8.30777e-10	0.412738	0.939	0.848	2.14174e-05
Bri3	9.29912e-07	0.410839	0.852	0.591	0.0239731
Ndufa4	3.44005e-09	0.40666	0.929	0.812	8.86845e-05
Pbrm1	8.76219e-07	0.401504	0.801	0.525	0.0225889
Psmb3	1.29379e-06	0.390016	0.63	0.385	0.0333538
Laptm4a	5.84101e-08	0.389866	0.848	0.549	0.00150581
Csnk1a1	8.1652e-07	0.377411	0.892	0.6	0.0210499
Slc25a3	1.29532e-06	0.360111	0.859	0.66	0.0333934
Smim22	1.34465e-06	0.356223	0.774	0.525	0.0346651
Atp6v0c	1.67158e-06	0.355355	0.778	0.522	0.0430934
Arpc2	2.60752e-08	0.352295	0.906	0.701	0.000672218
Rps27	1.06202e-07	0.351485	0.973	0.991	0.0027379
Tmem59	1.73278e-06	0.347213	0.872	0.657	0.0446712
Sarnp	1.92865e-06	0.345121	0.667	0.4	0.0497207
Ptges3	1.04908e-06	0.344631	0.801	0.519	0.0270452
Tmbim6	3.41949e-07	0.344428	0.923	0.734	0.00881545
Rpl32	1.33752e-07	0.328522	0.987	0.979	0.00344814
Tpt1	5.47204e-15	0.327725	1	1	1.41069e-10
Eif4g2	2.21348e-07	0.324706	0.909	0.648	0.00570636
Ptma	1.71487e-09	0.32257	0.993	0.997	4.42094e-05
H3f3a	7.24922e-10	0.32208	0.96	0.958	1.86885e-05
Rpl23	3.37389e-10	0.303499	0.99	0.997	8.69789e-06
Rps21	2.76913e-07	0.274035	0.99	0.985	0.0071388
Rplp1	7.68752e-08	0.267023	0.99	0.997	0.00198184
Zbtb20	1.63014e-08	-0.316627	0.987	0.997	0.000420251
Rpl21	1.97963e-08	-0.357056	0.963	0.994	0.000510347
Cox4i1	7.71842e-08	-0.367872	0.973	0.937	0.00198981
Rps8	5.55093e-13	-0.389057	0.99	0.997	1.43103e-08
Tshz2	1.70976e-07	-0.438457	0.879	0.887	0.00440777
Rps15	2.62899e-10	-0.449968	0.96	0.979	6.77754e-06
Ier2	4.60621e-09	-0.470411	0.899	0.887	0.000118748
Anxa5	2.2497e-13	-0.528506	0.953	0.973	5.79971e-09
Egr1	1.1237e-07	-0.544497	0.939	0.913	0.00289689
Rora	3.40222e-10	-0.555806	0.882	0.913	8.77092e-06
Malat1	7.52449e-19	-0.581344	0.997	1	1.93981e-14
Rabac1	1.08807e-06	-0.589182	0.737	0.719	0.0280504
Sec62	3.70135e-09	-0.618825	0.848	0.782	9.54209e-05
Ly6e	1.24574e-17	-0.622543	0.936	0.97	3.21151e-13
Dbp	1.11207e-06	-0.683501	0.364	0.534	0.028669
Gm43305	4.82361e-10	-0.694306	0.845	0.857	1.24353e-05
Magi3	2.69015e-08	-0.703198	0.677	0.728	0.00069352
Rab27b	1.18456e-07	-0.734927	0.596	0.696	0.0030538
Utrn	5.48047e-08	-0.747733	0.62	0.687	0.00141287
Cpb1	8.03392e-12	-0.754694	0.421	0.663	2.07115e-07
Dnajc1	1.13383e-12	-0.773707	0.744	0.785	2.92301e-08
Nav2	7.16955e-07	-0.782745	0.508	0.639	0.0184831
Naaladl2	4.06079e-17	-0.810781	0.822	0.913	1.04687e-12
Mbnl1	5.48161e-08	-0.83443	0.404	0.591	0.00141316
Jun	4.98116e-20	-0.865149	0.919	0.91	1.28414e-15
Ctrb1	6.78132e-19	-0.899194	0.785	0.952	1.74822e-14
Nbea	3.53244e-07	-0.9028	0.492	0.606	0.00910662
Mtss1	2.45843e-07	-0.925838	0.32	0.49	0.00633784
Stard13	4.02515e-08	-0.933217	0.428	0.585	0.00103768
Ankrd12	4.21076e-07	-0.976665	0.354	0.501	0.0108553
Mob3b	2.51373e-08	-0.982892	0.374	0.543	0.000648041
Meis1	9.25032e-09	-0.985	0.38	0.555	0.000238473
Dnajc3	6.43107e-09	-0.998363	0.418	0.567	0.000165793
Srgap2	1.46475e-10	-1.00497	0.468	0.642	3.77614e-06
Prss3b	2.19327e-18	-1.00597	0.68	0.869	5.65424e-14
Foxo3	1.07616e-06	-1.02293	0.269	0.439	0.0277433
Dhrs3	5.58288e-08	-1.02849	0.323	0.49	0.00143927
Reg1	1.45477e-18	-1.03275	0.424	0.752	3.7504e-14
Zfp385b	5.63184e-08	-1.04598	0.199	0.394	0.00145189
Gphn	6.34223e-34	-1.05296	0.933	0.997	1.63503e-29
Ephx1	1.24727e-07	-1.06108	0.36	0.504	0.00321545
Tuba1b	5.67705e-10	-1.06193	0.209	0.439	1.46354e-05
Ablim1	5.62977e-14	-1.06607	0.505	0.663	1.45136e-09
Nme7	7.09026e-07	-1.08445	0.219	0.388	0.0182787
Fkbp2	1.25881e-08	-1.12022	0.31	0.487	0.000324522
Arhgef26	1.12689e-09	-1.12176	0.266	0.484	2.90512e-05
Prss2	4.85275e-24	-1.12412	0.62	0.91	1.25104e-19
Txnip	1.43262e-13	-1.16561	0.475	0.666	3.6933e-09
Enc1	2.62034e-09	-1.16886	0.34	0.528	6.75524e-05
Zbtb16	1.97333e-10	-1.16919	0.293	0.51	5.08725e-06
Cela1	1.01921e-18	-1.17139	0.593	0.827	2.62751e-14
Fbxo31	1.50304e-07	-1.17624	0.148	0.325	0.00387483
Rnase1	5.31151e-18	-1.1795	0.32	0.642	1.36931e-13
Nr1d1	1.39197e-09	-1.21987	0.316	0.501	3.58851e-05
Man2a1	4.85963e-14	-1.23847	0.451	0.645	1.25281e-09
Aldh2	2.02239e-09	-1.24362	0.226	0.436	5.21373e-05
Klf9	9.13173e-14	-1.24425	0.37	0.6	2.35416e-09
Cys1	5.55382e-08	-1.25372	0.178	0.364	0.00143177
Usp2	1.65404e-06	-1.2721	0.189	0.34	0.0426413
Cyp39a1	2.67916e-09	-1.28788	0.182	0.391	6.90687e-05
Ncoa1	2.00611e-08	-1.29792	0.226	0.409	0.000517174
Fras1	4.14315e-09	-1.30378	0.185	0.391	0.00010681
Insr	6.31497e-11	-1.33616	0.273	0.49	1.628e-06
Scarb2	2.59383e-14	-1.33805	0.316	0.579	6.6869e-10
Tef	3.99014e-10	-1.3437	0.131	0.346	1.02866e-05
Sned1	6.32045e-08	-1.36333	0.145	0.322	0.00162941
Cela3b	1.37627e-23	-1.37577	0.498	0.818	3.54802e-19
A230001M10Rik	1.49743e-08	-1.38024	0.125	0.313	0.000386039
Pnlip	2.51612e-27	-1.38745	0.589	0.881	6.48656e-23
Smim5	4.7683e-08	-1.39784	0.114	0.29	0.00122927
Smim6	7.64054e-13	-1.42854	0.205	0.466	1.96973e-08
Itpr1	1.43931e-10	-1.42897	0.226	0.442	3.71054e-06
Gm42031	1.38977e-20	-1.43531	0.556	0.77	3.58283e-16
Cpa1	3.68744e-18	-1.43546	0.414	0.699	9.50622e-14
Clec2d	7.1971e-07	-1.43703	0.094	0.242	0.0185541
Slc25a48	3.79636e-08	-1.44012	0.104	0.278	0.000978701
Zg16	7.33287e-17	-1.44914	0.273	0.585	1.89041e-12
Try4	1.61104e-31	-1.454	0.69	0.946	4.15325e-27
ENSMUSG00000095041	1.61959e-12	-1.47097	0.172	0.427	4.1753e-08
Cela2a	4.15759e-33	-1.49784	0.758	0.961	1.07183e-28
Slc2a2	2.06794e-08	-1.50146	0.088	0.257	0.000533116
Plcb1	3.25616e-20	-1.54775	0.377	0.684	8.39438e-16
AA986860	7.94909e-12	-1.56881	0.138	0.376	2.04928e-07
Gna14	1.01304e-18	-1.60517	0.246	0.573	2.61162e-14
Syne1	3.91083e-08	-1.6148	0.162	0.334	0.00100821
Apoc1	1.22989e-15	-1.61806	0.215	0.499	3.17065e-11
Tmem65	3.61381e-08	-1.6274	0.098	0.266	0.00093164
Myh10	5.08834e-12	-1.63366	0.209	0.436	1.31177e-07
Tbc1d4	8.60704e-20	-1.72537	0.296	0.603	2.2189e-15
Sycn	3.35075e-16	-1.75591	0.246	0.54	8.63823e-12
Ctrl	2.20155e-21	-1.76775	0.313	0.639	5.67559e-17
Plcl1	1.03366e-06	-1.7682	0.104	0.248	0.0266479
Blnk	3.90839e-14	-1.80284	0.182	0.442	1.00758e-09
AI838599	4.458e-08	-1.80719	0.061	0.212	0.00114927
Sesn1	2.71284e-09	-1.81702	0.111	0.299	6.99371e-05
Bach2	8.60939e-09	-1.8263	0.114	0.296	0.00022195
Arhgap24	2.5496e-17	-1.8311	0.195	0.496	6.57287e-13
Dpp4	1.98272e-15	-1.84584	0.168	0.442	5.11144e-11
Pgm2l1	1.2334e-07	-1.90603	0.071	0.218	0.0031797
Adamts6	1.91586e-08	-1.91941	0.128	0.301	0.000493909
Tsc22d3	2.14899e-15	-1.93759	0.125	0.4	5.5401e-11
Fmo2	2.4547e-36	-1.94216	0.542	0.815	6.32821e-32
Ankrd44	1.93791e-13	-1.97907	0.114	0.361	4.99593e-09
Rgma	2.85688e-07	-1.98384	0.04	0.167	0.00736504
Gm2a	1.27347e-06	-2.04262	0.054	0.176	0.0328301
Clps	3.98346e-46	-2.05878	0.589	0.952	1.02694e-41
Gm2000	1.03146e-07	-2.06577	0.054	0.194	0.00265911
Ankrd29	9.71255e-09	-2.10641	0.044	0.194	0.00025039
Smpdl3a	1.13787e-08	-2.11908	0.061	0.218	0.000293343
Ptprm	3.04218e-15	-2.12398	0.091	0.352	7.84274e-11
Vim	4.60518e-11	-2.14823	0.04	0.224	1.18722e-06
Hlf	1.47596e-14	-2.21862	0.067	0.31	3.80503e-10
Cbfa2t3	2.02232e-13	-2.25372	0.077	0.307	5.21355e-09
Apoe	3.44922e-74	-2.28148	0.785	0.976	8.89209e-70
Pla2g1b	5.81721e-16	-2.28573	0.131	0.403	1.49968e-11
Cldn10	1.31349e-27	-2.34026	0.155	0.564	3.38619e-23
Aldh1l1	1.62796e-06	-2.47838	0.02	0.119	0.0419687
Mgll	1.53917e-06	-2.57354	0.017	0.113	0.0396798
Kcne3	6.39099e-18	-2.59889	0.071	0.352	1.6476e-13
Enpep	1.45918e-07	-2.60391	0.02	0.134	0.00376178
Prickle1	1.74244e-06	-2.63366	0.02	0.119	0.04492
Gpc6	1.88028e-06	-2.7649	0.034	0.14	0.0484737
Prelp	7.46556e-13	-2.8263	0.04	0.242	1.92462e-08
Angptl1	4.63286e-08	-2.91376	0.017	0.134	0.00119435
Hs6st2	3.9584e-13	-3.12398	0.027	0.224	1.02048e-08
Cdk8	4.00476e-63	-3.34735	0.226	0.851	1.03243e-58
Fmo1	9.45638e-18	-3.34986	0.024	0.272	2.43785e-13
Scnn1a	8.68329e-10	-3.49873	0.01	0.143	2.23855e-05
Astn2	4.85271e-08	-3.70894	0.01	0.119	0.00125103
Rarres2	2.84674e-07	-3.8263	0.007	0.101	0.0073389
Il31ra	9.41953e-12	-4.09932	0.007	0.161	2.42836e-07
Snorc	2.69465e-08	-4.28573	0.003	0.107	0.000694681
Spon1	5.01354e-15	-4.67179	0.007	0.203	1.29249e-10
Adam33	8.66636e-25	-4.94524	0.01	0.322	2.23419e-20
Fxyd1	3.07383e-24	-7.08369	0	0.296	7.92434e-20
Tmod1	2.06651e-06	-1.30547	0.101	0.245	0.0532746
Gpt	2.07261e-06	-1.55067	0.074	0.206	0.0534319
Rab11b	2.08261e-06	0.512904	0.603	0.379	0.0536898
Fam43a	2.13574e-06	2.45381	0.108	0.018	0.0550594
Sult1a1	2.18832e-06	-1.05617	0.296	0.445	0.0564148
Tenm3	2.19563e-06	2.46648	0.108	0.018	0.0566034
Nebl	2.30361e-06	0.751774	0.478	0.293	0.059387
Ube2m	2.4271e-06	0.538695	0.488	0.29	0.0625706
Dap	2.5002e-06	0.910664	0.283	0.125	0.0644552
Sntb2	2.50762e-06	0.953099	0.306	0.143	0.0646465
Ptprf	2.51188e-06	0.313183	0.899	0.651	0.0647563
Jup	2.52839e-06	0.391005	0.653	0.415	0.065182
Agmo	2.63482e-06	-0.93865	0.32	0.478	0.0679256
Ccl20	2.65319e-06	4.63313	0.064	0	0.0683994
Mex3c	2.65669e-06	0.675245	0.37	0.191	0.0684896
Cep350	2.66252e-06	-1.12176	0.192	0.349	0.0686398
Ssr4	2.67239e-06	0.473258	0.64	0.394	0.0688943
St3gal4	2.72946e-06	-0.421757	0.926	0.878	0.0703654
Txn1	2.74919e-06	0.373007	0.848	0.642	0.070874
Sh3rf1	2.80951e-06	0.711866	0.559	0.367	0.0724292
Sdhd	2.88683e-06	0.743554	0.303	0.137	0.0744225
Rc3h1	3.04273e-06	0.572248	0.495	0.29	0.0784415
Dtna	3.04932e-06	-1.3365	0.101	0.242	0.0786115
Kansl1l	3.08446e-06	0.588187	0.845	0.746	0.0795175
Cmc1	3.10327e-06	1.28061	0.242	0.101	0.0800024
Aldh1a1	3.11044e-06	-1.0922	0.242	0.391	0.0801872
Rbms2	3.12154e-06	-1.44874	0.114	0.254	0.0804733
Atp10d	3.14202e-06	-1.53525	0.064	0.188	0.0810012
Ppp3ca	3.1935e-06	-0.849992	0.374	0.525	0.0823283
Hmgb1	3.24719e-06	0.299229	0.943	0.8	0.0837126
Tfg	3.30638e-06	0.85463	0.31	0.146	0.0852386
Dlc1	3.34485e-06	-1.13442	0.155	0.301	0.0862302
Bltp2	3.36138e-06	0.896858	0.327	0.164	0.0866563
Tob2	3.38564e-06	-0.951833	0.273	0.43	0.0872818
Ormdl2	3.57466e-06	0.56247	0.387	0.2	0.0921547
Eya2	3.61365e-06	3.81755	0.071	0.003	0.0931599
Apol8	3.65051e-06	3.63313	0.071	0.003	0.0941101
Cmpk1	3.65402e-06	0.730916	0.333	0.161	0.0942005
1700017B05Rik	3.66148e-06	1.0053	0.303	0.149	0.0943931
Ube2e2	3.69821e-06	0.541849	0.498	0.293	0.0953397
Arhgap6	3.76516e-06	-0.601923	0.71	0.767	0.0970659
Cbr3	3.83478e-06	0.812432	0.354	0.185	0.0988606
Trnau1ap	3.98102e-06	0.921511	0.269	0.119	0.102631
Znrf2	4.00035e-06	0.632063	0.471	0.275	0.103129
Rps24	4.04335e-06	0.234618	0.99	0.991	0.104238
F2rl1	4.05804e-06	0.758661	0.458	0.278	0.104616
Dhx32	4.17791e-06	0.820061	0.337	0.173	0.107707
Ywhaz	4.18874e-06	0.249841	0.902	0.722	0.107986
Caprin1	4.21634e-06	0.499274	0.562	0.34	0.108697
Myo10	4.26588e-06	0.655975	0.492	0.299	0.109974
Rpl19	4.28858e-06	0.225808	0.987	0.991	0.11056
Neurl1a	4.32396e-06	3.1737	0.077	0.006	0.111472
Nrg1	4.3972e-06	3.03877	0.098	0.015	0.11336
Rnf128	4.52274e-06	0.700135	0.448	0.266	0.116596
Rps20	4.52816e-06	0.264969	0.987	0.988	0.116736
Gm13684	4.6286e-06	1.98105	0.121	0.027	0.119325
Agpat4	4.65045e-06	1.94629	0.121	0.027	0.119889
Esd	4.80461e-06	0.459284	0.653	0.436	0.123863
Lpcat4	4.94794e-06	4.49563	0.061	0	0.127558
Hmga1	4.94794e-06	4.49563	0.061	0	0.127558
Itgb5	5.0001e-06	-1.54453	0.094	0.224	0.128903
Depp1	5.00794e-06	-1.48927	0.064	0.185	0.129105
Gprc5c	5.33227e-06	0.748168	0.411	0.242	0.137466
Bcar1	5.60034e-06	1.04159	0.232	0.096	0.144377
Snrpg	5.60598e-06	0.400126	0.764	0.522	0.144522
Pde10a	5.63976e-06	1.92093	0.155	0.048	0.145393
Snrpd1	5.90703e-06	0.497395	0.572	0.349	0.152283
Tob1	5.92514e-06	0.502321	0.562	0.352	0.15275
Sgms2	5.99102e-06	0.63313	0.845	0.687	0.154448
Vcl	6.09913e-06	0.558521	0.801	0.621	0.157236
Mapre1	6.14274e-06	0.467429	0.539	0.313	0.15836
Otud7b	6.22763e-06	0.706572	0.384	0.209	0.160548
Ufm1	6.32289e-06	0.758661	0.333	0.167	0.163004
Ywhah	6.34815e-06	0.417624	0.64	0.418	0.163655
Amy1	6.43942e-06	-1.45079	0.071	0.194	0.166008
Mia	6.46606e-06	-1.30743	0.145	0.287	0.166695
4931406C07Rik	6.51668e-06	0.691382	0.512	0.325	0.168
Chic2	6.82566e-06	0.661248	0.387	0.212	0.175966
Tmc4	6.8735e-06	0.393479	0.576	0.343	0.177199
Arhgap15	6.92005e-06	-2.44101	0.024	0.116	0.178399
Marchf7	6.92202e-06	0.525461	0.465	0.269	0.17845
Prpf4b	6.92249e-06	-0.98063	0.253	0.406	0.178462
Mtx2	6.96441e-06	1.1156	0.232	0.099	0.179543
Cobl	7.07245e-06	-0.835888	0.418	0.543	0.182328
Yes1	7.22897e-06	0.542932	0.444	0.251	0.186363
Chrnb1	7.2448e-06	0.805311	0.34	0.179	0.186771
Trp53	7.25232e-06	0.946927	0.279	0.131	0.186965
Cxadr	7.26425e-06	0.392867	0.926	0.737	0.187272
Tubb6	7.30992e-06	1.19607	0.182	0.063	0.18845
Celf2	7.38535e-06	-0.666125	0.613	0.672	0.190394
Cp	7.48992e-06	-0.419515	0.98	0.958	0.19309
Arid1b	7.49086e-06	0.38161	0.747	0.528	0.193114
Rbms1	7.54396e-06	0.234728	0.724	0.496	0.194483
Prmt1	7.66339e-06	0.506274	0.488	0.293	0.197562
Ssbp3	7.69068e-06	0.43216	0.559	0.337	0.198266
Nfkb2	7.72764e-06	1.15352	0.199	0.075	0.199219
Rasal1	7.9076e-06	3.1737	0.074	0.006	0.203858
Fut2	7.9076e-06	3.1737	0.074	0.006	0.203858
Sash1	7.91697e-06	-1.65638	0.081	0.203	0.2041
Eif3l	7.96088e-06	0.645004	0.38	0.206	0.205232
Paics	7.98182e-06	0.341643	0.69	0.463	0.205771
Mex3d	7.99297e-06	3.1123	0.074	0.006	0.206059
Myo6	8.04859e-06	0.704213	0.458	0.275	0.207493
Cx3cl1	8.07654e-06	1.91066	0.128	0.033	0.208213
Ppp2r3a	8.08324e-06	-0.85337	0.364	0.496	0.208386
Cda	8.10055e-06	1.89952	0.118	0.027	0.208832
Shb	8.11005e-06	0.528048	0.576	0.379	0.209077
Gdi2	8.13354e-06	0.340057	0.566	0.337	0.209683
Tmem117	8.23154e-06	2.98105	0.081	0.009	0.212209
Kif5b	8.23494e-06	0.345931	0.838	0.558	0.212297
Arf6	8.37794e-06	0.527335	0.478	0.281	0.215983
Nkx2-2	8.38474e-06	1.3701	0.182	0.066	0.216159
Hif1a	8.44979e-06	0.719667	0.377	0.2	0.217835
Kdelr1	8.47407e-06	0.421136	0.545	0.322	0.218462
Cidea	8.48871e-06	2.81755	0.081	0.009	0.218839
Ywhaq	8.48995e-06	0.36095	0.872	0.675	0.218871
Arpc5	8.8045e-06	0.434565	0.663	0.424	0.22698
Upp1	8.93954e-06	-1.77739	0.047	0.155	0.230461
Ubd	9.22811e-06	4.63313	0.057	0	0.237901
Klhl9	9.30414e-06	0.752058	0.34	0.176	0.239861
Bpnt2	9.35252e-06	0.482247	0.488	0.281	0.241108
Hspa1a	9.59569e-06	1.0217	0.256	0.116	0.247377
Cgn	9.76575e-06	0.758661	0.458	0.296	0.251761
Cdv3	9.80358e-06	0.568718	0.481	0.29	0.252736
Slc39a1	9.90982e-06	1.50812	0.175	0.063	0.255475
Mbp	1.00157e-05	0.493519	0.505	0.31	0.258205
Krcc1	1.00462e-05	0.480587	0.492	0.29	0.258992
Cel	1.01855e-05	-1.13723	0.158	0.299	0.262583
Supt5	1.03805e-05	-1.30693	0.131	0.266	0.267609
Mapk1ip1l	1.04798e-05	0.702627	0.31	0.152	0.27017
Rasa2	1.05518e-05	0.968114	0.296	0.146	0.272024
Eif3f	1.0737e-05	0.320397	0.798	0.543	0.2768
Gm15261	1.1074e-05	-2.08934	0.03	0.125	0.285488
Eppk1	1.12087e-05	0.822533	0.36	0.203	0.288959
Stk4	1.2187e-05	-2.04869	0.044	0.146	0.31418
Psme2	1.23639e-05	0.659125	0.438	0.266	0.318742
Rps29	1.23856e-05	-0.270324	0.987	0.997	0.319301
Rps16	1.24806e-05	0.207179	0.983	0.997	0.32175
Sem1	1.31506e-05	0.32464	0.855	0.621	0.339022
Alcam	1.32304e-05	-0.261216	0.976	0.952	0.341078
Cfl2	1.38251e-05	0.493388	0.465	0.272	0.356411
Sec61g	1.39693e-05	0.36523	0.758	0.546	0.360129
Gem	1.41042e-05	2.27803	0.098	0.018	0.363606
Cry2	1.41341e-05	-1.13046	0.141	0.281	0.364377
Inava	1.47496e-05	3.04817	0.071	0.006	0.380244
Brd4	1.48002e-05	0.334803	0.663	0.433	0.381549
Kctd1	1.48864e-05	-1.26925	0.104	0.233	0.383771
Slc25a4	1.5236e-05	0.520797	0.471	0.281	0.392785
Actn4	1.53335e-05	0.274868	0.896	0.728	0.395298
Galnt3	1.55922e-05	0.838831	0.32	0.167	0.401966
Zfas1	1.57127e-05	0.955058	0.303	0.158	0.405074
Hivep3	1.5928e-05	1.08059	0.172	0.06	0.410623
Nlrc5	1.63635e-05	2.49563	0.077	0.009	0.42185
Edn1	1.64838e-05	2.77196	0.145	0.048	0.424953
Bcas2	1.66503e-05	0.469154	0.492	0.293	0.429244
Atxn1	1.68017e-05	0.506102	0.609	0.4	0.433147
Rab43	1.69042e-05	-1.86812	0.047	0.149	0.43579
Slc2a1	1.74307e-05	1.04159	0.215	0.09	0.449362
Plin3	1.74349e-05	0.513391	0.441	0.257	0.449471
Uri1	1.76145e-05	0.523979	0.471	0.293	0.454103
Dynlt1f	1.77154e-05	1.05505	0.226	0.099	0.456704
Birc3	1.79776e-05	0.815805	0.276	0.131	0.463464
Rpl37a	1.80069e-05	0.248383	0.98	0.991	0.464217
Vegfa	1.80074e-05	0.45425	0.576	0.376	0.464231
Stk25	1.83482e-05	0.944216	0.263	0.125	0.473018
Pah	1.83536e-05	0.692663	0.481	0.322	0.473155
Colgalt1	1.84212e-05	0.930427	0.286	0.146	0.474897
Pter	1.84245e-05	1.02518	0.256	0.122	0.474985
Habp2	1.84609e-05	0.68687	0.434	0.272	0.475923
Morf4l2	1.85843e-05	0.438155	0.566	0.349	0.479102
Slc16a2	1.88314e-05	0.629068	0.387	0.215	0.485472
Anp32b	1.89603e-05	0.436733	0.636	0.427	0.488798
Grsf1	1.9224e-05	-1.41126	0.057	0.167	0.495593
Eif3e	1.92449e-05	0.512284	0.549	0.355	0.496134
Eml2	1.94156e-05	0.700446	0.279	0.134	0.500533
Mrpl17	1.94803e-05	0.758661	0.3	0.152	0.502202
Tjp3	1.98692e-05	1.19754	0.202	0.084	0.512227
Wsb2	1.99488e-05	0.967247	0.242	0.11	0.51428
Nr2f2	2.01114e-05	1.72829	0.128	0.036	0.518471
Frmd6	2.12536e-05	0.415404	0.529	0.319	0.547917
Zfp36	2.16817e-05	0.493824	0.852	0.71	0.558953
Stap2	2.17197e-05	1.15232	0.222	0.099	0.559933
Fubp1	2.20703e-05	0.468319	0.444	0.257	0.568971
Pik3c2g	2.21563e-05	0.530801	0.545	0.379	0.57119
Mrpl24	2.21857e-05	0.470229	0.532	0.331	0.571947
Slc38a4	2.25585e-05	0.558558	0.535	0.358	0.581558
Nupr1	2.27059e-05	0.924671	0.448	0.287	0.585357
Zfand6	2.2775e-05	0.359888	0.63	0.388	0.587139
Marchf5	2.28276e-05	0.537752	0.418	0.236	0.588497
Fos	2.31641e-05	-0.512543	0.835	0.881	0.597171
Cbx6	2.31738e-05	0.406191	0.603	0.397	0.597422
0610040J01Rik	2.32368e-05	0.456285	0.545	0.346	0.599044
H2az1	2.42088e-05	0.480997	0.744	0.525	0.624103
Mllt10	2.4218e-05	-0.784995	0.316	0.46	0.624341
Igsf3	2.43393e-05	1.14455	0.158	0.054	0.627468
Trim8	2.43726e-05	0.729217	0.306	0.158	0.628327
Lrrc42	2.45378e-05	0.789357	0.293	0.146	0.632585
Tsg101	2.46535e-05	0.634672	0.367	0.206	0.635567
Eef1b2	2.49505e-05	0.225693	0.923	0.845	0.643223
Rtcb	2.5272e-05	0.518834	0.434	0.257	0.651513
Cdkl5	2.55112e-05	-1.36883	0.067	0.179	0.657679
Aggf1	2.57365e-05	0.896164	0.303	0.161	0.663488
Hmgb3	2.57768e-05	1.36273	0.182	0.072	0.664527
Zfp871	2.60625e-05	-1.01001	0.253	0.382	0.671891
Tagln	2.62675e-05	4.26116	0.074	0.009	0.677177
Gadd45a	2.62969e-05	1.35058	0.152	0.051	0.677935
Hypk	2.66801e-05	0.555569	0.397	0.227	0.687814
H1f2	2.69202e-05	1.42163	0.202	0.087	0.694002
Aldoc	2.70258e-05	0.818782	0.37	0.218	0.696724
Asz1	2.70484e-05	3.26116	0.074	0.009	0.697309
Map1b	2.7453e-05	2.21809	0.088	0.015	0.707737
Gm42047	2.74924e-05	3.03168	0.074	0.009	0.708754
Slc22a4	2.76429e-05	-1.85872	0.034	0.125	0.712633
Cpa2	2.84044e-05	-1.20817	0.131	0.257	0.732265
Ctxn1	2.86164e-05	1.221	0.199	0.084	0.737731
Rap2b	2.87942e-05	1.5125	0.131	0.039	0.742314
Hspb1	2.87995e-05	0.694777	0.589	0.421	0.742452
Deptor	2.92341e-05	-0.815885	0.384	0.499	0.753656
Csde1	2.92546e-05	0.276268	0.758	0.493	0.754183
Cks2	2.92583e-05	1.2477	0.104	0.024	0.754278
Eif3j1	2.95734e-05	-1.13889	0.192	0.322	0.762404
Ramp1	3.05016e-05	0.371638	0.613	0.403	0.786332
Tmed2	3.12024e-05	0.353466	0.626	0.4	0.804397
Neat1	3.1317e-05	0.501705	0.737	0.561	0.807352
Tstd1	3.13333e-05	0.312082	0.923	0.818	0.807773
Amotl1	3.13818e-05	0.63313	0.391	0.224	0.809023
Nono	3.18152e-05	0.443217	0.616	0.412	0.820195
Pigr	3.19812e-05	-0.821485	0.31	0.445	0.824477
Lrrc9	3.20382e-05	4.1737	0.051	0	0.825945
Snhg1	3.21383e-05	0.584894	0.38	0.212	0.828525
Tut4	3.24303e-05	-0.610573	0.539	0.609	0.836054
Abcc3	3.26205e-05	0.578394	0.414	0.242	0.840956
Socs5	3.28091e-05	0.715407	0.343	0.191	0.845818
Lgals9	3.29841e-05	1.03284	0.226	0.101	0.850329
Ppp1r1b	3.31183e-05	-0.745778	0.407	0.525	0.85379
Ube2e3	3.34198e-05	0.338947	0.63	0.412	0.861562
Hspa2	3.34467e-05	1.58874	0.148	0.051	0.862255
Sptbn1	3.36809e-05	-0.636863	0.727	0.684	0.868293
Tshz1	3.41533e-05	0.564889	0.444	0.275	0.880472
Hyal2	3.43958e-05	1.29923	0.158	0.057	0.886724
Thoc6	3.45901e-05	0.924339	0.306	0.167	0.891732
Snhg18	3.46917e-05	-0.706563	0.62	0.627	0.894352
Gas5	3.52109e-05	0.358123	0.859	0.642	0.907736
Fcgrt	3.52278e-05	-1.45249	0.067	0.176	0.908173
Rpl34	3.55062e-05	0.235618	0.987	0.988	0.915349
Leprot	3.55479e-05	0.758661	0.269	0.131	0.916425
Bcl2	3.57347e-05	-1.49615	0.098	0.212	0.92124
Rpl22	3.62387e-05	0.220435	0.98	0.949	0.934234
Gstm5	3.63673e-05	0.53073	0.62	0.43	0.93755
Hsd17b11	3.7072e-05	-1.5368	0.071	0.179	0.955717
Paxx	3.71901e-05	-1.22223	0.121	0.245	0.95876
Itga6	3.7352e-05	0.422045	0.545	0.352	0.962936
Tmed9	3.74106e-05	0.338757	0.684	0.457	0.964446
Map3k2	3.77778e-05	0.572869	0.512	0.334	0.973912
Fhl1	3.8112e-05	-1.91376	0.037	0.128	0.982528
Cyp4f13	3.82057e-05	-1.56327	0.044	0.14	0.984944
Rpl41	3.82563e-05	-0.204682	0.987	1	0.986247
Hba-a2	0.227773	5.53827	0.003	0.012	1
Hbb-bs	0.000200745	4.98699	0.007	0.063	1
Hba-a1	0.143992	4.54472	0.017	0.036	1
Meg3	8.53474e-05	4.54293	0.061	0.006	1
Rian	0.00134883	4.49563	0.03	0	1
Cdh2	5.96049e-05	4.34362	0.047	0	1
1810009J06Rik	0.00253131	4.34362	0.027	0	1
Ly6d	8.97807e-05	4.23979	0.061	0.006	1
Plat	0.000509203	4.08059	0.044	0.003	1
Col14a1	0.000206801	3.98105	0.04	0	1
Psors1c2	0.000720592	3.98105	0.034	0	1
Nppb	0.0025316	3.98105	0.027	0	1
C1ql3	0.000206943	3.87414	0.04	0	1
Gm35533	0.000271364	3.87414	0.047	0.003	1
Ccl4	0.0389402	3.87414	0.02	0.003	1
Ppp1r36	0.000385937	3.75866	0.037	0	1
Oas1a	0.00253131	3.75866	0.027	0	1
A830018L16Rik	0.00477059	3.75866	0.024	0	1
Reg3a	0.00904068	3.75866	0.02	0	1
Id3	0.000937928	3.69726	0.04	0.003	1
Gm10648	0.000720782	3.63313	0.034	0	1
4930422I22Rik	0.00253131	3.63313	0.027	0	1
Hs3st1	0.00253148	3.63313	0.027	0	1
Spsb4	0.00253148	3.63313	0.027	0	1
Enpp2	0.00014776	3.56602	0.051	0.003	1
Mok	0.00134892	3.49563	0.03	0	1
Cfap47	0.00134892	3.49563	0.03	0	1
Ltc4s	0.00253131	3.49563	0.027	0	1
Aurkb	0.00477059	3.49563	0.024	0	1
Esco2	0.00477059	3.49563	0.024	0	1
Acod1	0.00904053	3.49563	0.02	0	1
Sertad4	4.33239e-05	3.42163	0.057	0.003	1
Mak	4.33239e-05	3.42163	0.057	0.003	1
Cyp2j5	4.35551e-05	3.34362	0.057	0.003	1
Slc5a8	8.03948e-05	3.34362	0.054	0.003	1
Gm16351	0.000509203	3.34362	0.044	0.003	1
Pcsk9	0.00253176	3.34362	0.027	0	1
Ttc9	0.00253176	3.34362	0.027	0	1
Gm35019	0.00477036	3.34362	0.024	0	1
Hcn1	0.033373	3.34362	0.013	0	1
Mab21l3	0.00477089	3.1737	0.024	0	1
Fzd9	0.00477089	3.1737	0.024	0	1
Fkbp6	0.00477089	3.1737	0.024	0	1
Atp4a	0.00477089	3.1737	0.024	0	1
Rgs17	0.00477089	3.1737	0.024	0	1
Ccnjl	0.00477089	3.1737	0.024	0	1
Gm2663	0.00904024	3.1737	0.02	0	1
H3c3	0.00904024	3.1737	0.02	0	1
Guca2b	0.0172688	3.1737	0.017	0	1
Esrrg	0.0333734	3.1737	0.013	0	1
Bcl2a1b	0.0333734	3.1737	0.013	0	1
H2ac24	0.0369876	3.13717	0.037	0.012	1
Sh3pxd2b	0.0002776	3.08059	0.047	0.003	1
Gm16685	0.000699986	3.08059	0.067	0.015	1
Sytl2	0.00174945	3.08059	0.037	0.003	1
Cdk1	0.00595665	3.04817	0.037	0.006	1
St3gal1	4.95208e-05	2.98105	0.064	0.006	1
Slc22a2	4.95208e-05	2.98105	0.064	0.006	1
Gm47782	0.000301611	2.98105	0.054	0.006	1
Gm12840	0.000949456	2.98105	0.04	0.003	1
Tpm2	0.00325644	2.98105	0.04	0.006	1
Anln	0.00604215	2.98105	0.03	0.003	1
Smim3	0.00604215	2.98105	0.03	0.003	1
Gnasas1	0.00904082	2.98105	0.02	0	1
Dkk2	0.00904082	2.98105	0.02	0	1
Rnf32	0.00904082	2.98105	0.02	0	1
Ablim2	0.00904082	2.98105	0.02	0	1
D7Ertd443e	0.00904082	2.98105	0.02	0	1
Nek11	0.00904082	2.98105	0.02	0	1
Hunk	0.00904082	2.98105	0.02	0	1
Camk2a	0.00904082	2.98105	0.02	0	1
Tll2	0.00904082	2.98105	0.02	0	1
Wnt10a	0.0172685	2.98105	0.017	0	1
Bcl2a1d	0.0172685	2.98105	0.017	0	1
Nos2	0.0172685	2.98105	0.017	0	1
Rrm2	0.0172685	2.98105	0.017	0	1
H2ac4	0.0172685	2.98105	0.017	0	1
Tmprss7	0.0172685	2.98105	0.017	0	1
Myoz3	0.0172685	2.98105	0.017	0	1
Pwwp3b	0.0172685	2.98105	0.017	0	1
Tnfrsf11b	0.033373	2.98105	0.013	0	1
1700001K19Rik	0.0656794	2.98105	0.01	0	1
Fam171b	0.370224	2.98105	0.017	0.009	1
Prox1os	0.000953099	2.87414	0.04	0.003	1
Fhl3	0.000953099	2.87414	0.04	0.003	1
4930533K18Rik	0.000953099	2.87414	0.04	0.003	1
Noxo1	0.000953099	2.87414	0.04	0.003	1
Paqr8	0.000168029	2.75866	0.057	0.006	1
Vil1	0.000168029	2.75866	0.057	0.006	1
Dnah7c	0.0172691	2.75866	0.017	0	1
Erich2	0.0172691	2.75866	0.017	0	1
Elf5	0.0172691	2.75866	0.017	0	1
Zfp850	0.0172691	2.75866	0.017	0	1
Tmc5	0.0172691	2.75866	0.017	0	1
Irx3	0.0172691	2.75866	0.017	0	1
Cnn1	0.0172691	2.75866	0.017	0	1
Rasl10a	0.0172691	2.75866	0.017	0	1
Fmnl3	0.0172691	2.75866	0.017	0	1
Scube3	0.0172691	2.75866	0.017	0	1
Mkx	0.0172691	2.75866	0.017	0	1
Bmp2	0.033373	2.75866	0.013	0	1
Slc7a11	0.033373	2.75866	0.013	0	1
St8sia3os	0.033373	2.75866	0.013	0	1
H1f5	0.034742	2.75866	0.027	0.006	1
Prss22	0.0656794	2.75866	0.01	0	1
Coro1a	0.0656796	2.75866	0.01	0	1
H2-Q6	0.000307287	2.6762	0.054	0.006	1
Gm19935	0.00100918	2.6762	0.047	0.006	1
Uhrf1	0.00170418	2.63313	0.051	0.009	1
9030625G05Rik	0.00327589	2.63313	0.034	0.003	1
Iigp1	0.137575	2.63313	0.013	0.003	1
Catsperd	0.000560866	2.58874	0.051	0.006	1
Ube2c	0.0195665	2.58874	0.03	0.006	1
Arc	9.54485e-05	2.56602	0.061	0.006	1
Spaca7	0.00016883	2.49563	0.064	0.009	1
Gas2l3	0.00102161	2.49563	0.047	0.006	1
Gulo	0.00334606	2.49563	0.04	0.006	1
Spata17	0.00608052	2.49563	0.03	0.003	1
Stil	0.00608052	2.49563	0.03	0.003	1
Hk2	0.00608052	2.49563	0.03	0.003	1
Ano7	0.0333735	2.49563	0.013	0	1
Tdrd5	0.0333735	2.49563	0.013	0	1
Cenpl	0.0333735	2.49563	0.013	0	1
Il36a	0.0333735	2.49563	0.013	0	1
Traf1	0.0333735	2.49563	0.013	0	1
Il1b	0.0333735	2.49563	0.013	0	1
Psrc1	0.0333735	2.49563	0.013	0	1
Clca3a2	0.0333735	2.49563	0.013	0	1
Steap4	0.0333735	2.49563	0.013	0	1
Grm3	0.0333735	2.49563	0.013	0	1
Ncapg	0.0333735	2.49563	0.013	0	1
Nsun7	0.0333735	2.49563	0.013	0	1
Nipal1	0.0333735	2.49563	0.013	0	1
Mkln1os	0.0333735	2.49563	0.013	0	1
Pcgf1	0.0333735	2.49563	0.013	0	1
Angptl8	0.0333735	2.49563	0.013	0	1
Gm29724	0.0333735	2.49563	0.013	0	1
Pih1d2	0.0333735	2.49563	0.013	0	1
Amigo3	0.0333735	2.49563	0.013	0	1
Amt	0.0333735	2.49563	0.013	0	1
Slc2a12	0.0333735	2.49563	0.013	0	1
Tube1	0.0333735	2.49563	0.013	0	1
Abca6	0.0333735	2.49563	0.013	0	1
9030624G23Rik	0.0333735	2.49563	0.013	0	1
4930435F18Rik	0.0333735	2.49563	0.013	0	1
Iqank1	0.0333735	2.49563	0.013	0	1
Shank3	0.0333735	2.49563	0.013	0	1
Gm31323	0.0333735	2.49563	0.013	0	1
Kif6	0.0333735	2.49563	0.013	0	1
Gm30938	0.0333735	2.49563	0.013	0	1
Gm55594	0.0333735	2.49563	0.013	0	1
Bard1	0.0656794	2.49563	0.01	0	1
Gcg	0.0656794	2.49563	0.01	0	1
Slc1a2	0.0656794	2.49563	0.01	0	1
Morrbid	0.0656794	2.49563	0.01	0	1
Cxcl3	0.0656794	2.49563	0.01	0	1
E2f8	0.0656794	2.49563	0.01	0	1
Dusp4	0.0656794	2.49563	0.01	0	1
Lrrc3b	0.0656794	2.49563	0.01	0	1
H2-Q10	0.0656794	2.49563	0.01	0	1
Pcdhb22	0.0656794	2.49563	0.01	0	1
Pcdh11x	0.0656794	2.49563	0.01	0	1
Mcm3	4.29864e-05	2.44672	0.084	0.015	1
Slc7a6	0.00300522	2.42163	0.047	0.009	1
Rgs3	0.00185678	2.39609	0.044	0.006	1
Itprip	0.00334606	2.39609	0.04	0.006	1
Tnfaip2	0.00334751	2.39609	0.034	0.003	1
Lrriq1	0.000155734	2.37533	0.071	0.012	1
Chst15	0.00171712	2.34362	0.051	0.009	1
1700056E22Rik	0.0113015	2.34362	0.027	0.003	1
Gm14410	0.0113015	2.34362	0.027	0.003	1
Ctnna2	0.0113015	2.34362	0.027	0.003	1
Spc25	0.0209793	2.34362	0.024	0.003	1
Kntc1	0.0209793	2.34362	0.024	0.003	1
Plau	0.0209793	2.34362	0.024	0.003	1
Tnfsf9	0.0209793	2.34362	0.024	0.003	1
Tk1	0.0390536	2.34362	0.02	0.003	1
Inpp5d	0.260607	2.34362	0.01	0.003	1
Slc7a2	0.000311431	2.3112	0.061	0.009	1
H1f10	0.00122666	2.28918	0.064	0.015	1
Car9	0.00336668	2.28918	0.04	0.006	1
Dhx58	0.00605254	2.28918	0.037	0.006	1
Cdca3	0.0347419	2.28918	0.027	0.006	1
Top2a	0.00267058	2.26116	0.054	0.012	1
Cdca8	0.0283311	2.26116	0.034	0.009	1
Glipr2	4.58418e-05	2.22432	0.084	0.015	1
Igf2bp2	0.000343149	2.22432	0.077	0.018	1
Dscam	4.34232e-05	2.221	0.121	0.036	1
Gm14226	0.00335791	2.1737	0.034	0.003	1
Sdcbp2	0.00608823	2.1737	0.037	0.006	1
Samd14	0.00608823	2.1737	0.037	0.006	1
Lhfpl2	0.00608823	2.1737	0.037	0.006	1
Nmral1	0.00608823	2.1737	0.037	0.006	1
Ncs1	0.0210443	2.1737	0.024	0.003	1
Slc52a3	0.0210443	2.1737	0.024	0.003	1
Ggt7	0.0210443	2.1737	0.024	0.003	1
Cd1d1	0.0210443	2.1737	0.024	0.003	1
Cdkn2b	0.0210443	2.1737	0.024	0.003	1
Gm15635	0.0210443	2.1737	0.024	0.003	1
Tnfrsf23	0.0210443	2.1737	0.024	0.003	1
Hap1	0.0210443	2.1737	0.024	0.003	1
Pbk	0.0350042	2.1737	0.027	0.006	1
2900089D17Rik	0.0391669	2.1737	0.02	0.003	1
St8sia6	0.0656796	2.1737	0.01	0	1
Gm57450	0.0656796	2.1737	0.01	0	1
Frmd5	0.0656796	2.1737	0.01	0	1
Mtmr11	0.0656796	2.1737	0.01	0	1
Tspan2	0.0656796	2.1737	0.01	0	1
Clca3a1	0.0656796	2.1737	0.01	0	1
Rab3b	0.0656796	2.1737	0.01	0	1
Edn2	0.0656796	2.1737	0.01	0	1
Padi4	0.0656796	2.1737	0.01	0	1
Sh3tc1	0.0656796	2.1737	0.01	0	1
Srrm4	0.0656796	2.1737	0.01	0	1
Ncf1	0.0656796	2.1737	0.01	0	1
Bhlha15	0.0656796	2.1737	0.01	0	1
Zfp112	0.0656796	2.1737	0.01	0	1
Zfp941	0.0656796	2.1737	0.01	0	1
Tnfrsf22	0.0656796	2.1737	0.01	0	1
Slc10a2	0.0656796	2.1737	0.01	0	1
Jak3	0.0656796	2.1737	0.01	0	1
Zfp202	0.0656796	2.1737	0.01	0	1
Rbpms2	0.0656796	2.1737	0.01	0	1
Lipc	0.0656796	2.1737	0.01	0	1
Acaa1b	0.0656796	2.1737	0.01	0	1
Zfp105	0.0656796	2.1737	0.01	0	1
Eid3	0.0656796	2.1737	0.01	0	1
Tgtp1	0.0656796	2.1737	0.01	0	1
Spag5	0.0656796	2.1737	0.01	0	1
Efcab15	0.0656796	2.1737	0.01	0	1
Sstr2	0.0656796	2.1737	0.01	0	1
Cygb	0.0656796	2.1737	0.01	0	1
Gen1	0.0656796	2.1737	0.01	0	1
Gm36862	0.0656796	2.1737	0.01	0	1
Gm48693	0.0656796	2.1737	0.01	0	1
Mirg	0.0656796	2.1737	0.01	0	1
Exoc3l4	0.0656796	2.1737	0.01	0	1
2810029C07Rik	0.0656796	2.1737	0.01	0	1
Gm47405	0.0656796	2.1737	0.01	0	1
Gm48703	0.0656796	2.1737	0.01	0	1
S1pr3	0.0656796	2.1737	0.01	0	1
Naip2	0.0656796	2.1737	0.01	0	1
Ska3	0.0656796	2.1737	0.01	0	1
Gm6999	0.0656796	2.1737	0.01	0	1
Gm28068	0.0656796	2.1737	0.01	0	1
A4galt	0.0656796	2.1737	0.01	0	1
Bdh1	0.0656796	2.1737	0.01	0	1
Gm15318	0.0656796	2.1737	0.01	0	1
Plin5	0.0656796	2.1737	0.01	0	1
Gm4951	0.0656796	2.1737	0.01	0	1
Bvht	0.0656796	2.1737	0.01	0	1
Aldh1a7	0.0656796	2.1737	0.01	0	1
4930500G05Rik	0.0656796	2.1737	0.01	0	1
Tmem255a	0.0656796	2.1737	0.01	0	1
Nkain3	0.0731508	2.1737	0.017	0.003	1
Flnc	0.260607	2.1737	0.01	0.003	1
Diaph3	0.0135292	2.1123	0.044	0.012	1
Arhgap42	0.00191362	2.08059	0.044	0.006	1
Vangl2	0.0109765	2.04817	0.034	0.006	1
Hmga2-ps1	0.0109765	2.04817	0.034	0.006	1
Gm4013	0.0109765	2.04817	0.034	0.006	1
Irak3	0.0196127	2.04817	0.03	0.006	1
Prr7	0.0196127	2.04817	0.03	0.006	1
Prc1	0.000823439	2.015	0.088	0.027	1
Mir22hg	0.00021024	2.0102	0.081	0.018	1
Tprn	0.0054763	1.98105	0.044	0.009	1
Trim16	0.0105256	1.98105	0.051	0.015	1
Mybl1	0.039284	1.98105	0.02	0.003	1
Rgs7	0.039284	1.98105	0.02	0.003	1
Aurka	0.039284	1.98105	0.02	0.003	1
Rhbdl2	0.039284	1.98105	0.02	0.003	1
Gjb3	0.039284	1.98105	0.02	0.003	1
Cpt1c	0.039284	1.98105	0.02	0.003	1
Pls1	0.039284	1.98105	0.02	0.003	1
Slc1a4	0.039284	1.98105	0.02	0.003	1
Map2k3os	0.039284	1.98105	0.02	0.003	1
Acox2	0.039284	1.98105	0.02	0.003	1
Shisa2	0.039284	1.98105	0.02	0.003	1
Dach2	0.039284	1.98105	0.02	0.003	1
Cfh	0.0733581	1.98105	0.017	0.003	1
Atp8b5	0.0733581	1.98105	0.017	0.003	1
Dysf	0.0733581	1.98105	0.017	0.003	1
Ccn3	0.0733581	1.98105	0.017	0.003	1
Prrg4	0.000378998	1.95797	0.088	0.024	1
Kif27	0.00014816	1.95131	0.077	0.015	1
Rsad2	0.0505323	1.93923	0.03	0.009	1
Gsap	0.000217736	1.92859	0.081	0.018	1
Rad18	0.000906245	1.91066	0.061	0.012	1
Cptp	0.0197186	1.91066	0.03	0.006	1
Dtx2	0.0197186	1.91066	0.03	0.006	1
Nxpe3	0.0197186	1.91066	0.03	0.006	1
Adam8	0.0350874	1.91066	0.027	0.006	1
Msln	0.0350874	1.91066	0.027	0.006	1
Sgo2a	0.0621262	1.91066	0.024	0.006	1
Ccna2	0.0621262	1.91066	0.024	0.006	1
Cfap126	0.000625836	1.88991	0.074	0.018	1
Dhcr24	0.000625836	1.88991	0.074	0.018	1
Osbpl5	0.00298077	1.88991	0.064	0.018	1
Pabpc1l	0.00962235	1.87414	0.04	0.009	1
Pik3r3	0.00962235	1.87414	0.04	0.009	1
Il3ra	0.00465177	1.85177	0.051	0.012	1
Ccl5	0.0642424	1.85177	0.024	0.006	1
Tmeff2	0.167505	1.85177	0.027	0.012	1
Npas2	0.00223643	1.83666	0.061	0.015	1
Anxa1	0.00378153	1.81113	0.057	0.015	1
Gprc5a	6.38915e-05	1.80597	0.094	0.021	1
Senp3	0.000239281	1.80173	0.101	0.03	1
Gm9975	0.000180204	1.79519	0.108	0.033	1
Lamb3	0.000309411	1.75866	0.084	0.021	1
Scn1b	0.00038177	1.75866	0.077	0.018	1
Wdr72	0.00142346	1.75866	0.074	0.021	1
Sulf2	0.00275718	1.75866	0.054	0.012	1
Ly6a	0.00344384	1.75866	0.141	0.072	1
Ifi44	0.00913479	1.75866	0.084	0.036	1
Zbp1	0.0167998	1.75866	0.037	0.009	1
Plxna2	0.0352683	1.75866	0.027	0.006	1
Bdnf	0.0352683	1.75866	0.027	0.006	1
Mad2l1	0.0352683	1.75866	0.027	0.006	1
Kcnh5	0.0352683	1.75866	0.027	0.006	1
Ccdc152	0.0352683	1.75866	0.027	0.006	1
Hmmr	0.0397449	1.75866	0.02	0.003	1
Arl14	0.0624227	1.75866	0.024	0.006	1
Dtl	0.0735694	1.75866	0.017	0.003	1
Mcm10	0.0735694	1.75866	0.017	0.003	1
Melk	0.0735694	1.75866	0.017	0.003	1
Atp6v0a4	0.0735694	1.75866	0.017	0.003	1
Arnt2	0.0735694	1.75866	0.017	0.003	1
Smtnl2	0.0735694	1.75866	0.017	0.003	1
Mrm1	0.0735694	1.75866	0.017	0.003	1
Jag2	0.0735694	1.75866	0.017	0.003	1
Itih4	0.0735694	1.75866	0.017	0.003	1
Rwdd2b	0.0735694	1.75866	0.017	0.003	1
Dynlt1a	0.0735694	1.75866	0.017	0.003	1
Tmem178	0.0735694	1.75866	0.017	0.003	1
A330093E20Rik	0.0735694	1.75866	0.017	0.003	1
Ska1	0.0735694	1.75866	0.017	0.003	1
Kif4	0.0735694	1.75866	0.017	0.003	1
Trappc2	0.0735694	1.75866	0.017	0.003	1
Brip1	0.109736	1.75866	0.02	0.006	1
H4c9	0.137951	1.75866	0.013	0.003	1
Rnf19b	4.6391e-05	1.75866	0.131	0.042	1
Plagl1	0.00800861	1.75866	0.047	0.012	1
Hdac9	0.0292381	1.75866	0.034	0.009	1
Entpd2	0.00067841	1.71802	0.094	0.03	1
Rad51b	0.000702442	1.71427	0.118	0.045	1
Plxnd1	0.00237766	1.69726	0.071	0.021	1
Igsf9	4.76231e-05	1.69307	0.131	0.042	1
Mon1b	0.00306312	1.68827	0.064	0.018	1
Ncapg2	0.0169143	1.6762	0.037	0.009	1
Tnfrsf11a	0.000146965	1.66846	0.094	0.024	1
Fam163a	0.00105383	1.66846	0.091	0.03	1
Rnf180	0.0011257	1.64763	0.071	0.018	1
Acot7	9.03578e-05	1.64318	0.118	0.036	1
Crtc2	0.00393952	1.63313	0.067	0.021	1
Azin2	0.0291121	1.63313	0.034	0.009	1
Gm49890	0.0844038	1.63313	0.027	0.009	1
Ccdc122	0.000416788	1.62116	0.098	0.03	1
Prag1	0.00232375	1.61427	0.061	0.015	1
Cnp	0.000310096	1.60666	0.084	0.021	1
Acer2	0.000888668	1.60666	0.088	0.027	1
Ifi27l2a	0.016728	1.59691	0.088	0.042	1
C130074G19Rik	0.0627286	1.58874	0.024	0.006	1
0610040B10Rik	0.0627286	1.58874	0.024	0.006	1
Syn2	0.0627286	1.58874	0.024	0.006	1
Slco1a5	0.0627286	1.58874	0.024	0.006	1
Ccdc71l	0.0627286	1.58874	0.024	0.006	1
Arntl2	0.110235	1.58874	0.02	0.006	1
Trank1	0.110235	1.58874	0.02	0.006	1
Chac1	0.191854	1.58874	0.017	0.006	1
Iqgap3	0.191854	1.58874	0.017	0.006	1
Adap2	0.261957	1.58874	0.01	0.003	1
Cdc42ep3	8.8327e-05	1.57809	0.128	0.042	1
Aqp1	0.0263494	1.56602	0.054	0.021	1
Bace2	0.0231663	1.55221	0.04	0.012	1
Runx1	5.92988e-05	1.54567	0.121	0.036	1
Gm26549	0.0137762	1.53627	0.054	0.018	1
Pclaf	0.0499942	1.53627	0.03	0.009	1
Heg1	0.00041912	1.53125	0.108	0.036	1
Fn1	0.0138412	1.52734	0.054	0.018	1
Trabd2b	4.27932e-05	1.50812	0.152	0.054	1
Coprs	0.000855921	1.49563	0.098	0.033	1
Dlgap1	0.00114919	1.49563	0.091	0.03	1
Mpzl2	0.00118657	1.49563	0.104	0.039	1
Ets1	0.00316863	1.49563	0.074	0.024	1
Lactb	0.00524149	1.49563	0.061	0.018	1
E230016M11Rik	0.00804873	1.49563	0.067	0.024	1
Kdm5d	0.0105273	1.49563	0.061	0.021	1
Gmppb	0.0180829	1.49563	0.047	0.015	1
Tbc1d24	0.0180829	1.49563	0.047	0.015	1
Sult1c2	0.0180829	1.49563	0.047	0.015	1
Hmox1	0.020175	1.49563	0.03	0.006	1
Kif23	0.0475679	1.49563	0.04	0.015	1
6030407O03Rik	0.0499984	1.49563	0.03	0.009	1
Ccdc39	0.0499984	1.49563	0.03	0.009	1
Gale	0.0499984	1.49563	0.03	0.009	1
Cd38	0.0499984	1.49563	0.03	0.009	1
Leng9	0.0499984	1.49563	0.03	0.009	1
Dctd	0.0499984	1.49563	0.03	0.009	1
Mlkl	0.0499984	1.49563	0.03	0.009	1
Slc7a5	0.0499984	1.49563	0.03	0.009	1
Gpr182	0.0499984	1.49563	0.03	0.009	1
Gm49692	0.0499984	1.49563	0.03	0.009	1
Mdfi	0.0499984	1.49563	0.03	0.009	1
Tspan6	0.0499984	1.49563	0.03	0.009	1
Gm11266	0.0844038	1.49563	0.027	0.009	1
ENSMUSG00000121382	0.0844038	1.49563	0.027	0.009	1
Sec16b	0.138331	1.49563	0.013	0.003	1
Nuf2	0.138331	1.49563	0.013	0.003	1
Zswim3	0.138331	1.49563	0.013	0.003	1
St6galnac5	0.138331	1.49563	0.013	0.003	1
Faxc	0.138331	1.49563	0.013	0.003	1
Cckar	0.138331	1.49563	0.013	0.003	1
Ddias	0.138331	1.49563	0.013	0.003	1
Nrip3	0.138331	1.49563	0.013	0.003	1
Urb2	0.138331	1.49563	0.013	0.003	1
Fxyd2	0.138331	1.49563	0.013	0.003	1
Lysmd2	0.138331	1.49563	0.013	0.003	1
Vipr1	0.138331	1.49563	0.013	0.003	1
Mfsd12	0.138331	1.49563	0.013	0.003	1
Kics2	0.138331	1.49563	0.013	0.003	1
Fignl1	0.138331	1.49563	0.013	0.003	1
Prr11	0.138331	1.49563	0.013	0.003	1
Gm30025	0.138331	1.49563	0.013	0.003	1
Gm46440	0.138331	1.49563	0.013	0.003	1
Gjb2	0.138331	1.49563	0.013	0.003	1
Gm56727	0.138331	1.49563	0.013	0.003	1
Rmi2	0.138331	1.49563	0.013	0.003	1
Cdc45	0.138331	1.49563	0.013	0.003	1
Sh3bgr	0.138331	1.49563	0.013	0.003	1
Gm56496	0.138331	1.49563	0.013	0.003	1
E230025N22Rik	0.138331	1.49563	0.013	0.003	1
Cep55	0.138331	1.49563	0.013	0.003	1
Morn4	0.138331	1.49563	0.013	0.003	1
Pcp4l1	0.141509	1.49563	0.024	0.009	1
Mgp	0.193914	1.49563	0.017	0.006	1
Plac8	0.231937	1.49563	0.02	0.009	1
Kif14	0.260607	1.49563	0.01	0.003	1
Man1c1	0.260607	1.49563	0.01	0.003	1
Kif1a	0.00409937	1.4632	0.067	0.021	1
Gdpd5	0.000761193	1.45381	0.108	0.039	1
Sqle	0.00160344	1.45381	0.098	0.036	1
Cadm4	0.0360129	1.45381	0.047	0.018	1
Cmtm3	0.000169104	1.44672	0.094	0.024	1
Tmem171	7.0332e-05	1.43673	0.148	0.054	1
Cpne2	0.0388291	1.43673	0.037	0.012	1
Fam167a	0.0388291	1.43673	0.037	0.012	1
Slc1a1	0.0388291	1.43673	0.037	0.012	1
Sema4c	0.0638022	1.43673	0.034	0.012	1
Nim1k	0.0638022	1.43673	0.034	0.012	1
Sh3bp5	0.0638022	1.43673	0.034	0.012	1
Dock10	0.326063	1.43673	0.037	0.024	1
Agt	0.000145973	1.42745	0.172	0.075	1
Lmcd1	0.00705444	1.42745	0.077	0.03	1
Tead2	0.00239316	1.42163	0.108	0.045	1
Zfp593	0.00123215	1.41471	0.081	0.024	1
AI506816	0.0107489	1.39609	0.061	0.021	1
Ints15	0.0297787	1.39609	0.044	0.015	1
Timp1	0.0392883	1.39609	0.037	0.012	1
Ampd2	0.0479906	1.39609	0.04	0.015	1
Dok1	0.0744087	1.39609	0.017	0.003	1
Ccnb1	0.0744087	1.39609	0.017	0.003	1
Slc4a11	0.110744	1.39609	0.02	0.006	1
Tmem54	0.110744	1.39609	0.02	0.006	1
Nrm	0.110744	1.39609	0.02	0.006	1
Pcdhb14	0.110744	1.39609	0.02	0.006	1
Rad9a	0.110744	1.39609	0.02	0.006	1
Spata6l	0.110744	1.39609	0.02	0.006	1
Mtcp1	0.110744	1.39609	0.02	0.006	1
Cenpe	0.192673	1.39609	0.017	0.006	1
S100a4	0.261282	1.39609	0.01	0.003	1
Clspn	0.330425	1.39609	0.013	0.006	1
Ssbp4	0.000116573	1.3852	0.131	0.045	1
Reg3b	0.0842843	1.38315	0.054	0.027	1
Gm35546	0.000652504	1.37533	0.131	0.054	1
Pmf1	0.00515602	1.37533	0.071	0.024	1
Cstf2	0.0148831	1.37533	0.067	0.027	1
Sema3e	0.000103114	1.37164	0.118	0.036	1
Zbtb46	0.00207385	1.37164	0.101	0.039	1
Mad2l2	0.0111941	1.36634	0.051	0.015	1
Shfl	0.0226764	1.36634	0.051	0.018	1
Myl9	0.0485284	1.36634	0.04	0.015	1
Stk38l	0.000100389	1.36133	0.128	0.042	1
Sult2b1	0.000791368	1.36133	0.121	0.048	1
Ly75	0.00287034	1.34362	0.054	0.012	1
Rfc5	0.0171894	1.34362	0.057	0.021	1
Ugt2b34	0.0191861	1.34362	0.074	0.033	1
Mcam	0.0419472	1.34362	0.051	0.021	1
9530053A07Rik	0.0849373	1.34362	0.027	0.009	1
Neurl1b	0.0849373	1.34362	0.027	0.009	1
Zfand4	0.141509	1.34362	0.024	0.009	1
Lcp1	0.231937	1.34362	0.02	0.009	1
Rrad	0.233182	1.34362	0.02	0.009	1
Plxna4	0.373843	1.34362	0.017	0.009	1
Plekhh2	0.000785602	1.33416	0.121	0.048	1
Ntn4	0.000295287	1.3257	0.125	0.045	1
Gm14133	0.0108872	1.3257	0.061	0.021	1
Syne4	0.0129874	1.3257	0.064	0.024	1
Ptpre	0.0172633	1.3257	0.057	0.021	1
Usf1	0.00170512	1.32054	0.098	0.036	1
2010310C07Rik	0.0643119	1.3112	0.034	0.012	1
Klhl25	0.0643119	1.3112	0.034	0.012	1
H1f3	0.0643119	1.3112	0.034	0.012	1
Coro1b	0.0643119	1.3112	0.034	0.012	1
Syt12	0.0643119	1.3112	0.034	0.012	1
E2f1	0.166376	1.3112	0.027	0.012	1
Nostrin	0.0132467	1.29923	0.064	0.024	1
Ltb	0.000451867	1.29708	0.131	0.051	1
Zfp568	0.000813357	1.28918	0.121	0.048	1
Manba	0.00112892	1.28918	0.114	0.045	1
Alg8	0.0237432	1.28918	0.04	0.012	1
Sowahb	0.0484552	1.28918	0.04	0.015	1
Primpol	0.0484552	1.28918	0.04	0.015	1
Kpna2	0.0484552	1.28918	0.04	0.015	1
Hccs	0.0770713	1.28918	0.037	0.015	1
Hmgcll1	0.00124323	1.28332	0.118	0.048	1
Zbtb21	0.000359423	1.27323	0.145	0.06	1
Kcnq4	0.0571315	1.27323	0.044	0.018	1
Id1	0.111538	1.27323	0.047	0.024	1
Ednrb	0.886342	1.27323	0.01	0.009	1
Foxq1	0.00271494	1.26681	0.094	0.036	1
Rpa3	6.90941e-05	1.26485	0.145	0.051	1
Irgm1	0.00881776	1.26485	0.118	0.06	1
Dram1	0.00207104	1.26116	0.101	0.039	1
Fjx1	0.00385158	1.26116	0.104	0.045	1
Sdf2l1	0.0230361	1.26116	0.051	0.018	1
Cyp51	0.00167218	1.25462	0.145	0.069	1
Ggta1	0.0274157	1.2517	0.054	0.021	1
Nup93	0.0315474	1.2517	0.057	0.024	1
Tango6	0.00107086	1.25005	0.209	0.116	1
Itpkc	0.000406342	1.24187	0.162	0.072	1
Utp23	0.0115009	1.23783	0.074	0.03	1
Ptp4a3	0.0174617	1.23783	0.071	0.03	1
Optn	0.000136471	1.2351	0.145	0.054	1
Smpd3	0.0101434	1.23259	0.071	0.027	1
Col3a1	0.809893	1.23259	0.024	0.021	1
Csf1	0.000336227	1.2195	0.155	0.066	1
Unc5b	0.00265203	1.21809	0.108	0.045	1
Abtb3	0.00047527	1.20473	0.118	0.042	1
Acvr1	0.000245316	1.19923	0.162	0.069	1
Tank	4.11857e-05	1.1737	0.205	0.09	1
Hagh	0.000233674	1.1737	0.162	0.069	1
Cemip2	0.000543965	1.1737	0.138	0.057	1
Nme5	0.000702417	1.1737	0.148	0.066	1
Plscr2	0.0007712	1.1737	0.172	0.084	1
Tifa	0.000994922	1.1737	0.125	0.051	1
Pkdcc	0.00160393	1.1737	0.108	0.042	1
Ranbp3	0.00762334	1.1737	0.091	0.039	1
Oasl2	0.0201377	1.1737	0.074	0.033	1
Tnfsf10	0.0238524	1.1737	0.064	0.027	1
Clasrp	0.026718	1.1737	0.067	0.03	1
Srxn1	0.0305083	1.1737	0.044	0.015	1
Tmem185b	0.0319998	1.1737	0.057	0.024	1
Efna2	0.0396816	1.1737	0.037	0.012	1
Tyw5	0.0429596	1.1737	0.051	0.021	1
Cfap54	0.04906	1.1737	0.04	0.015	1
Pla1a	0.0509667	1.1737	0.03	0.009	1
Akr1b8	0.0650417	1.1737	0.034	0.012	1
Cfap20dc	0.0650417	1.1737	0.034	0.012	1
Myo3b	0.0746189	1.1737	0.017	0.003	1
Dnah12	0.0746189	1.1737	0.017	0.003	1
Rsph3a	0.077771	1.1737	0.037	0.015	1
Nme4	0.077771	1.1737	0.037	0.015	1
Mthfd2	0.0893044	1.1737	0.04	0.018	1
Slc36a1	0.105031	1.1737	0.03	0.012	1
Pigl	0.105031	1.1737	0.03	0.012	1
Mki67	0.105793	1.1737	0.03	0.012	1
Timp4	0.111752	1.1737	0.02	0.006	1
Acta2	0.139089	1.1737	0.013	0.003	1
Gm7694	0.142343	1.1737	0.024	0.009	1
Slc24a5	0.142343	1.1737	0.024	0.009	1
Anks6	0.142343	1.1737	0.024	0.009	1
Akr1b10	0.142343	1.1737	0.024	0.009	1
Cxcl17	0.142343	1.1737	0.024	0.009	1
Tmem86a	0.142343	1.1737	0.024	0.009	1
Il18bp	0.142343	1.1737	0.024	0.009	1
Cntrob	0.142343	1.1737	0.024	0.009	1
Arsg	0.142343	1.1737	0.024	0.009	1
Mocos	0.142343	1.1737	0.024	0.009	1
Pola2	0.142343	1.1737	0.024	0.009	1
Fam111a	0.142612	1.1737	0.024	0.009	1
Kif5c	0.193502	1.1737	0.017	0.006	1
Dkk3	0.193502	1.1737	0.017	0.006	1
Igdcc4	0.193502	1.1737	0.017	0.006	1
Tpbg	0.193502	1.1737	0.017	0.006	1
Axin2	0.193502	1.1737	0.017	0.006	1
Myo15b	0.193502	1.1737	0.017	0.006	1
Cep131	0.193502	1.1737	0.017	0.006	1
Rtn1	0.193502	1.1737	0.017	0.006	1
Klf12	0.193502	1.1737	0.017	0.006	1
Ccdc134	0.193502	1.1737	0.017	0.006	1
Polq	0.193502	1.1737	0.017	0.006	1
Cfap91	0.193502	1.1737	0.017	0.006	1
Dnph1	0.193502	1.1737	0.017	0.006	1
Prob1	0.193502	1.1737	0.017	0.006	1
Ankrd13d	0.193502	1.1737	0.017	0.006	1
Scd1	0.193913	1.1737	0.017	0.006	1
9230114K14Rik	0.233182	1.1737	0.02	0.009	1
9330175M20Rik	0.261282	1.1737	0.01	0.003	1
Aspm	0.261282	1.1737	0.01	0.003	1
Opn3	0.261282	1.1737	0.01	0.003	1
Pierce1	0.261282	1.1737	0.01	0.003	1
Ebf4	0.261282	1.1737	0.01	0.003	1
Lrrn4	0.261282	1.1737	0.01	0.003	1
D630039A03Rik	0.261282	1.1737	0.01	0.003	1
Cachd1	0.261282	1.1737	0.01	0.003	1
Kif2c	0.261282	1.1737	0.01	0.003	1
Zfp992	0.261282	1.1737	0.01	0.003	1
Zfp991	0.261282	1.1737	0.01	0.003	1
Cd36	0.261282	1.1737	0.01	0.003	1
Xrcc2	0.261282	1.1737	0.01	0.003	1
Art3	0.261282	1.1737	0.01	0.003	1
Gm15411	0.261282	1.1737	0.01	0.003	1
Pde1c	0.261282	1.1737	0.01	0.003	1
E230029C05Rik	0.261282	1.1737	0.01	0.003	1
Kif22	0.261282	1.1737	0.01	0.003	1
Csgalnact1	0.261282	1.1737	0.01	0.003	1
Gm17231	0.261282	1.1737	0.01	0.003	1
Gm12258	0.261282	1.1737	0.01	0.003	1
Catsper3	0.261282	1.1737	0.01	0.003	1
Ctla2b	0.261282	1.1737	0.01	0.003	1
Gm41031	0.261282	1.1737	0.01	0.003	1
ENSMUSG00000121456	0.261282	1.1737	0.01	0.003	1
Cfap70	0.261282	1.1737	0.01	0.003	1
Gm34934	0.261282	1.1737	0.01	0.003	1
Rem2	0.261282	1.1737	0.01	0.003	1
Cdca2	0.261282	1.1737	0.01	0.003	1
4930594M22Rik	0.261282	1.1737	0.01	0.003	1
Slc1a3	0.261282	1.1737	0.01	0.003	1
Gsdmd	0.261282	1.1737	0.01	0.003	1
Dgkg	0.261282	1.1737	0.01	0.003	1
Ccdc80	0.261282	1.1737	0.01	0.003	1
Pglyrp2	0.261282	1.1737	0.01	0.003	1
Gm41609	0.261282	1.1737	0.01	0.003	1
2700099C18Rik	0.261282	1.1737	0.01	0.003	1
Dpysl3	0.261282	1.1737	0.01	0.003	1
Arhgap19	0.261282	1.1737	0.01	0.003	1
Pnck	0.261282	1.1737	0.01	0.003	1
Il6	0.261958	1.1737	0.01	0.003	1
Ifitm1	0.261958	1.1737	0.01	0.003	1
Tgfbi	0.261958	1.1737	0.01	0.003	1
Kif11	0.262058	1.1737	0.024	0.012	1
Slco5a1	0.331715	1.1737	0.013	0.006	1
Angptl2	0.331715	1.1737	0.013	0.006	1
Pou3f1	0.331715	1.1737	0.013	0.006	1
Kif19a	0.331715	1.1737	0.013	0.006	1
A230072C01Rik	0.587131	1.1737	0.013	0.009	1
H2ac8	0.854233	1.1737	0.013	0.012	1
Gdf15	5.5324e-05	1.15459	0.168	0.066	1
Rab34	9.87951e-05	1.15352	0.212	0.101	1
Zc3h12a	0.000204587	1.14455	0.155	0.063	1
Ttll7	0.00493694	1.13306	0.111	0.051	1
Uap1l1	0.00557924	1.13063	0.098	0.042	1
Myef2	0.00384995	1.12479	0.088	0.033	1
Tmem37	0.0369346	1.12479	0.081	0.042	1
Nmnat3	0.0111801	1.12123	0.088	0.039	1
Insig1	0.0136864	1.12123	0.077	0.033	1
Hells	0.0648748	1.12123	0.064	0.033	1
Etv3	0.000253926	1.11925	0.162	0.069	1
Ptpn12	0.000104459	1.11856	0.209	0.099	1
Reln	9.54991e-05	1.11711	0.061	0.006	1
Gclc	0.00213078	1.11304	0.306	0.203	1
Irf7	0.08804	1.1123	0.057	0.03	1
Spats2	0.000581169	1.10957	0.138	0.057	1
Tmem199	0.0158474	1.10658	0.067	0.027	1
Ppil1	0.00279712	1.0997	0.125	0.057	1
Atp8a2	0.0804718	1.0997	0.054	0.027	1
Stx6	0.000130686	1.09708	0.172	0.072	1
Foxj1	0.00143818	1.0957	0.104	0.039	1
Polr3c	0.00225111	1.09124	0.101	0.039	1
Adnp2	0.00737554	1.09124	0.108	0.051	1
Ccdc84	0.0492891	1.09124	0.054	0.024	1
Chmp6	0.0492891	1.09124	0.054	0.024	1
Fen1	0.0739158	1.09124	0.051	0.024	1
Prep	0.00512326	1.08624	0.094	0.039	1
Nudt5	0.00580156	1.08624	0.098	0.042	1
Ect2	0.0234513	1.08059	0.04	0.012	1
Ankrd6	0.0564065	1.08059	0.081	0.045	1
Syt1	0.0665647	1.08059	0.047	0.021	1
Wnt7b	0.0665647	1.08059	0.047	0.021	1
Mapk4	0.100468	1.08059	0.044	0.021	1
Ncapd2	0.312077	1.08059	0.034	0.021	1
Ifit3	0.729184	1.08059	0.017	0.021	1
Ctnnal1	0.000355823	1.07416	0.175	0.081	1
Malt1	0.00455615	1.0706	0.121	0.057	1
Asnsd1	0.0495056	1.06678	0.04	0.015	1
Fam110a	0.00207902	1.06267	0.155	0.078	1
Ptrh2	0.00239747	1.06122	0.118	0.051	1
Slc25a10	0.00261626	1.06122	0.121	0.054	1
Kirrel	0.0136969	1.05822	0.077	0.033	1
1500011B03Rik	0.0205004	1.05822	0.074	0.033	1
Bcl3	0.000118967	1.05505	0.212	0.101	1
Septin11	0.0120199	1.05505	0.091	0.042	1
Idi1	0.000817811	1.0534	0.131	0.054	1
Col4a6	0.000766136	1.05239	0.168	0.081	1
Nexn	0.00247678	1.04817	0.104	0.042	1
Golt1b	0.0183364	1.04817	0.071	0.03	1
Plk4	0.122862	1.04817	0.034	0.015	1
Slc35g2	0.122862	1.04817	0.034	0.015	1
Pfas	0.122862	1.04817	0.034	0.015	1
Ephb3	0.122862	1.04817	0.034	0.015	1
Grtp1	0.189072	1.04817	0.03	0.015	1
Fam184a	0.189072	1.04817	0.03	0.015	1
Etv4	0.189072	1.04817	0.03	0.015	1
Aaas	0.189072	1.04817	0.03	0.015	1
Nipsnap3b	0.000237782	1.03352	0.155	0.063	1
Pnpla2	0.000196889	1.03284	0.222	0.113	1
Sinhcaf	4.80106e-05	1.02614	0.209	0.093	1
Sema3f	0.00186113	1.0217	0.145	0.069	1
Psmb9	0.0103654	1.0217	0.101	0.048	1
Col9a3	0.0267604	1.0217	0.084	0.042	1
Birc5	0.0292407	1.0217	0.034	0.009	1
Nuak1	0.0541643	1.0217	0.077	0.042	1
Zc3hc1	0.0553546	1.0217	0.057	0.027	1
Knstrn	0.0863291	1.0217	0.027	0.009	1
Slc1a5	0.0863291	1.0217	0.027	0.009	1
Pim1	0.0905254	1.0217	0.057	0.03	1
Ptgs1	0.168664	1.0217	0.027	0.012	1
Il7	0.168664	1.0217	0.027	0.012	1
Kti12	0.168664	1.0217	0.027	0.012	1
Donson	0.168664	1.0217	0.027	0.012	1
Pear1	0.40482	1.0217	0.02	0.012	1
Igfbp4	0.834064	1.0217	0.01	0.012	1
Arl6	0.000797974	1.01616	0.168	0.081	1
Vps37b	0.000861586	1.00864	0.175	0.087	1
Myc	0.000141695	1.00377	0.185	0.081	1
Trip10	0.00141074	1.00377	0.152	0.072	1
Gins2	0.074848	1.00377	0.051	0.024	1
Cdca4	0.074848	1.00377	0.051	0.024	1
Racgap1	0.188515	1.00377	0.03	0.015	1
Plch1	0.00241638	0.999669	0.118	0.051	1
Itpa	0.00625051	0.999669	0.118	0.057	1
Seh1l	0.00191711	0.99682	0.145	0.069	1
Coro1c	0.0123233	0.99682	0.074	0.03	1
Mcm5	0.0943762	0.99682	0.061	0.033	1
Tmcc3	0.0232886	0.993126	0.077	0.036	1
Tlnrd1	0.00168745	0.989274	0.138	0.063	1
Cmtm8	0.000251491	0.986613	0.195	0.093	1
Bach1	0.000144099	0.981053	0.155	0.06	1
Wrnip1	0.00069878	0.981053	0.158	0.072	1
Zbtb43	0.0102824	0.981053	0.084	0.036	1
Hscb	0.0165157	0.981053	0.101	0.051	1
Dennd2a	0.0242351	0.981053	0.064	0.027	1
Gm56555	0.0378529	0.981053	0.047	0.018	1
Rnf24	0.0910365	0.981053	0.04	0.018	1
Tmem45b	0.150806	0.981053	0.04	0.021	1
Sh2d3c	0.234446	0.981053	0.02	0.009	1
1700123M08Rik	0.234446	0.981053	0.02	0.009	1
Bloc1s3	0.234446	0.981053	0.02	0.009	1
Lipe	0.234446	0.981053	0.02	0.009	1
Cdr2	0.234446	0.981053	0.02	0.009	1
Gm3134	0.234446	0.981053	0.02	0.009	1
Ccrl2	0.234446	0.981053	0.02	0.009	1
Nprl3	0.234446	0.981053	0.02	0.009	1
Ifi47	0.234446	0.981053	0.02	0.009	1
4933439C10Rik	0.234446	0.981053	0.02	0.009	1
Pole2	0.234446	0.981053	0.02	0.009	1
Mapk15	0.234446	0.981053	0.02	0.009	1
Cenpm	0.234446	0.981053	0.02	0.009	1
Ttc39c	0.234446	0.981053	0.02	0.009	1
Rom1	0.234446	0.981053	0.02	0.009	1
Rab3il1	0.234446	0.981053	0.02	0.009	1
Rbfox1	0.37566	0.981053	0.017	0.009	1
Rhbdd1	0.000318369	0.975152	0.185	0.087	1
Ola1	0.000147604	0.972064	0.226	0.113	1
Pno1	0.0172141	0.970165	0.104	0.054	1
Mob3a	0.00539464	0.967247	0.081	0.03	1
Carhsp1	4.21607e-05	0.962194	0.239	0.113	1
Mrgbp	0.0884774	0.962194	0.057	0.03	1
Spag6l	0.0451911	0.957969	0.091	0.051	1
Acot9	0.000301386	0.954385	0.205	0.101	1
Eva1c	0.000241525	0.951306	0.215	0.107	1
Psmd10	0.000533115	0.951306	0.189	0.093	1
Tap1	0.0162867	0.951306	0.067	0.027	1
Pdlim4	0.0524136	0.951306	0.074	0.039	1
Zfp513	0.0792417	0.951306	0.037	0.015	1
Inpp5e	0.138558	0.951306	0.037	0.018	1
Sdc3	0.207028	0.951306	0.034	0.018	1
Zeb2	0.600807	0.951306	0.017	0.012	1
Phf11d	0.0105568	0.946288	0.121	0.063	1
Capn1	0.0436108	0.944216	0.088	0.048	1
Lars2	0.02785	0.942752	0.657	0.549	1
B9d1	0.000244932	0.939233	0.222	0.113	1
Ercc4	0.0825721	0.939233	0.054	0.027	1
Fcer1g	0.426677	0.939233	0.024	0.015	1
Abca1	0.000869538	0.93269	0.168	0.081	1
Simc1	0.140253	0.93269	0.061	0.036	1
Lgals3	0.18637	0.93269	0.054	0.033	1
Tln2	0.00208856	0.928586	0.088	0.03	1
Mex3a	0.0176807	0.928586	0.084	0.039	1
Gm57315	0.0584454	0.928586	0.081	0.045	1
Rtp4	0.00195763	0.927058	0.168	0.087	1
Mansc1	0.00938119	0.92372	0.114	0.057	1
Pfdn4	9.51455e-05	0.910664	0.202	0.09	1
Uap1	0.000115215	0.910664	0.209	0.096	1
Uevld	0.0397955	0.910664	0.081	0.042	1
Anks4b	0.066575	0.910664	0.064	0.033	1
Tpd52l1	0.066575	0.910664	0.064	0.033	1
Mageh1	0.066575	0.910664	0.064	0.033	1
Zdhhc14	0.0943799	0.910664	0.084	0.051	1
Gpd1	0.0949393	0.910664	0.061	0.033	1
Tmem101	0.106736	0.910664	0.03	0.012	1
Nrp2	0.139849	0.910664	0.013	0.003	1
Gm14295	0.190547	0.910664	0.03	0.015	1
Cnpy4	0.190547	0.910664	0.03	0.015	1
1810014B01Rik	0.190547	0.910664	0.03	0.015	1
Setdb2	0.190547	0.910664	0.03	0.015	1
Apol9b	0.190547	0.910664	0.03	0.015	1
Incenp	0.190547	0.910664	0.03	0.015	1
Satb2	0.333016	0.910664	0.013	0.006	1
B230216N24Rik	0.333016	0.910664	0.013	0.006	1
Gm15867	0.333016	0.910664	0.013	0.006	1
Accs	0.333016	0.910664	0.013	0.006	1
Ncaph	0.333016	0.910664	0.013	0.006	1
Tdrkh	0.333016	0.910664	0.013	0.006	1
Msmp	0.333016	0.910664	0.013	0.006	1
Wdr31	0.333016	0.910664	0.013	0.006	1
B4galt2	0.333016	0.910664	0.013	0.006	1
Prkar1b	0.333016	0.910664	0.013	0.006	1
Nat8f4	0.333016	0.910664	0.013	0.006	1
Fank1	0.333016	0.910664	0.013	0.006	1
Tmem221	0.333016	0.910664	0.013	0.006	1
Gm31036	0.333016	0.910664	0.013	0.006	1
Matcap1	0.333016	0.910664	0.013	0.006	1
Dnaaf4	0.333016	0.910664	0.013	0.006	1
Cenpw	0.333016	0.910664	0.013	0.006	1
Gm56966	0.333016	0.910664	0.013	0.006	1
Abca7	0.333016	0.910664	0.013	0.006	1
Zpbp	0.333016	0.910664	0.013	0.006	1
Slfn5	0.333016	0.910664	0.013	0.006	1
Plxdc1	0.333016	0.910664	0.013	0.006	1
Cyria	0.333016	0.910664	0.013	0.006	1
Gm40841	0.333016	0.910664	0.013	0.006	1
Gm16133	0.333016	0.910664	0.013	0.006	1
Srd5a1	0.333016	0.910664	0.013	0.006	1
Shld3	0.333016	0.910664	0.013	0.006	1
Fam3d	0.333016	0.910664	0.013	0.006	1
Cip2a	0.333016	0.910664	0.013	0.006	1
Mx2	0.333016	0.910664	0.013	0.006	1
Dynlt1b	0.333016	0.910664	0.013	0.006	1
Gm5817	0.333016	0.910664	0.013	0.006	1
Kif20a	0.333016	0.910664	0.013	0.006	1
Gm50232	0.333016	0.910664	0.013	0.006	1
Armcx4	0.333016	0.910664	0.013	0.006	1
Ddit4	0.42238	0.910664	0.024	0.015	1
Hecw2	0.557882	0.910664	0.01	0.006	1
Ccl6	0.557882	0.910664	0.01	0.006	1
Armc7	0.557882	0.910664	0.01	0.006	1
Olfm4	0.557882	0.910664	0.01	0.006	1
Heph	0.557882	0.910664	0.01	0.006	1
Col1a1	0.602286	0.910664	0.017	0.012	1
Nusap1	0.823926	0.910664	0.02	0.018	1
Klhl2	0.000132249	0.903609	0.195	0.087	1
B4galnt1	0.000176311	0.903051	0.199	0.093	1
Cpeb1	0.00645004	0.903051	0.182	0.107	1
Slc45a4	0.00104823	0.90068	0.152	0.069	1
Zc3h12b	0.0613259	0.896164	0.084	0.048	1
Ptk7	0.00160673	0.89359	0.178	0.093	1
Tgfb1i1	0.0444498	0.89359	0.088	0.048	1
Tubgcp4	0.11291	0.89359	0.071	0.042	1
Isg15	0.148816	0.892516	0.125	0.09	1
Fh1	0.00324308	0.889905	0.145	0.072	1
Dennd3	0.0534086	0.889905	0.074	0.039	1
Trerf1	0.139336	0.889905	0.061	0.036	1
Tm9sf1	8.43238e-05	0.886416	0.195	0.084	1
Lgals8	0.00145268	0.884192	0.168	0.084	1
Slc25a25	0.00187363	0.884192	0.158	0.078	1
Gfus	0.00843309	0.884192	0.108	0.051	1
Mov10	0.128016	0.884192	0.054	0.03	1
Prmt7	0.0484462	0.879967	0.094	0.054	1
Cnih1	0.0168449	0.878242	0.128	0.072	1
Vasp	8.77214e-05	0.876716	0.222	0.104	1
Thsd7a	0.00123919	0.876018	0.212	0.116	1
Qars	0.00210625	0.874138	0.125	0.054	1
Cars	0.0402004	0.874138	0.081	0.042	1
Pvt1	0.0506032	0.874138	0.04	0.015	1
Ippk	0.139564	0.874138	0.037	0.018	1
Bak1	0.152334	0.874138	0.04	0.021	1
Gmfg	0.192279	0.874138	0.03	0.015	1
Osbpl10	0.22205	0.874138	0.037	0.021	1
Foxp2	0.308602	0.874138	0.03	0.018	1
Gm20342	0.31731	0.874138	0.034	0.021	1
Glipr1	0.000192671	0.868844	0.192	0.087	1
Nit2	0.00192535	0.865576	0.195	0.107	1
Zcchc4	0.0717081	0.865576	0.067	0.036	1
Twf2	0.140253	0.865576	0.061	0.036	1
Uchl3	0.00265848	0.863358	0.155	0.078	1
Ssh1	0.012511	0.85959	0.104	0.051	1
Apaf1	0.00614652	0.858196	0.135	0.069	1
Pi4k2b	0.000385807	0.857224	0.165	0.072	1
Gm56936	4.45768e-05	0.85177	0.259	0.128	1
Prkra	0.00267247	0.85177	0.155	0.078	1
Zbtb18	0.00649609	0.85177	0.165	0.093	1
Cenpf	0.0297722	0.85177	0.034	0.009	1
Mir155hg	0.0637807	0.85177	0.024	0.006	1
Trim68	0.121254	0.85177	0.051	0.027	1
Sfrp1	0.144263	0.85177	0.024	0.009	1
Fgr	0.173023	0.85177	0.047	0.027	1
Wdcp	0.23555	0.85177	0.04	0.024	1
Stambpl1	0.242844	0.85177	0.044	0.027	1
Apcs	0.265365	0.85177	0.024	0.012	1
Disp1	0.265365	0.85177	0.024	0.012	1
Mastl	0.265365	0.85177	0.024	0.012	1
Cfap77	0.265365	0.85177	0.024	0.012	1
Slc2a9	0.265365	0.85177	0.024	0.012	1
Tmem150c	0.265365	0.85177	0.024	0.012	1
Aacs	0.265365	0.85177	0.024	0.012	1
Zfp469	0.265365	0.85177	0.024	0.012	1
Sipa1l2	0.265365	0.85177	0.024	0.012	1
Ak9	0.265365	0.85177	0.024	0.012	1
Gm11973	0.265365	0.85177	0.024	0.012	1
Drc3	0.265365	0.85177	0.024	0.012	1
Sall2	0.265365	0.85177	0.024	0.012	1
H2-Ab1	0.351649	0.85177	0.047	0.033	1
Spry4	0.40482	0.85177	0.02	0.012	1
Gm14634	0.40482	0.85177	0.02	0.012	1
Wfdc3	0.00203925	0.84747	0.199	0.11	1
Efemp2	0.00312121	0.841123	0.165	0.087	1
Spata24	0.0033085	0.841123	0.172	0.093	1
Tamalin	0.083002	0.841123	0.077	0.045	1
Snx7	0.000329893	0.839279	0.253	0.137	1
Vps37c	0.0148368	0.836663	0.114	0.06	1
Card19	4.92412e-05	0.834896	0.215	0.096	1
Synj2	0.00267204	0.832661	0.185	0.101	1
Mpnd	0.000237674	0.831592	0.226	0.113	1
Mtmr7	0.00848913	0.83081	0.128	0.066	1
Plekhg2	0.00100228	0.829744	0.165	0.078	1
Ubap1	0.000207784	0.82905	0.192	0.087	1
Atxn2l	0.000365864	0.828563	0.226	0.116	1
Ccnb2	0.0112661	0.825775	0.034	0.006	1
Spef2	0.0655376	0.825775	0.034	0.012	1
Col16a1	0.124854	0.825775	0.034	0.015	1
Rcc1	0.124854	0.825775	0.034	0.015	1
Cfap45	0.208806	0.825775	0.034	0.018	1
Zfp335os	0.208806	0.825775	0.034	0.018	1
Lrwd1	0.208806	0.825775	0.034	0.018	1
2310015A10Rik	0.439463	0.825775	0.027	0.018	1
Hdac2	0.000374278	0.825775	0.239	0.128	1
Mmp14	0.000502582	0.825775	0.229	0.122	1
Cebpa	0.00937693	0.825775	0.135	0.072	1
Spry2	0.0133215	0.825775	0.135	0.075	1
Gpatch2l	0.0368217	0.825775	0.098	0.054	1
Rabep2	0.1031	0.825775	0.064	0.036	1
Nsmce3	0.0010094	0.822226	0.192	0.099	1
Tfrc	0.00236566	0.822226	0.178	0.096	1
Ubald1	0.00788506	0.821396	0.152	0.084	1
R3hdm4	0.0144965	0.821396	0.145	0.084	1
Lrch3	5.54268e-05	0.819415	0.283	0.146	1
Mpdu1	0.000200358	0.817554	0.236	0.119	1
Rbm34	0.0152881	0.817554	0.148	0.087	1
[truncated: 8,558 more rows]

## Sheet: Table S6A KCCpa1_vs_KC
Online supplemental table 6 Ductal markers inferred from scRNA-seq. (A) Ductal markers across genotypes in 8-week-old mice. Statistical test: two-sided Wilcoxon rank-sum test. (B) iDuct markers across all genotypes and ages. Statistical test: two-sided Wilcoxon rank-sum test. (C) iDuct markers across all genotypes and ages. Statistical test: ROC analysis.
Gene symbol	p_val	avg_log2FC	pct.1	pct.2	p_val_adj
Fgg	1.66605e-09	5.35252	0.088	0	4.29507e-05
Cytip	2.5741e-07	5.2854	0.065	0	0.00663602
Ccl2	4.71712e-19	4.43957	0.253	0.025	1.21607e-14
Gm12840	6.96013e-22	4.26812	0.263	0.017	1.79432e-17
Cxcl5	3.30129e-16	3.84728	0.226	0.025	8.51074e-12
Psors1c2	3.04298e-09	3.83168	0.101	0.005	7.84482e-05
Vcam1	3.55979e-65	3.76056	0.77	0.107	9.17714e-61
Gm2663	1.78395e-06	3.75107	0.078	0.007	0.0459902
Wfdc18	3.31193e-47	3.75007	0.797	0.275	8.53816e-43
Mmp7	1.08387e-68	3.68332	0.774	0.084	2.79422e-64
Lif	1.18985e-24	3.57551	0.378	0.06	3.06744e-20
Tpm2	1.05345e-07	3.42914	0.092	0.007	0.00271579
Hmga2-ps1	3.34064e-09	3.2716	0.115	0.01	8.61218e-05
Tagln	5.81964e-09	3.19174	0.184	0.045	0.00015003
Gc	1.1443e-45	3.16894	0.618	0.089	2.95002e-41
Csf1	1.97212e-12	3.12575	0.175	0.02	5.08411e-08
Il23a	3.08213e-12	3.10254	0.161	0.015	7.94573e-08
Ctla2a	2.23377e-07	3.09472	0.101	0.012	0.00575865
Ltbp2	7.52306e-07	3.09472	0.083	0.007	0.0193945
Slc4a11	1.06566e-06	3.09472	0.088	0.01	0.0274727
Basp1	5.91492e-53	3.08923	0.705	0.107	1.52487e-48
Slpi	5.12223e-26	3.05296	0.406	0.065	1.32051e-21
Cpe	4.8478e-14	3.03059	0.198	0.022	1.24976e-09
Gm56555	2.34278e-09	3.00856	0.157	0.027	6.0397e-05
Msln	4.83607e-07	3.00856	0.078	0.005	0.0124674
Prss22	5.69649e-09	2.98619	0.152	0.027	0.000146855
Gm20186	1.39286e-43	2.98453	0.728	0.213	3.59079e-39
Itga2	2.43678e-34	2.98199	0.512	0.077	6.28202e-30
Akap12	4.86635e-21	2.89308	0.35	0.06	1.25455e-16
Dyrk3	1.85379e-11	2.89308	0.171	0.022	4.77906e-07
Anxa1	3.84299e-13	2.84728	0.221	0.037	9.90722e-09
Il1rn	5.54101e-33	2.82895	0.535	0.102	1.42847e-28
Tcim	1.5521e-47	2.82659	0.751	0.201	4.00133e-43
Nrp1	2.11576e-09	2.81908	0.147	0.022	5.45442e-05
Ckb	1.4834e-32	2.76219	0.502	0.084	3.8242e-28
Kcnq5	2.04801e-12	2.75368	0.203	0.032	5.27978e-08
Tnf	2.15022e-26	2.709	0.447	0.087	5.54326e-22
Heg1	3.62961e-27	2.67835	0.452	0.082	9.35714e-23
Hspa1a	4.19501e-14	2.67069	0.286	0.067	1.08147e-09
Rgs17	7.01249e-19	2.59834	0.295	0.042	1.80782e-14
Pdgfb	7.07567e-39	2.59182	0.576	0.089	1.82411e-34
Rims2	3.29587e-09	2.57116	0.161	0.03	8.49674e-05
C3	3.89436e-58	2.5538	0.926	0.382	1.00397e-53
Rragd	3.13918e-18	2.54078	0.336	0.069	8.0928e-14
Cxcl2	7.57109e-14	2.53848	0.41	0.161	1.95183e-09
Paqr5	1.16744e-06	2.52535	0.115	0.022	0.0300966
Morrbid	4.71076e-10	2.50077	0.161	0.025	1.21443e-05
Tm4sf1	1.35254e-35	2.41423	0.691	0.211	3.48685e-31
Tacstd2	8.63282e-16	2.4021	0.295	0.06	2.22554e-11
Plekhs1	1.08409e-07	2.4021	0.143	0.03	0.00279479
Anxa3	2.83935e-59	2.36911	0.917	0.278	7.31986e-55
Tubb2b	8.48299e-29	2.35252	0.585	0.176	2.18692e-24
Plscr2	1.20474e-11	2.34765	0.253	0.065	3.10582e-07
Ddit4	1.4175e-10	2.33787	0.184	0.032	3.65431e-06
Cd44	4.13716e-58	2.33776	0.912	0.337	1.06656e-53
Timp1	1.43101e-13	2.32372	0.249	0.047	3.68915e-09
Lcn2	2.17346e-56	2.30451	0.977	0.804	5.60317e-52
Hs3st1	1.58782e-13	2.2854	0.249	0.047	4.09339e-09
Hk2	1.34615e-07	2.2716	0.147	0.032	0.00347038
St3gal1	1.23827e-14	2.25565	0.3	0.069	3.19226e-10
Hdac9	7.59083e-15	2.24775	0.323	0.082	1.95692e-10
Klf12	1.28399e-10	2.23704	0.221	0.052	3.31011e-06
Pxdc1	6.20715e-07	2.21501	0.124	0.025	0.016002
Cxcl16	2.54101e-38	2.20658	0.7	0.196	6.55073e-34
Foxq1	2.9754e-16	2.18399	0.327	0.072	7.67059e-12
Nupr1	2.16128e-15	2.18289	0.585	0.33	5.57177e-11
Inava	8.88744e-10	2.18259	0.194	0.042	2.29118e-05
Dusp7	6.68692e-07	2.17319	0.138	0.032	0.0172389
Ptk2b	6.03017e-08	2.16317	0.161	0.037	0.00155458
2200002D01Rik	2.84129e-18	2.14684	0.369	0.084	7.32486e-14
Samd5	5.80593e-13	2.14684	0.217	0.035	1.49677e-08
Tmem117	2.08595e-09	2.13409	0.198	0.047	5.37758e-05
Rbp1	4.76173e-31	2.13329	0.636	0.194	1.22757e-26
Hspb1	9.83762e-35	2.13117	0.751	0.28	2.53614e-30
Cfb	1.45015e-07	2.12755	0.157	0.037	0.00373848
Cd14	9.80937e-57	2.12113	0.926	0.551	2.52885e-52
Emp1	2.84289e-07	2.11548	0.129	0.025	0.00732897
Cd74	2.57301e-13	2.08403	0.341	0.104	6.63323e-09
Fgd6	4.51975e-24	2.08153	0.562	0.186	1.16519e-19
Pglyrp1	4.27585e-15	2.07895	0.332	0.084	1.10231e-10
Plscr1	1.75229e-53	2.07882	0.922	0.459	4.51741e-49
Wdr72	1.65285e-06	2.07366	0.134	0.032	0.0426105
S100a6	1.09887e-33	2.06765	0.668	0.171	2.83287e-29
Dst	2.27699e-18	2.05228	0.429	0.127	5.87007e-14
Bspry	4.67895e-18	2.03993	0.387	0.097	1.20623e-13
Car9	1.22689e-08	2.03059	0.184	0.045	0.000316293
Glipr2	3.42341e-07	2.03059	0.147	0.035	0.00882556
Lamb3	1.67587e-06	2.02237	0.138	0.035	0.0432039
Asz1	5.31057e-08	2.01862	0.184	0.05	0.00136907
Map1b	1.85751e-09	2.01238	0.212	0.055	4.78866e-05
Sh3pxd2b	1.06613e-08	2.00856	0.198	0.052	0.000274848
Edn1	1.87245e-07	1.99618	0.161	0.04	0.00482718
Cdh13	6.67846e-10	1.99437	0.23	0.062	1.72171e-05
Sftpd	1.81071e-18	1.97503	0.452	0.136	4.668e-14
Tuba1a	6.3542e-20	1.96709	0.47	0.139	1.63811e-15
Gpx3	9.53178e-10	1.95537	0.18	0.035	2.45729e-05
Phlda3	6.15169e-08	1.95198	0.184	0.05	0.00158591
Arpin	1.94465e-10	1.94753	0.23	0.057	5.01332e-06
Ier5	1.0289e-26	1.94603	0.608	0.194	2.6525e-22
Fxyd6	2.93956e-15	1.94255	0.332	0.082	7.57818e-11
D630011A20Rik	3.34196e-13	1.93056	0.318	0.089	8.61557e-09
Vill	5.83541e-08	1.92703	0.184	0.05	0.00150437
Zbtb7c	1.16723e-09	1.92551	0.184	0.037	3.00913e-05
Serpine2	2.43879e-08	1.91101	0.244	0.084	0.000628721
Smox	4.84096e-09	1.89308	0.212	0.057	0.0001248
Gabrp	2.15108e-14	1.88121	0.327	0.087	5.54549e-10
Fermt1	1.58347e-29	1.86984	0.756	0.342	4.0822e-25
Fn1	1.86518e-25	1.86709	0.608	0.196	4.80844e-21
Clic4	4.28854e-47	1.84571	0.949	0.6	1.10559e-42
Rhoc	2.02064e-24	1.81763	0.687	0.33	5.2092e-20
Gsap	2.14566e-11	1.81714	0.281	0.079	5.53151e-07
Igfbp7	1.4143e-50	1.80747	0.954	0.598	3.64607e-46
Ramp3	1.32431e-12	1.80562	0.332	0.102	3.41408e-08
Tinagl1	1.5653e-29	1.80052	0.76	0.362	4.03535e-25
Ahr	3.48024e-11	1.79998	0.318	0.107	8.97207e-07
Cdk5rap1	5.39795e-08	1.79998	0.198	0.057	0.00139159
Phlda1	6.78633e-19	1.79862	0.567	0.223	1.74952e-14
Dclk1	3.19847e-22	1.79355	0.447	0.102	8.24567e-18
Arl4c	7.98344e-29	1.79121	0.682	0.246	2.05813e-24
Krt7	2.37244e-26	1.78898	0.7	0.283	6.11616e-22
Fdps	9.39706e-15	1.78812	0.369	0.109	2.42256e-10
Socs2	9.18803e-26	1.76667	0.682	0.273	2.36867e-21
Rgs5	1.15508e-45	1.75796	0.949	0.658	2.9778e-41
Egfr	7.56373e-08	1.75558	0.276	0.112	0.00194993
Ccn2	1.56124e-17	1.73418	0.558	0.231	4.02488e-13
Cstb	8.54919e-48	1.72597	0.917	0.593	2.20398e-43
Tmem171	3.88553e-07	1.72316	0.198	0.065	0.0100169
Rpia	7.8836e-07	1.71906	0.166	0.047	0.0203239
Bmp6	7.26834e-10	1.70405	0.263	0.082	1.87378e-05
S100a14	1.95817e-09	1.67069	0.244	0.072	5.04816e-05
Rap2b	1.35967e-13	1.66176	0.369	0.117	3.50524e-09
Sfn	3.97853e-35	1.6552	0.797	0.285	1.02567e-30
Ppa1	4.75395e-10	1.63005	0.29	0.097	1.22557e-05
Ldlrad4	1.94854e-12	1.62749	0.442	0.184	5.02333e-08
Trim47	2.76691e-24	1.6216	0.673	0.3	7.1331e-20
Dbn1	1.12398e-06	1.61891	0.184	0.06	0.0289762
Lmcd1	1.47963e-18	1.61745	0.673	0.355	3.81448e-14
Cldn4	3.53667e-37	1.61011	0.926	0.672	9.11754e-33
Smad3	2.1483e-11	1.58969	0.415	0.176	5.53831e-07
1700025G04Rik	1.81694e-07	1.58823	0.253	0.099	0.00468407
H2-Q7	1.15816e-11	1.57959	0.35	0.122	2.98573e-07
Hdac3	2.49281e-13	1.56825	0.396	0.139	6.42647e-09
Colgalt1	4.64009e-21	1.55334	0.618	0.253	1.19621e-16
Il34	1.41281e-18	1.54643	0.558	0.213	3.64223e-14
Tubb5	1.66874e-31	1.53837	0.889	0.543	4.30202e-27
G930009F23Rik	1.97316e-09	1.53694	0.286	0.099	5.08682e-05
Msn	1.05019e-19	1.52434	0.659	0.32	2.70738e-15
Pmepa1	6.48284e-19	1.50535	0.581	0.231	1.67128e-14
Cacna2d1	2.23774e-08	1.50527	0.318	0.134	0.00057689
Cks2	8.60462e-08	1.49255	0.323	0.144	0.00221827
Jag1	2.36847e-11	1.47126	0.392	0.156	6.10592e-07
Cldn2	1.29356e-25	1.45434	0.76	0.362	3.3348e-21
Asap1	3.37228e-08	1.45339	0.309	0.129	0.000869374
Hsph1	5.06904e-07	1.44242	0.24	0.092	0.013068
Noct	2.05379e-21	1.43503	0.742	0.367	5.29468e-17
Nradd	1.4995e-09	1.42558	0.336	0.134	3.8657e-05
Serpinb9	4.92935e-09	1.40529	0.332	0.136	0.000127079
S100a11	2.98345e-54	1.4029	0.982	0.95	7.69134e-50
Pam	5.1471e-15	1.39615	0.59	0.29	1.32692e-10
Ddx39a	4.61712e-07	1.39351	0.244	0.094	0.0119029
Ifngr2	1.53557e-06	1.39351	0.235	0.094	0.0395871
H2-D1	9.02673e-29	1.38775	0.88	0.653	2.32709e-24
Bok	1.00004e-12	1.37225	0.479	0.216	2.57811e-08
Ralb	8.93453e-16	1.36515	0.571	0.266	2.30332e-11
Itga3	2.53091e-13	1.35381	0.512	0.233	6.5247e-09
Jpt2	3.26138e-08	1.34994	0.295	0.117	0.000840785
Dynll1	2.45998e-33	1.33893	0.912	0.576	6.34182e-29
Cdcp1	5.39561e-10	1.33718	0.41	0.186	1.39099e-05
H2-K1	4.37273e-37	1.32693	0.972	0.883	1.12729e-32
Grpel2	2.99062e-08	1.3252	0.332	0.144	0.000770982
Bst2	9.54551e-15	1.32323	0.641	0.357	2.46083e-10
Lgals1	2.37249e-09	1.3133	0.429	0.223	6.11629e-05
Cnih4	5.71252e-11	1.30812	0.433	0.194	1.47269e-06
Serpinb6b	2.50482e-14	1.30363	0.594	0.29	6.45742e-10
Pdxk	1.01352e-09	1.30355	0.382	0.166	2.61285e-05
Anxa2	2.98404e-39	1.29999	0.968	0.767	7.69284e-35
Jpt1	5.60428e-13	1.29771	0.553	0.275	1.44478e-08
Raph1	3.78482e-08	1.28213	0.378	0.184	0.000975726
Plekha6	5.81938e-07	1.28165	0.276	0.119	0.0150024
Lbp	5.66854e-07	1.27874	0.286	0.127	0.0146135
Cttnbp2nl	2.27956e-11	1.27641	0.447	0.196	5.8767e-07
Slc2a1	3.01706e-10	1.27594	0.461	0.221	7.77798e-06
Mcm7	2.35742e-07	1.26505	0.304	0.134	0.00607742
Cdkn1a	4.42398e-08	1.25229	0.461	0.251	0.0011405
Cemip2	8.78295e-07	1.24978	0.35	0.184	0.0226424
Fbln2	5.19308e-07	1.23412	0.253	0.099	0.0133878
Slc12a2	3.66244e-21	1.23299	0.811	0.509	9.44178e-17
Tnip1	2.22962e-10	1.23293	0.512	0.288	5.74797e-06
Ldha	1.70622e-11	1.22293	0.498	0.246	4.39863e-07
Onecut2	7.00496e-15	1.21838	0.622	0.318	1.80588e-10
Eif6	2.01382e-19	1.21501	0.747	0.439	5.19164e-15
Elk3	9.85957e-07	1.21501	0.295	0.134	0.025418
Rae1	1.4249e-06	1.21501	0.263	0.112	0.0367338
S100a10	7.22923e-35	1.21436	0.959	0.73	1.86369e-30
Psmd8	1.0768e-24	1.20503	0.857	0.556	2.77599e-20
Nedd9	1.46528e-13	1.20342	0.498	0.206	3.7775e-09
Lrrc42	2.62879e-10	1.19474	0.433	0.199	6.77702e-06
Ywhah	4.08506e-20	1.17806	0.783	0.481	1.05313e-15
Las1l	1.58248e-07	1.17688	0.35	0.174	0.00407964
Arhgef3	3.64085e-12	1.1691	0.59	0.313	9.38611e-08
Tubb2a	2.81742e-14	1.16826	0.585	0.28	7.2633e-10
Mrpl38	4.4397e-12	1.16078	0.493	0.221	1.14456e-07
Cda	1.76234e-06	1.15295	0.327	0.164	0.0454331
Srpk1	3.51102e-07	1.15247	0.323	0.149	0.00905142
Gpx2	6.41777e-16	1.14834	0.677	0.357	1.6545e-11
Ube2f	5.8244e-10	1.14684	0.475	0.241	1.50153e-05
Mvp	2.23076e-08	1.14389	0.378	0.176	0.000575089
Myo1b	2.42027e-21	1.14363	0.899	0.67	6.23947e-17
Dusp10	6.12541e-08	1.13952	0.401	0.206	0.00157913
Serpinh1	6.04406e-16	1.13255	0.627	0.28	1.55816e-11
Cttn	1.00487e-16	1.13012	0.677	0.342	2.59057e-12
Dap	9.04917e-12	1.12755	0.535	0.268	2.33288e-07
Fxyd3	1.29247e-25	1.12744	0.926	0.702	3.33198e-21
Cd151	4.17593e-07	1.11864	0.323	0.149	0.0107655
Plekhg3	1.69164e-06	1.11779	0.369	0.201	0.0436104
Myl12b	3.23229e-23	1.11693	0.922	0.856	8.33283e-19
Stmn1	6.94046e-13	1.10791	0.613	0.325	1.78925e-08
Spint2	4.18627e-41	1.10563	0.949	0.903	1.07922e-36
Bhlhe40	4.09069e-15	1.10459	0.719	0.454	1.05458e-10
Bbln	3.75157e-09	1.09954	0.456	0.236	9.67154e-05
Ece1	1.09147e-11	1.09831	0.581	0.318	2.8138e-07
Fabp5	6.11752e-15	1.09172	0.783	0.551	1.5771e-10
Itgb6	3.55431e-08	1.08681	0.521	0.318	0.000916301
Cyba	1.38332e-20	1.08674	0.88	0.715	3.56621e-16
Ppp1r14b	5.21441e-21	1.08621	0.853	0.648	1.34427e-16
Ybx3	1.24699e-13	1.08352	0.641	0.347	3.21475e-09
Usp14	3.55384e-09	1.08153	0.415	0.191	9.16179e-05
Tubb4b	1.47919e-12	1.07895	0.724	0.474	3.81335e-08
Bub3	1.15402e-07	1.07812	0.396	0.201	0.00297507
Tagln2	5.1234e-32	1.07026	0.963	0.921	1.32081e-27
B2m	1.56234e-18	1.06828	0.825	0.519	4.0277e-14
Odc1	1.36569e-12	1.05797	0.687	0.439	3.52074e-08
Tpm4	1.86872e-25	1.05197	0.926	0.717	4.81755e-21
Tmsb10	1.08076e-33	1.04977	0.963	0.928	2.78621e-29
Pdia6	3.00453e-19	1.0435	0.806	0.516	7.74568e-15
Manf	9.08171e-13	1.03869	0.668	0.409	2.34126e-08
Lsm8	3.37016e-08	1.02941	0.447	0.238	0.000868827
H6pd	9.4041e-08	1.02915	0.41	0.211	0.00242438
Znrf1	1.39118e-08	1.02433	0.484	0.268	0.000358646
Clic1	5.43643e-34	1.02376	0.959	0.844	1.40151e-29
Parp8	1.92958e-09	1.02213	0.544	0.31	4.97446e-05
Ran	4.69726e-15	1.02042	0.853	0.685	1.21095e-10
Plp2	1.86446e-08	1.01741	0.442	0.228	0.000480657
Crip1	2.54663e-08	1.01058	0.507	0.303	0.000656521
Gm42031	1.91529e-06	1.00773	0.562	0.417	0.0493761
Cd47	3.02324e-23	0.998658	0.885	0.685	7.79391e-19
Ebna1bp2	7.28745e-09	0.995265	0.465	0.238	0.00018787
Bik	8.84962e-09	0.994964	0.488	0.27	0.000228143
Myof	2.22159e-12	0.993545	0.673	0.375	5.72725e-08
Gapdh	2.25698e-25	0.99292	0.931	0.836	5.81848e-21
Nrip1	8.33181e-07	0.984618	0.608	0.447	0.0214794
Prmt1	1.27017e-14	0.9835	0.71	0.422	3.27449e-10
Ptpn12	1.9235e-06	0.980548	0.364	0.191	0.0495879
Agrn	4.2655e-09	0.979058	0.493	0.258	0.000109965
Baiap2l1	1.69557e-11	0.976986	0.705	0.479	4.37117e-07
Ddr1	5.46415e-16	0.975547	0.756	0.479	1.40866e-11
Sparc	1.72531e-13	0.971087	0.719	0.454	4.44784e-09
Itgav	1.75892e-18	0.956852	0.926	0.752	4.53448e-14
Tspan14	1.90046e-06	0.952247	0.558	0.424	0.0489937
Ctsh	4.66528e-15	0.950075	0.779	0.499	1.20271e-10
Tspo	5.64246e-21	0.94128	0.866	0.702	1.45463e-16
Thbs1	1.08066e-09	0.940613	0.664	0.447	2.78594e-05
Gar1	9.25602e-09	0.939255	0.498	0.273	0.00023862
Cct4	1.23719e-12	0.938409	0.664	0.39	3.18948e-08
Rsl1d1	9.45857e-07	0.934112	0.419	0.236	0.0243842
Fkbp1a	8.35375e-13	0.931355	0.65	0.362	2.1536e-08
Psmc4	7.07799e-09	0.927573	0.512	0.28	0.000182471
Serinc2	9.75611e-07	0.921099	0.41	0.223	0.0251513
Tpm1	6.17097e-21	0.919838	0.917	0.687	1.59088e-16
Taldo1	1.00337e-13	0.919753	0.747	0.511	2.58669e-09
Krt18	1.65569e-30	0.918498	0.982	0.985	4.26836e-26
Hspa8	1.21421e-37	0.916736	0.968	0.935	3.13023e-33
Ywhag	4.65716e-08	0.915281	0.498	0.288	0.00120062
Mfge8	7.50287e-10	0.914249	0.631	0.4	1.93424e-05
Cdk4	9.69582e-12	0.912893	0.691	0.439	2.49958e-07
Tnfaip1	1.44075e-06	0.90744	0.41	0.231	0.0371425
Cdk6	1.83857e-11	0.900541	0.654	0.365	4.73984e-07
Pfn1	2.2474e-28	0.895849	0.968	0.943	5.79379e-24
Slc4a4	2.79299e-12	0.889832	0.834	0.655	7.20033e-08
Trp53	1.15054e-08	0.883983	0.558	0.33	0.000296609
Klf5	3.78715e-13	0.880204	0.673	0.367	9.76327e-09
Abi1	2.38188e-07	0.878634	0.677	0.501	0.00614049
Eif2s1	2.61203e-07	0.878438	0.424	0.223	0.0067338
Ube2n	1.2309e-12	0.876502	0.668	0.362	3.17325e-08
Capns1	3.94381e-13	0.87531	0.742	0.491	1.01671e-08
Cct8	1.99087e-12	0.87139	0.691	0.407	5.13247e-08
Gsr	3.00432e-08	0.871225	0.507	0.283	0.000774512
Anp32b	5.10476e-15	0.870991	0.82	0.586	1.31601e-10
Crip2	1.2403e-13	0.866774	0.806	0.571	3.19749e-09
Dennd2b	2.12296e-07	0.865777	0.544	0.34	0.00547299
Ranbp1	3.5567e-10	0.857128	0.728	0.576	9.16916e-06
Cyth2	9.04954e-07	0.855932	0.452	0.266	0.0233297
Tgm2	2.1017e-10	0.855804	0.654	0.392	5.41819e-06
Pgam1	2.24358e-08	0.851862	0.525	0.305	0.000578395
Flna	5.28384e-11	0.845951	0.733	0.529	1.36217e-06
Lmna	4.38365e-16	0.842011	0.862	0.667	1.1301e-11
Tsc22d1	3.18393e-14	0.84192	0.77	0.476	8.20818e-10
Maml3	4.87926e-07	0.832964	0.641	0.452	0.0125787
Phb2	2.00003e-09	0.829659	0.622	0.392	5.15608e-05
Eif4a1	8.25363e-24	0.828304	0.935	0.851	2.12779e-19
Npdc1	1.50003e-08	0.818607	0.576	0.352	0.000386707
Pdlim7	6.26522e-08	0.813468	0.53	0.31	0.00161517
Eif5a	5.36952e-14	0.812797	0.816	0.596	1.38426e-09
Hnrnpf	7.17149e-23	0.811641	0.94	0.814	1.84881e-18
Tpd52l2	2.81865e-07	0.811208	0.521	0.313	0.00726648
Actb	5.56238e-30	0.80846	1	1	1.43398e-25
Cfl1	6.3696e-22	0.808315	0.935	0.849	1.64208e-17
Clu	1.2885e-38	0.805917	1	1	3.32174e-34
Krt8	2.36264e-28	0.790315	0.982	0.985	6.09087e-24
Wfdc2	2.13678e-15	0.788387	0.88	0.695	5.50862e-11
Prelid1	2.89896e-07	0.788289	0.507	0.303	0.00747353
Chic2	1.00316e-08	0.782803	0.668	0.447	0.000258614
Mdh2	7.58255e-09	0.781294	0.668	0.471	0.000195478
Bax	4.83443e-10	0.776045	0.659	0.412	1.24632e-05
Hspa5	3.77829e-15	0.771879	0.922	0.854	9.74042e-11
Apobec3	1.02703e-09	0.76502	0.714	0.494	2.64768e-05
Slc39a4	3.77268e-08	0.759502	0.539	0.308	0.000972597
Cdh6	1.17018e-08	0.758058	0.654	0.407	0.000301671
Epcam	4.16374e-31	0.757349	0.991	0.99	1.07341e-26
Hsp90ab1	6.09043e-45	0.75034	0.986	0.998	1.57011e-40
Slco3a1	1.57845e-16	0.750172	0.922	0.777	4.06925e-12
Pdia3	8.47284e-17	0.748849	0.922	0.759	2.1843e-12
Vdac1	1.7149e-09	0.74835	0.677	0.454	4.42102e-05
D17H6S56E-5	7.84281e-07	0.736435	0.618	0.442	0.0202188
Ybx1	4.05331e-18	0.729779	0.954	0.883	1.04494e-13
Tkt	3.14892e-08	0.728231	0.65	0.424	0.000811793
Gnai2	3.85246e-12	0.724181	0.816	0.623	9.93164e-08
Ddost	1.03463e-07	0.724066	0.608	0.412	0.00266727
Lamp1	8.99914e-13	0.718948	0.839	0.655	2.31998e-08
Set	2.36103e-16	0.710881	0.894	0.734	6.08674e-12
Hdgf	4.45088e-11	0.708477	0.82	0.593	1.14744e-06
Atox1	1.41557e-10	0.706384	0.783	0.6	3.64935e-06
Tbc1d1	8.65225e-09	0.705458	0.733	0.509	0.000223055
G3bp1	1.1184e-10	0.704955	0.788	0.541	2.88322e-06
Hspd1	8.44932e-07	0.703161	0.65	0.476	0.0217823
Iqgap1	3.78413e-14	0.695979	0.922	0.682	9.75548e-10
Prdx1	1.21338e-21	0.689835	0.977	0.945	3.12808e-17
Ube2i	9.21756e-08	0.686634	0.677	0.496	0.00237629
Ddx39b	7.24682e-08	0.678276	0.691	0.501	0.00186823
Macroh2a1	1.83203e-08	0.678187	0.682	0.467	0.000472298
Calr	5.27635e-13	0.677879	0.889	0.772	1.36024e-08
H13	4.30227e-07	0.674905	0.576	0.357	0.0110913
Rps2	4.1223e-30	0.669293	0.982	0.995	1.06273e-25
Snrpd3	1.17675e-06	0.666314	0.562	0.36	0.0303365
Eif5b	3.93468e-07	0.652077	0.645	0.442	0.0101436
Tuba1c	1.72239e-06	0.649739	0.756	0.628	0.0444033
Calm1	6.78888e-15	0.649376	0.94	0.866	1.75017e-10
Nfkbiz	1.15239e-11	0.648746	0.903	0.749	2.97086e-07
Snrpe	6.08761e-10	0.648462	0.806	0.568	1.56939e-05
Serpinb6a	1.75446e-10	0.646602	0.765	0.581	4.52301e-06
Ctsl	9.29509e-07	0.645775	0.724	0.546	0.0239627
Cd2ap	3.06801e-14	0.637411	0.949	0.809	7.90934e-10
Cebpb	1.76341e-06	0.629104	0.668	0.494	0.0454607
Tmsb4x	3.09089e-11	0.626461	0.991	0.998	7.96832e-07
Ywhaq	6.30319e-14	0.623646	0.935	0.794	1.62496e-09
Cct3	1.3789e-07	0.620354	0.664	0.442	0.00355482
Txn1	5.81083e-12	0.62026	0.899	0.801	1.49803e-07
Hnrnpa1	1.37651e-11	0.618833	0.871	0.707	3.54865e-07
Myl12a	5.86129e-12	0.616086	0.949	0.923	1.51104e-07
Arpc3	1.43236e-10	0.614436	0.839	0.608	3.69263e-06
St14	3.38878e-09	0.609292	0.783	0.583	8.73627e-05
Me1	9.10789e-08	0.604254	0.682	0.467	0.00234801
Cldn7	6.95589e-15	0.603749	0.94	0.876	1.79323e-10
Snrpd1	5.14197e-07	0.603006	0.682	0.504	0.013256
Psmb2	3.32314e-09	0.599888	0.802	0.628	8.56705e-05
Actn1	1.73065e-12	0.599774	0.935	0.819	4.46161e-08
Xbp1	8.51787e-07	0.599522	0.673	0.479	0.0219591
Rhoa	8.22131e-12	0.598823	0.889	0.717	2.11945e-07
Cox5a	8.88515e-09	0.590867	0.825	0.692	0.000229059
Palmd	2.58293e-08	0.586073	0.825	0.66	0.000665879
Snrpf	1.91151e-08	0.580062	0.779	0.596	0.000492788
Tmed2	1.79617e-07	0.579632	0.737	0.583	0.00463053
Srsf7	1.30909e-07	0.569247	0.783	0.633	0.00337483
Vdac2	9.55879e-09	0.568321	0.825	0.655	0.000246426
Sdc4	1.7069e-09	0.563187	0.963	0.911	4.40039e-05
Npm1	2.36385e-14	0.559977	0.954	0.916	6.09401e-10
Hnrnpa3	6.63856e-13	0.550756	0.954	0.859	1.71142e-08
Nfkbia	4.13242e-07	0.550748	0.903	0.809	0.0106534
Dnaja1	3.84444e-12	0.550639	0.908	0.757	9.91096e-08
St3gal4	1.68232e-08	0.541612	0.903	0.829	0.000433701
Txnl1	2.56439e-07	0.534893	0.733	0.566	0.006611
Cd9	3.82811e-18	0.533505	0.977	0.95	9.86886e-14
Rbm3	2.29416e-07	0.529494	0.862	0.787	0.00591434
Hnrnpk	1.54162e-12	0.526744	0.926	0.829	3.97429e-08
Ppia	3.9207e-16	0.506398	0.982	0.985	1.01076e-11
Polr1d	4.10087e-07	0.505704	0.765	0.598	0.010572
Sdcbp	4.02391e-07	0.505505	0.843	0.66	0.0103736
Eef1a1	3.45502e-31	0.505075	0.991	1	8.90704e-27
H3f3b	5.74305e-13	0.495702	0.991	1	1.48056e-08
Itgb1	7.96134e-08	0.485315	0.903	0.769	0.00205243
Cct2	1.06373e-06	0.483694	0.788	0.628	0.0274229
Nedd4	2.17893e-08	0.478047	0.903	0.792	0.000561729
Tgif1	1.66126e-08	0.475629	0.862	0.737	0.000428274
Cd63	1.3611e-12	0.473983	0.963	0.911	3.50891e-08
Ifitm3	1.92116e-06	0.471678	0.885	0.821	0.0495275
Sec61b	1.44819e-07	0.461291	0.848	0.687	0.00373343
Krt19	6.10696e-07	0.457388	0.839	0.705	0.0157437
Nme2	8.14202e-10	0.457085	0.931	0.881	2.09901e-05
Selenof	7.22423e-08	0.44988	0.843	0.677	0.00186241
Gng5	2.72903e-10	0.443816	0.926	0.849	7.03545e-06
Btf3	3.02616e-14	0.418012	0.949	0.958	7.80145e-10
Ubb	4.2584e-14	0.416358	0.982	0.983	1.09782e-09
Bri3	5.05365e-07	0.394344	0.862	0.705	0.0130283
Slc25a3	1.05484e-06	0.39313	0.88	0.752	0.0271937
F11r	1.05761e-06	0.385051	0.88	0.742	0.0272653
Myl6	2.06537e-07	0.375219	0.972	0.99	0.00532452
Ptma	7.99363e-10	0.371459	0.986	0.998	2.06076e-05
Rplp0	1.60046e-12	0.361552	0.982	1	4.12599e-08
Rpl10a	3.46897e-07	0.279496	0.959	0.97	0.00894301
Rpsa	5.14062e-08	0.275638	0.986	0.995	0.00132525
Rpl39	5.96069e-07	0.263205	0.959	0.97	0.0153666
Rplp1	8.80141e-09	0.239424	0.982	0.998	0.0002269
Rps18	1.54981e-06	-0.275761	0.991	1	0.039954
Rpl13a	5.82484e-09	-0.319219	0.986	0.995	0.000150164
Rpl18	4.29428e-08	-0.32738	0.977	0.998	0.00110707
Rpl9	4.82202e-10	-0.339462	0.982	0.995	1.24312e-05
Rpl35a	1.30714e-09	-0.354321	0.982	0.998	3.3698e-05
Rps15	2.94201e-07	-0.360376	0.94	0.975	0.00758451
Rpl26	3.19429e-10	-0.378503	0.963	0.993	8.23489e-06
Msi2	1.54113e-06	-0.378918	0.834	0.926	0.0397304
Bicc1	2.68563e-07	-0.382173	0.954	0.958	0.00692355
Cox4i1	6.73976e-09	-0.4272	0.94	0.968	0.000173751
Pkhd1	5.59947e-11	-0.430081	0.926	0.983	1.44354e-06
Rps17	1.50312e-09	-0.438359	0.935	0.97	3.87506e-05
Sema5a	7.40192e-07	-0.456065	0.839	0.866	0.0190822
ENSMUSG00000121513	6.46089e-07	-0.482147	0.687	0.814	0.0166562
Luc7l2	1.49225e-06	-0.489689	0.747	0.811	0.0384702
Pfdn5	1.68654e-09	-0.495894	0.922	0.928	4.34791e-05
Zbtb20	1.19446e-15	-0.5036	0.995	0.995	3.07931e-11
Stox2	1.72487e-09	-0.512259	0.664	0.834	4.44672e-05
Tstd1	2.36784e-08	-0.514154	0.788	0.881	0.000610429
Rbms3	8.68697e-09	-0.515314	0.843	0.918	0.00022395
Cox7a2l	6.72134e-08	-0.520312	0.719	0.799	0.00173276
Try5	6.21968e-09	-0.523442	0.387	0.653	0.000160343
Nfix	8.3612e-07	-0.524177	0.76	0.804	0.0215552
Magi1	8.08763e-11	-0.524209	0.949	0.968	2.08499e-06
Glis3	1.76476e-09	-0.533783	0.894	0.935	4.54955e-05
Itm2b	9.74779e-14	-0.542017	0.945	0.983	2.51298e-09
Aplp2	2.10165e-13	-0.545604	0.935	0.943	5.41805e-09
Jun	8.33171e-13	-0.567123	0.871	0.938	2.14791e-08
Adk	3.90749e-10	-0.571961	0.857	0.933	1.00735e-05
Pard3b	8.96927e-08	-0.589697	0.631	0.774	0.00231228
Zfp36	2.87265e-09	-0.594249	0.839	0.908	7.4057e-05
Ngf	2.98677e-10	-0.596929	0.346	0.615	7.6999e-06
Arih1	7.73903e-08	-0.599574	0.576	0.747	0.00199512
Srsf5	5.46197e-11	-0.600904	0.811	0.896	1.4081e-06
Map7	5.66429e-07	-0.60636	0.479	0.67	0.0146025
Rock2	8.04919e-07	-0.610711	0.687	0.787	0.0207508
Ccn1	2.28937e-07	-0.617206	0.811	0.876	0.00590199
Ddx6	4.84338e-07	-0.618814	0.558	0.727	0.0124862
Atf3	5.24857e-11	-0.623565	0.88	0.901	1.35308e-06
Uqcrh	1.16708e-08	-0.624415	0.654	0.792	0.000300874
Camk1d	8.61031e-10	-0.62795	0.571	0.811	2.21974e-05
Clmn	1.4196e-06	-0.629756	0.618	0.717	0.0365973
Atxn7l3b	6.82364e-07	-0.634847	0.493	0.658	0.0175913
Ube2e3	1.03726e-06	-0.643669	0.535	0.67	0.0267407
Tcf4	1.3661e-07	-0.664247	0.396	0.618	0.00352181
Pebp1	5.71898e-11	-0.66516	0.802	0.898	1.47435e-06
Fermt2	1.0281e-06	-0.6717	0.516	0.663	0.0265044
Ndufb11	1.1314e-06	-0.676076	0.594	0.7	0.0291675
Atxn1	3.75865e-08	-0.679651	0.618	0.757	0.00096898
Pawr	3.53091e-08	-0.683265	0.71	0.811	0.000910269
Clk1	1.62152e-06	-0.683416	0.382	0.578	0.0418029
Pard3	1.39768e-09	-0.690102	0.71	0.829	3.60322e-05
Dbi	4.75985e-20	-0.693879	0.949	0.993	1.22709e-15
Kif1b	9.08401e-07	-0.69588	0.433	0.623	0.0234186
Tshz2	1.01294e-14	-0.696035	0.829	0.923	2.61136e-10
Adnp	1.8942e-06	-0.696679	0.392	0.583	0.0488326
Klf13	2.20691e-07	-0.701338	0.512	0.677	0.00568941
Son	2.99503e-09	-0.70356	0.618	0.767	7.72118e-05
Sorbs2	1.61608e-10	-0.713427	0.926	0.945	4.16625e-06
Chp1	1.20077e-06	-0.71442	0.452	0.63	0.0309558
Sec62	8.90156e-09	-0.719014	0.576	0.737	0.000229482
Lncpint	3.1007e-09	-0.719892	0.419	0.667	7.9936e-05
Cp	2.51693e-15	-0.725539	0.982	0.988	6.48864e-11
Ifi27	5.98754e-08	-0.73943	0.562	0.734	0.00154359
Ncald	2.41289e-07	-0.743966	0.479	0.648	0.00622043
Ppp1r15a	2.5078e-07	-0.744345	0.576	0.7	0.00646512
Wwtr1	1.58355e-07	-0.747883	0.562	0.687	0.0040824
Sptssa	3.40375e-10	-0.75254	0.599	0.757	8.77487e-06
Ccnl1	3.60553e-11	-0.758411	0.654	0.809	9.29505e-07
Slc38a2	1.16591e-07	-0.772368	0.442	0.63	0.00300572
Magi3	2.4345e-10	-0.780373	0.415	0.675	6.27615e-06
Stat3	1.03364e-12	-0.783873	0.668	0.824	2.66473e-08
Chd6	1.15909e-06	-0.783938	0.313	0.514	0.0298813
Ddx3x	3.86396e-11	-0.7983	0.691	0.797	9.96128e-07
Tns1	3.22966e-08	-0.798585	0.525	0.69	0.000832607
Cox16	8.50472e-07	-0.799111	0.415	0.588	0.0219252
Rhoj	2.95642e-08	-0.801596	0.894	0.868	0.000762164
Dcdc2a	6.04647e-14	-0.809995	0.885	0.913	1.55878e-09
Stxbp6	8.81514e-09	-0.81123	0.465	0.675	0.000227254
Crebbp	2.8209e-09	-0.814988	0.424	0.655	7.27228e-05
Rbbp6	1.05239e-07	-0.821161	0.382	0.588	0.00271307
Arhgef38	1.44463e-06	-0.823122	0.263	0.459	0.0372425
Fgfr1	6.10476e-10	-0.824229	0.576	0.744	1.57381e-05
Kmt2e	2.53436e-07	-0.830292	0.382	0.576	0.00653358
Atp13a3	6.4922e-11	-0.83378	0.668	0.806	1.67369e-06
BC005537	6.68708e-09	-0.836826	0.47	0.658	0.000172393
2900026A02Rik	2.19768e-10	-0.837672	0.604	0.734	5.66561e-06
Slc6a6	1.94114e-10	-0.839723	0.452	0.687	5.00426e-06
Igf1r	2.9818e-08	-0.840568	0.636	0.757	0.000768707
Rhob	7.42156e-14	-0.840573	0.733	0.873	1.91328e-09
Nr5a2	3.85504e-09	-0.840598	0.442	0.663	9.93828e-05
Onecut1	4.03782e-11	-0.841677	0.438	0.705	1.04095e-06
Cmss1	6.09445e-13	-0.844063	0.862	0.931	1.57115e-08
Midn	5.55084e-09	-0.844911	0.516	0.69	0.000143101
Shank2	5.08438e-16	-0.845897	0.816	0.926	1.31075e-11
Cobll1	4.30657e-07	-0.856937	0.346	0.551	0.0111023
Cadps2	1.33182e-11	-0.857178	0.498	0.725	3.43343e-07
Cpq	9.00377e-08	-0.860831	0.396	0.605	0.00232117
4930523C07Rik	4.4936e-08	-0.864714	0.396	0.605	0.00115845
Epb41l5	2.16191e-10	-0.866096	0.558	0.73	5.57341e-06
Wsb1	8.00201e-08	-0.867728	0.484	0.638	0.00206292
Med13	1.06326e-06	-0.878151	0.392	0.566	0.0274109
Herpud1	1.46184e-07	-0.878756	0.369	0.563	0.00376864
Egr1	5.12304e-22	-0.884452	0.917	0.96	1.32072e-17
Ppp6r3	7.32398e-07	-0.884523	0.276	0.469	0.0188812
Pdcd4	5.49218e-07	-0.887973	0.346	0.531	0.0141588
Wwox	1.35635e-17	-0.890353	0.682	0.898	3.49667e-13
Ep300	1.12437e-06	-0.891187	0.189	0.377	0.0289863
Atp1b1	4.61438e-22	-0.895742	0.829	0.94	1.18959e-17
Lars2	2.07857e-15	-0.907345	0.65	0.868	5.35856e-11
Sox6	1.46097e-12	-0.908301	0.53	0.757	3.76639e-08
Ech1	3.2867e-07	-0.909108	0.346	0.531	0.0084731
Frmd6	1.48663e-06	-0.91427	0.295	0.476	0.0383254
Lims1	2.92436e-12	-0.916372	0.65	0.787	7.53901e-08
Tcf7l2	4.02475e-09	-0.91983	0.429	0.63	0.000103758
Atp1a1	6.69425e-26	-0.923628	0.889	0.958	1.72578e-21
Rnf128	8.19108e-07	-0.933464	0.258	0.454	0.0211166
Klf6	1.17788e-17	-0.93699	0.853	0.906	3.03657e-13
Nedd4l	1.05274e-14	-0.941856	0.793	0.883	2.71396e-10
Coq10b	9.28066e-08	-0.942285	0.396	0.586	0.00239256
Arhgef12	4.95521e-13	-0.943714	0.636	0.809	1.27745e-08
Selenom	5.38379e-07	-0.948217	0.355	0.531	0.0138794
Maff	3.06046e-09	-0.94898	0.585	0.707	7.88986e-05
Sik3	2.88788e-12	-0.951846	0.488	0.737	7.44495e-08
Srcap	1.46822e-06	-0.95337	0.18	0.377	0.0378508
Kirrel3	8.25227e-08	-0.954912	0.171	0.38	0.00212744
Arhgap18	3.60491e-08	-0.955823	0.313	0.531	0.000929346
Desi2	1.09231e-07	-0.958592	0.304	0.514	0.00281599
Kdm6b	3.55083e-08	-0.960195	0.373	0.578	0.000915404
Btg2	4.98631e-24	-0.965721	0.912	0.943	1.28547e-19
Rora	1.95446e-20	-0.968426	0.774	0.931	5.03859e-16
Chrm3	5.22347e-09	-0.970227	0.452	0.653	0.000134661
Gphn	6.31757e-26	-0.97168	0.802	0.958	1.62867e-21
Vcl	5.65438e-17	-0.972563	0.747	0.871	1.4577e-12
Zfp644	3.09458e-14	-0.97273	0.539	0.757	7.97784e-10
Slc7a1	5.29374e-10	-0.974812	0.47	0.66	1.36473e-05
Retreg1	5.40888e-11	-0.98627	0.484	0.692	1.39441e-06
Rab27b	1.31095e-08	-0.993047	0.41	0.608	0.000337963
Tacc2	1.88548e-08	-1.00504	0.525	0.65	0.000486077
Mpc2	1.67309e-15	-1.00845	0.576	0.769	4.31323e-11
Dusp8	2.00677e-07	-1.01381	0.309	0.494	0.00517344
Myo1e	4.04412e-16	-1.02099	0.618	0.841	1.04257e-11
Zranb1	8.85999e-08	-1.02382	0.244	0.464	0.00228411
Pde4d	1.63008e-09	-1.02569	0.373	0.6	4.20234e-05
Mir99ahg	4.16289e-14	-1.026	0.442	0.725	1.07319e-09
Irf2bp2	1.64375e-14	-1.02681	0.567	0.769	4.23758e-10
Tmem205	3.97538e-08	-1.02951	0.281	0.494	0.00102485
Prkg1	5.88572e-15	-1.03631	0.456	0.744	1.51734e-10
Mbnl1	1.70364e-08	-1.04133	0.304	0.524	0.000439198
Ccnd1	4.50953e-17	-1.04707	0.857	0.916	1.16256e-12
Pja2	2.82056e-07	-1.04943	0.276	0.467	0.00727139
St3gal5	1.55739e-10	-1.05134	0.332	0.588	4.01496e-06
Prdx4	7.68592e-09	-1.05367	0.281	0.509	0.000198143
Nhlrc2	8.31081e-08	-1.06193	0.24	0.449	0.00214253
Utrn	5.17399e-15	-1.0643	0.465	0.754	1.33385e-10
Fstl4	5.124e-11	-1.06653	0.41	0.653	1.32097e-06
Naaladl2	2.52978e-21	-1.06932	0.664	0.891	6.52177e-17
Elf1	5.19827e-13	-1.07521	0.373	0.648	1.34011e-08
Cflar	6.58916e-11	-1.07521	0.263	0.536	1.69869e-06
Hacd1	1.30962e-06	-1.0789	0.226	0.407	0.033762
Fbxo34	4.52739e-07	-1.08092	0.203	0.402	0.0116716
Pcgf5	5.54698e-08	-1.08361	0.295	0.501	0.00143001
Zfp871	8.94083e-08	-1.08371	0.18	0.39	0.00230495
Kansl1l	1.42568e-16	-1.08549	0.779	0.883	3.6754e-12
Thoc6	1.3682e-09	-1.08781	0.29	0.536	3.52721e-05
Epc2	2.23757e-07	-1.09922	0.189	0.392	0.00576846
Cobl	3.70295e-11	-1.10307	0.364	0.608	9.54621e-07
Elapor1	1.10128e-13	-1.10992	0.406	0.687	2.83911e-09
Man1a	5.9532e-08	-1.11153	0.244	0.467	0.00153473
Ptpn21	1.05291e-07	-1.12156	0.217	0.422	0.00271441
Trp53bp2	3.44868e-14	-1.12383	0.396	0.685	8.89069e-10
Degs1	1.42622e-11	-1.1244	0.323	0.586	3.67678e-07
Brwd1	3.55102e-09	-1.12985	0.304	0.526	9.15453e-05
Tspan7	8.99276e-07	-1.13729	0.194	0.38	0.0231833
Nav2	5.56347e-16	-1.13934	0.516	0.769	1.43426e-11
Nr1d2	5.90428e-10	-1.14086	0.263	0.509	1.52212e-05
Tuft1	8.83932e-13	-1.14554	0.419	0.67	2.27878e-08
Cdk14	1.63983e-06	-1.14923	0.166	0.347	0.0422748
Larp1b	1.11887e-06	-1.15361	0.138	0.32	0.0288445
Spry2	2.81194e-07	-1.15875	0.152	0.345	0.00724918
Use1	2.26439e-09	-1.16091	0.253	0.486	5.83761e-05
Fads2	1.27178e-13	-1.17231	0.456	0.69	3.27866e-09
Oat	9.24055e-14	-1.17517	0.475	0.695	2.38221e-09
Map2	9.67251e-12	-1.1773	0.318	0.591	2.49357e-07
Cstf3	7.90337e-11	-1.1773	0.41	0.623	2.03749e-06
Errfi1	9.77123e-22	-1.1799	0.876	0.935	2.51902e-17
4931406C07Rik	2.2005e-11	-1.18913	0.318	0.576	5.67288e-07
Slc27a1	9.41111e-07	-1.1899	0.166	0.347	0.0242618
Macc1	1.5283e-08	-1.19307	0.244	0.459	0.000393995
Mideas	3.93585e-11	-1.20573	0.244	0.519	1.01466e-06
Dnajc3	2.06286e-10	-1.20772	0.323	0.556	5.31804e-06
Rnf19a	2.9466e-11	-1.21082	0.318	0.568	7.59633e-07
Eml1	3.41613e-08	-1.22491	0.166	0.382	0.000880677
Pygb	2.27955e-07	-1.23161	0.143	0.335	0.00587669
Gstt1	3.96743e-12	-1.23502	0.3	0.563	1.0228e-07
Wnk2	5.21373e-08	-1.23539	0.226	0.427	0.0013441
Chchd10	1.85936e-09	-1.23937	0.221	0.459	4.79344e-05
Rapgef4	4.89106e-07	-1.23937	0.147	0.335	0.0126092
Kmt5b	7.59469e-08	-1.24442	0.161	0.367	0.00195791
Ddt	1.08028e-10	-1.2544	0.309	0.546	2.78497e-06
Atraid	4.03729e-09	-1.25578	0.198	0.427	0.000104081
Rsph9	1.9114e-06	-1.28141	0.157	0.328	0.0492758
Fgfr2	5.64807e-20	-1.28749	0.461	0.757	1.45607e-15
Kcnq1	1.68776e-16	-1.29264	0.336	0.675	4.35105e-12
Msrb3	1.84368e-08	-1.29774	0.327	0.526	0.000475301
Galnt2	7.73096e-07	-1.30093	0.147	0.325	0.0199304
Epc1	4.46588e-12	-1.30745	0.207	0.489	1.1513e-07
Lnpep	7.17577e-09	-1.31388	0.184	0.409	0.000184991
Dleu2	3.56994e-15	-1.32255	0.272	0.6	9.20329e-11
Picalm	4.86664e-19	-1.33738	0.475	0.759	1.25462e-14
Vsig10	7.42544e-09	-1.34138	0.226	0.442	0.000191428
Trak2	2.92632e-07	-1.3593	0.134	0.318	0.00754405
Nudt4	2.00248e-13	-1.36532	0.276	0.566	5.16238e-09
Ifrd1	1.02763e-26	-1.36995	0.839	0.926	2.64923e-22
Dnajb4	8.73356e-15	-1.37573	0.341	0.615	2.25151e-10
Ccdc162	6.43806e-07	-1.38128	0.147	0.328	0.0165973
Zfp467	1.66e-07	-1.38702	0.115	0.303	0.00427948
Dusp5	5.09444e-13	-1.38794	0.341	0.6	1.31335e-08
Nr3c1	6.51655e-07	-1.39759	0.115	0.29	0.0167997
Kat2b	5.80314e-10	-1.4011	0.18	0.419	1.49605e-05
Rgs2	2.03369e-13	-1.40259	0.429	0.663	5.24285e-09
Irf1	2.30238e-08	-1.40857	0.157	0.37	0.000593554
Etfb	5.73435e-16	-1.41098	0.272	0.596	1.47831e-11
Zswim4	8.39332e-08	-1.41177	0.147	0.345	0.0021638
Syn3	4.85487e-10	-1.41624	0.18	0.422	1.25159e-05
Vim	3.44557e-10	-1.4185	0.06	0.278	8.88269e-06
Nr4a1	1.22253e-20	-1.42092	0.53	0.794	3.15169e-16
Creg1	1.00966e-06	-1.42884	0.101	0.268	0.0260291
Ror1	2.36768e-20	-1.43108	0.373	0.722	6.10389e-16
Ephx1	3.99594e-08	-1.43783	0.129	0.33	0.00103015
Smco4	2.58109e-24	-1.44043	0.442	0.782	6.65405e-20
Gadd45b	4.29636e-11	-1.4422	0.263	0.509	1.1076e-06
Foxo3	9.31687e-07	-1.44524	0.138	0.313	0.0240189
Sox5	6.42118e-33	-1.44595	0.659	0.906	1.65538e-28
Per1	5.85833e-12	-1.44677	0.198	0.469	1.51028e-07
Cbx4	2.29135e-08	-1.45087	0.111	0.313	0.000590711
Rnd3	1.73399e-11	-1.45445	0.258	0.521	4.47023e-07
Uba52	2.41509e-11	-1.45686	0.221	0.479	6.2261e-07
Gja1	3.12784e-07	-1.4681	0.12	0.3	0.00806358
Deptor	1.15476e-10	-1.4737	0.143	0.395	2.97697e-06
Auts2	1.49437e-20	-1.4776	0.433	0.732	3.85249e-16
Dab1	2.3085e-11	-1.47925	0.171	0.437	5.95131e-07
Ddit4l	1.20611e-07	-1.48329	0.111	0.298	0.00310935
Myc	8.20964e-07	-1.5197	0.171	0.345	0.0211644
Veph1	4.70079e-09	-1.52195	0.129	0.345	0.000121186
Tox3	6.81669e-12	-1.53013	0.194	0.457	1.75734e-07
Lmbrd1	3.29038e-15	-1.5369	0.217	0.536	8.48259e-11
Chpt1	1.19515e-06	-1.54549	0.078	0.236	0.0308111
Wfdc15b	2.16074e-14	-1.5538	0.175	0.486	5.57038e-10
Sorbs2os	3.09441e-08	-1.5764	0.106	0.303	0.000797738
Reg1	4.33439e-31	-1.57809	0.355	0.849	1.11741e-26
Add3	2.00238e-10	-1.59996	0.078	0.305	5.16214e-06
Ccdc88c	3.42066e-12	-1.60168	0.18	0.452	8.81846e-08
Notch1	5.53369e-07	-1.60517	0.088	0.253	0.0142659
Ambp	1.86426e-33	-1.60611	0.594	0.901	4.80607e-29
Cdk8	8.41234e-10	-1.61126	0.171	0.402	2.1687e-05
Mia	1.40188e-13	-1.62524	0.171	0.464	3.61405e-09
5031425E22Rik	2.11793e-08	-1.63048	0.097	0.293	0.000546002
Heca	8.92606e-10	-1.63264	0.111	0.337	2.30114e-05
Scarb2	1.54971e-12	-1.63377	0.161	0.437	3.99514e-08
Acaa2	1.12507e-09	-1.63941	0.124	0.347	2.90044e-05
Prelp	1.7435e-08	-1.65124	0.097	0.293	0.000449474
Itga9	4.95085e-13	-1.6544	0.166	0.449	1.27633e-08
Lcorl	1.27605e-07	-1.65711	0.111	0.295	0.00328964
Adamts1	5.52822e-13	-1.66037	0.212	0.494	1.42518e-08
Tff2	2.36278e-15	-1.6615	0.083	0.395	6.09125e-11
Tsc22d2	5.16895e-22	-1.66491	0.429	0.737	1.33255e-17
Fads1	5.94801e-08	-1.68091	0.097	0.283	0.0015334
Habp2	5.29548e-10	-1.6826	0.115	0.342	1.36517e-05
Fgfr3	2.0977e-20	-1.71534	0.23	0.613	5.40786e-16
Gstm1	7.09636e-18	-1.71921	0.244	0.581	1.82944e-13
Slc66a2	2.5697e-14	-1.7229	0.203	0.496	6.62467e-10
Vegfa	4.31638e-18	-1.74112	0.198	0.548	1.11276e-13
5730522E02Rik	1.68456e-07	-1.74435	0.101	0.28	0.00434279
Bach2	8.85076e-10	-1.74878	0.111	0.335	2.28173e-05
Lifr	2.48512e-17	-1.75837	0.217	0.553	6.40663e-13
Crybb3	5.66645e-14	-1.75985	0.152	0.447	1.46081e-09
Cpt1a	5.57059e-08	-1.76988	0.074	0.253	0.0014361
Ubl3	2.81164e-13	-1.77225	0.134	0.417	7.24842e-09
Dbp	1.73491e-09	-1.78338	0.111	0.328	4.4726e-05
Efhd1	1.43965e-07	-1.79342	0.069	0.238	0.00371143
Man2a1	1.57175e-17	-1.7955	0.198	0.536	4.05197e-13
Qpct	1.43076e-12	-1.79658	0.129	0.4	3.6885e-08
Cat	4.85095e-19	-1.80735	0.304	0.615	1.25057e-14
Nr1d1	4.48049e-10	-1.80735	0.088	0.308	1.15507e-05
Syne1	9.80673e-13	-1.81526	0.106	0.377	2.52818e-08
Reg2	1.31613e-33	-1.85147	0.272	0.799	3.39299e-29
Erbb4	1.92373e-32	-1.85903	0.452	0.854	4.95936e-28
Ctrb1	9.41867e-45	-1.86313	0.507	0.985	2.42813e-40
Prox1	4.61983e-33	-1.86388	0.525	0.829	1.19099e-28
9030622O22Rik	3.27107e-15	-1.96617	0.143	0.452	8.43283e-11
Arhgap24	1.83268e-12	-1.97003	0.111	0.375	4.72464e-08
Kcnma1	4.00361e-11	-1.97067	0.129	0.367	1.03213e-06
Pigr	4.36756e-21	-1.97669	0.253	0.618	1.12596e-16
Fgf12	2.58099e-14	-1.98138	0.194	0.481	6.6538e-10
Gjb1	3.42924e-07	-1.99769	0.051	0.203	0.00884058
Pah	9.59667e-07	-2.02748	0.055	0.201	0.0247402
Ankrd44	2.38444e-10	-2.02853	0.101	0.328	6.14709e-06
Sbspon	9.28643e-14	-2.0842	0.097	0.377	2.39404e-09
Gpm6a	1.64143e-08	-2.09484	0.06	0.241	0.00042316
Plcl1	3.56212e-09	-2.11814	0.051	0.238	9.18315e-05
Tmem229a	2.27483e-21	-2.12187	0.161	0.541	5.86451e-17
Tob2	3.65012e-12	-2.13245	0.092	0.342	9.41001e-08
Smim6	1.0134e-20	-2.14874	0.12	0.504	2.61254e-16
Gstt2	4.9865e-10	-2.15131	0.065	0.273	1.28552e-05
Sgk1	9.4332e-12	-2.16581	0.055	0.29	2.43188e-07
Hnf1aos1	6.68994e-08	-2.21734	0.046	0.208	0.00172467
Zfp395	1.08814e-17	-2.22239	0.097	0.432	2.80523e-13
Klf9	2.14276e-17	-2.22743	0.124	0.462	5.52404e-13
Pnliprp1	6.86206e-21	-2.24223	0.147	0.526	1.76904e-16
Camk2b	2.19443e-11	-2.26679	0.069	0.3	5.65725e-07
Dixdc1	9.44905e-08	-2.27684	0.041	0.199	0.00243597
Fras1	8.03115e-11	-2.28824	0.055	0.273	2.07043e-06
Sp4	2.18112e-08	-2.29278	0.037	0.203	0.000562292
Dscam	6.49342e-17	-2.29416	0.171	0.489	1.674e-12
Ptn	1.6151e-09	-2.29674	0.06	0.258	4.16374e-05
Plcb1	1.06988e-25	-2.30278	0.157	0.593	2.75816e-21
Gm5086	4.88235e-08	-2.30331	0.046	0.211	0.00125867
Dpyd	6.62597e-13	-2.31407	0.065	0.32	1.70818e-08
Acnat1	1.50995e-07	-2.32931	0.028	0.174	0.00389265
Tmem63a	6.33961e-07	-2.33573	0.032	0.169	0.0163435
Zbtb16	8.50927e-11	-2.3599	0.055	0.273	2.19369e-06
Cnksr3	4.42437e-14	-2.36818	0.074	0.347	1.1406e-09
Arhgap6	5.72599e-35	-2.37692	0.3	0.762	1.47616e-30
Agmo	1.32378e-19	-2.42884	0.12	0.479	3.41271e-15
Otud1	4.69203e-08	-2.44478	0.037	0.196	0.00120961
Phactr1	4.96496e-08	-2.45269	0.065	0.236	0.00127997
Gm57189	9.4228e-12	-2.48329	0.055	0.285	2.4292e-07
Irs2	9.43125e-29	-2.50076	0.198	0.635	2.43138e-24
Hps3	8.48742e-09	-2.50451	0.055	0.236	0.000218806
Ttr	8.36935e-37	-2.53279	0.244	0.752	2.15762e-32
Blvrb	1.21891e-09	-2.5517	0.037	0.223	3.14236e-05
Gm17056	4.49079e-08	-2.5517	0.037	0.196	0.00115773
Rab11fip4	2.98803e-07	-2.56635	0.023	0.159	0.00770313
Prkn	1.51399e-20	-2.59234	0.124	0.486	3.90306e-16
Hs6st2	1.65065e-19	-2.5963	0.134	0.491	4.25538e-15
Tbc1d4	3.29434e-21	-2.60334	0.083	0.457	8.49281e-17
Paqr6	2.96179e-07	-2.60942	0.023	0.159	0.00763548
Prss2	6.91899e-51	-2.6468	0.461	0.94	1.78372e-46
Gucy1a1	8.94701e-07	-2.66763	0.014	0.134	0.0230654
Rims1	2.90353e-14	-2.6705	0.06	0.333	7.48531e-10
Fmo2	1.16443e-38	-2.74815	0.152	0.695	3.00191e-34
Bche	6.67697e-22	-2.76988	0.074	0.452	1.72132e-17
Angpt1	1.3079e-25	-2.77477	0.124	0.543	3.37176e-21
Creb3l1	6.70136e-15	-2.77934	0.046	0.32	1.72761e-10
Nr0b2	4.9109e-07	-2.78499	0.018	0.146	0.0126603
Pbld1	1.87716e-07	-2.80735	0.018	0.154	0.00483933
Cel	4.72652e-17	-2.84388	0.055	0.37	1.2185e-12
Ttyh1	6.99648e-08	-2.85108	0.018	0.161	0.00180369
Wfdc3	4.4315e-18	-2.85824	0.065	0.387	1.14244e-13
Cldn10	1.66572e-33	-2.90853	0.157	0.64	4.29423e-29
Anpep	1.30601e-07	-2.91427	0.018	0.156	0.00336689
Apoc1	2.19477e-23	-2.93812	0.115	0.511	5.65811e-19
Sned1	4.73734e-08	-2.95491	0.014	0.156	0.00122129
Cbs	8.44241e-29	-3.08092	0.088	0.541	2.17645e-24
Gata6os	1.11568e-07	-3.10692	0.014	0.149	0.00287621
Itih5	7.67176e-07	-3.10692	0.014	0.134	0.0197778
Mme	1.88242e-17	-3.14733	0.046	0.352	4.85289e-13
Olfml2a	1.39362e-09	-3.39232	0.014	0.181	3.59276e-05
Ppp1r1b	2.28293e-15	-3.4185	0.028	0.295	5.8854e-11
Pik3c2g	4.95646e-23	-3.42433	0.055	0.439	1.27778e-18
Itih4	1.90599e-09	-3.53318	0.014	0.179	4.91363e-05
Cpa1	1.1587e-45	-3.54355	0.129	0.744	2.98712e-41
Cela3b	8.70031e-54	-3.55065	0.152	0.814	2.24294e-49
Mmd2	1.77025e-06	-3.59877	0.005	0.109	0.0456371
Dach1	1.06048e-12	-3.60942	0.018	0.241	2.73391e-08
Akr1c19	1.35468e-13	-3.65535	0.018	0.253	3.49237e-09
Enpep	1.43435e-11	-3.67677	0.009	0.206	3.69775e-07
Me3	1.25227e-06	-3.72163	0.005	0.112	0.0322836
Ugt2b35	4.75479e-07	-3.75077	0.005	0.119	0.0122578
Aqp5	1.57582e-17	-3.76717	0.028	0.325	4.06247e-13
Vwc2	1.71748e-06	-3.80735	0.005	0.109	0.0442768
Rnase1	1.20638e-38	-3.86732	0.065	0.62	3.11006e-34
Cpb1	4.34423e-51	-3.90581	0.092	0.762	1.11994e-46
Glcci1	2.75147e-10	-3.93134	0.009	0.184	7.09329e-06
Cpa2	1.03214e-13	-3.95658	0.018	0.256	2.66085e-09
A230001M10Rik	3.97114e-35	-4.03371	0.046	0.558	1.02376e-30
Ntrk2	1.91773e-10	-4.16581	0.009	0.186	4.94391e-06
Prss3b	1.71682e-62	-4.24315	0.143	0.868	4.42597e-58
Fmo1	5.51215e-12	-4.24987	0.009	0.211	1.42103e-07
Apoe	2.18352e-65	-4.38566	0.346	0.891	5.62913e-61
Ces1d	6.49203e-54	-4.40256	0.074	0.742	1.67365e-49
Try4	2.15659e-68	-4.45022	0.152	0.888	5.5597e-64
Zg16	3.70348e-41	-4.84452	0.037	0.61	9.54756e-37
Hlf	8.96254e-08	-4.8618	0	0.122	0.00231054
Alb	3.13307e-30	-4.88302	0.014	0.464	8.07707e-26
Adamts16	1.24638e-08	-5.0842	0	0.136	0.000321316
Fxyd1	7.61725e-11	-5.42884	0	0.174	1.96373e-06
Hmgcs2	6.53012e-09	-5.44677	0	0.141	0.000168346
Cela2a	1.15049e-78	-5.47467	0.12	0.926	2.96597e-74
Ctrl	5.39198e-46	-5.63743	0.018	0.635	1.39005e-41
Clps	1.34971e-71	-5.6717	0.088	0.868	3.47955e-67
Gm37350	2.46091e-08	-5.69188	0	0.132	0.000634423
Sycn	9.02283e-52	-5.79342	0.032	0.695	2.32609e-47
Snorc	3.42723e-12	-6.0842	0	0.196	8.83539e-08
Cela1	9.47489e-63	-6.23151	0.032	0.784	2.44263e-58
Pla2g1b	6.0492e-18	-6.42884	0	0.283	1.55948e-13
Pnlip	1.16962e-68	-7.2102	0.028	0.819	3.01527e-64
Rin2	1.98945e-06	1.17971	0.35	0.191	0.0512879
Ptpn14	1.99343e-06	-0.679494	0.438	0.623	0.0513907
Rpl27	1.9941e-06	0.274144	0.977	0.975	0.0514079
Setbp1	2.03405e-06	-1.05073	0.263	0.444	0.0524379
Pnpla8	2.03632e-06	-1.05314	0.175	0.357	0.0524962
Ttyh2	2.04005e-06	1.42033	0.212	0.079	0.0525925
Sgms2	2.04173e-06	-0.547177	0.793	0.849	0.0526357
Rras	2.05789e-06	0.773245	0.479	0.29	0.0530524
Agt	2.09397e-06	-1.27041	0.101	0.266	0.0539826
Abracl	2.11773e-06	0.695852	0.567	0.377	0.0545951
Msmo1	2.19338e-06	1.39559	0.272	0.127	0.0565454
Ptges3	2.19913e-06	0.389792	0.885	0.712	0.0566936
Pcf11	2.22545e-06	-0.973649	0.194	0.382	0.0573722
Sptbn1	2.25306e-06	-0.546147	0.594	0.715	0.0580839
Peg3	2.34127e-06	-1.63298	0.101	0.258	0.0603579
Ank	2.38459e-06	-1.98524	0.065	0.208	0.0614748
Psmb3	2.39632e-06	0.52735	0.742	0.568	0.0617771
Stag2	2.39728e-06	-0.989079	0.212	0.395	0.0618018
Osgin1	2.45213e-06	-1.31991	0.138	0.305	0.063216
Rala	2.49075e-06	0.576228	0.627	0.439	0.0642115
Mecom	2.52785e-06	-0.852983	0.198	0.387	0.065168
Cib1	2.61402e-06	0.877143	0.378	0.201	0.0673895
LTO1	2.62882e-06	-1.77529	0.06	0.201	0.067771
Tbcb	2.67037e-06	0.813231	0.47	0.285	0.0688421
Irf2bpl	2.75149e-06	0.638844	0.636	0.442	0.0709335
Smim5	2.75216e-06	-2.47615	0.023	0.141	0.0709507
Anxa7	2.90162e-06	0.618462	0.631	0.457	0.0748039
Gnb2	3.02172e-06	0.420382	0.876	0.816	0.0779
Aldoc	3.03149e-06	-0.954912	0.249	0.429	0.0781517
Gspt1	3.04864e-06	0.832543	0.493	0.32	0.0785939
Plpp3	3.07044e-06	0.843757	0.433	0.251	0.079156
Ppp1r13b	3.07982e-06	-0.727723	0.396	0.566	0.0793978
Grik3	3.09304e-06	-3.30331	0.009	0.114	0.0797386
Anapc13	3.15709e-06	-1.33298	0.124	0.285	0.0813898
Ifngr1	3.17937e-06	0.821532	0.438	0.261	0.0819643
Sntb1	3.20115e-06	-1.35689	0.143	0.308	0.0825256
Lhfp	3.37356e-06	1.26303	0.29	0.139	0.0869703
Btbd9	3.4032e-06	-0.509185	0.618	0.772	0.0877345
Stat4	3.4201e-06	-1.76092	0.065	0.206	0.0881702
Pkp4	3.47095e-06	-0.670223	0.562	0.697	0.0894811
Slc38a4	3.67287e-06	-0.929128	0.3	0.469	0.0946867
Cdkn2b	3.72396e-06	2.06301	0.129	0.032	0.0960038
Cd200l1	3.72403e-06	-1.18146	0.124	0.288	0.0960055
Sumo1	3.83024e-06	-0.651236	0.539	0.66	0.0987436
Plxnb2	3.87744e-06	0.603578	0.604	0.407	0.0999604
Neurl1a	3.892e-06	1.94371	0.129	0.032	0.100336
Pacsin2	3.89243e-06	-0.771731	0.327	0.504	0.100347
Bltp1	3.90011e-06	-1.07521	0.171	0.347	0.100545
Tle2	4.03034e-06	-2.35484	0.023	0.139	0.103902
Stk40	4.0548e-06	-0.851076	0.318	0.491	0.104533
Adcy2	4.14e-06	-1.06885	0.184	0.357	0.106729
Rpl11	4.14533e-06	-0.271373	0.977	0.993	0.106867
Actg1	4.16666e-06	0.295943	0.982	1	0.107417
Ccdc120	4.18333e-06	-1.32193	0.124	0.283	0.107846
Pdlim1	4.24056e-06	0.640478	0.567	0.37	0.109322
Gm15261	4.26462e-06	-4.46447	0	0.092	0.109942
Nebl	4.33996e-06	-1.01886	0.29	0.462	0.111884
Tnfrsf23	4.34663e-06	2.94371	0.092	0.015	0.112056
Twsg1	4.35878e-06	-1.00435	0.221	0.397	0.112369
Shisa4	4.41487e-06	1.14363	0.286	0.136	0.113815
Kcnh7	4.532e-06	-2.18373	0.037	0.161	0.116835
Clec1a	4.55135e-06	-2.61788	0.018	0.129	0.117334
Pigp	4.57125e-06	-0.860078	0.258	0.439	0.117847
Ankrd12	4.60502e-06	-0.906321	0.184	0.36	0.118717
Foxp1	4.69812e-06	-0.337367	0.88	0.913	0.121118
Ctps	4.69956e-06	0.779627	0.424	0.243	0.121155
Slc39a14	4.76504e-06	-1.10692	0.143	0.31	0.122843
Vps37b	4.77348e-06	1.17688	0.304	0.151	0.12306
Crybg1	4.80188e-06	-0.82834	0.323	0.499	0.123792
Ppp2r2b	4.83684e-06	-0.532584	0.438	0.633	0.124694
Gsto1	4.85382e-06	1.89308	0.161	0.052	0.125132
Dnajb9	4.8725e-06	-1.55437	0.092	0.241	0.125613
Cd81	5.02204e-06	0.32347	0.908	0.898	0.129468
Arid2	5.03503e-06	-0.851356	0.313	0.489	0.129803
Spag9	5.07032e-06	-0.485003	0.641	0.792	0.130713
Kcnt2	5.10046e-06	0.959427	0.281	0.129	0.13149
Lrp1	5.12624e-06	-2.35484	0.018	0.129	0.132154
Tjp3	5.12664e-06	1.00327	0.295	0.141	0.132165
Fam104a	5.17035e-06	0.511214	0.691	0.524	0.133292
Mal	5.32839e-06	0.816464	0.419	0.248	0.137366
Plppr1	5.40957e-06	-2.32193	0.028	0.144	0.139459
Cited2	5.44754e-06	-1.60168	0.078	0.223	0.140438
Cdk17	5.48589e-06	-0.577182	0.571	0.717	0.141426
Ak2	5.60326e-06	0.880146	0.424	0.248	0.144452
Ubr5	5.67444e-06	-0.696283	0.415	0.586	0.146287
Cdk1	5.68483e-06	1.71411	0.175	0.06	0.146555
Rapgef2	5.69658e-06	-0.560373	0.507	0.663	0.146858
Nrxn1	5.77027e-06	-3.47615	0.009	0.109	0.148758
Sec11a	5.82175e-06	0.54201	0.687	0.506	0.150085
Sema6a	6.04907e-06	-0.646435	0.512	0.66	0.155945
Nme1	6.17115e-06	0.648171	0.645	0.486	0.159092
Osbpl8	6.2913e-06	-1.42884	0.152	0.313	0.16219
Gm56878	6.31844e-06	-1.00121	0.198	0.37	0.162889
Fads6	6.3736e-06	-2.51291	0.018	0.127	0.164311
Nap1l1	6.44674e-06	0.495535	0.737	0.576	0.166197
Tle5	6.46725e-06	-0.479959	0.719	0.819	0.166726
Fam20b	6.48015e-06	-1.13587	0.161	0.325	0.167058
Zfp36l2	6.79907e-06	-0.765251	0.442	0.578	0.17528
Rps12	6.80839e-06	0.201382	0.986	0.998	0.17552
Ilf2	6.84266e-06	0.893085	0.359	0.196	0.176404
Arl15	6.8608e-06	-0.76833	0.355	0.533	0.176872
Adgrl2	7.15649e-06	0.842899	0.419	0.243	0.184494
Cd24a	7.1578e-06	0.366337	0.889	0.819	0.184528
Casz1	7.16e-06	-0.997686	0.203	0.372	0.184585
Dnajc2	7.27626e-06	0.911944	0.332	0.171	0.187582
Glrx3	7.29616e-06	0.863641	0.392	0.223	0.188095
Kifc3	7.41442e-06	-0.458318	0.728	0.829	0.191144
Bmp7	7.49475e-06	-2.30331	0.023	0.134	0.193215
Usp2	7.65482e-06	-1.44478	0.069	0.208	0.197341
Sun2	7.67009e-06	-2.27684	0.028	0.141	0.197735
Tnfrsf19	7.76163e-06	-1.05866	0.157	0.323	0.200095
Psma2	7.76366e-06	0.441553	0.779	0.667	0.200147
5033406O09Rik	7.78311e-06	-2.20645	0.028	0.141	0.200649
Psme2	7.81978e-06	0.971087	0.406	0.248	0.201594
Syngr2	7.89339e-06	0.893085	0.341	0.179	0.203492
Psmd14	7.89487e-06	0.690268	0.447	0.263	0.20353
Prdx2	7.98151e-06	0.36069	0.811	0.749	0.205763
Asah1	7.98864e-06	0.788387	0.392	0.216	0.205947
Dusp6	8.09365e-06	-1.1822	0.175	0.335	0.208654
Chst11	8.2139e-06	3.47805	0.065	0.005	0.211754
Nup98	8.34539e-06	-1.01024	0.235	0.402	0.215144
Nucb2	8.3908e-06	0.48854	0.71	0.556	0.216315
Eprs	8.50809e-06	-0.722575	0.364	0.541	0.219339
Hmgb3	8.51126e-06	0.820572	0.392	0.223	0.21942
Mgat4b	8.52941e-06	0.78061	0.442	0.266	0.219888
Dnajc10	8.54932e-06	0.814475	0.447	0.28	0.220402
Prdm16	8.55424e-06	-0.630477	0.401	0.573	0.220528
Hmgb2	8.56704e-06	1.00333	0.53	0.38	0.220858
Tlcd4	8.76726e-06	-1.67326	0.051	0.179	0.22602
Gm49890	8.78685e-06	1.98619	0.12	0.03	0.226525
Sort1	8.87899e-06	-0.976021	0.194	0.362	0.2289
Gem	8.91406e-06	1.15182	0.249	0.112	0.229805
Chmp2b	8.97162e-06	0.652077	0.571	0.407	0.231288
Hnrnpab	9.06312e-06	0.44702	0.857	0.73	0.233647
Adh1	9.15053e-06	-1.40557	0.088	0.231	0.235901
Dipk2a	9.19178e-06	-1.79723	0.041	0.164	0.236964
Mtss1	9.21878e-06	-0.970854	0.212	0.382	0.23766
Ptpre	9.41172e-06	1.29748	0.184	0.067	0.242634
Tnrc6b	9.53868e-06	-0.686403	0.313	0.494	0.245907
Smoc1	9.63682e-06	-1.06534	0.175	0.337	0.248437
Atf4	9.63716e-06	-0.536142	0.677	0.769	0.248446
Tacc1	9.66099e-06	-0.935149	0.18	0.352	0.24906
Slc16a10	9.71802e-06	-1.02119	0.074	0.213	0.25053
Zswim6	9.74679e-06	-0.559427	0.613	0.734	0.251272
Lamtor4	9.91712e-06	-0.841514	0.253	0.427	0.255663
Pdgfd	1.01373e-05	-0.411194	0.779	0.864	0.261341
Azin1	1.01839e-05	-0.779341	0.323	0.491	0.26254
Ube2m	1.02009e-05	0.6315	0.594	0.432	0.262978
Aig1	1.02225e-05	0.638366	0.714	0.573	0.263537
Nkx2-2os	1.02947e-05	-1.23124	0.101	0.251	0.265398
Fbl	1.02977e-05	0.56721	0.576	0.38	0.265475
Gramd1b	1.0337e-05	-1.44082	0.106	0.251	0.266488
Slc23a2	1.06056e-05	-1.73918	0.055	0.184	0.273413
Suclg1	1.06556e-05	-0.662562	0.465	0.608	0.274702
Gipc1	1.11319e-05	1.01682	0.3	0.151	0.286982
Ccdc138	1.11472e-05	-1.16993	0.092	0.241	0.287374
Tmc4	1.11563e-05	0.659721	0.512	0.335	0.28761
Ndufa13	1.14711e-05	-0.523101	0.567	0.69	0.295725
Tpt1	1.15351e-05	0.152959	0.991	0.998	0.297376
Pdia2	1.16327e-05	-3.53318	0.005	0.094	0.299892
Ndufv3	1.1692e-05	-1.30422	0.12	0.27	0.301421
Pbx1	1.17156e-05	0.455803	0.949	0.891	0.302029
Egr2	1.17947e-05	-1.98138	0.032	0.146	0.304068
Brd4	1.18603e-05	-0.5425	0.613	0.727	0.305759
Gstm7	1.18734e-05	-3.39232	0.005	0.094	0.306096
Fosl1	1.1959e-05	0.654014	0.53	0.347	0.308303
Rassf9	1.19739e-05	-1.44252	0.092	0.233	0.308687
Ppil1	1.21314e-05	1.36021	0.203	0.082	0.312747
Pgrmc2	1.22296e-05	-1.35154	0.101	0.246	0.31528
Ctla2b	1.2233e-05	3.59352	0.055	0.002	0.315367
Cdk12	1.23099e-05	-0.787455	0.276	0.454	0.317349
Hhex	1.2389e-05	-0.590544	0.553	0.685	0.319388
Kcnip4	1.25923e-05	0.465821	0.382	0.203	0.32463
8430419K02Rik	1.27625e-05	-1.73495	0.041	0.161	0.329018
Rab5if	1.30545e-05	0.595003	0.502	0.32	0.336544
Pfdn1	1.32545e-05	0.609586	0.613	0.444	0.341701
Wtip	1.32657e-05	0.93056	0.327	0.174	0.341989
Kcne3	1.32944e-05	-0.843881	0.263	0.439	0.342729
Ctnnal1	1.33949e-05	-1.29014	0.097	0.241	0.345322
Atp6v0a2	1.34316e-05	1.18259	0.235	0.104	0.346265
Hnrnpm	1.35309e-05	0.464241	0.714	0.531	0.348827
Cys1	1.36666e-05	-1.8763	0.046	0.166	0.352324
Col16a1	1.42337e-05	1.89308	0.138	0.042	0.366944
Fdx1	1.44952e-05	-0.767827	0.295	0.469	0.373688
Dennd1b	1.51216e-05	-0.615574	0.382	0.558	0.389834
C1qbp	1.56329e-05	0.571157	0.562	0.385	0.403015
Ints6	1.56814e-05	-0.970033	0.23	0.392	0.404267
Lsm2	1.57562e-05	0.774765	0.424	0.261	0.406195
Rarb	1.59663e-05	1.05135	0.295	0.149	0.411612
Arhgap23	1.60111e-05	-1.45372	0.101	0.241	0.412767
Prr13	1.62534e-05	0.766552	0.456	0.295	0.419013
Gpx1	1.62562e-05	0.373458	0.853	0.762	0.419085
Epn2	1.63358e-05	1.1514	0.253	0.119	0.421138
Mif	1.63683e-05	0.472024	0.71	0.556	0.421974
Dcun1d5	1.6865e-05	0.825971	0.419	0.258	0.43478
Bsg	1.69489e-05	-0.307567	0.949	0.965	0.436941
Gm19951	1.72307e-05	-1.26016	0.101	0.246	0.444208
Itpk1	1.74678e-05	-2.35484	0.023	0.127	0.45032
Qsox1	1.75699e-05	-0.601365	0.498	0.658	0.452953
Nono	1.78327e-05	0.513967	0.668	0.511	0.459726
Ccdc141	1.79015e-05	0.839973	0.544	0.37	0.461501
Gabarapl1	1.7944e-05	-1.01134	0.157	0.315	0.462597
Klf7	1.81386e-05	-0.437495	0.682	0.782	0.467613
Bak1	1.82148e-05	1.94753	0.115	0.03	0.469577
Cct7	1.82166e-05	0.495937	0.581	0.375	0.469623
Cers2	1.83322e-05	0.59278	0.498	0.318	0.472605
Sfr1	1.84285e-05	0.562744	0.604	0.444	0.475087
Rrbp1	1.85337e-05	-0.514522	0.696	0.749	0.477799
Akr1a1	1.86867e-05	0.47648	0.714	0.573	0.481742
Prag1	1.88259e-05	1.84418	0.12	0.032	0.485332
Slc5a8	1.88794e-05	1.59352	0.161	0.057	0.48671
Hbegf	1.92511e-05	0.291721	0.908	0.846	0.496294
Snhg18	1.97578e-05	-0.667383	0.378	0.548	0.509357
Kctd3	1.976e-05	-0.954912	0.175	0.337	0.509413
Kif21a	1.98431e-05	-1.03765	0.207	0.362	0.511556
Cavin2	1.99112e-05	-1.14254	0.166	0.32	0.513311
Stra6l	2.00073e-05	-1.09686	0.157	0.31	0.515789
Chka	2.0343e-05	-0.458514	0.783	0.846	0.524442
Cldn8	2.03992e-05	-1.82938	0.041	0.156	0.525892
Plat	2.08636e-05	1.36515	0.12	0.032	0.537865
Tmem45a	2.10153e-05	1.05564	0.484	0.357	0.541774
Smarca2	2.12188e-05	-0.898329	0.253	0.422	0.54702
Nipal2	2.15066e-05	-0.665098	0.539	0.648	0.554439
Pnkd	2.15865e-05	-1.10692	0.152	0.303	0.556501
Ola1	2.1625e-05	0.807693	0.35	0.194	0.557491
Rab3ip	2.1924e-05	0.893085	0.304	0.156	0.5652
Kmt2c	2.22351e-05	-0.730947	0.3	0.474	0.573221
Baiap2	2.23926e-05	0.72579	0.438	0.27	0.57728
Mfsd10	2.27992e-05	0.957215	0.295	0.151	0.587763
Crot	2.2874e-05	-1.0164	0.152	0.305	0.589692
Ss18l2	2.4102e-05	-1.2713	0.12	0.263	0.621351
Snrpa1	2.4333e-05	1.1661	0.24	0.112	0.627304
Rhou	2.43542e-05	-0.617687	0.456	0.613	0.627852
Rpl9-ps6	2.43942e-05	-2.16581	0.018	0.117	0.628882
Id1	2.49311e-05	0.929611	0.194	0.077	0.642723
Ppp2r5a	2.49653e-05	-0.705175	0.263	0.442	0.643606
Sdc2	2.53989e-05	-1.0651	0.134	0.283	0.654782
Iqgap2	2.56404e-05	-0.716125	0.207	0.375	0.66101
Atp6v0e	2.57282e-05	0.53194	0.687	0.556	0.663274
Lmnb1	2.58663e-05	0.850857	0.364	0.211	0.666832
Rcc2	2.59651e-05	0.697534	0.47	0.308	0.669382
Edf1	2.61756e-05	-0.563901	0.576	0.707	0.674806
Mpp2	2.65866e-05	-1.85108	0.041	0.154	0.685401
Ltb	2.6696e-05	0.579424	0.396	0.228	0.688224
Gpm6b	2.71028e-05	-0.764027	0.3	0.467	0.698709
Elf3	2.72958e-05	0.861607	0.442	0.293	0.703686
Ppp1ca	2.75017e-05	0.49999	0.714	0.625	0.708994
Ncoa1	2.75373e-05	-1.05687	0.161	0.315	0.709911
Sytl5	2.77412e-05	-0.787637	0.235	0.407	0.715169
Plod2	2.77673e-05	1.56294	0.147	0.05	0.71584
Bace2	2.78192e-05	2.47805	0.083	0.015	0.717179
Cct5	2.79431e-05	0.599888	0.539	0.37	0.720373
Sdf2l1	2.85611e-05	1.53945	0.147	0.05	0.736306
2310001H17Rik	2.85696e-05	-2.07654	0.014	0.107	0.736523
Tspan8	2.86025e-05	0.56528	0.263	0.122	0.737373
Klk1	2.87839e-05	-1.93832	0.06	0.181	0.742049
Btg1	2.92371e-05	0.493709	0.751	0.615	0.753731
Foxc1	2.95495e-05	-1.76227	0.041	0.154	0.761785
Aftph	2.96001e-05	-0.706599	0.235	0.409	0.76309
Syngr1	3.00031e-05	-0.927945	0.198	0.355	0.77348
Elf2	3.0081e-05	-0.729846	0.369	0.529	0.775487
Ubtd2	3.05007e-05	-0.843881	0.203	0.367	0.786309
4930581F22Rik	3.06207e-05	-1.44677	0.065	0.189	0.7894
Xiap	3.07621e-05	-0.787847	0.267	0.432	0.793048
Nfib	3.08085e-05	-0.240634	0.963	0.968	0.794243
Smim22	3.10309e-05	-0.624133	0.438	0.591	0.799976
Lysmd3	3.18875e-05	-0.877433	0.281	0.437	0.822059
Il4ra	3.21462e-05	1.52112	0.143	0.047	0.828729
Kcnn4	3.22279e-05	0.601622	0.521	0.35	0.830835
Cttnbp2	3.23094e-05	-1.26446	0.111	0.248	0.832937
Nip7	3.24442e-05	1.10608	0.226	0.102	0.836412
C4b	3.30018e-05	-0.863246	0.267	0.429	0.850786
Hdac4	3.30435e-05	-1.08781	0.157	0.303	0.851863
Atp8a2	3.31772e-05	-2.10692	0.037	0.144	0.855309
Ctsd	3.35538e-05	0.519467	0.585	0.414	0.865018
Mvd	3.384e-05	2.79998	0.065	0.007	0.872395
Zbtb43	3.39771e-05	1.36515	0.184	0.074	0.875931
Fhit	3.40414e-05	-0.647209	0.41	0.578	0.877588
Adgrg1	3.42928e-05	0.857016	0.341	0.191	0.884069
Cfap298	3.43434e-05	0.665133	0.452	0.285	0.885374
Pls3	3.52294e-05	0.869039	0.378	0.233	0.908214
Rps15a	3.54359e-05	0.179845	0.982	0.995	0.913537
Ppp1r18	3.55317e-05	2.21501	0.065	0.007	0.916007
Cxcl1	3.57754e-05	1.02421	0.585	0.462	0.922291
Ywhae	3.58735e-05	0.26887	0.922	0.861	0.924819
Cst3	3.59695e-05	-0.427332	0.618	0.73	0.927294
Pld1	3.63191e-05	-0.364138	0.618	0.754	0.936306
Csnk2b	3.65175e-05	0.589893	0.502	0.323	0.941422
Uchl3	3.67319e-05	0.78617	0.373	0.218	0.946948
Lama5	3.71472e-05	0.744221	0.493	0.34	0.957655
Slit2	3.72747e-05	2.21501	0.092	0.02	0.960941
Cycs	3.76856e-05	0.729199	0.475	0.315	0.971534
Arhgef28	3.77344e-05	1.1596	0.281	0.151	0.972792
Dpp4	3.77365e-05	-1.07995	0.101	0.238	0.972848
Tbc1d32	3.79038e-05	-1.35084	0.078	0.206	0.977161
Kif23	3.82707e-05	1.38407	0.138	0.045	0.986618
Gclc	3.84344e-05	-1.08044	0.166	0.318	0.990838
Lsm7	3.84908e-05	0.70044	0.387	0.226	0.992294
Sctr	3.97648e-05	1.00114	0.346	0.203	1
Acot7	4.02658e-05	1.22429	0.171	0.065	1
Ap1m2	4.05644e-05	1.16157	0.226	0.104	1
Gnb1	4.07754e-05	0.318072	0.88	0.797	1
Tle6	4.11619e-05	-3.27684	0.005	0.084	1
Sybu	4.16449e-05	-3.2362	0.005	0.084	1
Morf4l2	4.17243e-05	0.427649	0.742	0.568	1
Lepr	4.27526e-05	1.40766	0.157	0.057	1
Rpl41	4.33446e-05	0.20841	0.977	0.995	1
Wnt4	4.36589e-05	-0.886381	0.341	0.491	1
Ifitm2	4.38079e-05	0.3687	0.843	0.774	1
Mrpl34	4.38223e-05	0.875597	0.327	0.179	1
Phc2	4.46627e-05	0.681581	0.442	0.285	1
Mpped2	4.4751e-05	-1.12072	0.106	0.243	1
Vkorc1	4.47685e-05	-1.01381	0.143	0.29	1
Eva1a	4.47822e-05	1.18854	0.221	0.102	1
Tnrc6c	4.50536e-05	-0.885701	0.198	0.357	1
Isg20	4.5645e-05	-1.44795	0.055	0.171	1
Paics	4.63713e-05	0.437241	0.654	0.486	1
Pnp	4.64324e-05	0.772791	0.438	0.283	1
Cisd1	4.68303e-05	-0.953206	0.194	0.347	1
Lnx1	4.69923e-05	-0.73789	0.249	0.414	1
Fau	4.76291e-05	-0.266787	0.972	0.993	1
Rps6ka3	4.76594e-05	-0.800544	0.313	0.476	1
Gna14	4.76714e-05	-0.81857	0.253	0.409	1
Acadm	4.80263e-05	-0.8466	0.221	0.38	1
Gprin3	4.80417e-05	-1.47615	0.074	0.196	1
Msra	4.81308e-05	-1.23816	0.078	0.206	1
Fbxo31	4.81326e-05	-1.98956	0.032	0.134	1
Reg3b	4.81668e-05	-0.217999	0.558	0.732	1
Jmy	4.86451e-05	-1.05801	0.12	0.261	1
Ndufa12	4.90319e-05	0.481107	0.498	0.305	1
Tgoln1	4.95451e-05	-0.739183	0.336	0.489	1
Rps9	5.08518e-05	-0.244326	0.977	0.998	1
Dhrs3	5.09902e-05	-1.17466	0.111	0.246	1
Mpp7	5.17056e-05	-0.921612	0.212	0.367	1
B4galt6	5.21228e-05	-0.395541	0.779	0.831	1
Arid1b	5.22788e-05	-0.510079	0.581	0.7	1
Slc25a51	5.26877e-05	-0.870475	0.184	0.337	1
Atp11c	5.27496e-05	-1.38192	0.106	0.236	1
Slc2a2	5.28067e-05	-4.2362	0	0.072	1
2610037D02Rik	5.30413e-05	-1.01945	0.129	0.273	1
Dnaja2	5.34957e-05	0.562744	0.618	0.469	1
Sorbs3	5.40563e-05	-2.80735	0.009	0.092	1
Med31	5.44007e-05	0.672584	0.452	0.293	1
Cdca8	5.49133e-05	1.4236	0.147	0.052	1
Ndufb5	5.5221e-05	-0.600969	0.539	0.65	1
Prrg4	5.55829e-05	1.35252	0.147	0.052	1
Klhl13	5.56091e-05	-2.30855	0.018	0.109	1
Mctp2	5.59935e-05	1.67069	0.138	0.047	1
Card19	5.64467e-05	1.05063	0.24	0.117	1
Fign	5.69789e-05	-1.11748	0.143	0.283	1
Fam110b	5.7713e-05	-1.85694	0.046	0.154	1
Atn1	5.83051e-05	-1.08182	0.124	0.263	1
Trip11	6.0247e-05	-0.75575	0.323	0.474	1
Rpl10	6.04288e-05	-0.235251	0.977	0.993	1
Sh3bgrl	6.07531e-05	-0.716646	0.286	0.444	1
Immt	6.15729e-05	0.726435	0.415	0.261	1
Cpd	6.26028e-05	-0.770949	0.295	0.447	1
Hspa1b	6.32335e-05	1.61555	0.134	0.045	1
Rnf19b	6.33453e-05	1.04712	0.272	0.144	1
Hint2	6.36847e-05	-0.73252	0.29	0.447	1
Rps6kb1	6.4617e-05	-0.93699	0.134	0.273	1
Zfp182	6.49595e-05	-2.56635	0.014	0.099	1
Mafk	6.51087e-05	-0.807355	0.304	0.454	1
Plpp2	6.62801e-05	0.623898	0.475	0.315	1
Pigyl	6.6421e-05	-0.774771	0.263	0.417	1
Cdk2ap2	6.64783e-05	0.694181	0.438	0.278	1
Ngef	6.65493e-05	-0.984925	0.143	0.288	1
Tbca	6.66424e-05	0.346755	0.848	0.744	1
Gamt	6.667e-05	-1.86773	0.037	0.139	1
Snx18	6.66711e-05	-1.98956	0.028	0.124	1
Lrg1	6.67099e-05	0.562544	0.493	0.333	1
Zfp516	6.72904e-05	-1.15754	0.078	0.201	1
Noxo1	6.82223e-05	2.25565	0.078	0.015	1
Dclre1a	7.17092e-05	-1.5963	0.055	0.166	1
Tmed6	7.19751e-05	-4.01381	0	0.069	1
Glt28d2	7.20265e-05	-1.73918	0.037	0.139	1
Spcs2	7.27212e-05	0.40466	0.7	0.531	1
Dmxl1	7.37634e-05	-0.596881	0.221	0.382	1
Sat1	7.42653e-05	0.419521	0.793	0.682	1
Cracdl	7.4832e-05	-2.30855	0.018	0.107	1
Ndfip2	7.56326e-05	-0.642466	0.387	0.536	1
Lpcat2	7.6414e-05	1.84418	0.115	0.035	1
Unc5cl	7.64317e-05	-1.1178	0.134	0.27	1
Plk2	7.6499e-05	-0.883591	0.401	0.533	1
Arf6	7.75757e-05	0.614784	0.53	0.37	1
Itgb8	7.89298e-05	-0.889324	0.184	0.333	1
Arpp19	7.90245e-05	0.437783	0.636	0.459	1
Kdm1a	7.91988e-05	0.667525	0.493	0.34	1
Cxadr	8.03714e-05	-0.329308	0.926	0.908	1
Stip1	8.11826e-05	0.737807	0.369	0.221	1
Mmp15	8.16578e-05	-0.877974	0.194	0.34	1
Hs6st1	8.16626e-05	0.909204	0.341	0.206	1
Thoc2l	8.17992e-05	-0.616916	0.304	0.464	1
Sertad2	8.20661e-05	-0.941492	0.207	0.357	1
Opa3	8.2156e-05	-1.42884	0.074	0.191	1
Insr	8.25928e-05	-0.732067	0.235	0.392	1
Zfp90	8.32363e-05	2.04509	0.088	0.02	1
Pabpc1	8.35586e-05	0.310578	0.885	0.799	1
Psmd6	8.4043e-05	0.782053	0.382	0.231	1
Anxa13	8.42822e-05	-0.918843	0.171	0.315	1
Efna5	8.69071e-05	0.550448	0.668	0.538	1
Fam172a	8.72039e-05	-0.614572	0.392	0.541	1
Klf3	8.75371e-05	-0.596816	0.452	0.591	1
Ect2	8.7604e-05	1.37308	0.171	0.069	1
Ddx5	8.77109e-05	0.202709	0.995	0.965	1
Arid4a	8.82667e-05	-0.941856	0.147	0.288	1
Prkd1	8.86942e-05	-0.71835	0.309	0.459	1
Cdh2	8.95659e-05	1.75107	0.106	0.03	1
Fam81a	8.98015e-05	1.33669	0.152	0.057	1
Wac	9.06465e-05	-0.613376	0.419	0.568	1
Ccnd3	9.12344e-05	-0.720447	0.147	0.295	1
Clasp2	9.26874e-05	-0.783508	0.24	0.395	1
Rab11fip5	9.27236e-05	1.77761	0.101	0.027	1
Psmc6	9.33361e-05	0.483101	0.576	0.404	1
Itgb4	9.36175e-05	0.745331	0.401	0.256	1
Casp3	9.40421e-05	0.909959	0.327	0.194	1
Fblim1	9.55326e-05	0.820935	0.323	0.184	1
Arcn1	9.58839e-05	-0.807355	0.276	0.422	1
Ell2	9.59358e-05	-0.843881	0.226	0.377	1
Ripk1	9.62389e-05	-1.17466	0.097	0.223	1
Pim3	9.92184e-05	-0.843881	0.336	0.467	1
Fzd5	0.000100233	-1.515	0.055	0.164	1
Meaf6	0.000101544	1	0.249	0.127	1
Impdh2	0.0001022	0.766173	0.359	0.216	1
Stap2	0.000102296	0.835752	0.318	0.181	1
Fbxl5	0.000104753	0.777608	0.373	0.228	1
Smarcc2	0.000105553	-0.750771	0.189	0.335	1
Plet1	0.000106348	0.794904	0.415	0.268	1
Pid1	0.00010654	4.79998	0.037	0	1
Ranbp2	0.000108577	-0.584237	0.336	0.514	1
Cdc37	0.000109094	0.513892	0.594	0.447	1
Ptgs2	0.000110226	2.83168	0.065	0.01	1
Mien1	0.000110244	-0.784987	0.258	0.407	1
Tm9sf3	0.000111123	-0.327709	0.885	0.901	1
Anxa5	0.000111156	0.418779	0.912	0.935	1
Prpf19	0.000111294	0.508941	0.488	0.325	1
Atp5h	0.000111912	-0.393888	0.742	0.819	1
Rbms1	0.000112526	0.425609	0.871	0.777	1
Cd164	0.00011277	-0.598768	0.502	0.623	1
Nrp2	0.000113031	2.57116	0.065	0.01	1
Nfil3	0.000113777	-1.08346	0.134	0.266	1
Acadl	0.000114042	0.478047	0.673	0.541	1
Ikzf4	0.000114591	-1.53987	0.06	0.169	1
Meis3	0.000114755	2.47805	0.065	0.01	1
Mab21l3	0.000115011	2.55605	0.065	0.01	1
Ccdc171	0.000116467	-1.10692	0.101	0.228	1
Hapstr1	0.000116642	-0.768635	0.244	0.395	1
Bicral	0.000116844	-0.920903	0.111	0.243	1
Kdm7a	0.000116892	-1.00922	0.171	0.31	1
Alkbh2	0.000117618	-1.94342	0.028	0.119	1
Pcca	0.000118542	-1.18784	0.106	0.231	1
Ammecr1l	0.000118626	-1.01106	0.138	0.273	1
Tpd52	0.000119335	0.439719	0.664	0.521	1
Rgs16	0.000119954	2.21501	0.065	0.01	1
D130040H23Rik	0.000120621	-2.46447	0.014	0.094	1
Map1lc3a	0.000121714	-0.606326	0.438	0.576	1
Rb1	0.00012199	-1.77677	0.037	0.134	1
Mrpl48	0.000124459	-0.995494	0.157	0.293	1
Kank1	0.000125558	-0.887134	0.203	0.345	1
Mia2	0.000125691	-0.626289	0.364	0.506	1
Ppib	0.000127628	0.258013	0.945	0.881	1
Pnliprp2	0.000128805	-2.76227	0.018	0.102	1
Mex3a	0.000128895	1.34375	0.171	0.072	1
2810403D21Rik	0.000131037	-1.57822	0.041	0.141	1
Ube2h	0.000131838	-0.494246	0.406	0.571	1
Crebrf	0.000132687	-1.09242	0.092	0.213	1
Adora1	0.000133824	-1.35484	0.069	0.181	1
Rassf1	0.000134761	-0.667383	0.373	0.524	1
Nsmce1	0.000136479	0.588828	0.456	0.303	1
Atrnl1	0.000136946	0.698069	0.456	0.305	1
Akap13	0.000140346	0.48731	0.903	0.814	1
Col9a3	0.000140764	-1.27684	0.078	0.194	1
Abca6	0.000141386	-3.56635	0.005	0.074	1
Kctd5	0.000141459	1.36257	0.152	0.06	1
Itpr1	0.000142705	-0.947607	0.217	0.355	1
Pip4p2	0.00014312	0.987722	0.249	0.129	1
Sqle	0.000144259	1.32918	0.18	0.079	1
Nf1	0.00014673	-0.482319	0.465	0.618	1
Uhrf1	0.000146759	1.00202	0.198	0.089	1
Gm56730	0.000147503	0.893085	0.281	0.154	1
Ctse	0.000149983	2.72959	0.074	0.015	1
Commd1	0.000150759	-0.723587	0.253	0.402	1
Ralgds	0.000152887	0.972519	0.24	0.122	1
Ppp1r10	0.000152984	-0.706377	0.382	0.519	1
Nr1h4	0.000154475	-1.97199	0.028	0.117	1
Akirin2	0.000154772	0.698582	0.396	0.251	1
Lin52	0.000155205	-1.38985	0.055	0.161	1
Spry1	0.000155575	-0.926834	0.203	0.34	1
Rab31	0.000156531	1.59935	0.12	0.04	1
Ctnna2	0.000156554	1.05287	0.286	0.156	1
Dhcr24	0.000157186	1.56051	0.12	0.04	1
Fbxo6	0.000158015	1.37851	0.147	0.057	1
Pspc1	0.000161516	-1.07995	0.111	0.236	1
4933406I18Rik	0.000161695	-2.49923	0.014	0.092	1
Zmym5	0.000161768	-1.08092	0.115	0.241	1
Psma1	0.000164199	0.403569	0.604	0.427	1
Relb	0.000165634	0.395585	0.705	0.556	1
Inhbb	0.000168159	1.32193	0.147	0.057	1
Snhg7	0.000168527	1.03059	0.189	0.084	1
Jade1	0.000169087	-0.843881	0.23	0.367	1
Rpl31	0.000169694	-0.446926	0.71	0.784	1
Mylk	0.000170761	2.53051	0.078	0.017	1
Cyp2j6	0.000172131	-1.26072	0.088	0.203	1
Usp16	0.000172262	-1.09627	0.143	0.27	1
Slc15a2	0.000172518	-1.0398	0.134	0.263	1
Mapk14	0.000172936	0.9893	0.304	0.179	1
Prkab2	0.000173835	-1.60942	0.051	0.151	1
Nexmif	0.000175358	-2.45741	0.018	0.099	1
Timp3	0.000175961	-0.8058	0.636	0.692	1
Gtf2i	0.000178146	-0.617605	0.378	0.519	1
Hook3	0.000178195	-0.610414	0.332	0.481	1
Stx6	0.00017897	0.893085	0.267	0.144	1
Ahnak	0.000179693	0.36406	0.493	0.318	1
Dpm3	0.000179892	-0.989558	0.12	0.246	1
Immp2l	0.00018057	-0.734522	0.313	0.454	1
Hdac8	0.000181416	-0.918306	0.194	0.335	1
Ins2	0.000183043	-3.91427	0	0.062	1
Vars	0.000184292	0.912984	0.286	0.161	1
Slc5a1	0.000185643	-0.582649	0.35	0.496	1
Psmb4	0.000186305	0.401549	0.7	0.536	1
Prom1	0.000187102	-0.525628	0.627	0.69	1
1110019D14Rik	0.000187614	-2.27684	0.023	0.107	1
Tasor	0.000187975	-0.7173	0.295	0.439	1
Isyna1	0.000188453	1.00202	0.24	0.124	1
Ssbp4	0.000189655	0.771094	0.295	0.164	1
Ttc9	0.000191293	1.89308	0.092	0.025	1
Rbbp8	0.000191325	-0.778963	0.323	0.452	1
Nr3c2	0.000191894	-1.59234	0.06	0.164	1
Dync2h1	0.000192965	-0.764027	0.203	0.347	1
Rsrp1	0.000194607	-0.420576	0.336	0.506	1
Cdca7l	0.000195259	1.41392	0.138	0.052	1
Mgll	0.000195277	-3.15131	0.005	0.072	1
Selenop	0.000196535	-0.5965	0.373	0.519	1
Rp9	0.000198053	-0.505866	0.484	0.615	1
Pura	0.000198835	-0.543014	0.47	0.593	1
Bcl2l13	0.000198907	-1.46949	0.06	0.164	1
Bckdhb	0.000200622	-1.25131	0.083	0.196	1
Gask1a	0.000202053	-2.01381	0.023	0.107	1
Gm35533	0.000202177	2.13012	0.092	0.025	1
Macrod1	0.000202801	-1.44931	0.06	0.164	1
Pxdn	0.000203675	1.24101	0.175	0.077	1
Gng12	0.000204543	0.356144	0.756	0.586	1
Ezr	0.000204782	0.352516	0.806	0.692	1
Selenok	0.000206403	0.321338	0.848	0.752	1
Acta2	0.000206645	4.38494	0.055	0.007	1
Akt1	0.000209972	0.782053	0.318	0.186	1
Sde2	0.000209998	-0.934734	0.171	0.303	1
Gng11	0.000210994	-1.49923	0.046	0.144	1
Rnasek	0.000211887	-0.760049	0.253	0.392	1
Mtor	0.0002124	-1.80735	0.032	0.122	1
Sox4	0.000213106	0.43789	0.802	0.715	1
Tmem39a	0.000217219	-1.38985	0.06	0.164	1
Noa1	0.000217541	2.70044	0.055	0.007	1
Ccdc82	0.000221541	-1.80735	0.028	0.114	1
2010310C07Rik	0.000221708	-2.39232	0.014	0.089	1
Mrps28	0.000222186	-0.813623	0.23	0.37	1
Tnrc18	0.000225499	-0.714598	0.258	0.404	1
Inpp5a	0.000226563	-1.14644	0.111	0.231	1
Dnah7b	0.000230774	-0.894186	0.111	0.233	1
Id2	0.000232191	-0.504508	0.571	0.658	1
Lsm3	0.000232657	0.893085	0.253	0.134	1
Zbtb10	0.000232858	-0.930037	0.161	0.293	1
Mtmr3	0.000236081	-0.721625	0.175	0.315	1
Rpl21	0.000236381	-0.248909	0.977	0.993	1
Zfp950	0.000237341	-1.06111	0.092	0.208	1
Palld	0.000239195	-0.580663	0.839	0.829	1
Eeig1	0.00024381	-0.966317	0.152	0.28	1
Gas8	0.000244709	1.17849	0.171	0.074	1
Arhgef40	0.000246732	1.40766	0.129	0.047	1
Pgap2	0.000247661	-1.05033	0.106	0.226	1
Tmem238	0.000249051	0.45108	0.599	0.444	1
Gpt	0.000251235	-2.69188	0.009	0.079	1
Rab34	0.000251716	0.781192	0.276	0.151	1
Taf10	0.000251731	0.459366	0.654	0.531	1
Mier3	0.000253288	-1.26838	0.083	0.194	1
Arhgef26	0.000255387	-1	0.143	0.27	1
Rab12	0.000255794	0.579927	0.419	0.27	1
Mettl26	0.000258885	-0.520166	0.401	0.541	1
Carhsp1	0.000258955	0.574555	0.378	0.233	1
Rab11fip1	0.000260708	0.72316	0.341	0.206	1
Mtx2	0.000262981	0.70044	0.336	0.201	1
Cyp39a1	0.000263829	-1.24442	0.083	0.194	1
Hsdl2	0.000263869	-1.53013	0.046	0.141	1
Serpini2	0.000265171	-3.27684	0.005	0.069	1
Psd3	0.000267486	-0.638562	0.479	0.593	1
Ube2j2	0.000268625	0.598902	0.369	0.226	1
Lekr1	0.000268865	-2.01381	0.023	0.104	1
Gm26549	0.000268917	-1.84388	0.037	0.127	1
Amotl2	0.000269019	-0.719099	0.258	0.4	1
Hexim1	0.000271418	-0.985609	0.134	0.258	1
Mat2a	0.000272037	-0.482159	0.576	0.692	1
Nras	0.00027264	0.684498	0.369	0.231	1
Zdhhc18	0.000273255	1.50077	0.124	0.045	1
Fam20c	0.000278985	-1.02445	0.115	0.236	1
Ids	0.000279554	-1.80735	0.032	0.119	1
Lpin1	0.000279639	-1.91427	0.028	0.112	1
Pdss2	0.000280355	-0.642125	0.203	0.35	1
Ets2	0.000280906	-0.441782	0.677	0.732	1
Cdh1	0.00028487	-0.272724	0.949	0.968	1
Cav2	0.000285127	-1.15321	0.092	0.206	1
Gas6	0.000285266	-0.455001	0.751	0.794	1
Sim1	0.000286488	-1.16832	0.101	0.216	1
Gbe1	0.000287045	-1.31203	0.069	0.174	1
ENSMUSG00000095041	0.00028779	-1.02203	0.147	0.273	1
Cct6a	0.000288143	0.438321	0.659	0.548	1
Fam216a	0.000289162	0.954485	0.212	0.104	1
Rps26	0.000290331	0.318776	0.949	0.896	1
Lratd1	0.000292514	4.06301	0.032	0	1
Hycc1	0.000292568	3.89308	0.032	0	1
Eif4ebp2	0.000292746	-0.929272	0.18	0.308	1
Marchf6	0.000293159	-0.868304	0.166	0.298	1
Kcnk1	0.000295694	-0.552226	0.47	0.591	1
Camk2d	0.000296214	-0.638528	0.336	0.471	1
Mpzl1	0.000296386	0.660722	0.419	0.283	1
Flot1	0.000299565	0.821826	0.323	0.196	1
Tbc1d9	0.000299896	1.49716	0.138	0.055	1
Bmyc	0.000301067	-0.86109	0.304	0.429	1
Hyal2	0.000302379	0.86755	0.253	0.136	1
1700088E04Rik	0.000306451	-2.27684	0.014	0.087	1
Oaz2	0.000308919	-0.957339	0.138	0.263	1
Fas	0.000310707	-1.49923	0.069	0.171	1
Exoc6	0.000313472	-0.803523	0.235	0.367	1
Uqcr10	0.000314004	-0.591115	0.341	0.484	1
Iffo2	0.000314086	0.464241	0.714	0.603	1
Vdac3	0.000314281	0.344648	0.645	0.469	1
Dmbt1	0.00032277	-1.58496	0.097	0.211	1
Elmo1	0.000323227	-0.946451	0.138	0.261	1
Tns3	0.000325599	0.474772	0.654	0.524	1
Pnrc1	0.000325926	0.402204	0.857	0.839	1
Herc4	0.000326866	-0.612509	0.415	0.553	1
Dyrk1a	0.000327077	-0.465996	0.313	0.464	1
Cldn3	0.00032933	0.267568	0.959	0.965	1
Mapk8	0.000329891	-1.32323	0.074	0.179	1
Tpp2	0.000330862	-0.577707	0.346	0.494	1
Eif3a	0.000333277	0.357518	0.811	0.69	1
Peli1	0.000334015	-0.91427	0.184	0.315	1
Kcnq1ot1	0.000334106	-0.60224	0.267	0.407	1
2310039H08Rik	0.000336903	-0.810522	0.134	0.261	1
Muc20	0.000339082	1.53694	0.111	0.037	1
Acot13	0.000339814	-1.24442	0.083	0.191	1
Gpbp1	0.000340421	-0.660308	0.309	0.447	1
Rbm15b	0.000343997	1.21501	0.171	0.077	1
Rgs3	0.000344408	1.19265	0.143	0.057	1
Trim24	0.000346219	-0.843881	0.226	0.355	1
Ppp2r3a	0.000347847	-0.679651	0.318	0.452	1
Gorasp2	0.000347864	-0.838426	0.226	0.357	1
Nr4a3	0.000348929	-2.10692	0.018	0.094	1
Cep63	0.000354907	-1.36067	0.051	0.146	1
Dtna	0.000355226	-0.930037	0.097	0.213	1
Tmed10	0.00035605	0.280108	0.825	0.72	1
Cabcoco1	0.000360487	-1.98138	0.023	0.102	1
Kdelr2	0.000364306	0.536599	0.512	0.362	1
Dcps	0.000365999	0.696048	0.346	0.213	1
Gstm2	0.000369381	-1.88452	0.028	0.109	1
Mtcl1	0.000369536	-0.736666	0.29	0.422	1
Ube2c	0.000369663	1.86313	0.124	0.047	1
Ly6a	0.000369959	0.550979	0.198	0.094	1
Pgpep1	0.000373008	1.1099	0.184	0.087	1
Psma6	0.000377219	0.499264	0.53	0.387	1
Ddrgk1	0.000379931	-1.0202	0.129	0.248	1
Paxx	0.000384868	-1.25131	0.078	0.184	1
Rpl19	0.000386862	-0.232025	0.982	0.993	1
Tuba1b	0.000390028	0.929611	0.41	0.295	1
Ier3	0.000391289	0.411452	0.889	0.906	1
Nectin3	0.000392858	-0.786515	0.244	0.38	1
Cdh17	0.000392923	3.00856	0.046	0.005	1
Sema3d	0.000393967	-0.981384	0.078	0.186	1
Plekhb1	0.000395095	-1.08964	0.092	0.203	1
Mcm3	0.000398359	1.03993	0.217	0.112	1
Msantd3	0.000399173	1.43365	0.129	0.05	1
Mon2	0.00039978	-0.789175	0.171	0.303	1
Nop53	0.000400853	-0.840522	0.171	0.298	1
Slc7a5	0.000401157	1.65208	0.097	0.03	1
Dut	0.000401514	0.739839	0.364	0.238	1
Tmem30a	0.000402785	-0.856937	0.184	0.313	1
Erbin	0.000403239	-0.498524	0.622	0.712	1
Abr	0.000407144	-0.76626	0.253	0.39	1
Pola1	0.00040921	-0.663309	0.267	0.414	1
Shc1	0.000409903	-1.09115	0.101	0.213	1
Banf1	0.000410731	0.503138	0.516	0.377	1
Arhgap44	0.000410966	-0.708088	0.24	0.375	1
Pcyox1	0.000414531	-1.47615	0.051	0.144	1
Sucla2	0.000417108	-0.897462	0.166	0.29	1
Arhgdia	0.000418132	0.742525	0.387	0.253	1
Eef1e1	0.000421465	0.924112	0.212	0.107	1
Srsf3	0.000424114	0.304913	0.894	0.839	1
Birc5	0.000424685	1.49716	0.143	0.06	1
Ak3	0.000425387	-0.883019	0.166	0.29	1
Ptrh2	0.000429188	1.35875	0.129	0.05	1
Nfia	0.000429674	-0.289907	0.82	0.864	1
Foxn3	0.000431716	0.530515	0.47	0.33	1
Cpne2	0.000435237	1.47805	0.124	0.047	1
Rps27l	0.000436372	0.320623	0.857	0.834	1
Smyd3	0.000436901	-0.704478	0.263	0.404	1
Pitpna	0.000443738	0.515927	0.571	0.427	1
Psma3	0.000444477	0.284896	0.783	0.69	1
Cpeb4	0.000447405	-0.660514	0.23	0.372	1
Eeig2	0.000448218	1.12755	0.221	0.117	1
Nsun2	0.000449952	0.962347	0.258	0.146	1
Sra1	0.000455643	-0.701096	0.212	0.345	1
Zfp521	0.000458403	1.67069	0.12	0.045	1
Prkcz	0.000460338	1.23704	0.147	0.062	1
Map2k6	0.000460423	-1.10692	0.078	0.184	1
Rapsn	0.000464835	-3.63048	0	0.055	1
Ensa	0.000466593	-0.951941	0.106	0.221	1
Nadk	0.000468569	0.823544	0.318	0.196	1
Trp53inp2	0.000471187	-1.71835	0.037	0.122	1
Pdzk1ip1	0.000473716	0.48833	0.535	0.409	1
Bloc1s1	0.000477431	-1.69188	0.037	0.122	1
Letm2	0.000479527	-1.53987	0.041	0.129	1
Tomm22	0.000482613	0.482997	0.544	0.402	1
Golim4	0.000483299	-0.668419	0.23	0.367	1
Exosc8	0.000483505	1.13925	0.198	0.099	1
Bzw1	0.000484259	0.431432	0.696	0.6	1
Dnajc1	0.000487023	-0.432195	0.539	0.658	1
Nhp2	0.000487029	0.727075	0.332	0.206	1
Ank3	0.000490313	-0.301175	0.894	0.908	1
Ythdf3	0.000491209	-0.512908	0.373	0.509	1
Calm2	0.000493231	0.326531	0.94	0.943	1
Fem1c	0.000499569	-1.10692	0.083	0.189	1
Sult1a1	0.000503474	-1.85415	0.023	0.099	1
Carmil1	0.000505841	-0.385365	0.687	0.764	1
Tenm1	0.000506754	0.498806	0.396	0.258	1
Srgap3	0.000507001	-1.58804	0.051	0.141	1
Dync2i1	0.000510226	1.05536	0.198	0.099	1
Mlf1	0.000515608	1.23704	0.143	0.06	1
Gmds	0.00051615	0.670692	0.507	0.397	1
Prxl2c	0.000519236	-0.691878	0.29	0.424	1
Pmp22	0.000522735	-2.60942	0.005	0.065	1
Gm14636	0.000524131	-1.28277	0.097	0.203	1
Grb14	0.000528506	-0.874742	0.147	0.27	1
Smim10l1	0.000534399	-0.805088	0.207	0.335	1
Pcbp1	0.000534899	0.327751	0.788	0.732	1
Ptp4a2	0.00054118	0.250512	0.853	0.722	1
Braf	0.000541408	-0.670345	0.364	0.486	1
Commd2	0.000541888	0.608108	0.373	0.238	1
Fbxo3	0.000541975	-0.97728	0.138	0.256	1
Tmem64	0.000542776	-0.941492	0.124	0.241	1
Clcn3	0.000543482	-0.357783	0.415	0.573	1
Tpk1	0.000547725	-0.638297	0.235	0.375	1
Ppp1r9a	0.000555198	-0.487737	0.484	0.603	1
Ocel1	0.000558653	-2.19438	0.014	0.082	1
Spink4	0.000564068	-2.97481	0.014	0.082	1
Dock9	0.000565853	-0.787035	0.18	0.305	1
Slc25a13	0.000566496	-0.700595	0.235	0.367	1
Tusc3	0.000566898	0.435502	0.544	0.39	1
Arid1a	0.000569164	-0.422777	0.525	0.638	1
Ift57	0.000574278	0.585417	0.452	0.325	1
Apex1	0.00057909	0.812914	0.29	0.174	1
Itsn2	0.00058773	0.760635	0.355	0.231	1
Eif3i	0.000589762	0.419154	0.691	0.533	1
Vezt	0.000591071	0.810623	0.318	0.199	1
Sod1	0.000598101	-0.763431	0.244	0.372	1
Fancc	0.000602765	-1.03291	0.101	0.211	1
Arl8a	0.000604967	0.850016	0.272	0.159	1
9930021J03Rik	0.000605167	-0.629336	0.194	0.328	1
Cdo1	0.000611321	-1.06627	0.12	0.231	1
Shb	0.000619417	-0.513098	0.521	0.62	1
Ube3a	0.000620277	-0.494576	0.507	0.62	1
Stag1	0.000623192	-0.291038	0.539	0.682	1
Ddx17	0.000630374	-0.440653	0.521	0.645	1
H3c6	0.000632297	-3.75077	0	0.052	1
Zfp979	0.000633597	-2.47615	0.009	0.072	1
Elp4	0.000634596	-0.802909	0.189	0.318	1
Atrx	0.000638751	-0.368583	0.608	0.695	1
Nktr	0.000641999	-0.443022	0.535	0.65	1
Prdm2	0.000645615	-0.760919	0.12	0.236	1
Pwwp3a	0.000650784	1.27641	0.134	0.055	1
Map3k12	0.000653364	-1.75077	0.032	0.112	1
Dlc1	0.000654924	-0.737392	0.212	0.337	1
Cox6a1	0.000661667	-0.548232	0.415	0.536	1
Igip	0.000664036	-1.84388	0.023	0.097	1
AI506816	0.000665706	0.924112	0.207	0.107	1
Pakap	0.000667295	-3.15131	0.005	0.062	1
Krtcap3	0.000671289	0.492122	0.433	0.285	1
Mapre1	0.000672369	-0.499233	0.484	0.598	1
Pals1	0.000679176	-0.843881	0.29	0.409	1
Zbtb4	0.000679788	-0.939805	0.143	0.258	1
Prdx3	0.000680671	0.719055	0.323	0.201	1
Klf4	0.00068234	0.775901	0.387	0.261	1
Abhd2	0.000689492	0.509109	0.567	0.444	1
Rpl10-ps3	0.000696538	-1.11974	0.12	0.228	1
Epha7	0.000699508	-0.91427	0.088	0.194	1
Pycard	0.00070289	-1.14254	0.078	0.179	1
Nop16	0.000718599	1.00556	0.18	0.087	1
Mthfs	0.00071898	-0.964896	0.092	0.199	1
Piezo2	0.000719272	1.68955	0.101	0.035	1
Mia3	0.000725629	-0.807355	0.221	0.345	1
Fam193a	0.000726544	-0.634653	0.221	0.357	1
Usp9x	0.000727052	-0.352142	0.571	0.712	1
Sf1	0.00072994	-0.516124	0.364	0.501	1
Ier5l	0.000737412	1.26082	0.157	0.072	1
Sec14l1	0.000737613	0.94858	0.212	0.112	1
Gprasp1	0.000741515	-0.957772	0.115	0.226	1
Timm23	0.000748164	0.48383	0.488	0.345	1
Nck1	0.000749413	0.73262	0.281	0.164	1
Wnk1	0.000751507	-0.455719	0.392	0.529	1
Tmed9	0.000754852	0.312169	0.77	0.66	1
Hadhb	0.000764294	-0.968209	0.134	0.246	1
Smim3	0.000778083	1.54516	0.097	0.032	1
Adgrg6	0.00078339	-0.596881	0.244	0.385	1
Scn8a	0.000790658	2.11548	0.06	0.012	1
Gm42047	0.000802945	1.12915	0.184	0.092	1
Lcmt1	0.000803987	-1.56635	0.041	0.124	1
Olr1	0.000807436	4.21501	0.028	0	1
Stra6	0.000807479	3.70044	0.028	0	1
Tcf7	0.000807479	3.70044	0.028	0	1
Mcm6	0.000808168	0.795237	0.23	0.124	1
Phldb2	0.00080959	-0.338557	0.857	0.893	1
Acyp1	0.000810263	-1.2362	0.069	0.164	1
Mxd4	0.00081061	-0.91427	0.143	0.258	1
Ing3	0.000811392	-1.08964	0.083	0.184	1
Rpl13	0.000812248	-0.187449	0.995	0.998	1
Bltp2	0.000813171	0.63005	0.3	0.179	1
Spock3	0.000815383	-2.35484	0.018	0.087	1
Ints6l	0.000822546	-2.07654	0.023	0.094	1
Tank	0.000830404	-0.701659	0.171	0.293	1
Tmem120a	0.000831546	1.00556	0.175	0.084	1
Rab11a	0.00084171	0.404149	0.618	0.481	1
Ankrd17	0.000853294	-0.33383	0.562	0.67	1
Pgs1	0.000855177	1.1661	0.124	0.05	1
Slc25a10	0.00085549	-1.45741	0.041	0.124	1
D3Ertd751e	0.000858752	-2.42884	0.009	0.069	1
Dmd	0.000862009	-0.870215	0.134	0.248	1
Uri1	0.000862126	0.467076	0.507	0.365	1
Prox1os	0.000862734	-3.49923	0	0.05	1
Cdk13	0.000862802	-0.473973	0.401	0.533	1
Gm4876	0.000864834	-1.18092	0.083	0.181	1
Kti12	0.00086649	1.63005	0.088	0.027	1
Pimreg	0.000866845	2.04509	0.065	0.015	1
Rpl8	0.000867508	-0.246433	0.963	0.985	1
Frk	0.000869767	-0.802377	0.244	0.367	1
Maml2	0.000874196	0.587871	0.705	0.608	1
Rab43	0.000875035	-1.28912	0.046	0.132	1
Spink1	0.000875804	-1.16003	0.065	0.156	1
Rexo2	0.000879125	0.653414	0.346	0.221	1
Tmem106b	0.000880667	-0.91427	0.147	0.261	1
Nudt5	0.000882075	0.967085	0.175	0.084	1
Sertad1	0.000883574	-0.629593	0.286	0.414	1
Nxt2	0.000883993	-1.63048	0.032	0.109	1
Huwe1	0.00088527	-0.408345	0.691	0.732	1
Smarcc1	0.00088635	0.558218	0.442	0.31	1
Arhgap17	0.000887512	-1.09298	0.111	0.216	1
Snrpg	0.000888047	0.35321	0.724	0.65	1
Arap2	0.000896909	-0.670183	0.267	0.392	1
Pinx1	0.000899649	1.32604	0.12	0.047	1
Rnf38	0.00090031	-0.713904	0.258	0.382	1
Shf	0.000905432	1.89308	0.069	0.017	1
Abcd3	0.000906394	-0.634162	0.276	0.407	1
Aopep	0.000915185	-0.351759	0.834	0.859	1
Dnai4	0.000916078	-1.72583	0.023	0.094	1
Arrdc4	0.000916568	0.971087	0.161	0.074	1
Psma4	0.000917154	0.4236	0.558	0.417	1
Rab40c	0.000921969	1.45251	0.115	0.045	1
Gm57079	0.000923171	-2.75077	0.005	0.06	1
Thra	0.000928992	-0.964896	0.097	0.201	1
Sppl2a	0.000931906	0.411216	0.627	0.486	1
Ndufb3	0.000934245	-0.49052	0.336	0.474	1
Bin3	0.000944215	0.78415	0.212	0.112	1
Pclo	0.000945947	-0.952744	0.147	0.261	1
Htatsf1	0.000949402	-1.09043	0.097	0.199	1
Arf5	0.000963225	0.199127	0.899	0.856	1
Nectin2	0.000966272	0.270786	0.779	0.663	1
Ogdh	0.000966582	-0.561919	0.355	0.476	1
Cops5	0.000968783	0.820328	0.253	0.146	1
H2az1	0.000969487	0.481271	0.797	0.737	1
Zcchc7	0.000972562	-0.402371	0.35	0.499	1
Dzip1l	0.000977221	0.955821	0.203	0.107	1
Rhobtb1	0.000981898	-0.928917	0.111	0.216	1
F3	0.000982881	0.517873	0.608	0.506	1
Mical2	0.000984835	-1.12399	0.083	0.181	1
Spata13	0.00098642	-0.719358	0.217	0.342	1
Taf13	0.000989711	-1.45484	0.046	0.129	1
Zhx1	0.000990655	-1.15754	0.088	0.186	1
Polr2f	0.000993898	-0.531413	0.378	0.506	1
Cdv3	0.000996165	0.491271	0.516	0.387	1
Ralgapa1	0.00100032	-0.654883	0.304	0.429	1
Rybp	0.00100662	-0.678267	0.276	0.397	1
Ppp2r2d	0.00101087	-0.802061	0.171	0.29	1
St6gal1	0.00102025	0.657457	0.258	0.146	1
Pgm2	0.001021	1.47805	0.111	0.042	1
Mdfic	0.00102319	-1.30485	0.074	0.166	1
Tnfaip8	0.00102539	0.532203	0.687	0.583	1
Lix1l	0.00102664	2.76755	0.041	0.005	1
Sesn1	0.00102926	-1.173	0.055	0.144	1
Prss35	0.00103463	2.63005	0.041	0.005	1
Lpgat1	0.0010401	0.55605	0.429	0.303	1
Gm9975	0.00104113	-1.40648	0.055	0.141	1
ccdc198	0.00104648	-0.5393	0.378	0.496	1
Epb41	0.00104751	-0.957339	0.124	0.231	1
Gabpb1	0.00105489	-0.855853	0.161	0.275	1
Try10	0.00105984	-2.1773	0.018	0.084	1
Pafah1b3	0.00106331	0.460125	0.488	0.35	1
Usp32	0.00106528	-0.651236	0.171	0.298	1
Abca1	0.0010694	-0.945634	0.088	0.189	1
Rsf1	0.00107179	-0.583064	0.318	0.447	1
Gbf1	0.00107393	-0.813184	0.147	0.263	1
Zdhhc14	0.001076	-1.53013	0.041	0.122	1
Eif1	0.0010779	0.168854	0.977	0.995	1
Ugt8a	0.00108378	-1.173	0.069	0.161	1
Taf1	0.00108463	-0.852342	0.147	0.261	1
H2az2	0.00109091	-0.312869	0.696	0.834	1
Cirbp	0.00109677	-0.545357	0.438	0.546	1
Tbc1d15	0.00110132	-0.91427	0.124	0.233	1
Acsl4	0.00110236	0.75048	0.29	0.176	1
Rccd1	0.00110416	-1.58085	0.037	0.114	1
Scamp1	0.00110896	-0.788739	0.198	0.315	1
Upp1	0.00111035	-1.42884	0.041	0.122	1
Mt1	0.00112375	-0.471569	0.645	0.762	1
Sirt1	0.00113003	-1.07039	0.074	0.169	1
Ndst1	0.00113787	-0.635015	0.29	0.414	1
Oxct1	0.00114194	0.633441	0.3	0.181	1
Fbxo11	0.0011478	-0.634162	0.313	0.437	1
Rnf103	0.00114819	-0.861803	0.171	0.283	1
Sh3rf1	0.00115018	0.580202	0.631	0.516	1
Sult2b1	0.00115047	1.12257	0.147	0.067	1
Strn3	0.00115171	-0.361957	0.553	0.682	1
Grhl1	0.00115346	-2.47615	0.009	0.067	1
Bag2	0.00116078	-0.741631	0.221	0.345	1
Tet1	0.00116302	-2.37993	0.009	0.067	1
Pank1	0.00116422	-1.72583	0.028	0.099	1
Ablim1	0.00116444	-0.405139	0.452	0.576	1
Bcas3	0.00116536	-0.517984	0.3	0.437	1
Erp27	0.00117382	-3.56635	0	0.047	1
Rab27a	0.00117382	-3.56635	0	0.047	1
Mrfap1	0.00119353	0.354373	0.714	0.638	1
Rpl4	0.00119568	0.196953	0.935	0.896	1
Hspe1	0.00119846	0.360864	0.737	0.628	1
Pa2g4	0.00120336	0.54731	0.396	0.268	1
Aif1l	0.00120636	-1.20002	0.065	0.154	1
Ubxn4	0.00120853	-0.454454	0.493	0.605	1
Ccdc25	0.00121112	0.702754	0.309	0.196	1
Sh3gl2	0.00121938	-1.65711	0.023	0.092	1
Lactb	0.0012359	1.53694	0.101	0.037	1
4732490B19Rik	0.00123632	-1.06844	0.083	0.179	1
Lsr	0.00124172	0.373178	0.654	0.551	1
Ildr2	0.00124682	-2.8618	0.005	0.057	1
Pdlim2	0.00124949	-2.75077	0.005	0.057	1
Malt1	0.00125265	1.16872	0.175	0.089	1
Ap1s1	0.00126813	0.763802	0.263	0.154	1
Uhrf1bp1l	0.00127501	-0.431943	0.336	0.486	1
Fto	0.00129043	-0.525519	0.369	0.501	1
Vwa8	0.00129349	-0.528053	0.212	0.342	1
Gas2	0.00130233	-1.27684	0.097	0.194	1
Yrdc	0.0013067	0.660108	0.382	0.268	1
Tmem184a	0.00130739	-1.21544	0.069	0.159	1
Tgfbr3	0.00130816	-1.46447	0.023	0.092	1
Ormdl2	0.00131126	0.574402	0.373	0.248	1
N4bp2l2	0.00131546	-0.45269	0.341	0.476	1
Tgfb2	0.00131779	-1.0597	0.355	0.447	1
Ankrd28	0.00132129	0.511836	0.525	0.395	1
Zhx3	0.00132143	-1.27684	0.051	0.134	1
Cox8a	0.00132522	-0.341767	0.806	0.816	1
Cnot6l	0.00132604	-0.628452	0.258	0.382	1
H2-Q6	0.00133105	1.21501	0.106	0.04	1
Mex3d	0.00134127	1.2275	0.124	0.052	1
Mki67	0.00134188	0.68797	0.152	0.069	1
Septin11	0.0013439	0.791801	0.23	0.129	1
Enc1	0.00134842	-0.714598	0.313	0.437	1
Nrg1	0.00135109	3.35252	0.046	0.007	1
Aldh1b1	0.00136389	-2.06111	0.014	0.074	1
Synpo	0.00136879	0.68054	0.276	0.166	1
Tra2b	0.00137409	-0.434842	0.641	0.72	1
Ces2g	0.00137475	-1.53987	0.041	0.119	1
Lin7c	0.00137523	-0.87245	0.175	0.285	1
Crb3	0.00137587	0.384798	0.613	0.481	1
Snhg8	0.001383	-0.830705	0.129	0.238	1
Alms1	0.00138769	1.50976	0.097	0.035	1
Rps11	0.00139778	0.142705	0.982	0.993	1
Smarce1	0.001408	0.401696	0.548	0.412	1
Rps20	0.00141452	0.14224	0.982	0.998	1
Gp2	0.00141801	-2.02748	0.028	0.097	1
Lamb2	0.00141971	-1.07375	0.092	0.189	1
Areg	0.00141981	2.17319	0.046	0.007	1
Twist1	0.00142376	2.03059	0.046	0.007	1
Etv1	0.00142739	-1.58804	0.051	0.132	1
Isoc1	0.00143299	-0.935435	0.12	0.223	1
Yap1	0.00144323	-0.623313	0.309	0.432	1
Rpl23a	0.00144504	-0.247514	0.959	0.988	1
Pfkfb4	0.00146085	-1.95491	0.018	0.082	1
Timp2	0.00146341	-0.484617	0.516	0.608	1
Aldh6a1	0.00146598	-1.52195	0.037	0.112	1
Cdkal1	0.00146658	-0.529148	0.276	0.404	1
Setd5	0.00146942	-0.428843	0.401	0.533	1
Amy1	0.00147169	-1.91427	0.018	0.082	1
Sigirr	0.00149086	-1.08554	0.069	0.159	1
Ctsf	0.00149283	-1.87245	0.018	0.082	1
Ctnnbip1	0.00149527	-0.981384	0.134	0.238	1
Scn1b	0.00149616	-1.24077	0.078	0.169	1
Polr2k	0.0014989	0.578211	0.35	0.228	1
Foxj1	0.00149937	0.941994	0.124	0.052	1
Spata24	0.00149952	-0.970854	0.106	0.206	1
Csrp2	0.00150898	-0.622217	0.406	0.509	1
Rad51	0.00151271	1.32918	0.097	0.035	1
Exoc3	0.00151276	-0.866964	0.129	0.236	1
Tmem135	0.00151332	-0.884523	0.111	0.213	1
Glod4	0.00151509	0.497156	0.406	0.275	1
Nrep	0.00152429	-1.72583	0.028	0.097	1
Arf1	0.00152857	0.261784	0.857	0.769	1
U2af1	0.00153771	0.337497	0.714	0.583	1
Rtn4rl1	0.0015378	-1.76988	0.023	0.089	1
Cdc42bpa	0.00153788	-0.392007	0.401	0.536	1
Slc25a48	0.00154003	-1.00873	0.078	0.171	1
Morn2	0.00155471	-0.92136	0.129	0.233	1
Fam124a	0.00155559	-1.65711	0.028	0.097	1
Rbmxl1	0.00156317	0.624268	0.346	0.228	1
Tcp11l1	0.00157391	-2.32931	0.009	0.065	1
Mrto4	0.00158397	0.83759	0.221	0.124	1
Acp2	0.00158758	-1.62149	0.028	0.097	1
Cd247	0.00159939	-3.42884	0	0.045	1
Fat4	0.00160149	-3.35484	0	0.045	1
Klf10	0.00161231	0.58823	0.332	0.216	1
Zeb2	0.00161299	2.70044	0.051	0.01	1
Eif4g3	0.00161766	-0.932886	0.138	0.243	1
Lrrc8c	0.00162475	0.511522	0.401	0.268	1
Nemf	0.00162511	0.633022	0.332	0.216	1
Kctd10	0.00162718	1.02237	0.152	0.072	1
Taf7	0.0016273	-1.08674	0.074	0.164	1
Nipbl	0.00162755	-0.393219	0.553	0.653	1
Meis1	0.00163318	-0.606486	0.327	0.452	1
Hmox1	0.00164802	2.15612	0.051	0.01	1
Tspan33	0.00165482	-1.25376	0.06	0.144	1
Ccl20	0.0016571	2.21501	0.051	0.01	1
Nsfl1c	0.00166993	0.52881	0.396	0.27	1
Npas3	0.00167006	-0.53318	0.253	0.382	1
Ubald2	0.00167895	0.544281	0.447	0.325	1
Aimp2	0.0016813	1.25565	0.115	0.047	1
Fut2	0.00168442	1.47805	0.088	0.03	1
Pfdn2	0.00168674	0.3498	0.696	0.571	1
Psmd2	0.00168727	0.43245	0.461	0.325	1
Pfdn4	0.00169186	0.806928	0.267	0.164	1
Reg3a	0.00169375	-0.701276	0.138	0.248	1
Zfp612	0.00169852	-1.3754	0.046	0.124	1
Dpy30	0.00170488	0.579269	0.415	0.295	1
Gstk1	0.00170789	-2.63048	0.005	0.055	1
Arl14	0.0017182	1.35252	0.088	0.03	1
Ttc17	0.001719	-0.839631	0.138	0.246	1
Psmd3	0.00172347	0.571157	0.327	0.208	1
Ptger4	0.00173376	-1.00222	0.106	0.203	1
Top2a	0.00174478	0.877143	0.161	0.079	1
Gnasas1	0.00174978	2.89308	0.032	0.002	1
Uchl1	0.00174978	2.89308	0.032	0.002	1
Gm56862	0.00174978	2.89308	0.032	0.002	1
Acat3	0.00174978	2.89308	0.032	0.002	1
Rdh10	0.00175947	1.61745	0.12	0.052	1
Tmcc1	0.00176021	-0.575685	0.378	0.491	1
Rnf167	0.00177468	-1.00222	0.111	0.208	1
Map3k5	0.00177605	-0.361126	0.465	0.61	1
Msl1	0.00177648	-1.09115	0.101	0.196	1
Ccdc85b	0.00177796	-1.02891	0.074	0.164	1
Tnks	0.00177949	-0.635844	0.281	0.397	1
Serf2	0.00178139	0.163776	0.931	0.926	1
Myo5b	0.00178682	0.243992	0.793	0.653	1
Dnm2	0.00179137	-0.855376	0.092	0.189	1
D8Ertd738e	0.00179575	-0.487339	0.456	0.566	1
Slc25a5	0.00180432	0.422704	0.599	0.479	1
Sec11c	0.0018291	-0.488005	0.475	0.581	1
Esrp2	0.00183238	-2.01381	0.014	0.072	1
H2-T22	0.00183284	1.10254	0.157	0.077	1
Nt5dc3	0.00184329	-1.10692	0.069	0.156	1
Cxcl17	0.00185294	2.25565	0.06	0.015	1
Fis1	0.00185398	-0.460062	0.502	0.6	1
Myh14	0.00186227	-0.515969	0.562	0.623	1
Cd276	0.0018626	1.00556	0.171	0.087	1
Eef1b2	0.00186525	0.224291	0.968	0.931	1
Dctd	0.00186653	1.60358	0.078	0.025	1
Alpk1	0.00186722	-0.725486	0.327	0.437	1
Smchd1	0.00186809	-0.62445	0.276	0.397	1
Gigyf2	0.00186964	-0.605369	0.23	0.347	1
Ddhd1	0.00187084	-0.650358	0.18	0.293	1
Rbm39	0.00187417	-0.219175	0.972	0.965	1
Tspan12	0.00187779	-0.839631	0.143	0.248	1
Fggy	0.00188352	-0.855853	0.157	0.263	1
Baz2b	0.00188368	-0.34287	0.641	0.747	1
Ndufs7	0.00189158	-0.584963	0.304	0.422	1
Rhbdl2	0.00189541	1.74108	0.074	0.022	1
Tax1bp3	0.00190638	0.463577	0.479	0.352	1
Echdc2	0.00191381	0.550197	0.35	0.228	1
Il1r1	0.00192405	-1.21383	0.046	0.124	1
Cenph	0.00193325	1.47805	0.078	0.025	1
Tnks1bp1	0.00193592	-0.584393	0.267	0.39	1
Steap2	0.0019534	1.89308	0.065	0.017	1
Rps27a	0.00196883	-0.220519	0.982	0.998	1
Zmat5	0.00197069	-1.59877	0.032	0.102	1
Snrpb2	0.00198071	0.647328	0.304	0.194	1
Epas1	0.00198694	-1.42884	0.037	0.109	1
Tm9sf2	0.00198766	-0.462852	0.438	0.551	1
Stim1	0.00199971	-0.997686	0.097	0.191	1
Fmc1	0.00200585	-0.863644	0.12	0.221	1
Ethe1	0.00201608	1.65862	0.069	0.02	1
Zbtb39	0.0020233	-1.76988	0.023	0.087	1
Fndc3b	0.00203498	-0.323083	0.811	0.844	1
Hsp90b1	0.00204275	0.299611	0.903	0.866	1
Tmtc4	0.00204745	0.817797	0.23	0.134	1
Slc5a3	0.00204905	-1.13245	0.055	0.136	1
Ap2b1	0.00206502	0.449955	0.594	0.476	1
Tmed3	0.0020673	-0.895411	0.143	0.246	1
Limch1	0.00207964	-0.888275	0.129	0.231	1
Gna11	0.00208168	0.532337	0.369	0.248	1
Nudt21	0.00208396	0.523851	0.456	0.337	1
Cidea	0.00208427	1.28901	0.106	0.042	1
Tmco1	0.00208635	-0.605721	0.295	0.409	1
Hnf4g	0.00208968	-1.15754	0.074	0.161	1
Flywch2	0.0020958	-1.26446	0.051	0.129	1
Gstz1	0.00210917	-1.04551	0.074	0.161	1
Csrnp1	0.00211152	-0.523933	0.585	0.633	1
Zmat1	0.00211961	-2.32931	0.009	0.062	1
Il10rb	0.002121	0.758155	0.226	0.129	1
Phc3	0.00212831	-0.550834	0.263	0.382	1
Rrm2b	0.00213918	-1.08554	0.065	0.149	1
Itch	0.00215546	-0.574041	0.267	0.387	1
Dennd5a	0.00215653	-0.627747	0.166	0.28	1
Ddx50	0.00216014	-0.491579	0.364	0.484	1
Synrg	0.00216312	-0.921883	0.115	0.213	1
Megf10	0.00218264	-3.27684	0	0.042	1
Igsf9	0.00219791	0.986194	0.194	0.107	1
Tmem41b	0.00219842	-1.14439	0.083	0.171	1
Bcl6	0.00220459	-0.8827	0.138	0.241	1
Hivep1	0.00221693	-0.614916	0.3	0.407	1
Dennd1a	0.00224229	-0.428843	0.286	0.414	1
Papss2	0.00224605	3.70044	0.023	0	1
Gal3st2c	0.00224617	3.47805	0.023	0	1
Fga	0.00224617	3.47805	0.023	0	1
Gm15635	0.00224617	3.47805	0.023	0	1
Cdr2	0.00224617	3.47805	0.023	0	1
Hsd11b2	0.00224617	3.47805	0.023	0	1
Fam120c	0.00227746	-1.10692	0.069	0.154	1
Esr1	0.0022919	-2.8618	0.005	0.052	1
Trappc4	0.00229536	0.522441	0.401	0.283	1
Clec2d	0.00229707	-1.01381	0.055	0.136	1
Mboat2	0.00230219	-2.80735	0.005	0.052	1
Plcxd3	0.00230219	-2.75077	0.005	0.052	1
Pabpc1l	0.00232239	-2.56635	0.005	0.052	1
Nudt7	0.00232239	-2.56635	0.005	0.052	1
Tsix	0.0023274	-0.907606	0.129	0.228	1
Ptar1	0.00232886	-1.42884	0.041	0.114	1
Hsd17b12	0.00234136	0.510837	0.382	0.261	1
Cavin1	0.0023435	0.674905	0.212	0.117	1
Mlx	0.00234601	-1.26446	0.055	0.134	1
Ern1	0.00235095	-0.91427	0.129	0.228	1
Glud1	0.00237179	-0.435538	0.512	0.605	1
Tmtc2	0.00237298	-0.549698	0.341	0.462	1
Pnpla2	0.00237492	0.830349	0.198	0.109	1
Gimap5	0.00239185	-2.15131	0.014	0.069	1
Dusp16	0.00241859	-0.33305	0.521	0.643	1
Coq8a	0.00241997	-2.06111	0.014	0.069	1
Mid1ip1	0.00242701	0.70044	0.263	0.161	1
Ltbp3	0.00242705	0.70326	0.263	0.161	1
Frmd8	0.00242899	1.17688	0.12	0.052	1
Prdx5	0.00244129	-0.420456	0.53	0.62	1
Hpn	0.00244206	-0.484697	0.539	0.61	1
Zfp91	0.00246346	-0.549433	0.327	0.442	1
Ythdc1	0.00246385	-0.448274	0.442	0.563	1
St13	0.00246595	0.461369	0.488	0.357	1
Tesc	0.00247192	0.309353	0.779	0.725	1
Tprgl	0.00247809	0.893085	0.226	0.134	1
Phpt1	0.00250187	-1.46055	0.037	0.107	1
Lipt2	0.00250187	-1.46055	0.037	0.107	1
H2bc4	0.0025109	-0.584963	0.115	0.216	1
Apol8	0.0025123	-1.14644	0.078	0.164	1
Brd8	0.00253337	-0.789175	0.184	0.29	1
Arl6	0.00254351	1.00556	0.171	0.089	1
Diaph2	0.00254376	0.661316	0.576	0.504	1
Nrtn	0.00254395	-0.780105	0.166	0.27	1
Rpl24	0.00254664	-0.199633	0.968	0.988	1
Tet3	0.00255461	-0.719099	0.143	0.248	1
Ino80d	0.00255821	-0.554374	0.304	0.417	1
N4bp1	0.00256994	0.893085	0.175	0.092	1
Rpl5	0.00257894	-0.190828	0.982	0.993	1
P2ry14	0.00257935	-1.69188	0.014	0.069	1
Kpna4	0.0025811	-0.405574	0.493	0.605	1
Dohh	0.00258217	0.973255	0.161	0.082	1
Sh3bgrl3	0.00258268	0.27255	0.871	0.821	1
Ehd1	0.00260607	0.969034	0.161	0.082	1
Tff1	0.00260647	3.55605	0.037	0.005	1
Man2b1	0.00260902	-1.01945	0.06	0.141	1
Atxn7	0.00260927	-0.657112	0.295	0.404	1
Fkbp11	0.00261129	-1.84388	0.023	0.084	1
Siah2	0.00261899	-0.906617	0.115	0.211	1
Ankhd1	0.00261923	-0.324146	0.382	0.529	1
Zfand2a	0.00261992	1.50976	0.092	0.035	1
Cops6	0.00262092	0.514573	0.346	0.231	1
Eif4ebp1	0.00262935	0.72316	0.18	0.094	1
Pstpip2	0.00264074	-1.40648	0.051	0.127	1
Sytl1	0.00264181	-1.49923	0.032	0.099	1
Zc3h4	0.00264572	-1.0842	0.065	0.146	1
Zfp652	0.0026477	-0.721024	0.207	0.318	1
Cd200	0.00265745	-1.76988	0.023	0.084	1
[truncated: 8,803 more rows]

## Sheet: Table S6B iDucts_wilcox
Online supplemental table 6 Ductal markers inferred from scRNA-seq. (A) Ductal markers across genotypes in 8-week-old mice. Statistical test: two-sided Wilcoxon rank-sum test. (B) iDuct markers across all genotypes and ages. Statistical test: two-sided Wilcoxon rank-sum test. (C) iDuct markers across all genotypes and ages. Statistical test: ROC analysis.
Gene symbol	p_val	avg_log2FC	pct.1	pct.2	p_val_adj
A830018L16Rik	9.40193e-206	8.37368	0.017	0	2.42701e-201
Gal3st2c	1.59339e-184	7.97375	0.016	0	4.11317e-180
Psors1c2	0	7.85511	0.055	0	0
Srd5a2	2.29219e-122	7.71072	0.012	0	5.91707e-118
Fgg	0	7.48123	0.036	0	0
Slc5a8	0	7.37191	0.094	0.001	0
Gm15635	5.48703e-164	7.24123	0.017	0	1.41642e-159
Nppb	1.35135e-97	7.05864	0.012	0	3.48836e-93
Meltf	0	7.01738	0.059	0.001	0
1700049E15Rik	0	6.90336	0.165	0.002	0
Fga	1.35446e-97	6.88064	0.012	0	3.49641e-93
Spaca7	0	6.83847	0.084	0.001	0
Krt17	0	6.76409	0.39	0.005	0
Ccdc96	3.27561e-80	6.71072	0.01	0	8.45565e-76
Ankrd1	0	6.6275	0.542	0.009	0
Morn4	8.66128e-75	6.54079	0.01	0	2.23582e-70
C4bp	2.15877e-209	6.51807	0.029	0	5.57265e-205
Gm19935	9.09235e-178	6.51807	0.026	0	2.3471e-173
Foxj1	0	6.50908	0.103	0.001	0
Gc	0	6.43792	0.386	0.008	0
Trank1	3.32011e-127	6.36968	0.019	0	8.57054e-123
9030625G05Rik	1.73086e-241	6.32369	0.036	0	4.46803e-237
D630011A20Rik	0	6.29935	0.262	0.004	0
9530053A07Rik	9.97224e-77	6.29568	0.012	0	2.57424e-72
Kif27	2.94506e-286	6.20052	0.045	0.001	7.60239e-282
Pcsk9	7.54365e-254	6.17638	0.041	0.001	1.94732e-249
Ptgds	0	6.15242	0.329	0.005	0
Fam163a	0	6.14929	0.128	0.002	0
Mak	1.86146e-215	6.12575	0.033	0	4.80518e-211
Slc22a2	0	6.10585	0.064	0.001	0
Lrrc9	2.94754e-193	6.06435	0.032	0	7.60878e-189
Slco1a5	5.52811e-119	6.03264	0.02	0	1.42703e-114
Lcn2	0	6.02677	0.949	0.045	0
Cyp2j5	1.1473e-226	6.02483	0.032	0	2.96165e-222
Lrriq1	2.24049e-285	5.97375	0.048	0.001	5.78361e-281
Gm35019	3.05896e-193	5.94888	0.032	0	7.89641e-189
Arhgef33	2.55118e-73	5.94518	0.013	0	6.58561e-69
BC006965	0	5.9193	0.067	0.001	0
Dpysl4	6.9979e-88	5.90336	0.016	0	1.80644e-83
Gm48703	1.1243e-112	5.86272	0.02	0	2.90227e-108
Drc3	2.00597e-70	5.86272	0.013	0	5.17821e-66
Mmp7	0	5.8259	0.554	0.016	0
Erich2	1.04328e-89	5.7673	0.017	0	2.69313e-85
4930486I03Rik	3.37643e-165	5.68215	0.033	0.001	8.71592e-161
Ppp1r36	5.37957e-119	5.63271	0.025	0.001	1.38868e-114
Acat3	6.1706e-58	5.63271	0.012	0	1.59288e-53
Gm13387	1.19702e-55	5.63271	0.012	0	3.08998e-51
Ctnna2	0	5.61118	0.197	0.004	0
Sall1	3.00857e-163	5.54722	0.035	0.001	7.76633e-159
Catsperd	3.00857e-163	5.54722	0.035	0.001	7.76633e-159
Rassf10	2.64131e-107	5.52309	0.023	0.001	6.81827e-103
Spsb4	8.29209e-91	5.51278	0.02	0	2.14052e-86
C1ql3	2.03731e-80	5.50427	0.017	0	5.25912e-76
Dcdc2a	0	5.46322	0.893	0.018	0
Chst9	0	5.45949	0.23	0.006	0
Kcnip4	0	5.45162	0.446	0.014	0
Crp	0	5.44794	0.478	0.011	0
Gm16551	0	5.41526	0.213	0.005	0
Wfdc3	0	5.38879	0.141	0.003	0
4930533K18Rik	8.07662e-73	5.36676	0.017	0	2.0849e-68
Prss35	5.18631e-87	5.3322	0.02	0	1.33879e-82
Platr22	5.21523e-87	5.3322	0.02	0	1.34626e-82
Pkhd1	0	5.31844	0.946	0.041	0
Odad4	2.06373e-60	5.31217	0.014	0	5.32732e-56
Bex1	0	5.30452	0.459	0.013	0
Gulo	3.49246e-166	5.30263	0.036	0.001	9.01544e-162
Pak6	0	5.28457	0.364	0.01	0
9130017K11Rik	1.62915e-69	5.28187	0.017	0	4.20549e-65
Ak9	8.36483e-52	5.27776	0.013	0	2.1593e-47
Kcnh5	7.37771e-151	5.23679	0.036	0.001	1.90448e-146
Cfap20dc	2.42396e-124	5.23267	0.033	0.001	6.25722e-120
Bex4	0	5.22121	0.53	0.016	0
Slc5a1	0	5.20095	0.422	0.009	0
Onecut1	0	5.1886	0.571	0.013	0
Ttpa	6.74357e-95	5.1802	0.025	0.001	1.74079e-90
Ggt7	1.66946e-43	5.1802	0.012	0	4.30953e-39
ccdc198	0	5.17364	0.459	0.013	0
Ccdc180	1.48174e-47	5.12575	0.013	0	3.82496e-43
Fgfr4	0	5.11607	0.386	0.011	0
Tstd1	0	5.10313	0.878	0.036	0
Sctr	0	5.08955	0.255	0.008	0
Gm53435	1.54046e-56	5.06302	0.017	0.001	3.97655e-52
Sim1	0	5.05536	0.164	0.005	0
Nkx2-2os	0	5.04483	0.139	0.004	0
Mok	7.03443e-84	5.04329	0.023	0.001	1.81587e-79
Gm16351	5.55488e-138	5.01028	0.036	0.001	1.43394e-133
Spp1	0	5.00526	1	0.128	0
Cfap54	3.17161e-84	5.00445	0.025	0.001	8.1872e-80
Fam47e	7.64979e-72	5.0029	0.02	0.001	1.97472e-67
Adgrv1	0	4.98531	0.261	0.01	0
Prox1os	6.92361e-79	4.96529	0.023	0.001	1.78726e-74
Cfap61	3.03141e-49	4.96069	0.014	0	7.82527e-45
Wfdc18	0	4.95735	0.604	0.031	0
Wfdc15b	0	4.94933	0.27	0.008	0
Erbb4	0	4.9277	0.654	0.021	0
Kcnh8	0	4.92103	0.259	0.007	0
Tll2	1.21584e-51	4.91554	0.017	0.001	3.13857e-47
Gm36283	1.15589e-134	4.91003	0.041	0.001	2.98381e-130
Spata17	2.52664e-32	4.90336	0.01	0	6.52226e-28
Ambp	0	4.88423	0.786	0.029	0
Cldn3	0	4.83316	0.987	0.076	0
Gm12576	1.06951e-34	4.79318	0.012	0	2.76084e-30
D7Ertd443e	1.46576e-84	4.7818	0.03	0.001	3.78371e-80
Map3k21	0	4.7733	0.217	0.008	0
Apcs	2.58779e-48	4.77212	0.016	0.001	6.68013e-44
Cdh6	0	4.75929	0.671	0.028	0
Muc20	5.80295e-272	4.75652	0.09	0.003	1.49797e-267
Gm10648	3.80415e-67	4.75652	0.022	0.001	9.82004e-63
Cfap126	1.49768e-107	4.75294	0.036	0.001	3.86612e-103
Gm35572	8.70755e-73	4.73089	0.025	0.001	2.24777e-68
Gm14133	2.15771e-86	4.7272	0.029	0.001	5.5699e-82
Stra6l	0	4.72424	0.18	0.007	0
Veph1	0	4.71954	0.212	0.008	0
Hebp2	0	4.71398	0.301	0.012	0
Shank2	0	4.71072	0.87	0.043	0
Dnah7c	7.85802e-34	4.71072	0.012	0	2.02847e-29
Pak3	0	4.70874	0.339	0.012	0
Igsf11	0	4.69742	0.146	0.006	0
Dcx	1.48319e-137	4.68902	0.043	0.002	3.82871e-133
Grip1	0	4.68619	0.387	0.014	0
Clca3a2	2.23509e-107	4.68177	0.039	0.002	5.76967e-103
Spag6l	0	4.67755	0.116	0.005	0
Dnah11	1.50261e-68	4.67324	0.023	0.001	3.87884e-64
Tmem229a	0	4.66761	0.341	0.013	0
Fgfr3	0	4.66358	0.414	0.018	0
Nme5	0	4.66255	0.112	0.005	0
Gm35546	0	4.65645	0.18	0.008	0
Capsl	0	4.65474	0.372	0.015	0
Slc38a4	0	4.6526	0.386	0.012	0
Ccdc39	7.47246e-40	4.64659	0.014	0.001	1.92894e-35
Slc9b2	2.75334e-27	4.62325	0.01	0	7.10748e-23
Fam81a	0	4.60409	0.122	0.005	0
Gm40841	1.82139e-31	4.59524	0.012	0.001	4.70173e-27
Msmp	1.69855e-69	4.57607	0.017	0	4.38465e-65
Nkx6-1	2.40387e-113	4.55871	0.036	0.001	6.20536e-109
Cfap47	6.50845e-67	4.54079	0.025	0.001	1.68009e-62
Sorbs2os	0	4.5315	0.217	0.01	0
Atp4a	3.32207e-34	4.50908	0.013	0.001	8.57559e-30
Gm49692	1.15922e-64	4.5056	0.025	0.001	2.99242e-60
Gm671	2.70497e-25	4.50126	0.01	0	6.98262e-21
Il36a	2.29068e-38	4.49772	0.014	0.001	5.91316e-34
Ugt8a	1.41992e-267	4.4801	0.106	0.005	3.66539e-263
Hnf1b	0	4.4773	0.42	0.02	0
Gm37350	1.55476e-41	4.47368	0.02	0.001	4.01345e-37
Hpn	0	4.47157	0.586	0.031	0
Fam181b	2.70925e-25	4.46279	0.01	0	6.99365e-21
A330093E20Rik	5.01385e-124	4.45833	0.041	0.001	1.29428e-119
Alb	0	4.44862	0.154	0.006	0
Nos2	5.97548e-26	4.44768	0.012	0.001	1.54251e-21
Hunk	4.80502e-57	4.44393	0.022	0.001	1.24037e-52
Gm37245	1.90371e-25	4.44223	0.012	0.001	4.91423e-21
Camk2a	8.17101e-41	4.43061	0.017	0.001	2.10926e-36
Cldn4	0	4.43013	0.907	0.063	0
Scara3	0	4.4288	0.901	0.067	0
Chrnb1	0	4.42587	0.37	0.017	0
Scube3	3.73411e-28	4.42121	0.012	0.001	9.63922e-24
Dab1	0	4.4121	0.294	0.013	0
Dsg2	0	4.4114	0.896	0.07	0
Pah	0	4.40323	0.246	0.014	0
Acot1	0	4.39783	0.236	0.013	0
Celsr2	0	4.39531	0.183	0.009	0
A230001M10Rik	0	4.38879	0.178	0.008	0
Necab2	2.78289e-32	4.38879	0.014	0.001	7.18375e-28
G930009F23Rik	0	4.38719	0.219	0.011	0
Slc28a3	0	4.38647	0.565	0.028	0
Fgf12	0	4.36838	0.358	0.013	0
Gabrp	0	4.36217	0.294	0.016	0
Slc39a4	0	4.36157	0.513	0.028	0
Bik	0	4.35881	0.43	0.024	0
Pnck	5.23301e-27	4.35708	0.012	0.001	1.35085e-22
Rragd	0	4.3315	0.317	0.021	0
Kif12	0	4.32638	0.133	0.007	0
Kcnh7	0	4.32129	0.19	0.008	0
Col4a6	0	4.3156	0.239	0.011	0
Snorc	1.94482e-51	4.29568	0.028	0.002	5.02037e-47
Apoc1	0	4.29421	0.223	0.011	0
Asz1	9.46022e-299	4.27201	0.122	0.006	2.44206e-294
Plxnb1	0	4.26777	0.242	0.012	0
Pdzk1ip1	0	4.25448	0.596	0.036	0
Syt9	5.04818e-31	4.25128	0.013	0.001	1.30314e-26
Frem2	4.12707e-24	4.25128	0.01	0.001	1.06536e-19
Chmp4c	0	4.25103	0.545	0.033	0
Prox1	0	4.25084	0.664	0.025	0
Sorbs2	0	4.24227	0.941	0.093	0
Itih2	2.83286e-31	4.23941	0.014	0.001	7.31274e-27
Kifc3	0	4.22878	0.781	0.054	0
Cspg4b	3.98731e-21	4.21886	0.01	0.001	1.02928e-16
Pacrg	0	4.21349	0.309	0.017	0
Stap2	0	4.19975	0.272	0.015	0
Faxc	2.52049e-30	4.19287	0.014	0.001	6.5064e-26
2700054A10Rik	0	4.19024	0.23	0.013	0
Ehf	0	4.18134	0.916	0.068	0
Slc25a48	2.06681e-204	4.17979	0.096	0.005	5.33525e-200
Sox9	0	4.16152	0.89	0.078	0
Trpm6	5.38971e-41	4.16052	0.019	0.001	1.3913e-36
Clmn	0	4.15988	0.71	0.038	0
Ank3	0	4.15672	0.907	0.07	0
Bmp6	0	4.15306	0.359	0.027	0
Nkx2-2	1.08936e-307	4.14872	0.133	0.007	2.81208e-303
Cldn6	0	4.14555	0.209	0.01	0
6030407O03Rik	7.0526e-53	4.13997	0.023	0.001	1.82056e-48
Lurap1l	0	4.13382	0.91	0.082	0
Rnf32	4.31763e-26	4.12575	0.013	0.001	1.11455e-21
Ptgfr	1.34204e-25	4.12575	0.014	0.001	3.46435e-21
Iqank1	7.01254e-20	4.12575	0.01	0.001	1.81022e-15
Palmd	0	4.10552	0.738	0.047	0
Nr5a2	0	4.10015	0.543	0.032	0
Kcnc2	3.96298e-285	4.09685	0.139	0.008	1.023e-280
Ces1d	0	4.09597	0.464	0.031	0
2610307P16Rik	0	4.09021	0.829	0.067	0
Rem2	6.33124e-59	4.09013	0.028	0.002	1.63435e-54
Tesc	0	4.08263	0.813	0.069	0
Tm4sf4	0	4.07953	0.98	0.086	0
4732490B19Rik	7.86464e-142	4.0748	0.072	0.004	2.03018e-137
Wnt10a	6.27939e-21	4.05536	0.012	0.001	1.62096e-16
2410018L13Rik	5.7765e-42	4.04775	0.02	0.001	1.49114e-37
2310030G06Rik	0	4.04726	0.216	0.013	0
Ppp2r2b	0	4.04389	0.558	0.036	0
Erich5	5.09272e-289	4.03644	0.149	0.009	1.31464e-284
Bag2	0	4.02462	0.293	0.02	0
Cfap77	5.31095e-22	4.02266	0.012	0.001	1.37097e-17
Ccdc148	4.89395e-280	4.02205	0.155	0.01	1.26333e-275
Agt	0	4.02123	0.164	0.008	0
Tacstd2	0	4.02086	0.274	0.016	0
Igsf9b	3.88125e-24	4.01028	0.013	0.001	1.00191e-19
Nkain2	0	4.00508	0.555	0.036	0
ENSMUSG00000121382	1.60545e-43	3.99647	0.022	0.001	4.14431e-39
Klhdc7a	2.36409e-95	3.98943	0.052	0.003	6.10265e-91
Ddo	0	3.98648	0.194	0.012	0
Gm830	0	3.98511	0.199	0.013	0
Gm48693	2.02535e-18	3.9828	0.01	0.001	5.22823e-14
Cp	0	3.98195	0.977	0.162	0
Sytl5	0	3.97701	0.354	0.021	0
Pimreg	9.67977e-51	3.97624	0.03	0.002	2.49874e-46
Wnt5b	0	3.96241	0.262	0.018	0
Ddit4l	0	3.96057	0.21	0.013	0
Gm56966	4.37141e-18	3.95583	0.01	0.001	1.12844e-13
Syt12	2.06726e-93	3.95172	0.054	0.004	5.33642e-89
Plekhb1	1.41648e-258	3.9506	0.145	0.009	3.65651e-254
Wnk2	0	3.93706	0.265	0.015	0
Aldoc	0	3.93603	0.33	0.022	0
Glis3	0	3.93089	0.929	0.125	0
Cobl	0	3.91915	0.465	0.028	0
9530077C05Rik	6.86013e-233	3.91717	0.141	0.01	1.77087e-228
Rims1	4.7608e-185	3.91302	0.109	0.007	1.22895e-180
Ppp1r1b	1.78545e-285	3.91222	0.158	0.01	4.60897e-281
Adora1	1.51174e-137	3.91037	0.081	0.006	3.90241e-133
Mfsd6l	5.36278e-102	3.90336	0.059	0.004	1.38435e-97
Gprc5c	0	3.89838	0.387	0.025	0
Ccdc120	0	3.89642	0.206	0.014	0
Ctnnd2	0	3.89171	0.449	0.029	0
Ttr	0	3.88903	0.571	0.044	0
Grb7	0	3.88692	0.261	0.017	0
Col9a3	3.01151e-186	3.884	0.104	0.007	7.77392e-182
Arhgef38	0	3.87869	0.299	0.019	0
Epb41l4a	0	3.87712	0.443	0.03	0
Cdo1	0	3.87329	0.206	0.014	0
Itga3	0	3.87118	0.412	0.029	0
Pwwp3b	1.99644e-33	3.86941	0.019	0.001	5.1536e-29
Epb41l5	0	3.86406	0.67	0.053	0
Grhl2	0	3.8613	0.272	0.018	0
Shisa4	0	3.86001	0.257	0.018	0
Klc3	0	3.85624	0.203	0.014	0
Iqck	7.43258e-17	3.85274	0.01	0.001	1.91865e-12
Ccdc141	0	3.84764	0.522	0.043	0
Ttc36	8.11373e-22	3.84282	0.013	0.001	2.09448e-17
Ddr1	0	3.83509	0.714	0.06	0
Vwc2	1.72057e-54	3.82898	0.03	0.002	4.44147e-50
Cldn8	4.69737e-187	3.82807	0.113	0.008	1.21258e-182
Scx	2.61341e-147	3.82381	0.088	0.006	6.74626e-143
Cd200l1	0	3.81954	0.206	0.012	0
Crybb3	0	3.81748	0.226	0.016	0
Tmem171	7.1141e-279	3.81541	0.17	0.012	1.83643e-274
Rtkn	1.83623e-239	3.81413	0.146	0.01	4.74005e-235
Plppr1	2.09939e-146	3.80827	0.086	0.006	5.41937e-142
Tcf24	4.04941e-95	3.80383	0.059	0.004	1.04531e-90
Ccnjl	7.40836e-45	3.80383	0.025	0.002	1.91239e-40
Cxadr	0	3.8013	0.954	0.095	0
Foxa2	0	3.79583	0.228	0.016	0
Shroom1	7.70656e-104	3.79549	0.065	0.005	1.98937e-99
Soga3	1.37064e-14	3.79318	0.01	0.001	3.53818e-10
F2rl1	0	3.79114	0.642	0.054	0
Cgn	0	3.78889	0.445	0.032	0
Megf6	5.20823e-125	3.78817	0.077	0.006	1.34445e-120
Lrrc8e	1.92946e-138	3.78347	0.087	0.006	4.9807e-134
Sh2d4b	0	3.7815	0.38	0.034	0
Pamr1	0	3.779	0.52	0.04	0
Acox2	4.1797e-63	3.7766	0.039	0.003	1.07895e-58
Nlrp4e	0	3.77322	0.294	0.022	0
Epcam	0	3.76946	0.997	0.12	0
Krt18	0	3.7615	0.997	0.151	0
Lrrn1	2.3685e-101	3.75838	0.067	0.005	6.11404e-97
Pitpnm3	6.5236e-117	3.75652	0.074	0.005	1.684e-112
Slc44a3	0	3.74083	0.323	0.024	0
Myh14	0	3.72957	0.599	0.042	0
Efna4	6.46487e-189	3.72044	0.128	0.01	1.66884e-184
Neurl1a	6.18672e-185	3.71456	0.128	0.01	1.59704e-180
Ubd	7.94463e-78	3.71072	0.032	0.002	2.05083e-73
Cyp4f14	2.4521e-33	3.71072	0.014	0.001	6.32985e-29
Nek5	6.35392e-94	3.70662	0.062	0.005	1.6402e-89
Mpped2	7.4928e-198	3.70135	0.128	0.01	1.93419e-193
Osgin1	0	3.69697	0.278	0.024	0
Ngf	0	3.69351	0.513	0.037	0
Cadps2	0	3.68802	0.612	0.051	0
Adgrl3	0	3.68761	0.5	0.038	0
Pdgfd	0	3.68754	0.854	0.096	0
Cdh4	6.99222e-216	3.68449	0.133	0.01	1.80497e-211
Bspry	0	3.6804	0.272	0.022	0
Cldn2	0	3.68022	0.688	0.049	0
Usp43	0	3.66928	0.338	0.028	0
Cited4	0	3.6681	0.333	0.026	0
Lama5	0	3.66747	0.5	0.04	0
Tmem178	2.82118e-15	3.66632	0.01	0.001	7.28259e-11
Mme	2.5764e-274	3.66567	0.171	0.012	6.65072e-270
Grb14	0	3.66215	0.21	0.015	0
Iffo2	0	3.65628	0.71	0.078	0
Scn5a	2.48972e-19	3.65182	0.012	0.001	6.42698e-15
Eva1c	0	3.64961	0.241	0.019	0
Cftr	0	3.64847	0.658	0.049	0
Krt8	0	3.64381	0.999	0.148	0
Cfi	0	3.64217	0.445	0.037	0
Chdh	0	3.64182	0.304	0.023	0
Nrtn	2.43677e-283	3.6386	0.191	0.015	6.29027e-279
Echdc2	0	3.62386	0.375	0.031	0
Wnt7b	6.90438e-99	3.61761	0.064	0.005	1.7823e-94
Elovl7	0	3.61677	0.525	0.043	0
Ptprf	0	3.61671	0.868	0.093	0
Tmem102	5.87108e-73	3.61639	0.052	0.004	1.51556e-68
Mmd2	2.67639e-16	3.61386	0.012	0.001	6.90885e-12
Slc1a2	4.84603e-15	3.61386	0.01	0.001	1.25095e-10
Cttnbp2	0	3.60104	0.214	0.016	0
Wwc1	0	3.60101	0.878	0.072	0
Pzp	4.61417e-38	3.59802	0.022	0.001	1.1911e-33
Cldn7	0	3.58507	0.961	0.086	0
Tenm4	0	3.58158	0.567	0.044	0
Sema5a	0	3.58037	0.849	0.098	0
Cbs	0	3.57947	0.255	0.024	0
Clcf1	0	3.57516	0.543	0.049	0
Habp2	2.27193e-304	3.5738	0.223	0.019	5.86475e-300
Sbspon	1.71854e-255	3.57046	0.174	0.014	4.43625e-251
Ccdc136	7.09108e-110	3.56633	0.081	0.007	1.83049e-105
1700088E04Rik	1.51514e-70	3.56444	0.055	0.005	3.91118e-66
Ccnd1	0	3.55507	0.877	0.156	0
Cdh1	0	3.55197	0.975	0.107	0
Large2	4.41737e-54	3.55189	0.041	0.004	1.1403e-49
Plcd3	0	3.54482	0.313	0.027	0
Cldn23	2.67145e-201	3.53635	0.146	0.012	6.89608e-197
Pawr	0	3.53432	0.79	0.091	0
Dsp	0	3.53143	0.73	0.064	0
Mex3a	1.91034e-173	3.5313	0.135	0.012	4.93135e-169
Fads2	0	3.52747	0.509	0.049	0
4933431E20Rik	1.48769e-104	3.52655	0.08	0.007	3.84031e-100
Rsph9	1.88678e-307	3.52157	0.236	0.021	4.87054e-303
Epn3	3.61903e-186	3.5168	0.145	0.013	9.34216e-182
Kdf1	2.15968e-96	3.51634	0.074	0.007	5.575e-92
Vsig10	0	3.51257	0.354	0.03	0
Ctxn1	2.15108e-289	3.51185	0.217	0.019	5.5528e-285
Myo16	9.91576e-251	3.51174	0.175	0.014	2.55965e-246
Odad1	4.11836e-141	3.51093	0.114	0.011	1.06311e-136
Dscc1	2.21765e-10	3.50908	0.01	0.001	5.72465e-06
L3mbtl4	2.05598e-18	3.50126	0.01	0.001	5.30731e-14
Rgs5	0	3.492	0.877	0.05	0
Gm11266	3.41959e-17	3.47806	0.013	0.001	8.82734e-13
Tnfrsf12a	0	3.47667	0.842	0.104	0
Nipal2	0	3.47559	0.594	0.053	0
Krt23	0	3.4729	0.674	0.059	0
Tfcp2l1	4.30254e-230	3.47258	0.181	0.016	1.11066e-225
Clu	0	3.46888	1	0.245	0
Pcyt1b	5.82907e-85	3.46786	0.062	0.005	1.50472e-80
Slc2a2	6.04877e-55	3.46726	0.036	0.003	1.56143e-50
Ctf1	3.24891e-122	3.46279	0.097	0.009	8.38674e-118
Ccdc189	2.92066e-16	3.46279	0.013	0.001	7.5394e-12
Tgfb2	0	3.46079	0.509	0.061	0
Eps8l2	0	3.46009	0.401	0.034	0
Sh2d4a	0	3.45555	0.49	0.044	0
Sox6	0	3.44967	0.607	0.04	0
Hhex	0	3.44468	0.619	0.063	0
Cux2	4.08406e-71	3.43415	0.058	0.005	1.05426e-66
Rida	0	3.43135	0.449	0.042	0
Spock3	2.08288e-110	3.43125	0.087	0.008	5.37675e-106
Myo5b	0	3.43109	0.777	0.07	0
Evpl	4.22877e-67	3.43006	0.055	0.005	1.09162e-62
Cxcl5	1.10795e-295	3.42953	0.214	0.018	2.86005e-291
Pkp2	0	3.42695	0.372	0.033	0
Anks4b	1.61226e-50	3.40883	0.041	0.004	4.16188e-46
Cblc	0	3.4042	0.284	0.027	0
Dync2li1	0	3.40373	0.432	0.042	0
Syne4	2.43764e-160	3.39783	0.135	0.013	6.29251e-156
Cep126	1.36906e-113	3.39743	0.094	0.009	3.53408e-109
Lmcd1	0	3.39658	0.442	0.059	0
Rassf7	2.61487e-145	3.39043	0.123	0.012	6.75002e-141
Bicdl2	1.11823e-140	3.38701	0.116	0.011	2.88659e-136
Mgst1	0	3.38358	0.962	0.183	0
Ptprk	0	3.37744	0.916	0.144	0
Macc1	0	3.37666	0.349	0.032	0
Wnt4	0	3.37576	0.49	0.045	0
Sftpd	0	3.36959	0.422	0.036	0
Ap1m2	5.7719e-192	3.36731	0.167	0.017	1.48996e-187
Agrn	0	3.36148	0.399	0.041	0
Mtcl1	0	3.35536	0.328	0.031	0
Capn6	2.64195e-106	3.34815	0.09	0.009	6.81994e-102
Atp1b1	0	3.33892	0.926	0.129	0
St3gal4	0	3.32757	0.897	0.163	0
Stox2	0	3.32307	0.754	0.079	0
St14	0	3.32082	0.765	0.075	0
Hbegf	0	3.31918	0.943	0.121	0
Spint1	0	3.31433	0.551	0.056	0
Fstl4	0	3.30991	0.493	0.043	0
Ephx4	4.20392e-167	3.30918	0.145	0.014	1.0852e-162
Ajuba	7.54256e-158	3.30115	0.138	0.014	1.94704e-153
Gm42679	5.63918e-76	3.29653	0.068	0.007	1.4557e-71
Col4a5	0	3.29633	0.533	0.049	0
Dixdc1	1.46032e-155	3.29005	0.135	0.013	3.76967e-151
Mapk4	5.13594e-60	3.28925	0.054	0.006	1.32579e-55
Mxd3	2.30032e-26	3.28818	0.023	0.002	5.93804e-22
Crb3	0	3.28251	0.593	0.059	0
2900026A02Rik	0	3.27652	0.712	0.079	0
Eva1a	2.5201e-164	3.27115	0.149	0.015	6.50539e-160
Dnah7b	4.10682e-157	3.27109	0.152	0.017	1.06013e-152
Cadm1	0	3.26689	0.875	0.098	0
Smim22	0	3.26508	0.603	0.062	0
Tubb2b	0	3.26483	0.513	0.056	0
Prr15l	0	3.26483	0.396	0.041	0
Marveld3	1.45367e-123	3.26103	0.113	0.012	3.75249e-119
Nectin2	0	3.25947	0.784	0.093	0
Cdc42ep1	0	3.2492	0.474	0.049	0
Syt7	1.51292e-81	3.24881	0.071	0.007	3.90545e-77
Gm28055	4.76687e-94	3.24699	0.083	0.008	1.23052e-89
Pof1b	1.64602e-221	3.24251	0.196	0.02	4.24904e-217
Trf	0	3.24072	0.816	0.165	0
Tnfrsf19	8.35304e-265	3.23889	0.214	0.02	2.15625e-260
Lif	6.65567e-245	3.22695	0.27	0.033	1.71809e-240
Rasef	0	3.22471	0.414	0.041	0
Smoc1	4.43367e-288	3.22404	0.233	0.022	1.14451e-283
Cnksr1	4.60681e-143	3.22243	0.138	0.015	1.1892e-138
Ptchd4	4.44207e-16	3.22243	0.012	0.001	1.14668e-11
Pbk	7.61272e-61	3.22178	0.068	0.009	1.96515e-56
Mia	3.82717e-285	3.21744	0.239	0.023	9.87946e-281
Bche	2.92705e-258	3.21659	0.233	0.024	7.55588e-254
Kctd1	8.17693e-253	3.20943	0.255	0.029	2.11079e-248
Serinc2	0	3.2094	0.422	0.044	0
Fam241b	2.01066e-107	3.20762	0.101	0.011	5.19032e-103
Dusp8	0	3.19918	0.435	0.048	0
Tmc4	0	3.19643	0.497	0.052	0
Pter	6.73292e-194	3.19588	0.188	0.021	1.73804e-189
Etv4	7.71002e-116	3.19522	0.11	0.012	1.99026e-111
Cda	6.10237e-213	3.19005	0.23	0.028	1.57527e-208
Map2	0	3.18854	0.406	0.034	0
Palld	0	3.18201	0.868	0.158	0
Card10	6.5772e-264	3.17657	0.254	0.028	1.69784e-259
Unc13b	0	3.17076	0.396	0.04	0
Elapor1	0	3.16879	0.5	0.058	0
Esrp1	0	3.16224	0.386	0.043	0
Ccdc162	8.92889e-224	3.16164	0.21	0.022	2.3049e-219
Trim46	1.55918e-157	3.16019	0.148	0.016	4.02487e-153
Hkdc1	1.23583e-86	3.15873	0.083	0.009	3.19016e-82
Pierce2	1.04111e-122	3.15854	0.125	0.014	2.68751e-118
Atp6v0e2	6.65867e-74	3.15849	0.074	0.008	1.71887e-69
Ttll10	5.10434e-39	3.15613	0.039	0.004	1.31764e-34
Megf10	1.58792e-13	3.15377	0.014	0.002	4.09907e-09
Dbi	0	3.15142	0.987	0.417	0
Sox4	0	3.15032	0.852	0.13	0
Fermt1	0	3.14497	0.603	0.057	0
Akr1c19	1.03692e-161	3.14496	0.161	0.018	2.67672e-157
Tuft1	0	3.14495	0.568	0.065	0
Igsf5	0	3.1416	0.345	0.034	0
Krt80	3.18552e-184	3.14043	0.184	0.021	8.22311e-180
9630014M24Rik	1.36436e-123	3.13357	0.132	0.016	3.52196e-119
Arhgef19	5.30046e-66	3.13077	0.068	0.008	1.36826e-61
Lnx1	0	3.12871	0.307	0.032	0
Fras1	1.66429e-143	3.12575	0.126	0.013	4.29621e-139
Plekhh1	9.64388e-141	3.12204	0.138	0.015	2.48947e-136
Nhsl1	0	3.12179	0.655	0.084	0
Trim47	0	3.12034	0.577	0.071	0
Prss8	3.23267e-213	3.11781	0.212	0.024	8.34482e-209
Zfp185	1.83478e-16	3.11577	0.016	0.002	4.73631e-12
Myo1b	0	3.11393	0.759	0.107	0
Nudt19	0	3.11375	0.52	0.066	0
Zswim5	3.94114e-11	3.1108	0.01	0.001	1.01737e-06
Thsd4	0	3.10744	0.62	0.073	0
Tgfa	0	3.10296	0.294	0.032	0
Magi1	0	3.10147	0.959	0.163	0
Shisa2	4.75409e-45	3.10121	0.046	0.005	1.22722e-40
F11r	0	3.09871	0.871	0.134	0
Spata7	3.87187e-141	3.09572	0.143	0.016	9.99485e-137
Kansl1l	0	3.09323	0.845	0.185	0
Gstm5	0	3.09275	0.555	0.07	0
Lrfn4	1.66411e-68	3.09082	0.072	0.009	4.29574e-64
Arhgap44	0	3.08808	0.328	0.036	0
Map3k13	2.80876e-177	3.08516	0.19	0.023	7.25053e-173
Sptbn2	8.90538e-61	3.08269	0.062	0.007	2.29883e-56
Hnf1aos1	8.73551e-173	3.08127	0.194	0.024	2.25498e-168
Gata6	0	3.08021	0.63	0.075	0
Npas3	6.89802e-302	3.0802	0.277	0.029	1.78066e-297
Aif1l	2.71143e-67	3.07893	0.068	0.008	6.99929e-63
Lsr	0	3.07825	0.67	0.076	0
Arhgef16	3.99947e-214	3.07742	0.223	0.026	1.03242e-209
Vtcn1	0	3.07485	0.365	0.033	0
2310057J18Rik	2.10036e-27	3.07409	0.013	0.001	5.42186e-23
Rassf9	4.01511e-192	3.07059	0.17	0.017	1.03646e-187
Fosl1	0	3.06706	0.539	0.065	0
Tox3	0	3.06515	0.339	0.036	0
Ranbp17	2.12714e-105	3.06333	0.117	0.014	5.49099e-101
Echdc3	2.03906e-50	3.06264	0.057	0.007	5.26362e-46
Cyb561	4.24821e-262	3.05864	0.28	0.034	1.09663e-257
Tacc2	0	3.05366	0.654	0.102	0
Nphp1	9.10421e-143	3.04775	0.157	0.019	2.35016e-138
Samd4	0	3.04634	0.829	0.161	0
Ift81	2.05639e-210	3.04467	0.225	0.027	5.30836e-206
Plch1	1.45703e-130	3.04087	0.132	0.015	3.76117e-126
Fchsd1	6.04366e-56	3.03572	0.062	0.008	1.56011e-51
Tjp3	4.43745e-222	3.0277	0.239	0.029	1.14548e-217
Fjx1	6.7785e-100	3.01714	0.107	0.013	1.7498e-95
2810459M11Rik	4.61541e-22	3.01646	0.025	0.003	1.19142e-17
Olfml2a	2.53322e-68	3.01028	0.075	0.009	6.53927e-64
Car8	0	3.00724	0.339	0.038	0
B9d1	1.2051e-213	3.0072	0.245	0.031	3.11084e-209
Krtcap3	0	3.00392	0.394	0.046	0
Tnk1	4.80136e-70	3.00022	0.078	0.01	1.23942e-65
Casp12	0	2.99726	0.464	0.055	0
Hmgcll1	2.10925e-92	2.99356	0.093	0.01	5.44482e-88
Ctnnd1	0	2.99137	0.955	0.233	0
Plet1	0	2.99107	0.509	0.042	0
Kcnq1	0	2.99037	0.538	0.069	0
Rgl3	1.77431e-51	2.98929	0.059	0.008	4.58021e-47
Zfp612	2.24683e-67	2.9871	0.078	0.01	5.79996e-63
Ncald	0	2.9869	0.472	0.056	0
Spns2	0	2.98486	0.328	0.039	0
Gata6os	2.61026e-76	2.98239	0.09	0.012	6.73814e-72
Ppil6	1.99478e-37	2.98192	0.043	0.006	5.14933e-33
Apol8	2.9067e-103	2.98184	0.117	0.015	7.50336e-99
H2-Q2	4.85038e-61	2.98032	0.062	0.007	1.25208e-56
Kalrn	0	2.97987	0.791	0.117	0
Tmem184a	3.06906e-100	2.9791	0.114	0.014	7.92247e-96
Fam83b	1.84911e-114	2.97827	0.125	0.015	4.7733e-110
Shmt1	4.65114e-120	2.97685	0.142	0.018	1.20065e-115
Dtna	4.35682e-153	2.9766	0.146	0.016	1.12467e-148
Cchcr1	9.60445e-95	2.97585	0.116	0.016	2.47929e-90
Ocln	0	2.97299	0.636	0.066	0
Prc1	1.69033e-94	2.96893	0.145	0.023	4.36342e-90
Spint2	0	2.96745	0.964	0.186	0
Nudt12	5.19695e-27	2.96282	0.032	0.004	1.34154e-22
Lratd2	1.84895e-242	2.9585	0.274	0.034	4.77287e-238
Gm2379	2.26443e-28	2.95583	0.033	0.004	5.8454e-24
Ptpn13	0	2.95552	0.732	0.108	0
Myrf	1.20717e-225	2.955	0.257	0.032	3.11619e-221
Camsap3	1.82575e-64	2.95482	0.075	0.01	4.713e-60
Phldb2	0	2.95244	0.891	0.144	0
Pclo	7.80134e-235	2.95085	0.186	0.017	2.01384e-230
Iqgap3	1.20855e-29	2.94917	0.038	0.005	3.11974e-25
Gm42031	0	2.94076	0.564	0.103	0
Clic6	5.55809e-140	2.94058	0.168	0.022	1.43476e-135
B4galt6	0	2.93682	0.864	0.138	0
Rap1gap	1.31529e-268	2.93579	0.312	0.04	3.39528e-264
Dnah12	1.0058e-26	2.93507	0.022	0.002	2.59636e-22
1810064F22Rik	7.6747e-41	2.93264	0.043	0.005	1.98115e-36
Marveld2	1.34847e-257	2.92936	0.296	0.038	3.48094e-253
0610040J01Rik	0	2.92676	0.48	0.057	0
Ppp1r9a	0	2.92035	0.529	0.066	0
Prdm16	0	2.9202	0.506	0.061	0
Wnt7a	1.31232e-15	2.91717	0.019	0.003	3.38763e-11
Wfdc2	0	2.91557	0.861	0.063	0
Plpp2	0	2.91512	0.458	0.058	0
Fxyd3	0	2.91451	0.901	0.095	0
1700110K17Rik	9.64294e-90	2.91425	0.106	0.014	2.48923e-85
Noct	0	2.91244	0.7	0.13	0
Hdac11	7.9634e-95	2.91177	0.119	0.016	2.05567e-90
Slc4a4	0	2.91125	0.784	0.096	0
Gm33782	4.07541e-43	2.90866	0.054	0.007	1.05203e-38
Sdsl	5.88728e-92	2.90696	0.117	0.016	1.51974e-87
Llgl2	1.35122e-285	2.90635	0.329	0.042	3.48803e-281
5033406O09Rik	4.42493e-41	2.90623	0.051	0.007	1.14225e-36
Chst8	1.15944e-95	2.90568	0.107	0.013	2.99299e-91
Fhod3	6.30519e-51	2.90336	0.054	0.006	1.62762e-46
Pxmp2	6.4463e-46	2.90336	0.057	0.008	1.66405e-41
Gm11906	3.7373e-46	2.89907	0.061	0.009	9.64746e-42
5730522E02Rik	7.43284e-173	2.89884	0.186	0.022	1.91871e-168
Rasal1	4.50703e-51	2.89707	0.067	0.009	1.16344e-46
Emp2	0	2.89557	0.593	0.078	0
Hmgb3	3.13914e-213	2.89407	0.259	0.035	8.10339e-209
B930095G15Rik	6.65189e-110	2.89363	0.135	0.018	1.71712e-105
Sh3d19	0	2.8933	0.794	0.142	0
9030622O22Rik	2.96998e-205	2.89262	0.204	0.023	7.6667e-201
Fads3	6.06287e-222	2.89255	0.278	0.038	1.56507e-217
Hes1	0	2.89112	0.72	0.136	0
Mcc	0	2.89089	0.778	0.123	0
Anxa4	0	2.88857	0.941	0.177	0
8430430B14Rik	4.12159e-21	2.88718	0.026	0.004	1.06395e-16
Tcte2	1.50347e-33	2.88629	0.042	0.006	3.88107e-29
Kcne3	4.63277e-235	2.88391	0.246	0.029	1.1959e-230
Wee1	0	2.88316	0.451	0.06	0
Sgms2	0	2.88205	0.89	0.115	0
Eppk1	0	2.88194	0.354	0.033	0
Epha2	0	2.8813	0.546	0.066	0
Pld1	0	2.87938	0.707	0.114	0
2610528J11Rik	5.64081e-91	2.87459	0.112	0.015	1.45612e-86
Clba1	3.07006e-34	2.87375	0.043	0.006	7.92506e-30
Cdcp1	0	2.87298	0.384	0.045	0
Rhou	0	2.87164	0.588	0.084	0
Me1	0	2.86755	0.672	0.08	0
Ccl20	5.15842e-75	2.86725	0.062	0.006	1.33159e-70
Prkci	0	2.85767	0.493	0.069	0
Mkrn2os	5.73352e-74	2.85344	0.097	0.014	1.48005e-69
Ankrd42	3.90165e-60	2.8518	0.075	0.01	1.00717e-55
Tinagl1	0	2.84987	0.646	0.075	0
C77080	0	2.84947	0.364	0.045	0
Hs6st2	6.84343e-128	2.84616	0.184	0.028	1.76656e-123
Vps37d	9.03093e-38	2.84565	0.049	0.007	2.33124e-33
St3gal5	0	2.84555	0.504	0.066	0
Ngef	9.03215e-182	2.84473	0.209	0.026	2.33156e-177
Gm57079	3.94936e-20	2.8397	0.026	0.004	1.01949e-15
Ulk4	7.68061e-99	2.83426	0.133	0.019	1.98267e-94
9130008F23Rik	1.75614e-257	2.83271	0.296	0.038	4.53331e-253
Mmp15	6.24013e-230	2.83115	0.274	0.036	1.61083e-225
Kank1	5.18739e-240	2.82819	0.271	0.034	1.33907e-235
Morn2	1.74097e-149	2.82504	0.194	0.027	4.49414e-145
Adcy2	3.21472e-200	2.82466	0.226	0.028	8.29848e-196
Esco2	1.90387e-32	2.82432	0.051	0.008	4.91465e-28
Ppl	0	2.82231	0.362	0.046	0
Arhgap8	4.96827e-61	2.82022	0.081	0.012	1.28251e-56
Dync2i2	9.18827e-75	2.82017	0.1	0.014	2.37186e-70
Plscr1	0	2.81904	0.859	0.159	0
Sult2b1	7.34571e-88	2.81904	0.116	0.016	1.89622e-83
Amot	1.9633e-106	2.81792	0.135	0.018	5.06805e-102
Slc27a1	2.32449e-219	2.81725	0.29	0.042	6.00044e-215
Tmem45a	1.35344e-303	2.81537	0.457	0.075	3.49377e-299
Cd276	7.4632e-98	2.81489	0.132	0.019	1.92655e-93
Il17re	1.20576e-197	2.8148	0.238	0.031	3.11255e-193
Cldn10	1.20391e-174	2.81473	0.255	0.04	3.10777e-170
Net1	0	2.81431	0.503	0.067	0
Tenm1	0	2.81334	0.423	0.046	0
Itgb8	0	2.81018	0.317	0.035	0
Bicc1	0	2.81016	0.961	0.192	0
Pbld1	3.13792e-54	2.80998	0.067	0.009	8.10023e-50
Rab25	0	2.80693	0.587	0.066	0
Ptpn14	0	2.80509	0.546	0.066	0
Acnat1	2.89228e-65	2.80073	0.083	0.011	7.46614e-61
Ttc26	7.0585e-29	2.80062	0.041	0.006	1.82208e-24
Ptpn21	5.74492e-245	2.79921	0.309	0.043	1.48299e-240
Tom1l1	8.00616e-130	2.79675	0.171	0.024	2.06671e-125
Adamts16	2.45956e-25	2.79549	0.03	0.004	6.34912e-21
Atp11a	0	2.79547	0.604	0.091	0
Tmem116	1.03796e-67	2.79221	0.088	0.012	2.67938e-63
Fhl3	9.38513e-50	2.78852	0.07	0.01	2.42268e-45
Chka	0	2.78588	0.838	0.196	0
Bend7	7.86807e-118	2.7849	0.149	0.02	2.03106e-113
Mettl24	1.74132e-41	2.7818	0.055	0.008	4.49504e-37
Bcam	0	2.77635	0.371	0.047	0
Dnajc22	2.02968e-25	2.77337	0.035	0.005	5.23941e-21
Tlcd4	9.39448e-62	2.76698	0.087	0.013	2.42509e-57
Dyrk3	1.00528e-67	2.7634	0.084	0.011	2.59502e-63
Etl4	0	2.76097	0.807	0.13	0
Cfap298	1.57313e-307	2.76006	0.401	0.058	4.06087e-303
Dzip1l	9.14813e-121	2.75951	0.151	0.02	2.3615e-116
Fetub	3.25331e-65	2.75902	0.11	0.019	8.3981e-61
Fgfrl1	5.19878e-111	2.75693	0.157	0.023	1.34201e-106
Tjp2	0	2.75663	0.871	0.14	0
Epha7	4.26497e-124	2.75389	0.135	0.016	1.10096e-119
Itgb6	0	2.75365	0.548	0.054	0
Farp1	0	2.75311	0.841	0.148	0
4931406C07Rik	5.03153e-299	2.7515	0.433	0.069	1.29884e-294
Gm35533	1.27334e-73	2.74819	0.072	0.008	3.287e-69
Enah	0	2.74765	0.63	0.08	0
Elmo3	6.58013e-35	2.74724	0.049	0.008	1.6986e-30
Nkain3	7.81177e-11	2.74433	0.016	0.003	2.01653e-06
Sema6a	0	2.74361	0.63	0.072	0
Afdn	0	2.74099	0.819	0.137	0
Slc35g1	9.75319e-142	2.73815	0.197	0.029	2.51769e-137
Shroom3	0	2.73814	0.742	0.095	0
Nradd	1.11209e-196	2.73601	0.274	0.041	2.87076e-192
Plut	2.70661e-115	2.7352	0.142	0.019	6.98683e-111
Foxa1	1.20238e-08	2.73344	0.01	0.001	0.000310383
Rarb	1.04832e-129	2.7266	0.174	0.025	2.70614e-125
Ncmap	7.36492e-106	2.72611	0.142	0.02	1.90118e-101
Cdk1	1.44528e-34	2.72582	0.097	0.024	3.73084e-30
Ctnnal1	2.66425e-132	2.72411	0.186	0.028	6.8775e-128
Proser2	1.33347e-218	2.72322	0.277	0.038	3.44223e-214
Naaladl2	0	2.72257	0.774	0.14	0
Fads6	1.35175e-38	2.72232	0.055	0.008	3.4894e-34
5031415H12Rik	1.00893e-54	2.71756	0.081	0.013	2.60446e-50
Osbpl3	0	2.71256	0.719	0.118	0
Pik3c2g	1.87899e-214	2.71017	0.293	0.043	4.85041e-210
Irf6	9.55413e-168	2.70742	0.228	0.033	2.4663e-163
Sprr1a	2.67386e-95	2.70429	0.123	0.017	6.90231e-91
Enkur	8.33448e-41	2.70254	0.061	0.01	2.15146e-36
Selenbp1	9.36937e-307	2.70069	0.459	0.075	2.41861e-302
Pcbd1	0	2.69749	0.53	0.077	0
Efhd1	1.73793e-113	2.69337	0.126	0.015	4.4863e-109
Met	0	2.69236	0.539	0.066	0
Slc7a4	1.98258e-27	2.69218	0.041	0.006	5.11784e-23
Gsta3	0	2.68644	0.604	0.071	0
Rabl2	2.71346e-60	2.68324	0.091	0.015	7.00452e-56
Chrm3	0	2.67971	0.633	0.088	0
Rnf128	0	2.67895	0.403	0.05	0
Ift57	2.03829e-281	2.67582	0.4	0.062	5.26165e-277
Fam83g	9.01998e-57	2.67152	0.084	0.013	2.32842e-52
Shb	0	2.66976	0.601	0.092	0
Cenpf	2.75524e-49	2.66973	0.093	0.018	7.11237e-45
Atp1a1	0	2.66514	0.939	0.307	0
Itgb4	2.10139e-294	2.66389	0.346	0.045	5.42453e-290
Actn1	0	2.66289	0.919	0.253	0
Ptprt	0	2.66135	0.465	0.052	0
Uhrf1	4.35738e-76	2.65967	0.123	0.021	1.12481e-71
Myo1d	0	2.65623	0.846	0.156	0
Carmil1	0	2.65569	0.757	0.135	0
Med12l	2.64468e-163	2.6544	0.223	0.033	6.82698e-159
Hcn1	1.80528e-13	2.65182	0.016	0.002	4.66015e-09
Creb5	0	2.65019	0.851	0.195	0
Ifnlr1	9.29048e-41	2.64224	0.062	0.01	2.39824e-36
Pacsin3	8.99552e-69	2.63988	0.107	0.017	2.3221e-64
Gm14226	4.37422e-21	2.63967	0.029	0.004	1.12916e-16
Tcim	0	2.6364	0.603	0.1	0
Chadl	1.90281e-35	2.63198	0.055	0.009	4.91191e-31
Msantd3	2.36459e-62	2.62791	0.1	0.017	6.10396e-58
Arpin	7.6179e-86	2.62742	0.139	0.023	1.96648e-81
Aqp5	1.86357e-186	2.62601	0.167	0.017	4.81061e-182
Tst	1.31429e-126	2.62452	0.186	0.029	3.39271e-122
Cdkl2	1.15079e-56	2.62325	0.091	0.015	2.97064e-52
Dync2i1	1.4533e-112	2.61858	0.175	0.028	3.75154e-108
Mpp2	1.40162e-50	2.61419	0.078	0.013	3.61814e-46
Cdca5	9.12234e-07	2.61268	0.01	0.002	0.0235484
Kcnt2	6.16171e-189	2.612	0.291	0.048	1.59058e-184
Pard6b	0	2.60796	0.358	0.045	0
Ift74	4.1186e-159	2.60463	0.242	0.039	1.06317e-154
Wdr27	1.23461e-23	2.60452	0.038	0.006	3.18702e-19
Lancl3	2.00131e-36	2.60365	0.057	0.009	5.16618e-32
Tmem132a	1.32397e-69	2.60355	0.11	0.018	3.41768e-65
Hoga1	7.84545e-23	2.60219	0.038	0.007	2.02523e-18
Lrrc42	1.19117e-218	2.60001	0.325	0.051	3.07488e-214
Ccdc181	2.50073e-64	2.59676	0.103	0.017	6.45537e-60
Aadac	4.94921e-23	2.59635	0.033	0.005	1.27759e-18
Gdf15	1.89624e-184	2.59588	0.235	0.033	4.89497e-180
Nup62cl	2.74351e-08	2.59524	0.012	0.002	0.000708208
Flywch2	8.24132e-48	2.59211	0.083	0.015	2.12741e-43
Kif21a	2.95816e-173	2.59178	0.242	0.036	7.63619e-169
Gm42902	8.02537e-14	2.59178	0.022	0.004	2.07167e-09
Fzd6	3.93193e-61	2.59069	0.091	0.014	1.01499e-56
Garem1	8.6224e-129	2.59	0.207	0.035	2.22579e-124
Tmem117	1.84429e-119	2.58774	0.174	0.027	4.76086e-115
Nectin4	1.29283e-28	2.58769	0.046	0.008	3.3373e-24
Ecscr	0	2.58182	0.484	0.064	0
4933417O13Rik	5.91133e-17	2.58143	0.03	0.006	1.52595e-12
Dcaf12l1	4.955e-17	2.57769	0.029	0.005	1.27908e-12
Trp53bp2	0	2.57753	0.575	0.098	0
Esrp2	2.51782e-21	2.5765	0.035	0.006	6.4995e-17
Prrg4	5.47359e-67	2.57458	0.11	0.019	1.41295e-62
Cetn4	1.33989e-48	2.57321	0.078	0.013	3.45879e-44
Tmtc4	2.67145e-107	2.57093	0.175	0.03	6.89609e-103
Lzts3	2.54169e-19	2.56994	0.033	0.006	6.56112e-15
Zfp385b	6.80649e-86	2.56941	0.125	0.019	1.75703e-81
Gjb3	7.99251e-26	2.56776	0.041	0.007	2.06319e-21
Stmn1	1.66945e-270	2.56706	0.499	0.096	4.30952e-266
Cys1	1.53499e-75	2.56628	0.123	0.021	3.96242e-71
Plet1os	9.89352e-23	2.56341	0.035	0.006	2.55391e-18
Mansc1	5.32688e-68	2.56226	0.112	0.019	1.37508e-63
Enkd1	2.42634e-19	2.56185	0.032	0.006	6.26335e-15
Gm43305	0	2.55951	0.678	0.148	0
Syngr1	3.34177e-179	2.55862	0.257	0.039	8.62644e-175
Smim5	2.00277e-33	2.55604	0.049	0.008	5.16996e-29
Spata24	2.18862e-82	2.55462	0.138	0.024	5.64971e-78
Tmem231	1.31024e-29	2.5546	0.049	0.009	3.38226e-25
Arhgef26	1.97286e-134	2.55372	0.188	0.028	5.09274e-130
Aldh1l1	6.47766e-55	2.55212	0.096	0.017	1.67214e-50
Tmem176b	0	2.5472	0.978	0.341	0
Serpinb6b	0	2.54521	0.535	0.076	0
Gm57189	2.85247e-72	2.54162	0.128	0.023	7.36336e-68
Urah	1.17544e-142	2.54079	0.222	0.036	3.03429e-138
Gm49708	2.86114e-28	2.54079	0.045	0.008	7.38575e-24
Slc12a8	1.0537e-165	2.53958	0.251	0.04	2.72002e-161
Slc4a11	1.72399e-27	2.53844	0.043	0.007	4.4503e-23
Cdc20	6.50925e-16	2.53824	0.052	0.015	1.6803e-11
Efna5	0	2.53696	0.667	0.113	0
Scrn2	1.24657e-55	2.53635	0.099	0.018	3.21789e-51
Schip1	0	2.5332	0.504	0.073	0
Ly6g6d	6.48922e-28	2.53223	0.039	0.006	1.67513e-23
Tspan7	2.50063e-248	2.53153	0.299	0.039	6.45514e-244
Gpx2	0	2.53106	0.612	0.058	0
Prkaa2	2.90645e-70	2.52867	0.112	0.018	7.5027e-66
Baiap2l1	0	2.52831	0.704	0.087	0
Klf5	0	2.52739	0.677	0.085	0
Gtf2ird1	8.29298e-196	2.52492	0.309	0.051	2.14075e-191
Ckap2	2.85528e-28	2.52485	0.054	0.01	7.37063e-24
Dact2	2.07247e-24	2.52372	0.038	0.006	5.34988e-20
Erc2	3.1317e-61	2.52294	0.075	0.01	8.08416e-57
Krt7	0	2.52214	0.59	0.063	0
Bicd1	5.81685e-285	2.52187	0.354	0.048	1.50156e-280
Gclm	0	2.52093	0.638	0.111	0
Ift43	0	2.51585	0.555	0.091	0
Sgpp2	1.36581e-89	2.51555	0.145	0.024	3.5257e-85
Rsph1	3.24752e-16	2.51551	0.029	0.005	8.38315e-12
Efhb	2.2439e-39	2.51065	0.068	0.012	5.79241e-35
Melk	4.50563e-21	2.50995	0.042	0.008	1.16308e-16
Thoc6	2.31118e-207	2.50939	0.37	0.068	5.96609e-203
Cryab	0	2.50612	0.61	0.102	0
Gm26549	1.18759e-51	2.50387	0.097	0.018	3.06565e-47
Tent5b	3.01335e-40	2.50375	0.067	0.011	7.77866e-36
Trip6	1.10861e-158	2.5023	0.264	0.045	2.86177e-154
Ect2	3.85587e-48	2.50083	0.094	0.018	9.95356e-44
F3	0	2.49976	0.7	0.106	0
Gask1a	1.13194e-25	2.49883	0.045	0.008	2.92198e-21
Ccdc57	5.68828e-52	2.49852	0.094	0.017	1.46837e-47
Pak4	5.41733e-94	2.49734	0.174	0.032	1.39843e-89
Gca	2.45568e-122	2.49459	0.193	0.032	6.33909e-118
Pdx1	2.92306e-35	2.49419	0.061	0.011	7.54558e-31
Smco4	0	2.49376	0.612	0.117	0
Ptgr1	6.02312e-273	2.49281	0.4	0.063	1.55481e-268
Gas2	3.66221e-97	2.48881	0.148	0.023	9.45364e-93
Mapk8ip1	5.1287e-44	2.48786	0.078	0.014	1.32392e-39
Pex11a	1.79248e-44	2.48697	0.08	0.014	4.6271e-40
Eepd1	0	2.48584	0.478	0.078	0
Cd9	0	2.48462	0.974	0.319	0
Csrp1	0	2.47998	0.899	0.226	0
2210408F21Rik	3.15396e-265	2.47883	0.429	0.073	8.14165e-261
Vcam1	3.1308e-283	2.47703	0.53	0.107	8.08184e-279
Slc25a13	3.34196e-160	2.47627	0.265	0.045	8.62694e-156
Kcnk1	0	2.47424	0.554	0.072	0
Arhgef17	1.89218e-184	2.47417	0.277	0.044	4.88446e-180
Ugt2b35	1.31541e-23	2.47262	0.042	0.008	3.39561e-19
Glis2	2.04272e-122	2.47231	0.229	0.043	5.27307e-118
Ttyh2	5.47951e-111	2.46921	0.197	0.035	1.41448e-106
Map7	0	2.46835	0.587	0.111	0
Wdr35	4.21592e-75	2.46796	0.139	0.026	1.0883e-70
Cd24a	0	2.46578	0.913	0.199	0
Pard3	0	2.46555	0.791	0.156	0
Rpgr	7.54013e-62	2.46469	0.109	0.019	1.94641e-57
Ttc12	1.19185e-28	2.46279	0.052	0.01	3.07664e-24
Fam187b	1.99685e-11	2.46279	0.02	0.004	5.15466e-07
Socs2	2.63218e-302	2.46095	0.572	0.116	6.7947e-298
Mdfi	6.8746e-31	2.45774	0.059	0.011	1.77461e-26
Lrg1	2.26836e-277	2.45487	0.38	0.056	5.85554e-273
Wdr72	8.95369e-64	2.45438	0.101	0.017	2.3113e-59
Arhgef5	2.58434e-199	2.45301	0.325	0.055	6.67121e-195
Cpne8	0	2.45253	0.803	0.155	0
Erbb3	1.7844e-237	2.45234	0.351	0.055	4.60625e-233
Gcnt2	0	2.45001	0.712	0.15	0
Angpt1	1.20249e-248	2.44889	0.346	0.052	3.1041e-244
Bok	8.87218e-247	2.44501	0.419	0.074	2.29026e-242
Slc27a3	5.21328e-46	2.44458	0.083	0.015	1.34576e-41
Atp9a	1.06094e-193	2.44435	0.314	0.053	2.7387e-189
Mlf1	7.71723e-53	2.44422	0.088	0.015	1.99213e-48
Arl6	3.67207e-76	2.44393	0.143	0.027	9.47909e-72
Spa17	2.37231e-21	2.44393	0.039	0.007	6.12389e-17
Fgd6	5.73896e-279	2.44257	0.509	0.098	1.48146e-274
Cep290	6.90384e-135	2.44239	0.233	0.041	1.78216e-130
Sphk1	1.6781e-128	2.44227	0.217	0.038	4.33185e-124
Ttc30b	2.56954e-24	2.44159	0.045	0.008	6.63302e-20
Il34	2.23539e-233	2.43968	0.357	0.057	5.77042e-229
Fhip1a	4.70638e-183	2.43672	0.277	0.044	1.21491e-178
Tcf19	1.26775e-21	2.43521	0.041	0.008	3.27258e-17
Zfp750	3.33171e-12	2.43459	0.022	0.004	8.60048e-08
Eml2	9.27421e-149	2.43376	0.259	0.046	2.39404e-144
Myo5c	3.38928e-110	2.43273	0.167	0.026	8.74908e-106
Kcnq4	3.71703e-32	2.42531	0.064	0.013	9.59513e-28
Fyb2	1.67029e-22	2.42531	0.038	0.007	4.31168e-18
Nebl	0	2.41649	0.372	0.042	0
Nrip3	4.72599e-20	2.41576	0.036	0.007	1.21997e-15
Epha1	2.21959e-28	2.41561	0.054	0.01	5.72964e-24
Nr1h4	4.29193e-46	2.41515	0.081	0.015	1.10792e-41
Tm4sf1	2.47634e-301	2.41461	0.561	0.112	6.39241e-297
Gm57315	3.96805e-58	2.41426	0.112	0.021	1.02431e-53
Abcc3	5.00033e-224	2.41391	0.365	0.062	1.29079e-219
Efna1	4.3041e-82	2.41347	0.149	0.027	1.11106e-77
Epb41l3	2.44223e-101	2.41111	0.158	0.026	6.30437e-97
Foxc1	7.23965e-40	2.41104	0.07	0.012	1.86884e-35
Ptprd	0	2.41103	0.52	0.085	0
Mal2	0	2.41098	0.5	0.058	0
Fam83h	5.28474e-31	2.41076	0.059	0.011	1.3642e-26
Anxa5	0	2.40804	0.958	0.404	0
Pdgfb	1.46135e-226	2.40574	0.386	0.068	3.77232e-222
Snx7	1.60232e-186	2.39896	0.352	0.068	4.13624e-182
Gpt2	2.18e-95	2.39848	0.172	0.031	5.62744e-91
Erbb2	2.19744e-60	2.39827	0.117	0.023	5.67246e-56
Cttn	0	2.39428	0.584	0.108	0
Ripk4	8.82544e-80	2.39171	0.139	0.025	2.2782e-75
Slco3a1	0	2.39125	0.867	0.225	0
Noxo1	2.00676e-24	2.39098	0.046	0.009	5.18026e-20
Kcnk5	1.98808e-71	2.39029	0.13	0.024	5.13204e-67
Ccdc30	5.71227e-27	2.38694	0.054	0.011	1.47456e-22
Cfap45	5.41854e-18	2.38646	0.039	0.008	1.39874e-13
Cd2ap	0	2.38341	0.941	0.331	0
Dsc2	9.70385e-84	2.38314	0.139	0.024	2.50495e-79
Nr6a1	8.36302e-307	2.38139	0.549	0.104	2.15883e-302
Morn1	1.57089e-27	2.38122	0.054	0.01	4.0551e-23
Rims2	1.28265e-131	2.38108	0.154	0.02	3.31104e-127
Nr2f6	6.78406e-258	2.38041	0.474	0.09	1.75124e-253
Gstt1	5.76607e-292	2.3781	0.496	0.089	1.48845e-287
Rnd1	6.84866e-165	2.37788	0.219	0.031	1.76791e-160
Lamc2	0	2.37395	0.596	0.066	0
Sh3bp4	6.14827e-211	2.37235	0.346	0.059	1.58712e-206
Fam135a	2.00222e-184	2.3704	0.332	0.061	5.16854e-180
Slc12a2	0	2.3679	0.739	0.123	0
Ovol2	2.40277e-16	2.36589	0.033	0.007	6.20251e-12
Zbtb12	1.41195e-35	2.36403	0.072	0.015	3.6448e-31
Arhgef10l	8.2665e-175	2.36396	0.319	0.059	2.13391e-170
Dscam	6.47365e-259	2.36304	0.235	0.024	1.67111e-254
Trp53inp1	0	2.36289	0.772	0.181	0
Tgif1	0	2.36083	0.864	0.242	0
Fstl3	2.41153e-45	2.36044	0.088	0.017	6.22511e-41
Anxa13	5.39447e-167	2.3599	0.257	0.041	1.39253e-162
Lipt2	6.3617e-31	2.3582	0.059	0.011	1.64221e-26
Mapk13	2.95603e-91	2.35685	0.178	0.034	7.6307e-87
Fbxw9	5.28568e-70	2.35655	0.143	0.029	1.36444e-65
Ttyh1	1.55988e-20	2.35568	0.039	0.008	4.02667e-16
Celsr1	1.64421e-122	2.35429	0.223	0.041	4.24435e-118
Junos	1.3497e-44	2.35351	0.112	0.026	3.48411e-40
Oscp1	9.29041e-45	2.35316	0.086	0.016	2.39823e-40
Zfp618	3.10019e-121	2.35107	0.225	0.042	8.00284e-117
Dnph1	2.75223e-14	2.34895	0.032	0.007	7.1046e-10
Stbd1	9.23811e-93	2.34723	0.181	0.035	2.38473e-88
9930014A18Rik	1.02414e-11	2.34285	0.023	0.005	2.64373e-07
Ier3	0	2.34086	0.925	0.291	0
Bcar1	2.52792e-150	2.34024	0.261	0.046	6.52557e-146
Hap1	5.85481e-24	2.33969	0.036	0.006	1.51136e-19
Fnbp1l	0	2.33883	0.654	0.119	0
Psmc3ip	2.55911e-34	2.33666	0.072	0.015	6.60607e-30
Tmem254	7.03599e-137	2.33648	0.265	0.051	1.81627e-132
Igsf9	3.34309e-70	2.33583	0.145	0.029	8.62986e-66
Zfp704	1.9133e-301	2.33526	0.588	0.12	4.939e-297
Ovol1	1.09603e-23	2.33508	0.041	0.007	2.8293e-19
Pkia	4.96169e-95	2.33127	0.172	0.031	1.28081e-90
Tpm1	0	2.33112	0.894	0.249	0
Srd5a1	9.49333e-13	2.32989	0.025	0.005	2.45061e-08
Il1rn	1.70957e-289	2.32925	0.47	0.081	4.41309e-285
Mindy4	2.39221e-48	2.32924	0.097	0.019	6.17526e-44
Slc1a1	7.70612e-16	2.32861	0.033	0.007	1.98926e-11
Msrb3	9.92097e-166	2.32388	0.406	0.096	2.561e-161
Tincr	1.60452e-13	2.32153	0.029	0.006	4.1419e-09
Pvr	8.41463e-260	2.31972	0.519	0.107	2.17215e-255
Prom1	0	2.31632	0.694	0.083	0
1190005I06Rik	5.87947e-18	2.31576	0.036	0.007	1.51773e-13
Hyal2	2.81294e-95	2.3157	0.183	0.035	7.26131e-91
Nipsnap1	6.28566e-76	2.31341	0.155	0.031	1.62258e-71
Tjp1	0	2.30822	0.701	0.13	0
Sh3yl1	8.30021e-62	2.30458	0.13	0.027	2.14261e-57
Frk	7.17305e-269	2.30404	0.439	0.075	1.85165e-264
Sel1l3	1.14538e-81	2.30222	0.155	0.029	2.95667e-77
Zfp467	2.71232e-103	2.30065	0.229	0.049	7.00158e-99
Cbx6	9.79674e-262	2.29841	0.501	0.099	2.52893e-257
Cgnl1	5.67081e-307	2.29736	0.509	0.088	1.46386e-302
Nr0b2	3.41706e-16	2.29648	0.036	0.008	8.82079e-12
Pafah1b3	3.80829e-243	2.29605	0.457	0.088	9.83071e-239
Tmem98	1.09526e-117	2.29528	0.223	0.042	2.8273e-113
Stxbp6	0	2.29295	0.599	0.101	0
Pgap4	1.05693e-32	2.28865	0.068	0.014	2.72835e-28
Idh2	0	2.2876	0.667	0.153	0
Dll1	6.70905e-20	2.28685	0.039	0.008	1.73187e-15
Map9	7.56602e-20	2.28669	0.042	0.009	1.95309e-15
Wdpcp	1.11467e-157	2.28568	0.3	0.057	2.87742e-153
Slc44a4	2.65185e-88	2.28445	0.157	0.028	6.84549e-84
Tmod1	3.77771e-56	2.28357	0.107	0.02	9.75177e-52
Nek2	1.34951e-10	2.28269	0.023	0.005	3.48362e-06
S100a11	0	2.28176	0.991	0.494	0
Galnt3	2.93421e-239	2.28001	0.384	0.064	7.57436e-235
Alpl	4.15839e-24	2.27776	0.049	0.01	1.07345e-19
Gal3st1	4.24024e-26	2.27741	0.054	0.011	1.09457e-21
Gas8	2.25909e-55	2.27638	0.122	0.026	5.83162e-51
Kctd3	1.31259e-138	2.27553	0.278	0.055	3.38831e-134
Hook2	1.80041e-93	2.27511	0.191	0.038	4.64757e-89
D630045J12Rik	1.28457e-25	2.27331	0.055	0.012	3.316e-21
Trpv4	5.83525e-54	2.27246	0.11	0.022	1.50631e-49
Cep170b	1.17532e-114	2.27214	0.233	0.046	3.03398e-110
Lyplal1	8.19278e-25	2.27214	0.054	0.011	2.11488e-20
Gm56936	1.07236e-96	2.27181	0.207	0.043	2.76818e-92
Gmnn	9.21724e-90	2.26733	0.209	0.046	2.37934e-85
Vill	1.74408e-66	2.26522	0.145	0.03	4.50216e-62
Gm1673	4.63118e-44	2.26274	0.096	0.02	1.19549e-39
Mrpl38	4.1474e-197	2.26105	0.399	0.08	1.07061e-192
Rorc	5.10654e-18	2.26103	0.038	0.008	1.3182e-13
Onecut2	0	2.26076	0.526	0.072	0
Meis2	0	2.25966	0.859	0.185	0
Ppp1r13l	2.53872e-17	2.25859	0.038	0.008	6.55344e-13
Gna14	1.61035e-158	2.25556	0.267	0.046	4.15697e-154
Pwwp2b	4.25201e-39	2.25552	0.087	0.018	1.09761e-34
Qsox1	1.89863e-297	2.25547	0.607	0.13	4.90112e-293
Enc1	2.10832e-179	2.25451	0.328	0.061	5.44241e-175
Nfib	0	2.25377	0.97	0.257	0
Syne2	0	2.25098	0.742	0.164	0
Alcam	0	2.25045	0.967	0.291	0
Hacd1	1.00494e-136	2.24985	0.291	0.06	2.59416e-132
Slfn9	4.59514e-19	2.24795	0.059	0.016	1.18619e-14
Ube2c	1.99713e-16	2.24772	0.07	0.023	5.1554e-12
Fsd1l	6.79081e-45	2.24732	0.093	0.019	1.75298e-40
Slc40a1	1.56962e-79	2.2473	0.145	0.026	4.05183e-75
Nucb2	0	2.24429	0.699	0.157	0
Ctdspl	2.74736e-275	2.24024	0.507	0.096	7.09204e-271
Adk	0	2.24012	0.883	0.231	0
Casz1	1.84253e-178	2.23823	0.333	0.062	4.75632e-174
Tead1	0	2.23705	0.752	0.158	0
Sytl1	2.05019e-32	2.23623	0.072	0.015	5.29237e-28
Camk2n2	2.14316e-17	2.23198	0.038	0.008	5.53236e-13
Pomgnt2	6.06938e-20	2.23094	0.045	0.01	1.56675e-15
Kif20a	1.47605e-13	2.22876	0.032	0.007	3.81028e-09
Dennd2b	1.84168e-255	2.228	0.465	0.087	4.75411e-251
Flnb	0	2.22739	0.897	0.217	0
Mal	0	2.22725	0.404	0.047	0
Sort1	7.10792e-124	2.22708	0.238	0.045	1.83484e-119
Rab27b	0	2.22548	0.51	0.072	0
Zbtb42	1.98548e-24	2.22463	0.055	0.012	5.12531e-20
8430419K02Rik	4.95641e-38	2.22345	0.08	0.016	1.27945e-33
1110038B12Rik	4.11438e-227	2.22323	0.493	0.107	1.06209e-222
Mroh3	4.10534e-18	2.22218	0.039	0.008	1.05975e-13
Fam221a	3.63804e-21	2.22178	0.046	0.01	9.39123e-17
Tead2	1.14822e-66	2.21778	0.158	0.035	2.96402e-62
Cdkl3	8.28269e-47	2.21734	0.11	0.024	2.13809e-42
Ccdc34	4.6758e-160	2.21642	0.357	0.077	1.20701e-155
Mettl26	3.49756e-243	2.21514	0.494	0.101	9.0286e-239
Nectin3	1.21664e-158	2.21488	0.323	0.065	3.14063e-154
Grik5	6.14961e-41	2.21486	0.091	0.019	1.58746e-36
Nedd4l	0	2.21428	0.851	0.26	0
Lurap1	1.1396e-11	2.21381	0.026	0.006	2.94176e-07
Ccnb1	5.04005e-14	2.2122	0.041	0.011	1.30104e-09
Mpzl1	4.16774e-202	2.21082	0.381	0.072	1.07586e-197
Bphl	2.48421e-139	2.20982	0.293	0.06	6.41275e-135
Ccn1	0	2.20964	0.857	0.209	0
Erf	3.87207e-95	2.20822	0.216	0.046	9.99536e-91
Kif3a	8.67721e-86	2.20791	0.193	0.041	2.23994e-81
Vangl1	1.09152e-63	2.20739	0.143	0.031	2.81764e-59
D17H6S56E-5	7.91611e-237	2.20677	0.581	0.141	2.04346e-232
Marchf9	1.38646e-17	2.20675	0.041	0.009	3.57901e-13
Fut2	8.74274e-30	2.20581	0.061	0.012	2.25685e-25
Tmem238	3.20859e-264	2.20517	0.541	0.112	8.28266e-260
Prtg	1.00218e-21	2.20468	0.049	0.011	2.58702e-17
Fam110a	2.23746e-100	2.20447	0.219	0.046	5.77579e-96
Etfdh	1.75203e-93	2.20371	0.216	0.047	4.5227e-89
Paqr6	2.87015e-25	2.20099	0.058	0.013	7.409e-21
Ralgapa2	0	2.20082	0.828	0.245	0
Slc25a23	3.1133e-50	2.20022	0.116	0.025	8.03667e-46
Tead3	2.87124e-37	2.1989	0.084	0.018	7.41183e-33
Anxa3	0	2.19779	0.793	0.22	0
St6galnac2	1.93813e-54	2.19706	0.125	0.027	5.00308e-50
Inava	9.43762e-62	2.19586	0.133	0.028	2.43623e-57
Jag1	2.62094e-166	2.19467	0.31	0.058	6.7657e-162
Hnf4g	2.42646e-42	2.19424	0.087	0.017	6.26366e-38
Aass	9.65819e-12	2.19377	0.026	0.006	2.49316e-07
Cdca3	7.71184e-28	2.18783	0.078	0.02	1.99073e-23
Adgrg1	6.59484e-149	2.18777	0.275	0.051	1.70239e-144
Ska1	5.09623e-10	2.18715	0.023	0.005	1.31554e-05
Lzts2	2.35087e-156	2.18689	0.326	0.066	6.06854e-152
Akr1e1	4.1344e-59	2.18541	0.146	0.033	1.06726e-54
Grpel2	4.71891e-133	2.18406	0.294	0.062	1.21814e-128
Gm44699	4.30956e-13	2.18146	0.03	0.007	1.11247e-08
Ssx2ip	2.70489e-65	2.18002	0.155	0.034	6.9824e-61
Firre	9.27418e-70	2.17711	0.158	0.034	2.39404e-65
Nat14	5.49822e-13	2.17579	0.03	0.007	1.41931e-08
Gstm7	5.95847e-13	2.17579	0.03	0.007	1.53812e-08
Pgpep1	9.84398e-58	2.17529	0.139	0.031	2.54113e-53
Osbpl6	1.43917e-42	2.17427	0.087	0.017	3.71507e-38
Pdgfa	8.18419e-227	2.17079	0.404	0.073	2.11267e-222
Aco1	3.28395e-128	2.16947	0.284	0.06	8.4772e-124
Macroh2a2	5.99084e-37	2.16775	0.087	0.019	1.54648e-32
Pafah2	3.07717e-19	2.1664	0.046	0.011	7.94341e-15
Pigyl	2.52255e-170	2.16585	0.388	0.086	6.51172e-166
Glt28d2	4.22057e-37	2.16572	0.086	0.019	1.0895e-32
Plk1	3.05646e-11	2.16507	0.032	0.008	7.88995e-07
Gm5086	5.03761e-37	2.16393	0.093	0.021	1.30041e-32
Dennd2c	4.44052e-31	2.16162	0.075	0.017	1.14627e-26
Stard10	1.32901e-300	2.16113	0.552	0.103	3.43071e-296
Stx3	2.00976e-137	2.16075	0.3	0.063	5.188e-133
Misp	1.10129e-38	2.15514	0.086	0.018	2.84286e-34
Ddah2	1.41146e-246	2.15511	0.512	0.106	3.64353e-242
Pebp1	0	2.15428	0.868	0.3	0
Efcab11	4.1385e-22	2.14968	0.049	0.011	1.06831e-17
Chaf1b	9.2217e-21	2.14968	0.052	0.012	2.38049e-16
Hdx	1.5474e-33	2.14957	0.091	0.022	3.99447e-29
Rnf11	2.15245e-292	2.14873	0.687	0.167	5.55632e-288
Tle2	8.61212e-22	2.14807	0.054	0.012	2.22313e-17
Psrc1	5.87666e-10	2.14807	0.025	0.006	1.517e-05
Frrs1	4.37608e-200	2.14622	0.442	0.096	1.12964e-195
Hs6st1	7.56891e-148	2.14492	0.339	0.074	1.95384e-143
Cenph	5.37014e-22	2.14424	0.051	0.011	1.38625e-17
Prss22	4.82206e-50	2.14407	0.093	0.017	1.24477e-45
Adck5	5.27769e-45	2.14336	0.112	0.025	1.36238e-40
Sdc4	0	2.14086	0.972	0.321	0
Shroom2	1.41263e-73	2.1359	0.149	0.029	3.64655e-69
Dusp18	3.1553e-35	2.13548	0.086	0.019	8.1451e-31
Jup	0	2.13003	0.712	0.135	0
Hmga2-ps1	3.03992e-30	2.12575	0.072	0.016	7.84724e-26
Arvcf	1.05729e-29	2.12575	0.07	0.015	2.72928e-25
Klhl32	1.1099e-17	2.12575	0.032	0.006	2.86511e-13
Ctnna1	0	2.12569	0.936	0.296	0
Edn1	3.40724e-60	2.12463	0.142	0.031	8.79545e-56
Nudt14	2.06652e-65	2.12425	0.167	0.039	5.33452e-61
Sox5	0	2.12367	0.788	0.157	0
Ccdc138	4.90566e-54	2.12317	0.141	0.033	1.26635e-49
Eif6	1.35144e-236	2.12193	0.677	0.197	3.48861e-232
Tmem237	1.14233e-62	2.11964	0.154	0.035	2.94881e-58
Cbarp	3.23556e-34	2.11852	0.083	0.019	8.35228e-30
Col18a1	5.38048e-222	2.11688	0.377	0.066	1.38892e-217
Syn3	2.18089e-148	2.11652	0.3	0.059	5.62975e-144
Dnal4	8.19106e-51	2.11597	0.135	0.032	2.11444e-46
Sestd1	6.86611e-239	2.11585	0.548	0.125	1.77242e-234
Unc5cl	2.31752e-52	2.11568	0.132	0.03	5.98244e-48
Nav2	0	2.11415	0.568	0.094	0
Bbs1	1.17871e-11	2.11151	0.029	0.007	3.04273e-07
Fzd3	1.45707e-31	2.11132	0.08	0.019	3.76127e-27
Paics	1.79798e-266	2.11126	0.654	0.162	4.64132e-262
B830012L14Rik	8.95745e-09	2.10945	0.051	0.02	0.000231228
Zfp428	1.07873e-20	2.10915	0.051	0.012	2.78463e-16
Anln	4.29894e-20	2.10649	0.064	0.017	1.10973e-15
Synj2	6.69335e-100	2.10516	0.232	0.05	1.72782e-95
H1f0	1.69188e-156	2.10458	0.454	0.122	4.36741e-152
Fam229b	5.28994e-11	2.10191	0.028	0.007	1.36554e-06
Dock1	0	2.10031	0.809	0.226	0
Sowahb	7.60635e-20	2.09947	0.048	0.011	1.9635e-15
Pbx1	0	2.09923	0.951	0.283	0
Ypel2	1.01732e-174	2.09836	0.358	0.072	2.62611e-170
Arhgap5	0	2.09715	0.807	0.204	0
Plekhs1	9.21815e-41	2.09514	0.083	0.016	2.37957e-36
Sema3c	6.13061e-272	2.09474	0.487	0.09	1.58256e-267
Ttc9	1.93372e-24	2.0944	0.068	0.017	4.99169e-20
Egflam	4.70047e-159	2.09361	0.288	0.052	1.21338e-154
Sqle	2.49371e-50	2.09134	0.138	0.034	6.43727e-46
Scn8a	2.03346e-13	2.08866	0.033	0.008	5.24917e-09
Lad1	2.57782e-38	2.08707	0.094	0.021	6.65439e-34
Sntg2	3.8213e-12	2.08428	0.028	0.006	9.8643e-08
Pard3bos1	1.88445e-15	2.08344	0.039	0.009	4.86453e-11
Aldh4a1	5.34773e-32	2.08284	0.091	0.023	1.38046e-27
Enpp5	5.19862e-61	2.08269	0.154	0.035	1.34197e-56
Tmem144	2.53936e-10	2.08213	0.026	0.006	6.5551e-06
Miga1	1.56958e-66	2.0808	0.174	0.041	4.05172e-62
Gm56901	6.2396e-14	2.08024	0.036	0.009	1.61069e-09
Kcnn4	1.31734e-236	2.07902	0.504	0.106	3.40058e-232
Nfe2l3	7.18425e-45	2.07899	0.116	0.027	1.85454e-40
Cracr2b	1.24278e-86	2.07845	0.204	0.045	3.20812e-82
Sigirr	5.90334e-46	2.07571	0.12	0.028	1.52389e-41
Trio	5.26717e-246	2.07391	0.743	0.233	1.35967e-241
Spc24	5.55131e-22	2.07347	0.071	0.02	1.43301e-17
Tpd52l1	2.504e-48	2.07189	0.128	0.03	6.46383e-44
Bbln	2.41876e-161	2.07099	0.417	0.101	6.24379e-157
Kirrel3	5.44493e-122	2.07097	0.21	0.037	1.40556e-117
Kifc1	1.1204e-08	2.06975	0.025	0.007	0.000289221
Tspan33	4.04725e-38	2.06961	0.088	0.019	1.04476e-33
Fam149a	1.95371e-45	2.0689	0.12	0.029	5.04332e-41
Per2	1.93046e-104	2.06718	0.241	0.052	4.9833e-100
Odf2l	2.71838e-61	2.06631	0.149	0.034	7.01723e-57
Vasn	1.41345e-150	2.06603	0.349	0.077	3.64867e-146
Ift122	1.03867e-35	2.06601	0.094	0.022	2.68123e-31
Rhbdf2	3.67209e-143	2.06337	0.343	0.078	9.47913e-139
Chek1	7.23449e-14	2.06243	0.036	0.009	1.86751e-09
Sh3tc2	1.31349e-06	2.06206	0.016	0.004	0.0339064
S100a14	1.30316e-110	2.06126	0.186	0.032	3.36397e-106
Ccn2	9.28305e-198	2.06125	0.399	0.08	2.39633e-193
Tmem51	4.1156e-126	2.05924	0.28	0.059	1.0624e-121
Actn4	0	2.05783	0.926	0.295	0
Rbpms	0	2.05728	0.891	0.246	0
Sgo2a	4.50987e-12	2.05659	0.033	0.009	1.16418e-07
Fam234b	6.89648e-38	2.05603	0.099	0.023	1.78026e-33
Cryz	2.28741e-30	2.05517	0.083	0.02	5.90472e-26
Amotl1	2.46802e-210	2.05457	0.445	0.092	6.37096e-206
Dynlt1f	4.86796e-95	2.05333	0.251	0.06	1.25661e-90
Ccl27a	9.93013e-32	2.05323	0.084	0.02	2.56336e-27
Fndc4	2.13092e-22	2.05085	0.061	0.015	5.50075e-18
Rad51	2.4225e-22	2.04977	0.061	0.015	6.25345e-18
Garnl3	1.20731e-33	2.04974	0.088	0.021	3.11655e-29
Cyth2	5.67564e-167	2.04912	0.417	0.098	1.46511e-162
Exph5	4.97004e-18	2.04894	0.045	0.011	1.28296e-13
Cstb	7.71049e-286	2.04798	0.864	0.306	1.99039e-281
Gins2	6.25381e-28	2.0462	0.081	0.021	1.61436e-23
Fdft1	6.94333e-89	2.04488	0.223	0.051	1.79235e-84
Jpt2	4.5425e-88	2.04486	0.223	0.052	1.1726e-83
Patj	6.56567e-299	2.04478	0.649	0.142	1.69486e-294
Dpyd	3.95694e-92	2.04314	0.184	0.036	1.02145e-87
Med31	1.21101e-150	2.04295	0.37	0.085	3.12609e-146
Bhlhb9	1.33185e-42	2.04214	0.114	0.028	3.43804e-38
Nrbp2	9.64396e-26	2.04169	0.07	0.017	2.48949e-21
Gm17586	2.34536e-11	2.04087	0.03	0.008	6.0543e-07
Atf3	7.67244e-278	2.04022	0.909	0.345	1.98056e-273
Chchd6	1.01893e-74	2.03989	0.196	0.046	2.63028e-70
Crip2	0	2.03972	0.729	0.149	0
Gpd1	7.6546e-16	2.03738	0.042	0.01	1.97596e-11
Dclre1a	9.96425e-27	2.03685	0.078	0.02	2.57217e-22
Dalrd3	3.12722e-68	2.0368	0.187	0.046	8.07261e-64
Trim37	1.98968e-90	2.03663	0.225	0.051	5.13615e-86
Tagln2	0	2.03632	0.981	0.469	0
Traf4	5.00893e-116	2.0361	0.28	0.063	1.293e-111
Zc2hc1a	1.62908e-99	2.0354	0.238	0.053	4.20531e-95
Tmem176a	0	2.03318	0.948	0.314	0
9130230L23Rik	1.01611e-39	2.0328	0.099	0.022	2.62299e-35
Insyn2a	1.78544e-13	2.03178	0.036	0.009	4.60892e-09
Gfod2	5.99201e-37	2.03104	0.097	0.023	1.54678e-32
Cabcoco1	2.53175e-14	2.03077	0.039	0.01	6.53546e-10
Cyp39a1	1.16672e-46	2.02954	0.12	0.028	3.01176e-42
Gnasas1	3.19178e-08	2.02772	0.022	0.006	0.000823927
Cyp2j6	1.77364e-59	2.02749	0.162	0.039	4.57848e-55
Fgfr1	1.26616e-303	2.02681	0.657	0.142	3.26846e-299
Tmem205	2.06875e-160	2.02644	0.414	0.1	5.34026e-156
Map4k3	1.60248e-290	2.02619	0.725	0.182	4.13663e-286
Plekha7	3.13789e-109	2.02586	0.236	0.049	8.10015e-105
Itgav	0	2.0258	0.904	0.313	0
2610306M01Rik	3.42629e-17	2.02504	0.048	0.012	8.84462e-13
Dctd	2.38584e-19	2.02081	0.052	0.013	6.15882e-15
Bbs5	4.79891e-15	2.01897	0.043	0.011	1.23879e-10
Casc1	3.12037e-07	2.01823	0.019	0.005	0.00805493
Fgd4	1.42051e-184	2.01522	0.429	0.095	3.6669e-180
Pdxk	9.05747e-102	2.01413	0.293	0.075	2.3381e-97
Hook1	8.68616e-103	2.0124	0.251	0.056	2.24225e-98
Fzd5	4.13588e-43	2.01221	0.119	0.029	1.06764e-38
Mgam	1.30172e-16	2.01028	0.013	0.001	3.36027e-12
Thnsl1	5.31162e-16	2.01028	0.045	0.011	1.37114e-11
Ptk7	7.06552e-73	2.00905	0.187	0.043	1.82389e-68
Sema4g	2.07106e-11	2.00776	0.03	0.008	5.34623e-07
Ralb	3.91686e-177	2.00622	0.491	0.127	1.0111e-172
Synpo	1.51492e-95	2.00512	0.223	0.049	3.91062e-91
Gas2l1	3.11863e-78	2.00511	0.207	0.049	8.05043e-74
Tbc1d19	5.15536e-57	2.00395	0.151	0.036	1.3308e-52
Trib3	3.73588e-11	2.00273	0.03	0.008	9.6438e-07
Rgs17	8.70424e-83	2.00267	0.19	0.041	2.24691e-78
Tlr3	2.44388e-55	2.00245	0.139	0.032	6.30863e-51
Errfi1	0	2.00115	0.933	0.314	0
Tax1bp3	2.41943e-173	1.99941	0.452	0.11	6.24551e-169
Syt1	9.51646e-64	1.99871	0.051	0.005	2.45658e-59
Rangap1	1.54587e-146	1.99643	0.409	0.104	3.99051e-142
Irak1bp1	4.41594e-46	1.99495	0.126	0.031	1.13993e-41
Src	5.74865e-94	1.99304	0.243	0.057	1.48396e-89
Krt19	0	1.99301	0.851	0.093	0
Gm9975	7.04628e-39	1.99018	0.11	0.027	1.81893e-34
Klf11	3.69291e-80	1.98797	0.214	0.051	9.53287e-76
Tns3	1.20264e-252	1.98633	0.651	0.164	3.1045e-248
Itih4	1.96522e-17	1.98489	0.051	0.013	5.07301e-13
Sema3b	5.3643e-25	1.98335	0.068	0.017	1.38474e-20
Ephb6	9.07134e-11	1.9828	0.03	0.008	2.34168e-06
Olfm2	4.97623e-11	1.9815	0.029	0.007	1.28456e-06
Tuba1c	7.56331e-261	1.98123	0.749	0.218	1.95239e-256
Acadl	4.32281e-238	1.98095	0.672	0.186	1.11589e-233
Lig1	5.36744e-63	1.97949	0.199	0.053	1.38555e-58
Phlda2	6.91492e-15	1.97917	0.041	0.01	1.78502e-10
Cuedc1	4.82636e-126	1.97312	0.309	0.07	1.24588e-121
Chn1	3.25188e-47	1.97227	0.11	0.024	8.39441e-43
Zfp664	2.67952e-129	1.96974	0.335	0.079	6.91692e-125
Mtmr7	1.70613e-31	1.96966	0.088	0.022	4.40421e-27
Pcgf2	2.24012e-26	1.96775	0.077	0.02	5.78264e-22
Mex3d	1.21007e-35	1.96358	0.107	0.028	3.12366e-31
Socs5	8.0847e-156	1.96319	0.39	0.091	2.08699e-151
Tcaf2	2.99346e-13	1.96297	0.041	0.011	7.72731e-09
Muc1	0	1.96272	0.567	0.092	0
Hspa2	1.58697e-41	1.96048	0.123	0.032	4.09662e-37
Nek8	2.47248e-30	1.95755	0.087	0.022	6.38246e-26
Gm13056	1.50092e-09	1.95583	0.028	0.007	3.87447e-05
Ctps	2.89252e-126	1.95499	0.319	0.074	7.46675e-122
Bsg	0	1.95492	0.97	0.43	0
Abcd3	9.63954e-144	1.95437	0.383	0.093	2.48835e-139
Sccpdh	5.46747e-30	1.95416	0.09	0.023	1.41137e-25
Tafa5	1.05568e-13	1.95405	0.041	0.011	2.72512e-09
Atat1	4.69381e-36	1.95378	0.109	0.028	1.21166e-31
Dnah2	5.34427e-11	1.95329	0.029	0.007	1.37957e-06
Cdca7l	7.17171e-27	1.95316	0.081	0.021	1.85131e-22
Slc16a12	3.04804e-22	1.95294	0.052	0.012	7.8682e-18
Cxxc5	1.60579e-156	1.95122	0.419	0.103	4.1452e-152
Tmem79	1.51658e-08	1.9499	0.025	0.007	0.00039149
Pdgfc	6.52659e-144	1.94956	0.314	0.065	1.68477e-139
Dag1	5.19471e-260	1.9481	0.686	0.176	1.34096e-255
Zfp7	2.32705e-18	1.94742	0.054	0.014	6.00704e-14
Csf3	1.00983e-08	1.94597	0.022	0.005	0.000260679
Ephb4	1.52378e-50	1.94338	0.133	0.032	3.93349e-46
Tmem37	1.77211e-52	1.9422	0.152	0.038	4.57452e-48
Tmem106c	1.7935e-73	1.94172	0.206	0.051	4.62975e-69
Triqk	5.99172e-29	1.94171	0.088	0.023	1.5467e-24
Smim6	2.24855e-93	1.94123	0.217	0.047	5.80442e-89
Myl12a	4.66223e-292	1.94049	0.967	0.512	1.20351e-287
Plxnb2	1.24089e-194	1.93626	0.546	0.143	3.20324e-190
Sall2	3.76875e-11	1.93593	0.033	0.009	9.72866e-07
Epb41l4b	5.11717e-68	1.93529	0.171	0.039	1.32095e-63
Tmem138	2.03299e-29	1.93446	0.093	0.025	5.24795e-25
Fam184a	5.5109e-10	1.93374	0.03	0.008	1.42258e-05
Dock7	7.36264e-237	1.93372	0.628	0.159	1.90059e-232
Rfc3	6.89703e-48	1.93358	0.149	0.04	1.7804e-43
Klf10	5.54743e-131	1.9322	0.358	0.088	1.43201e-126
Mamld1	1.64618e-53	1.93178	0.162	0.042	4.24945e-49
Midn	4.66307e-232	1.93138	0.675	0.189	1.20373e-227
Zdhhc2	4.72322e-63	1.93138	0.168	0.04	1.21925e-58
Fam216a	2.41441e-40	1.92663	0.13	0.035	6.23257e-36
Nfix	0	1.92601	0.839	0.21	0
Spef2	3.59889e-12	1.92375	0.038	0.01	9.29019e-08
Mtss2	2.98524e-30	1.92332	0.09	0.023	7.70609e-26
Arntl2	5.19847e-11	1.92332	0.035	0.01	1.34193e-06
Tbc1d24	3.04927e-18	1.92281	0.057	0.015	7.87138e-14
Igsf3	1.43512e-75	1.91887	0.21	0.052	3.70462e-71
Fdps	1.45632e-89	1.91741	0.287	0.079	3.75934e-85
Arhgap6	3.49523e-173	1.91596	0.506	0.135	9.02259e-169
Tlcd1	4.08993e-13	1.91585	0.041	0.011	1.05577e-08
Ctnnb1	0	1.91563	0.948	0.367	0
Dnaaf3	5.78628e-13	1.91504	0.042	0.012	1.49367e-08
Ift88	1.283e-33	1.915	0.107	0.029	3.31194e-29
Zcchc3	1.33483e-13	1.91197	0.042	0.011	3.44574e-09
Sh3rf1	6.09728e-228	1.91196	0.599	0.151	1.57395e-223
Alpk1	5.6534e-158	1.91164	0.446	0.115	1.45937e-153
Chmp2b	2.88991e-171	1.91094	0.501	0.134	7.46e-167
Ptpn3	1.1758e-84	1.91039	0.226	0.054	3.03521e-80
Wdr17	4.25116e-16	1.9101	0.032	0.006	1.09739e-11
Fabp5	0	1.90977	0.681	0.141	0
Tpx2	2.01796e-25	1.90958	0.075	0.02	5.20916e-21
Mcts2	3.05195e-11	1.90749	0.035	0.01	7.8783e-07
Slc22a18	2.61454e-18	1.90594	0.057	0.015	6.74918e-14
Kif2c	6.23804e-09	1.90594	0.026	0.007	0.000161029
Aurkb	1.05334e-13	1.90582	0.048	0.014	2.71909e-09
Itga2	6.52748e-223	1.90567	0.371	0.063	1.685e-218
Hnf4a	1.49169e-66	1.90502	0.165	0.037	3.85064e-62
Agpat2	5.43209e-83	1.90487	0.23	0.057	1.40224e-78
Mcm7	7.01202e-59	1.90479	0.201	0.057	1.81008e-54
Rhoj	0	1.9047	0.846	0.196	0
Fahd1	9.8178e-25	1.90433	0.075	0.02	2.53437e-20
Pcdh9	4.66554e-40	1.90367	0.101	0.023	1.20436e-35
St8sia3os	8.7176e-07	1.90336	0.016	0.004	0.0225036
Cystm1	0	1.90305	0.907	0.157	0
Yap1	2.24599e-140	1.90121	0.368	0.088	5.7978e-136
Zfp267	2.21552e-23	1.90055	0.075	0.021	5.71914e-19
Srf	9.6631e-49	1.9002	0.158	0.043	2.49443e-44
Mpnd	1.56139e-81	1.89834	0.239	0.061	4.03058e-77
Myh10	8.51601e-88	1.89697	0.236	0.057	2.19832e-83
Itpkc	2.452e-131	1.89627	0.357	0.087	6.3296e-127
S100a16	0	1.89351	0.746	0.176	0
Maff	2.87503e-218	1.89306	0.678	0.199	7.42159e-214
Kif1a	1.92161e-19	1.8921	0.058	0.015	4.96045e-15
Ccdc149	1.08891e-15	1.89196	0.049	0.013	2.81091e-11
Trim32	2.04081e-23	1.89152	0.074	0.02	5.26814e-19
Nckap1	3.84418e-261	1.89002	0.683	0.171	9.92336e-257
Slc16a2	1.41296e-101	1.88815	0.278	0.068	3.64742e-97
Cnn3	1.82633e-265	1.88686	0.728	0.195	4.71448e-261
Fat1	1.48181e-183	1.88677	0.429	0.094	3.82516e-179
Nexmif	1.53936e-14	1.88584	0.043	0.012	3.97369e-10
Nptxr	1.37059e-10	1.88417	0.033	0.009	3.53805e-06
Repin1	1.44554e-10	1.88417	0.033	0.009	3.73152e-06
Cttnbp2nl	1.44784e-171	1.88377	0.478	0.122	3.73747e-167
Comt	9.44425e-218	1.88304	0.606	0.157	2.43794e-213
Arnt2	2.64136e-08	1.8823	0.023	0.006	0.000681842
Cidea	5.63534e-32	1.87946	0.084	0.02	1.45471e-27
Arhgef10	2.17337e-87	1.87911	0.242	0.059	5.61033e-83
Prkd1	6.18887e-158	1.87889	0.355	0.076	1.59759e-153
Plin3	5.04236e-146	1.87838	0.426	0.111	1.30164e-141
Cav2	2.5903e-77	1.87833	0.206	0.049	6.6866e-73
Mical3	3.07275e-141	1.87815	0.383	0.094	7.932e-137
Vcl	0	1.87484	0.838	0.235	0
Pdlim7	2.5913e-171	1.87475	0.474	0.12	6.68917e-167
Pik3c2a	1.13122e-226	1.874	0.748	0.245	2.92014e-222
Plce1	3.5498e-281	1.871	0.551	0.107	9.16346e-277
Ube2e3	4.30571e-205	1.87016	0.609	0.167	1.11148e-200
Tsc22d1	6.42542e-288	1.8686	0.765	0.206	1.65866e-283
Pygo1	7.18374e-14	1.86837	0.045	0.013	1.85441e-09
Pogk	8.10923e-56	1.86713	0.181	0.049	2.09332e-51
Ttc39a	9.12668e-35	1.86643	0.104	0.027	2.35596e-30
Aplp2	0	1.86641	0.958	0.366	0
Foxa3	9.09946e-12	1.86619	0.036	0.01	2.34893e-07
Ccdc112	5.56655e-26	1.86606	0.084	0.023	1.43695e-21
Eno1	1.44218e-209	1.86482	0.67	0.202	3.72284e-205
Aig1	1.24576e-202	1.86363	0.658	0.198	3.21579e-198
Ccna2	1.37311e-15	1.86121	0.052	0.015	3.54454e-11
Epb41l1	8.39937e-80	1.86012	0.223	0.055	2.16821e-75
Cfap53	9.28975e-10	1.85954	0.029	0.008	2.39806e-05
Hdac3	7.35282e-86	1.8593	0.274	0.074	1.89806e-81
Hint2	2.00557e-133	1.85865	0.396	0.104	5.17717e-129
Kif9	4.54219e-12	1.85772	0.041	0.012	1.17252e-07
6030443J06Rik	3.16403e-16	1.85558	0.049	0.013	8.16761e-12
Mlph	4.74661e-51	1.85475	0.135	0.032	1.22529e-46
Cmtm8	1.41467e-83	1.85441	0.207	0.047	3.65182e-79
Gm26632	1.86793e-31	1.8541	0.1	0.027	4.82187e-27
Fam124a	5.46495e-26	1.85366	0.077	0.02	1.41072e-21
Fdx1	5.27892e-137	1.85363	0.42	0.113	1.3627e-132
Atp13a3	8.90938e-210	1.85314	0.77	0.275	2.29987e-205
Samd5	9.04307e-49	1.85018	0.145	0.037	2.33438e-44
Gemin8	4.39443e-21	1.84981	0.071	0.02	1.13438e-16
Cep112	1.74888e-92	1.84906	0.258	0.063	4.51456e-88
Plekhg3	3.01905e-109	1.84881	0.316	0.08	7.79338e-105
Ccdc157	1.18812e-18	1.84812	0.061	0.017	3.067e-14
Aurka	1.87468e-10	1.8476	0.036	0.011	4.8393e-06
Bex3	2.06053e-185	1.84735	0.525	0.135	5.31904e-181
Slc22a23	2.13184e-135	1.84565	0.264	0.05	5.50312e-131
Cdca8	1.46799e-24	1.84464	0.087	0.025	3.78946e-20
Morc4	7.04493e-25	1.84447	0.075	0.02	1.81858e-20
Klhl25	7.82045e-17	1.84406	0.057	0.016	2.01877e-12
Aldh7a1	1.49724e-81	1.84397	0.261	0.071	3.86498e-77
Zfp979	2.87221e-10	1.8432	0.035	0.01	7.41433e-06
Pak1	3.53464e-164	1.84294	0.401	0.091	9.12432e-160
Sobp	1.72475e-89	1.84236	0.22	0.05	4.45228e-85
Car9	1.01118e-35	1.8422	0.109	0.028	2.61026e-31
Vezt	9.62513e-100	1.8421	0.317	0.086	2.48463e-95
Csnk1e	7.52541e-184	1.8421	0.541	0.144	1.94261e-179
Nit2	4.33733e-58	1.84202	0.197	0.055	1.11964e-53
Vegfa	9.74205e-178	1.84188	0.41	0.089	2.51481e-173
Rbms3	0	1.84166	0.904	0.23	0
Zfp422	3.56416e-67	1.84161	0.206	0.054	9.20051e-63
Slc25a24	2.75764e-136	1.84107	0.386	0.097	7.11856e-132
Yipf2	1.45942e-26	1.84094	0.09	0.025	3.76734e-22
Anxa2	1.58258e-306	1.83937	0.952	0.335	4.08527e-302
Dtymk	1.38957e-146	1.83866	0.487	0.141	3.58704e-142
Phyhd1	7.83817e-61	1.83824	0.194	0.052	2.02335e-56
Tmem170	1.0963e-16	1.83751	0.055	0.015	2.82999e-12
Arhgef28	3.04455e-120	1.83726	0.293	0.066	7.8592e-116
Ubtd2	5.40775e-104	1.83658	0.306	0.078	1.39596e-99
Gkap1	3.83106e-103	1.83602	0.296	0.074	9.8895e-99
Slc4a3	3.38115e-17	1.83391	0.058	0.016	8.72811e-13
4930581F22Rik	3.82271e-30	1.83297	0.107	0.031	9.86795e-26
Adgra3	3.34704e-44	1.83212	0.145	0.04	8.64004e-40
E2f5	4.67388e-43	1.83187	0.155	0.045	1.20651e-38
Slc25a10	6.75266e-25	1.83181	0.084	0.024	1.74313e-20
Tnfrsf10b	6.36121e-67	1.82977	0.193	0.048	1.64208e-62
Bmpr1a	4.97883e-181	1.82713	0.484	0.118	1.28524e-176
Nthl1	1.47722e-13	1.82585	0.046	0.013	3.81329e-09
Msmo1	2.29694e-71	1.82521	0.252	0.073	5.92933e-67
Alad	1.10756e-52	1.82432	0.174	0.048	2.85906e-48
Fggy	4.09889e-56	1.8241	0.175	0.046	1.05809e-51
Tctn2	4.37745e-11	1.82355	0.038	0.011	1.13e-06
Stau2	4.46712e-84	1.82305	0.255	0.066	1.15314e-79
Sertad4	2.83081e-20	1.82209	0.071	0.02	7.30745e-16
Fabp3	8.39204e-09	1.82165	0.026	0.007	0.000216632
Hmgn1	1.77954e-273	1.82107	0.907	0.358	4.5937e-269
Zdhhc12	6.06282e-21	1.8209	0.072	0.021	1.56506e-16
Ankrd29	6.88787e-11	1.82057	0.036	0.011	1.77804e-06
Hells	1.83328e-36	1.82009	0.126	0.036	4.73242e-32
Fgfr2	2.05626e-186	1.82	0.623	0.189	5.30804e-182
1700037H04Rik	9.57327e-28	1.8186	0.1	0.029	2.47124e-23
Ptges2	6.26271e-21	1.81763	0.077	0.023	1.61666e-16
Naa80	9.21829e-25	1.81671	0.086	0.024	2.37961e-20
Zswim9	1.97104e-11	1.8159	0.039	0.011	5.08805e-07
Fam83d	7.34358e-08	1.8159	0.026	0.008	0.00189567
Pold3	1.04349e-103	1.81574	0.314	0.082	2.69366e-99
Cd14	0	1.8156	0.848	0.155	0
Vamp5	9.89155e-173	1.81524	0.452	0.108	2.55341e-168
Cep19	2.40632e-25	1.81509	0.086	0.024	6.21167e-21
Ano6	1.34645e-211	1.81467	0.764	0.267	3.47572e-207
Scd2	7.54202e-159	1.81441	0.478	0.127	1.9469e-154
Cfl2	1.75673e-184	1.81415	0.541	0.143	4.53482e-180
Zfp469	4.87096e-14	1.8126	0.046	0.013	1.25739e-09
Kif22	2.51509e-11	1.81214	0.038	0.011	6.49244e-07
Specc1	5.02091e-190	1.81198	0.481	0.114	1.2961e-185
Pcbp4	2.34263e-33	1.8115	0.12	0.035	6.04726e-29
Samd10	5.15855e-16	1.81088	0.057	0.017	1.33163e-11
Bdnf	7.50036e-19	1.81017	0.049	0.012	1.93614e-14
Mtus2	1.06187e-12	1.80985	0.048	0.015	2.7411e-08
Gnaz	6.44716e-07	1.80985	0.022	0.006	0.0166427
Amotl2	3.32318e-110	1.80978	0.317	0.08	8.57846e-106
Cenpv	8.05407e-67	1.80965	0.209	0.055	2.07908e-62
Zmym3	2.25786e-25	1.80927	0.088	0.025	5.82843e-21
Arrdc1	1.44655e-86	1.80899	0.27	0.071	3.73412e-82
Pfn2	2.07635e-27	1.80827	0.093	0.026	5.3599e-23
Sipa1l3	1.03409e-137	1.80824	0.439	0.121	2.6694e-133
Rpgrip1l	2.20345e-24	1.80798	0.081	0.023	5.68799e-20
Parp16	2.10168e-16	1.80727	0.058	0.017	5.42527e-12
Mterf4	1.93806e-21	1.80564	0.075	0.022	5.00292e-17
Evc2	2.2829e-23	1.80549	0.081	0.023	5.89308e-19
Mgat4b	3.67215e-125	1.80529	0.391	0.106	9.47929e-121
Tob1	3.42771e-154	1.80446	0.451	0.117	8.84828e-150
Lrfn3	6.64675e-09	1.80383	0.03	0.009	0.000171579
Zfp629	4.51058e-10	1.8019	0.035	0.01	1.16436e-05
Aktip	1.84224e-43	1.80162	0.154	0.044	4.75557e-39
Dnai4	4.86709e-12	1.80136	0.049	0.016	1.25639e-07
Plaur	2.59375e-244	1.80134	0.83	0.279	6.6955e-240
Birc5	6.1848e-25	1.80106	0.088	0.026	1.59654e-20
Cibar1	7.17636e-92	1.80081	0.284	0.075	1.85251e-87
Dlg5	1.07672e-36	1.79649	0.122	0.033	2.77943e-32
Irgq	2.56515e-29	1.79533	0.109	0.032	6.62168e-25
Ccdc18	3.07091e-10	1.79094	0.035	0.01	7.92724e-06
Cdk4	1.9074e-171	1.78997	0.594	0.183	4.92377e-167
Ahdc1	1.34002e-90	1.78945	0.284	0.076	3.45914e-86
Tonsl	7.12137e-07	1.78695	0.023	0.007	0.0183831
Bpnt2	7.23126e-152	1.78606	0.483	0.134	1.86668e-147
Cadm4	7.52263e-10	1.7859	0.032	0.009	1.94189e-05
Ift22	3.02644e-33	1.7846	0.117	0.034	7.81246e-29
Shtn1	1.45877e-171	1.7834	0.442	0.104	3.76566e-167
Irf2bpl	9.87429e-182	1.78161	0.581	0.166	2.54895e-177
Tsen34	2.61964e-172	1.78104	0.542	0.15	6.76234e-168
Tns1	8.51316e-233	1.78078	0.636	0.162	2.19759e-228
AW209491	3.52589e-12	1.78074	0.043	0.013	9.10173e-08
Nme7	1.16377e-67	1.77757	0.22	0.06	3.00416e-63
Qpct	4.328e-71	1.77532	0.207	0.052	1.11723e-66
Med19	5.24731e-76	1.77484	0.246	0.067	1.35454e-71
Tm7sf2	3.64814e-07	1.77473	0.025	0.008	0.00941731
Rbbp9	1.96994e-28	1.77433	0.101	0.029	5.08521e-24
Gemin6	5.16491e-26	1.77373	0.096	0.028	1.33327e-21
Laptm4b	3.03498e-107	1.77354	0.284	0.067	7.83449e-103
Hdgf	1.01773e-224	1.77321	0.796	0.274	2.62717e-220
Wdr90	1.51425e-12	1.77261	0.045	0.013	3.90888e-08
Coprs	7.81071e-26	1.77091	0.093	0.027	2.01626e-21
Flot2	7.57967e-76	1.77047	0.248	0.068	1.95662e-71
Fbxo17	5.22777e-09	1.76871	0.032	0.01	0.00013495
Usp46	3.1225e-50	1.76793	0.17	0.047	8.06041e-46
Efcab7	7.90368e-12	1.76586	0.042	0.013	2.04026e-07
Myo10	5.63268e-256	1.76576	0.629	0.147	1.45402e-251
Gprasp2	5.00031e-09	1.76464	0.032	0.01	0.000129078
Xkr6	1.20718e-32	1.7626	0.096	0.024	3.11622e-28
Dab2ip	2.74543e-123	1.76166	0.345	0.085	7.08706e-119
Ormdl2	8.08641e-115	1.76101	0.38	0.106	2.08743e-110
Tubb4b	6.75866e-195	1.75914	0.723	0.238	1.74468e-190
Prodh	1.67508e-08	1.75652	0.03	0.009	0.000432406
Abhd11	8.70324e-40	1.75608	0.149	0.044	2.24666e-35
Myo18a	5.58576e-131	1.75606	0.396	0.104	1.44191e-126
Ppp2r3a	5.26297e-145	1.75521	0.428	0.111	1.35858e-140
Syce2	1.42926e-26	1.75453	0.097	0.028	3.68949e-22
Gpx4	5.12933e-249	1.7523	0.93	0.43	1.32408e-244
Pbx4	1.91332e-08	1.7523	0.03	0.009	0.000493905
Tm2d3	6.03191e-114	1.75201	0.374	0.104	1.55708e-109
Ttc8	6.80608e-24	1.75033	0.086	0.025	1.75692e-19
0610009B22Rik	1.58655e-49	1.7478	0.18	0.052	4.09551e-45
Zfp809	1.85566e-105	1.74676	0.346	0.096	4.79021e-101
Nexn	8.18292e-34	1.74666	0.109	0.029	2.11234e-29
ENSMUSG00000121513	0	1.74473	0.778	0.165	0
Coq4	2.99721e-15	1.74378	0.057	0.017	7.73699e-11
Cenpm	9.69571e-09	1.74328	0.035	0.011	0.000250285
1110019D14Rik	1.1064e-14	1.74314	0.058	0.018	2.85607e-10
Rab34	2.12115e-69	1.74205	0.22	0.059	5.47555e-65
Dnajb4	1.27782e-148	1.74195	0.494	0.142	3.29856e-144
Adgb	6.02666e-12	1.74109	0.038	0.011	1.55572e-07
Unc5b	1.20326e-36	1.74072	0.113	0.03	3.10609e-32
Fasn	3.7912e-51	1.73904	0.177	0.05	9.7866e-47
Prpf19	1.16951e-118	1.73831	0.42	0.124	3.01898e-114
Icam1	1.08252e-205	1.73808	0.652	0.191	2.79442e-201
Tmem107	1.49282e-37	1.73556	0.136	0.04	3.85357e-33
Glo1	2.39035e-150	1.73541	0.519	0.153	6.17044e-146
Marchf8	2.17538e-71	1.73356	0.251	0.072	5.61552e-67
Gnb5	4.36367e-24	1.73344	0.088	0.026	1.12644e-19
Ube2t	4.20526e-13	1.73344	0.051	0.016	1.08555e-08
Zfp358	3.34096e-19	1.73299	0.072	0.022	8.62435e-15
Gstp1	2.69698e-70	1.73256	0.262	0.078	6.962e-66
Fam171a1	1.60074e-41	1.73105	0.133	0.036	4.13214e-37
Amd1	9.62802e-120	1.7286	0.399	0.112	2.48538e-115
Rela	2.46258e-170	1.72836	0.597	0.182	6.35689e-166
Rhoc	7.79985e-145	1.72754	0.588	0.198	2.01345e-140
Ncam2	3.8001e-08	1.72582	0.012	0.002	0.000980958
Iftap	3.9207e-47	1.72557	0.168	0.048	1.01209e-42
Gss	1.64297e-37	1.7255	0.135	0.039	4.24116e-33
1700017B05Rik	6.56071e-116	1.72455	0.375	0.103	1.69358e-111
Lss	1.32986e-08	1.7245	0.032	0.01	0.00034329
Thtpa	7.51625e-08	1.72366	0.029	0.009	0.00194024
Pkp4	2.90914e-273	1.72358	0.71	0.178	7.50965e-269
Ptov1	3.06029e-134	1.72023	0.435	0.12	7.89983e-130
Ninl	1.11515e-19	1.71885	0.07	0.02	2.87865e-15
Sfn	0	1.71812	0.687	0.096	0
Cdh17	8.54986e-08	1.7175	0.022	0.006	0.00220706
Dnaaf9	3.18307e-143	1.7169	0.501	0.149	8.21678e-139
Btc	1.10331e-49	1.71674	0.142	0.035	2.84808e-45
Zfp24	1.34188e-77	1.71581	0.267	0.075	3.46392e-73
Agbl5	7.2453e-10	1.71573	0.038	0.012	1.8703e-05
Nr6a1os	1.76753e-11	1.71523	0.039	0.011	4.5627e-07
Parva	1.26371e-165	1.71483	0.528	0.145	3.26214e-161
Slc22a15	2.24435e-41	1.71245	0.141	0.039	5.79355e-37
Ubc	1.0995e-263	1.71244	0.988	0.731	2.83825e-259
Gjb1	1.14344e-37	1.71217	0.123	0.033	2.95168e-33
Ppp1r16a	1.54546e-17	1.71166	0.068	0.021	3.98944e-13
Lrrc8b	8.4641e-100	1.7114	0.336	0.094	2.18492e-95
Cbr3	9.72177e-92	1.71091	0.299	0.081	2.50958e-87
Mid2	7.59514e-59	1.71009	0.188	0.05	1.96061e-54
ENSMUSG00000121307	4.92507e-22	1.70995	0.083	0.025	1.27136e-17
Nudt2	2.77438e-34	1.70977	0.135	0.041	7.16179e-30
Pigh	1.84802e-14	1.70964	0.058	0.018	4.77048e-10
Tnks1bp1	3.13824e-104	1.70884	0.349	0.097	8.10107e-100
Mir99ahg	9.68981e-210	1.70831	0.604	0.161	2.50133e-205
Fah	1.01238e-11	1.70807	0.046	0.015	2.61335e-07
Kyat1	1.36392e-11	1.70781	0.043	0.013	3.52083e-07
Naf1	1.34371e-72	1.70684	0.239	0.065	3.46864e-68
Lgr4	2.3874e-83	1.70648	0.265	0.071	6.16285e-79
Snta1	2.63057e-27	1.7064	0.103	0.031	6.79055e-23
Samd12	1.1922e-143	1.70602	0.317	0.066	3.07755e-139
Nek4	7.74854e-16	1.70548	0.061	0.019	2.00021e-11
Ttll7	1.50833e-32	1.70237	0.097	0.025	3.89361e-28
Tmem141	8.76838e-36	1.70068	0.133	0.039	2.26347e-31
Stil	9.71656e-10	1.69949	0.036	0.011	2.50823e-05
Hadh	3.64384e-111	1.69863	0.401	0.119	9.4062e-107
Pfdn1	3.15927e-161	1.69828	0.581	0.18	8.15533e-157
Cep89	1.03681e-20	1.69821	0.084	0.026	2.67641e-16
Rcan1	2.48891e-200	1.6966	0.494	0.114	6.42486e-196
Mthfd2l	7.36301e-59	1.69376	0.204	0.058	1.90069e-54
Snx16	6.02128e-27	1.69308	0.122	0.04	1.55433e-22
Sema3f	5.59421e-33	1.69305	0.101	0.027	1.44409e-28
Tulp3	8.02384e-23	1.69279	0.09	0.028	2.07127e-18
Gm56904	6.19402e-09	1.69101	0.035	0.011	0.000159892
Mcee	5.44667e-71	1.69084	0.258	0.075	1.406e-66
Hspb1	1.78348e-263	1.68967	0.652	0.157	4.60388e-259
Mafk	2.83146e-111	1.68966	0.399	0.117	7.30913e-107
Cfap20	2.46001e-125	1.6893	0.429	0.123	6.35027e-121
Prrg2	4.46728e-19	1.68914	0.078	0.025	1.15318e-14
Ccnb2	2.65762e-14	1.68835	0.062	0.021	6.86039e-10
Cdkn3	2.71201e-08	1.68569	0.03	0.01	0.000700078
Tcaf1	2.56233e-56	1.68561	0.197	0.056	6.61439e-52
Cdc42bpa	1.6484e-174	1.6849	0.528	0.14	4.25519e-170
Zc3h7b	4.58927e-46	1.68285	0.178	0.054	1.18467e-41
Tmem147	9.59532e-163	1.68164	0.607	0.194	2.47694e-158
Ano1	6.97389e-144	1.68086	0.314	0.064	1.80024e-139
Rtn4	8.40573e-239	1.67943	0.935	0.427	2.16985e-234
Fign	1.54881e-64	1.67918	0.186	0.046	3.9981e-60
Fkbp4	7.93844e-187	1.67901	0.67	0.211	2.04923e-182
Snhg18	5.67742e-173	1.67844	0.497	0.125	1.46557e-168
Wwox	4.69703e-189	1.67844	0.791	0.315	1.21249e-184
Tpi1	5.40308e-152	1.67833	0.532	0.158	1.39475e-147
Nicn1	1.64283e-15	1.6783	0.062	0.02	4.24079e-11
Zfp867	3.53671e-12	1.67761	0.049	0.016	9.12966e-08
Cfap410	1.83864e-17	1.67749	0.075	0.025	4.74626e-13
Sertad1	3.00577e-111	1.67523	0.387	0.111	7.7591e-107
Camsap1	1.03081e-36	1.67517	0.151	0.047	2.66094e-32
Ywhaq	1.62218e-245	1.67514	0.913	0.388	4.1875e-241
Atp10a	1.06832e-119	1.67391	0.393	0.108	2.75776e-115
AA986860	2.85018e-20	1.67317	0.081	0.025	7.35745e-16
Mettl27	4.34773e-09	1.67306	0.036	0.012	0.000112232
Smagp	2.17191e-122	1.6728	0.384	0.102	5.60657e-118
Ets2	2.67714e-221	1.67227	0.781	0.256	6.91077e-217
Gm17056	1.00814e-22	1.67108	0.107	0.036	2.60242e-18
2010310C07Rik	6.15828e-10	1.66945	0.039	0.013	1.5897e-05
Spag5	6.03014e-07	1.66875	0.025	0.008	0.0155662
Magi3	4.27328e-178	1.66846	0.574	0.162	1.1031e-173
H6pd	6.30204e-90	1.66774	0.293	0.079	1.62681e-85
Eci1	3.49534e-68	1.66768	0.262	0.079	9.02287e-64
Myof	5.98721e-180	1.66566	0.63	0.191	1.54554e-175
Hmmr	1.53817e-12	1.66526	0.042	0.012	3.97064e-08
Fbxl2	2.03588e-24	1.66455	0.101	0.032	5.25543e-20
Tspan14	5.8584e-146	1.66368	0.561	0.18	1.51229e-141
Plekhh2	2.46127e-32	1.66338	0.119	0.035	6.35353e-28
Aopep	3.55883e-220	1.66131	0.849	0.323	9.18677e-216
Sugct	9.2693e-34	1.66127	0.119	0.034	2.39278e-29
Msantd4	4.81183e-35	1.65968	0.146	0.046	1.24213e-30
Cat	1.37332e-117	1.65902	0.443	0.137	3.54508e-113
Vangl2	1.7085e-11	1.65708	0.046	0.015	4.41032e-07
Fam110c	2.65993e-14	1.65664	0.059	0.019	6.86635e-10
Ccdc173	2.59331e-09	1.65664	0.038	0.012	6.69436e-05
Pabpc1l	2.64086e-07	1.65595	0.029	0.01	0.00681712
Pkmyt1	5.07076e-10	1.65581	0.041	0.013	1.30897e-05
Il23a	1.24645e-105	1.65511	0.132	0.018	3.21759e-101
Mccc2	1.55665e-23	1.65389	0.099	0.031	4.01835e-19
Gpm6a	5.31619e-127	1.65377	0.128	0.014	1.37232e-122
Lmln	5.17146e-08	1.65308	0.032	0.01	0.00133496
Gpr39	7.38451e-221	1.65072	0.52	0.114	1.90624e-216
Dync2h1	4.06637e-86	1.65053	0.29	0.08	1.04969e-81
Vdac1	3.91701e-163	1.65022	0.613	0.196	1.01114e-158
Cdc42bpb	7.07219e-111	1.65004	0.383	0.109	1.82561e-106
LTO1	6.53486e-26	1.64983	0.117	0.039	1.68691e-21
Tmem30b	3.20122e-22	1.64894	0.084	0.025	8.26362e-18
Wiz	2.95155e-47	1.64851	0.188	0.058	7.61914e-43
Psmd8	8.50255e-161	1.64724	0.728	0.292	2.19485e-156
9530026P05Rik	4.47036e-181	1.64686	0.512	0.13	1.15398e-176
Camk2n1	4.37135e-126	1.64602	0.43	0.122	1.12842e-121
Gdpd5	1.17264e-18	1.64502	0.077	0.024	3.02706e-14
Pdcl3	3.21374e-126	1.64382	0.477	0.147	8.29594e-122
Ncapg	4.41509e-08	1.64369	0.03	0.01	0.00113971
Tanc1	2.72221e-152	1.64112	0.48	0.13	7.02712e-148
2700049A03Rik	3.75861e-36	1.64019	0.161	0.053	9.70249e-32
Dhx32	2.19523e-82	1.63994	0.275	0.076	5.66677e-78
Trib1	1.59111e-225	1.63946	0.78	0.246	4.10728e-221
Ankrd9	6.51363e-13	1.6394	0.052	0.017	1.68143e-08
Atpif1	1.17925e-222	1.63867	0.862	0.334	3.04412e-218
Mab21l3	9.89079e-22	1.63836	0.057	0.013	2.55321e-17
Prmt1	5.97622e-158	1.6381	0.603	0.194	1.5427e-153
Zfp703	8.90142e-119	1.63645	0.428	0.126	2.29781e-114
Tceal8	1.99505e-122	1.6351	0.404	0.111	5.15002e-118
Gar1	2.65865e-92	1.63452	0.359	0.111	6.86304e-88
Rita1	2.26242e-08	1.63347	0.035	0.012	0.000584021
S100a1	1.49971e-174	1.63232	0.555	0.152	3.87135e-170
Plscr3	8.05426e-64	1.63192	0.238	0.07	2.07913e-59
Isyna1	6.75734e-43	1.63184	0.167	0.05	1.74434e-38
Airn	1.79018e-181	1.63158	0.722	0.252	4.62116e-177
Atf4	1.73236e-188	1.63097	0.775	0.289	4.47192e-184
Gpc4	2.94545e-30	1.63089	0.109	0.031	7.60338e-26
Zfhx3	2.03826e-263	1.63071	0.781	0.216	5.26157e-259
Cib1	7.47401e-97	1.63067	0.384	0.12	1.92934e-92
Intu	1.70704e-08	1.63034	0.039	0.014	0.000440656
Smo	1.29718e-44	1.62967	0.172	0.052	3.34854e-40
Pick1	2.14797e-18	1.62912	0.081	0.027	5.54477e-14
Cep162	7.4404e-41	1.62861	0.168	0.053	1.92067e-36
Tmeff1	2.41657e-10	1.62781	0.039	0.012	6.23814e-06
Smarcd3	1.13213e-13	1.62533	0.057	0.018	2.92249e-09
Dnal1	3.61925e-13	1.62533	0.057	0.019	9.34274e-09
Tes	5.25642e-206	1.62455	0.742	0.237	1.35689e-201
Stk40	9.99557e-107	1.62382	0.435	0.14	2.58026e-102
Prpf40b	4.79636e-19	1.62106	0.081	0.026	1.23813e-14
Cxcl16	4.47762e-184	1.6201	0.596	0.169	1.15585e-179
Phf13	7.57098e-18	1.61645	0.078	0.026	1.95437e-13
Slc2a1	4.99719e-106	1.61636	0.377	0.109	1.28997e-101
Gm13684	6.36623e-57	1.61597	0.206	0.059	1.64338e-52
H2az2	5.76178e-199	1.61559	0.828	0.333	1.48735e-194
Tceal9	1.86059e-238	1.61556	0.859	0.299	4.80293e-234
Actg1	5.74279e-284	1.6141	0.997	0.911	1.48244e-279
Slc39a8	5.02354e-22	1.61213	0.075	0.021	1.29678e-17
Mrpl50	2.04293e-65	1.61074	0.259	0.079	5.27363e-61
Cdkl5	1.80665e-22	1.61071	0.087	0.026	4.66369e-18
Erc1	2.51839e-121	1.60936	0.451	0.136	6.50098e-117
Zbtb7c	3.42418e-48	1.60781	0.174	0.05	8.83918e-44
Agrp	3.42471e-08	1.60778	0.039	0.014	0.000884054
F8a	1.16283e-24	1.60776	0.112	0.037	3.00174e-20
Knstrn	7.23709e-08	1.60775	0.049	0.02	0.00186818
Dlgap1	1.9537e-102	1.60751	0.235	0.05	5.04328e-98
Flvcr1	5.0506e-50	1.60717	0.213	0.068	1.30376e-45
Myl12b	3.22132e-185	1.60582	0.935	0.562	8.31552e-181
Brca1	2.99463e-10	1.60452	0.051	0.018	7.73033e-06
Agap1	5.01603e-179	1.6038	0.548	0.146	1.29484e-174
Eci2	5.64262e-73	1.60323	0.297	0.093	1.45659e-68
Pex26	7.64109e-10	1.60219	0.042	0.014	1.97247e-05
Il17rc	1.70813e-14	1.60175	0.065	0.022	4.40938e-10
Polr1c	6.26556e-64	1.60139	0.254	0.078	1.61739e-59
Rras	6.91406e-124	1.60133	0.439	0.128	1.78479e-119
Racgap1	7.06243e-10	1.60029	0.077	0.034	1.82309e-05
Aspm	6.38298e-10	1.59987	0.033	0.01	1.6477e-05
Nherf1	8.27092e-150	1.59942	0.507	0.144	2.13506e-145
Bmp7	8.60719e-10	1.59859	0.041	0.013	2.22186e-05
Tbc1d32	1.44065e-29	1.59846	0.128	0.041	3.71889e-25
Prdx2	9.43827e-211	1.59687	0.842	0.331	2.4364e-206
Acad9	3.48894e-24	1.59645	0.11	0.037	9.00636e-20
Spsb2	1.16292e-24	1.59635	0.107	0.035	3.00196e-20
Tmsb15b2	8.49195e-18	1.59574	0.077	0.025	2.19211e-13
Tk1	7.77678e-11	1.59553	0.055	0.02	2.0075e-06
Tnfaip1	5.46553e-86	1.59474	0.32	0.095	1.41087e-81
B4galt3	1.48645e-38	1.5942	0.162	0.051	3.83711e-34
Lekr1	7.99688e-11	1.59408	0.048	0.016	2.06431e-06
Mrpl44	2.1149e-35	1.59389	0.146	0.046	5.4594e-31
Stxbp4	4.61765e-26	1.59348	0.109	0.034	1.192e-21
Yes1	2.6205e-151	1.58976	0.386	0.089	6.76456e-147
Capn5	1.8926e-17	1.5897	0.077	0.025	4.88556e-13
Abtb2	6.26535e-129	1.58848	0.57	0.199	1.61734e-124
Ankrd6	6.29715e-16	1.58818	0.064	0.02	1.62555e-11
Ldlrad3	1.17819e-54	1.58733	0.203	0.059	3.04137e-50
Lonp1	7.81798e-40	1.58729	0.172	0.055	2.01813e-35
St3gal2	1.72384e-40	1.58699	0.168	0.053	4.44993e-36
Nup37	5.08662e-16	1.58694	0.08	0.028	1.31306e-11
Tecr	1.59419e-148	1.58657	0.594	0.193	4.11523e-144
Mafg	4.33549e-110	1.58639	0.428	0.132	1.11916e-105
Creb3l4	1.83755e-06	1.58578	0.026	0.009	0.0474346
Ccdc25	1.27819e-71	1.58448	0.3	0.095	3.29951e-67
3010003L21Rik	6.72138e-08	1.58143	0.035	0.012	0.00173506
Gstm4	2.90049e-07	1.58143	0.032	0.011	0.00748734
Erlin2	6.33389e-52	1.58117	0.219	0.069	1.63503e-47
Kif23	1.23998e-10	1.58063	0.086	0.039	3.20088e-06
Rhob	6.05986e-220	1.58061	0.845	0.303	1.56429e-215
Ikzf4	6.04629e-28	1.58053	0.117	0.037	1.56079e-23
Prkcz	1.02644e-26	1.57991	0.114	0.037	2.64966e-22
Ptprs	1.63276e-79	1.57989	0.314	0.096	4.2148e-75
Lysmd3	9.00984e-85	1.57966	0.354	0.113	2.3258e-80
Sptssa	4.17674e-171	1.57882	0.716	0.259	1.07818e-166
Arfgef3	3.66282e-48	1.57756	0.157	0.042	9.45519e-44
Mon1b	1.76766e-13	1.57665	0.061	0.021	4.56303e-09
Wtip	6.42335e-68	1.57599	0.257	0.076	1.65812e-63
Cyp2d22	1.52601e-33	1.57586	0.136	0.042	3.93923e-29
Fhit	1.50194e-140	1.5753	0.513	0.156	3.8771e-136
Zfyve9	7.45427e-77	1.57458	0.267	0.075	1.92425e-72
Gm45051	1.11521e-08	1.57409	0.039	0.014	0.000287879
Plp2	2.57558e-95	1.57237	0.374	0.115	6.64859e-91
Fblim1	9.98646e-67	1.57221	0.249	0.073	2.5779e-62
Cmtm4	4.41964e-50	1.57215	0.204	0.063	1.14089e-45
Nuak1	5.08211e-25	1.57182	0.119	0.04	1.3119e-20
Dnttip1	8.31735e-82	1.57137	0.332	0.103	2.14704e-77
Mvp	2.55942e-88	1.57092	0.371	0.12	6.60688e-84
Abhd2	1.01768e-172	1.56926	0.574	0.168	2.62704e-168
Npdc1	7.27216e-148	1.56897	0.499	0.139	1.87724e-143
Tmem9	7.26635e-36	1.56897	0.155	0.05	1.87573e-31
Gramd1c	3.1982e-11	1.5681	0.052	0.018	8.25584e-07
Plek2	3.12243e-16	1.56691	0.067	0.021	8.06025e-12
Txnrd3	2.53978e-13	1.56652	0.061	0.021	6.5562e-09
Cc2d2a	1.25378e-31	1.56595	0.129	0.04	3.2365e-27
Prune1	1.02841e-20	1.56576	0.096	0.032	2.65473e-16
Pyroxd1	1.2502e-27	1.56541	0.123	0.04	3.22727e-23
Tuba4a	7.53956e-82	1.56514	0.319	0.097	1.94626e-77
Cyp51	3.03503e-54	1.56195	0.248	0.083	7.83462e-50
Sdr39u1	8.89993e-14	1.5614	0.065	0.023	2.29743e-09
Fuom	5.55633e-43	1.55971	0.194	0.064	1.43431e-38
Gm49774	3.01952e-07	1.55656	0.032	0.011	0.00779459
Thoc2l	2.8959e-113	1.55596	0.425	0.127	7.47547e-109
Dynlt1c	2.18117e-15	1.5559	0.077	0.027	5.63047e-11
Capn2	3.2882e-97	1.55546	0.41	0.133	8.48815e-93
Igf2bp2	8.50524e-23	1.55521	0.101	0.033	2.19554e-18
2200002D01Rik	2.71735e-127	1.55507	0.312	0.069	7.01456e-123
Etv5	1.61699e-27	1.55498	0.123	0.04	4.17409e-23
Myo6	3.51477e-113	1.55447	0.386	0.107	9.07303e-109
Myadm	4.09185e-136	1.55433	0.555	0.182	1.05627e-131
Pard3b	1.49046e-228	1.55385	0.729	0.209	3.84748e-224
Rbm47	6.42968e-251	1.55378	0.754	0.202	1.65976e-246
Dhfr	1.96227e-14	1.55367	0.065	0.022	5.0654e-10
Spc25	2.60416e-10	1.55263	0.043	0.014	6.72239e-06
Decr1	1.27253e-50	1.55136	0.216	0.069	3.28492e-46
Evc	6.08034e-10	1.5481	0.046	0.016	1.56958e-05
Cd99l2	8.15888e-31	1.54802	0.142	0.047	2.10613e-26
Spindoc	6.51463e-46	1.54703	0.207	0.068	1.68169e-41
Zfp219	5.93998e-20	1.54679	0.096	0.033	1.53335e-15
Fam20c	5.62935e-53	1.54666	0.184	0.052	1.45316e-48
Ttc23	6.07599e-18	1.54606	0.084	0.029	1.56846e-13
Nudc	3.5557e-150	1.54598	0.648	0.228	9.17868e-146
Tyms	4.58799e-22	1.54468	0.113	0.04	1.18434e-17
Pbx3	9.89364e-120	1.54292	0.426	0.124	2.55394e-115
Ppil1	2.39241e-30	1.54195	0.143	0.048	6.17578e-26
Trip10	9.63407e-46	1.54052	0.2	0.064	2.48694e-41
Apex1	2.10653e-55	1.53968	0.243	0.079	5.43779e-51
Zfp395	9.37756e-55	1.53954	0.248	0.082	2.42072e-50
Cx3cl1	3.08633e-26	1.53933	0.11	0.035	7.96706e-22
Rhod	1.72805e-11	1.53863	0.052	0.018	4.46079e-07
Selenoh	2.18391e-86	1.53859	0.386	0.129	5.63755e-82
Ppp2cb	2.81246e-79	1.53717	0.329	0.104	7.26009e-75
Tpd52l2	7.75231e-126	1.537	0.52	0.169	2.00118e-121
Smad1	5.74781e-138	1.53698	0.525	0.162	1.48374e-133
Zfp568	2.24566e-21	1.53663	0.104	0.036	5.79695e-17
Nmral1	2.07192e-13	1.53644	0.064	0.022	5.34846e-09
Nsd2	2.04052e-91	1.53511	0.375	0.118	5.2674e-87
Fam167a	4.88469e-14	1.534	0.068	0.024	1.26093e-09
Dynll2	6.29041e-120	1.53216	0.509	0.169	1.62381e-115
Npas2	6.26492e-17	1.53121	0.068	0.021	1.61723e-12
Mex3c	1.1837e-115	1.5312	0.461	0.145	3.05561e-111
Cfap36	3.35272e-66	1.53005	0.274	0.086	8.65472e-62
Coasy	6.39153e-22	1.52867	0.11	0.039	1.64991e-17
Rsph3a	6.4825e-07	1.52865	0.032	0.011	0.0167339
Abca5	5.20983e-16	1.52819	0.077	0.027	1.34487e-11
Flot1	2.63474e-57	1.52633	0.248	0.08	6.80131e-53
Naprt	1.53969e-11	1.52539	0.059	0.022	3.97456e-07
Tmed4	1.46035e-53	1.52234	0.241	0.079	3.76975e-49
Wwtr1	3.31549e-231	1.52031	0.67	0.172	8.5586e-227
C1qtnf4	1.15853e-08	1.51898	0.042	0.015	0.000299062
Mpzl3	5.98698e-57	1.51888	0.2	0.056	1.54548e-52
Acadm	1.32068e-80	1.51865	0.358	0.118	3.4092e-76
Brdt	4.34454e-13	1.5173	0.061	0.021	1.1215e-08
Dpcd	5.41869e-49	1.51714	0.223	0.074	1.39878e-44
Tmem120a	2.93957e-31	1.51709	0.148	0.05	7.58821e-27
Cd151	6.1569e-75	1.51671	0.275	0.08	1.58934e-70
Fam20b	7.71656e-52	1.51509	0.232	0.076	1.99195e-47
Filip1l	2.81219e-178	1.51448	0.777	0.292	7.25938e-174
Crot	1.10403e-57	1.51417	0.233	0.072	2.84995e-53
Fhl2	2.95291e-148	1.51327	0.484	0.133	7.62265e-144
Rangrf	3.78843e-14	1.51245	0.07	0.024	9.77946e-10
Gadd45a	2.05527e-76	1.51202	0.3	0.091	5.30547e-72
Kpna2	1.65916e-09	1.51156	0.049	0.018	4.28295e-05
Tmem63b	1.64816e-54	1.51122	0.235	0.075	4.25456e-50
Fbxl19	4.29039e-07	1.51104	0.041	0.016	0.0110752
Acvr1	5.40299e-61	1.50937	0.275	0.091	1.39473e-56
Slc7a1	1.09365e-120	1.50933	0.581	0.218	2.82314e-116
Gprc5b	3.47706e-19	1.50859	0.09	0.03	8.97567e-15
Mast2	5.09587e-101	1.50806	0.417	0.133	1.31545e-96
1500015A07Rik	2.42543e-16	1.50758	0.087	0.032	6.26101e-12
Caprin2	4.06393e-10	1.50718	0.045	0.015	1.04906e-05
Elf3	2.04572e-258	1.50532	0.423	0.068	5.28082e-254
Mfge8	7.18811e-250	1.50482	0.606	0.141	1.85554e-245
Hax1	1.684e-46	1.50414	0.209	0.068	4.34707e-42
Zfp523	1.00971e-14	1.50343	0.075	0.027	2.60645e-10
Cbx8	6.39785e-07	1.50289	0.033	0.012	0.0165154
Pip4p2	3.44339e-49	1.50214	0.229	0.077	8.88875e-45
G6pc3	3.33608e-21	1.50175	0.112	0.04	8.61176e-17
Epdr1	2.68992e-15	1.50126	0.068	0.023	6.94376e-11
Wdr19	6.40146e-07	1.50126	0.033	0.012	0.0165247
H1f10	3.99474e-19	1.49861	0.097	0.034	1.0312e-14
Gm42047	1.42495e-20	1.49854	0.113	0.042	3.67837e-16
Pkd2	2.52888e-100	1.49764	0.375	0.111	6.52805e-96
Gng12	2.84148e-206	1.49744	0.772	0.246	7.33501e-202
Smyd2	2.54596e-33	1.4969	0.151	0.049	6.57215e-29
Degs1	4.45296e-103	1.49672	0.496	0.179	1.14949e-98
Ppa2	5.44243e-50	1.4964	0.236	0.08	1.40491e-45
Cks2	9.08049e-36	1.49386	0.217	0.084	2.34404e-31
Mcm2	1.29385e-22	1.49349	0.122	0.044	3.33994e-18
Baiap2	5.50202e-110	1.4932	0.409	0.121	1.42029e-105
Zfp827	2.05028e-50	1.49243	0.201	0.061	5.29259e-46
Nfia	2.02318e-237	1.49196	0.857	0.279	5.22262e-233
2010320M18Rik	1.51267e-15	1.49137	0.078	0.028	3.90481e-11
Cdca2	1.44336e-06	1.49104	0.026	0.009	0.0372588
Ldlr	2.5027e-84	1.4898	0.345	0.108	6.46046e-80
Col27a1	1.7971e-49	1.48674	0.207	0.065	4.63904e-45
Bcl2l12	2.98526e-22	1.48666	0.126	0.047	7.70616e-18
Pcbp3	3.63003e-42	1.4857	0.18	0.057	9.37057e-38
Srek1ip1	1.67162e-32	1.48389	0.157	0.053	4.31512e-28
Armcx2	8.8246e-27	1.48384	0.128	0.043	2.27798e-22
Zfp532	3.82173e-21	1.48342	0.103	0.035	9.86542e-17
Zbtb43	2.79865e-23	1.48332	0.128	0.047	7.22445e-19
Perp	2.9892e-46	1.48204	0.183	0.055	7.71633e-42
Arc	8.17426e-11	1.4819	0.051	0.018	2.1101e-06
Gprin3	2.3072e-33	1.4817	0.13	0.039	5.95581e-29
Tmpo	2.26457e-129	1.48113	0.571	0.195	5.84576e-125
Dtd2	4.64767e-20	1.48083	0.103	0.036	1.19975e-15
Arl4c	8.84488e-100	1.47861	0.483	0.172	2.28322e-95
Osmr	4.70093e-153	1.47784	0.519	0.146	1.2135e-148
Zbtb38	6.23886e-132	1.47783	0.548	0.18	1.6105e-127
Ndst1	4.57562e-87	1.47761	0.378	0.123	1.18115e-82
Arhgef12	9.10732e-178	1.47756	0.739	0.255	2.35096e-173
Me3	1.22666e-07	1.47692	0.036	0.013	0.00316651
Lncppara	1.37407e-29	1.47576	0.138	0.046	3.54703e-25
Lrp5	1.42495e-35	1.47561	0.161	0.053	3.67837e-31
Mthfsd	5.09409e-12	1.47492	0.062	0.023	1.31499e-07
Mis18bp1	1.39457e-06	1.47408	0.033	0.013	0.0359995
Serpinb9	4.14056e-73	1.47315	0.288	0.088	1.06885e-68
Tgif2	1.10625e-18	1.47309	0.101	0.037	2.85568e-14
Idi1	8.52052e-49	1.4725	0.193	0.058	2.19949e-44
Kif24	7.53857e-07	1.47158	0.035	0.013	0.0194601
Bcl2l1	1.38792e-159	1.47138	0.506	0.135	3.58276e-155
Dstn	3.88933e-303	1.47084	0.941	0.318	1.00399e-298
Knop1	8.69257e-59	1.47077	0.274	0.092	2.2439e-54
Armcx1	1.22207e-14	1.47025	0.072	0.025	3.15465e-10
Ncaph	7.19071e-08	1.47011	0.036	0.013	0.00185621
Cops7a	1.85065e-43	1.46983	0.206	0.069	4.77727e-39
Ifi27	4.70019e-122	1.4694	0.668	0.279	1.21331e-117
Bbs4	8.45522e-10	1.46931	0.049	0.018	2.18263e-05
Fbf1	6.55115e-13	1.46884	0.062	0.022	1.69111e-08
Pcyox1l	5.55478e-10	1.46864	0.054	0.02	1.43391e-05
Usp10	8.68516e-61	1.46846	0.28	0.093	2.24199e-56
Znrd2	2.31425e-41	1.46771	0.194	0.065	5.97399e-37
Ivns1abp	3.26468e-171	1.46763	0.7	0.236	8.42744e-167
2210408I21Rik	2.95653e-61	1.4674	0.241	0.072	7.63199e-57
Sema3d	3.18473e-43	1.46683	0.114	0.027	8.22106e-39
Zbed3	1.19302e-23	1.46568	0.128	0.046	3.07966e-19
Bag1	5.0699e-152	1.46544	0.745	0.297	1.30874e-147
Thop1	1.09331e-09	1.4649	0.051	0.019	2.82228e-05
Cldn12	1.00081e-08	1.46156	0.043	0.016	0.000258349
Azin2	9.06741e-12	1.46089	0.057	0.02	2.34066e-07
Gm35188	9.20288e-14	1.46056	0.07	0.025	2.37563e-09
Spr	3.1558e-74	1.45988	0.349	0.119	8.14638e-70
Snap47	3.43429e-22	1.45946	0.123	0.045	8.86526e-18
Yrdc	8.60221e-78	1.45883	0.358	0.12	2.22057e-73
Tmem35b	3.34709e-10	1.4578	0.054	0.02	8.64018e-06
Cpe	9.98218e-75	1.45779	0.2	0.047	2.5768e-70
Bmyc	9.60542e-77	1.45712	0.43	0.165	2.47954e-72
Phactr1	1.08265e-17	1.45696	0.091	0.033	2.79477e-13
Ogg1	1.62111e-08	1.45668	0.043	0.016	0.000418473
Ccdc163	1.8314e-09	1.45665	0.051	0.019	4.72757e-05
Antkmt	9.67626e-94	1.45631	0.438	0.15	2.49783e-89
Lynx1	4.12267e-14	1.45626	0.078	0.029	1.06423e-09
Tmem14a	3.62286e-10	1.45562	0.052	0.019	9.35206e-06
Trim28	4.24358e-77	1.45308	0.357	0.12	1.09544e-72
Fmo2	1.39767e-195	1.45276	0.428	0.088	3.60793e-191
Mpc2	1.09226e-141	1.45219	0.699	0.273	2.81956e-137
Arl3	6.71761e-89	1.45176	0.387	0.125	1.73408e-84
Gpr182	4.42262e-08	1.45144	0.028	0.008	0.00114165
Fam110b	7.70421e-24	1.45046	0.12	0.042	1.98876e-19
Tacc3	6.97298e-09	1.44891	0.057	0.023	0.00018
Tbc1d1	1.60844e-118	1.44735	0.691	0.306	4.15203e-114
Dop1b	3.62558e-68	1.44685	0.301	0.098	9.35908e-64
Eml1	6.74111e-58	1.44612	0.236	0.073	1.74015e-53
Klhdc10	6.95842e-82	1.44431	0.335	0.104	1.79625e-77
Mpst	1.16424e-19	1.44352	0.122	0.048	3.00537e-15
Catspere2	2.61615e-07	1.44324	0.038	0.014	0.00675334
Ttbk2	7.85096e-11	1.44159	0.064	0.025	2.02665e-06
Ccdc68	2.21266e-12	1.44112	0.057	0.019	5.71177e-08
Casp3	1.24972e-52	1.44044	0.261	0.091	3.22604e-48
Bod1	1.19614e-43	1.43958	0.217	0.075	3.08771e-39
Micall2	2.58866e-08	1.43941	0.041	0.015	0.000668238
Cxcl17	5.6553e-09	1.43938	0.043	0.016	0.000145986
Eps8l1	1.50703e-14	1.43877	0.08	0.03	3.89024e-10
Cks1b	1.21197e-37	1.43875	0.216	0.081	3.12859e-33
B3galt6	4.85202e-10	1.438	0.057	0.022	1.2525e-05
Rfx2	3.41618e-18	1.43627	0.086	0.029	8.81852e-14
E230016M11Rik	6.28788e-12	1.43614	0.061	0.022	1.62315e-07
Zbtb21	1.66286e-33	1.43547	0.164	0.056	4.2925e-29
Hid1	1.92731e-11	1.43439	0.062	0.023	4.97515e-07
Ppp1r13b	4.36699e-108	1.43341	0.481	0.161	1.1273e-103
Ccdc51	3.19754e-08	1.43318	0.045	0.017	0.000825413
Tubb2a	4.558e-112	1.43262	0.494	0.165	1.1766e-107
Ankrd28	2.54859e-102	1.43251	0.471	0.16	6.57894e-98
Pycrl	2.10742e-14	1.43194	0.08	0.03	5.44009e-10
Gm56741	4.1625e-09	1.4318	0.054	0.021	0.000107451
Qser1	3.52806e-47	1.43174	0.235	0.081	9.10734e-43
Pygb	1.89996e-42	1.43097	0.223	0.079	4.90456e-38
Npepps	1.29119e-132	1.42951	0.604	0.211	3.33309e-128
Btbd6	2.07327e-07	1.42928	0.039	0.015	0.00535195
Slc45a4	3.48287e-36	1.4283	0.171	0.057	8.99067e-32
Bend5	1.1674e-20	1.42734	0.103	0.036	3.01352e-16
Rell1	2.5145e-84	1.42645	0.419	0.149	6.49092e-80
Rhobtb3	5.43945e-23	1.42572	0.123	0.045	1.40414e-18
Tubg1	2.32928e-12	1.42531	0.068	0.025	6.0128e-08
Cpn1	2.38005e-10	1.42437	0.052	0.019	6.14386e-06
Cyb5r3	2.15956e-148	1.42404	0.625	0.207	5.57468e-144
Nudt8	2.77728e-13	1.42402	0.078	0.03	7.16927e-09
Flna	5.57284e-151	1.42386	0.683	0.25	1.43857e-146
Pla2g12a	1.06498e-32	1.4229	0.181	0.066	2.74913e-28
2610035D17Rik	4.41877e-196	1.42276	0.7	0.217	1.14066e-191
Cers2	2.8191e-92	1.42226	0.446	0.156	7.27722e-88
Lpcat4	1.0569e-09	1.4218	0.057	0.022	2.72828e-05
Adat2	5.88481e-07	1.42149	0.039	0.015	0.015191
Septin9	1.54173e-117	1.42107	0.565	0.202	3.97983e-113
Glod4	9.68491e-77	1.42049	0.365	0.125	2.50006e-72
Rccd1	1.01322e-10	1.41852	0.054	0.019	2.61552e-06
Slc35f1	1.09358e-10	1.4161	0.013	0.002	2.82297e-06
Daam1	4.42391e-130	1.41566	0.52	0.163	1.14199e-125
Ppargc1a	1.72632e-12	1.41548	0.042	0.012	4.45633e-08
Emc6	2.25161e-97	1.41478	0.494	0.18	5.8123e-93
Slc35f5	3.30273e-47	1.41416	0.242	0.085	8.52566e-43
Cbx5	1.81416e-111	1.41316	0.491	0.162	4.68308e-107
Tmem216	1.14305e-17	1.41288	0.106	0.041	2.95066e-13
Chp1	1.02772e-111	1.41286	0.546	0.198	2.65296e-107
Mob3b	5.72143e-104	1.41267	0.425	0.133	1.47693e-99
Dcbld1	9.8994e-71	1.41201	0.214	0.055	2.55543e-66
BC024978	1.03313e-07	1.41151	0.043	0.017	0.00266691
Tusc3	3.45832e-113	1.41122	0.528	0.182	8.92731e-109
Reln	6.71411e-27	1.40928	0.042	0.007	1.73318e-22
L2hgdh	1.50171e-10	1.4074	0.055	0.02	3.87652e-06
Papss1	9.35755e-49	1.40637	0.259	0.093	2.41556e-44
Gprc5a	4.38446e-60	1.40505	0.194	0.051	1.1318e-55
Ror1	3.30554e-213	1.40326	0.555	0.129	8.53293e-209
Hmgcs1	1.42145e-69	1.40282	0.307	0.1	3.66932e-65
Klhl23	1.66896e-06	1.40196	0.03	0.011	0.0430826
Prxl2a	6.3521e-69	1.40127	0.243	0.068	1.63973e-64
Rsph3b	2.78957e-10	1.40086	0.055	0.021	7.20099e-06
Irf2bp1	6.78692e-25	1.40048	0.136	0.05	1.75198e-20
Efl1	1.4423e-54	1.39859	0.296	0.108	3.72316e-50
Zbtb8a	2.45074e-13	1.39714	0.074	0.028	6.32634e-09
Acp1	9.21024e-90	1.39706	0.454	0.162	2.37753e-85
Tfg	4.85401e-70	1.39667	0.357	0.126	1.25302e-65
Ccdc122	1.23674e-18	1.39654	0.099	0.035	3.19252e-14
Kat5	4.99761e-19	1.39536	0.11	0.042	1.29008e-14
Cstpp1	1.40881e-40	1.39511	0.191	0.064	3.63671e-36
Maea	2.99543e-70	1.39463	0.348	0.121	7.7324e-66
Eif1a	5.37304e-113	1.39406	0.565	0.207	1.387e-108
Jade1	1.71645e-68	1.39369	0.32	0.107	4.43084e-64
Rnh1	1.09051e-118	1.39023	0.606	0.227	2.81504e-114
D030056L22Rik	2.35966e-19	1.38879	0.113	0.043	6.09123e-15
Phactr4	1.00085e-56	1.38775	0.275	0.094	2.58358e-52
Mindy1	3.57829e-51	1.38685	0.254	0.087	9.23699e-47
Thap4	1.79633e-14	1.38643	0.086	0.033	4.63704e-10
Ica1	2.00406e-68	1.38533	0.23	0.063	5.17328e-64
A130010J15Rik	9.21067e-08	1.3853	0.043	0.017	0.00237764
Carhsp1	3.15147e-62	1.38497	0.3	0.102	8.1352e-58
Alkbh2	2.54137e-11	1.38409	0.065	0.025	6.5603e-07
Psmd10	9.5818e-39	1.38392	0.206	0.074	2.47344e-34
Ube2e2	5.8456e-131	1.3836	0.538	0.171	1.50898e-126
Cish	1.06253e-68	1.38221	0.27	0.081	2.74282e-64
[truncated: 10,739 more rows]

## Sheet: Table S6C iDucts_ROC
Online supplemental table 6 Ductal markers inferred from scRNA-seq. (A) Ductal markers across genotypes in 8-week-old mice. Statistical test: two-sided Wilcoxon rank-sum test. (B) iDuct markers across all genotypes and ages. Statistical test: two-sided Wilcoxon rank-sum test. (C) iDuct markers across all genotypes and ages. Statistical test: ROC analysis.
Gene symbol	myAUC	avg_diff	power	avg_log2FC	pct.1	pct.2
Spp1	0.989	3.18998	0.978	5.00526	1	0.128
Cldn3	0.98	1.70768	0.96	4.83316	0.987	0.076
Epcam	0.969	1.8718	0.938	3.76946	0.997	0.12
Krt18	0.967	2.09709	0.934	3.7615	0.997	0.151
Cp	0.966	1.89926	0.932	3.98195	0.977	0.162
Krt8	0.964	2.06865	0.928	3.64381	0.999	0.148
Lcn2	0.964	2.66124	0.928	6.02677	0.949	0.045
Clu	0.963	2.24306	0.926	3.46888	1	0.245
Tm4sf4	0.963	1.70187	0.926	4.07953	0.98	0.086
Pkhd1	0.962	2.09652	0.924	5.31844	0.946	0.041
Dbi	0.958	1.59179	0.916	3.15142	0.987	0.417
Cdh1	0.948	1.47366	0.896	3.55197	0.975	0.107
Cxadr	0.945	1.17563	0.89	3.8013	0.954	0.095
Cldn7	0.944	1.25376	0.888	3.58507	0.961	0.086
Sorbs2	0.944	1.6246	0.888	4.24227	0.941	0.093
Mgst1	0.943	1.26419	0.886	3.38358	0.962	0.183
Dcdc2a	0.938	1.33267	0.876	5.46322	0.893	0.018
Ehf	0.935	1.05283	0.87	4.18134	0.916	0.068
Glis3	0.934	1.52505	0.868	3.93089	0.929	0.125
Scara3	0.932	1.04921	0.864	4.4288	0.901	0.067
Cldn4	0.932	1.67701	0.864	4.43013	0.907	0.063
Lurap1l	0.931	1.14243	0.862	4.13382	0.91	0.082
Ank3	0.929	1.20054	0.858	4.15672	0.907	0.07
Spint2	0.929	1.13491	0.858	2.96745	0.964	0.186
Magi1	0.928	1.43256	0.856	3.10147	0.959	0.163
Ctnnd1	0.928	1.15779	0.856	2.99137	0.955	0.233
Hbegf	0.927	1.48397	0.854	3.31918	0.943	0.121
Dsg2	0.927	1.21837	0.854	4.4114	0.896	0.07
Tstd1	0.926	1.14339	0.852	5.10313	0.878	0.036
Cd9	0.923	1.1414	0.846	2.48462	0.974	0.319
Sox9	0.92	1.16807	0.84	4.16152	0.89	0.078
Shank2	0.919	1.19185	0.838	4.71072	0.87	0.043
Tmem176b	0.917	1.20859	0.834	2.5472	0.978	0.341
Atp1b1	0.917	1.26925	0.834	3.33892	0.926	0.129
Anxa4	0.916	0.950374	0.832	2.88857	0.941	0.177
S100a11	0.916	1.26307	0.832	2.28176	0.991	0.494
Rgs5	0.916	1.58174	0.832	3.492	0.877	0.05
Bicc1	0.914	1.16182	0.828	2.81016	0.961	0.192
Ptprk	0.91	1.24105	0.82	3.37744	0.916	0.144
Wwc1	0.906	0.925857	0.812	3.60101	0.878	0.072
St3gal4	0.903	1.05966	0.806	3.32757	0.897	0.163
Atp1a1	0.902	1.02706	0.804	2.66514	0.939	0.307
Fxyd3	0.9	1.06905	0.8	2.91451	0.901	0.095
Ptprf	0.899	0.835983	0.798	3.61671	0.868	0.093
Actg1	0.897	1.03407	0.794	1.6141	0.997	0.911
Cadm1	0.897	1.01851	0.794	3.26689	0.875	0.098
Nfib	0.896	1.00796	0.792	2.25377	0.97	0.257
Anxa5	0.895	1.12401	0.79	2.40804	0.958	0.404
Ccnd1	0.893	1.35787	0.786	3.55507	0.877	0.156
Cd2ap	0.892	0.963486	0.784	2.38341	0.941	0.331
Sdc4	0.892	1.00122	0.784	2.14086	0.972	0.321
Pdgfd	0.891	1.17825	0.782	3.68754	0.854	0.096
Actn1	0.89	1.04129	0.78	2.66289	0.919	0.253
Sgms2	0.89	1.12052	0.78	2.88205	0.89	0.115
Wfdc2	0.89	0.831598	0.78	2.91557	0.861	0.063
Alcam	0.889	1.12166	0.778	2.25045	0.967	0.291
Phldb2	0.889	0.943267	0.778	2.95244	0.891	0.144
2610307P16Rik	0.889	1.09189	0.778	4.09021	0.829	0.067
Sema5a	0.888	1.05467	0.776	3.58037	0.849	0.098
Tagln2	0.887	0.96699	0.774	2.03632	0.981	0.469
F11r	0.886	0.851475	0.772	3.09871	0.871	0.134
Tnfrsf12a	0.884	0.930674	0.768	3.47667	0.842	0.104
Tesc	0.882	0.905789	0.764	4.08263	0.813	0.069
Cd24a	0.881	0.879272	0.762	2.46578	0.913	0.199
Palld	0.88	1.2287	0.76	3.18201	0.868	0.158
Ambp	0.88	1.17036	0.76	4.88423	0.786	0.029
Bsg	0.879	0.887512	0.758	1.95492	0.97	0.43
Myl12a	0.877	0.902201	0.754	1.94049	0.967	0.512
Sox4	0.877	1.00912	0.754	3.15032	0.852	0.13
Ubc	0.877	0.973305	0.754	1.71244	0.988	0.731
Tjp2	0.876	0.944001	0.752	2.75663	0.871	0.14
B4galt6	0.876	0.817254	0.752	2.93682	0.864	0.138
Ctnna1	0.873	0.834627	0.746	2.12569	0.936	0.296
Cystm1	0.87	0.660397	0.74	1.90305	0.907	0.157
Csrp1	0.87	0.881859	0.74	2.47998	0.899	0.226
Ier3	0.869	1.14683	0.738	2.34086	0.925	0.291
Plscr1	0.869	1.04034	0.738	2.81904	0.859	0.159
Kifc3	0.869	0.815014	0.738	4.22878	0.781	0.054
Flnb	0.868	0.939918	0.736	2.22739	0.897	0.217
Tpm1	0.866	0.962055	0.732	2.33112	0.894	0.249
Kansl1l	0.866	1.03043	0.732	3.09323	0.845	0.185
Krt19	0.864	0.746105	0.728	1.99301	0.851	0.093
Ctnnb1	0.864	0.756841	0.728	1.91563	0.948	0.367
Aplp2	0.864	0.761039	0.728	1.86641	0.958	0.366
Pbx1	0.864	0.945399	0.728	2.09923	0.951	0.283
Actn4	0.86	0.736457	0.72	2.05783	0.926	0.295
Tmem176a	0.86	0.886868	0.72	2.03318	0.948	0.314
Farp1	0.859	0.786862	0.718	2.75311	0.841	0.148
Samd4	0.858	1.1335	0.716	3.04634	0.829	0.161
Pawr	0.858	0.921334	0.716	3.53432	0.79	0.091
Myo1d	0.857	0.858803	0.714	2.65623	0.846	0.156
Myo5b	0.854	0.885955	0.708	3.43109	0.777	0.07
Creb5	0.852	1.13949	0.704	2.65019	0.851	0.195
Tgif1	0.851	0.767049	0.702	2.36083	0.864	0.242
Adk	0.851	0.775486	0.702	2.24012	0.883	0.231
Nectin2	0.851	0.690414	0.702	3.25947	0.784	0.093
Chka	0.85	1.07095	0.7	2.78588	0.838	0.196
Slco3a1	0.85	0.822457	0.7	2.39125	0.867	0.225
Afdn	0.849	0.682184	0.698	2.74099	0.819	0.137
Anxa2	0.849	0.851352	0.698	1.83937	0.952	0.335
Errfi1	0.848	0.977374	0.696	2.00115	0.933	0.314
Itgav	0.848	0.918983	0.696	2.0258	0.904	0.313
Rbpms	0.847	0.724795	0.694	2.05728	0.891	0.246
Palmd	0.847	0.785019	0.694	4.10552	0.738	0.047
Kalrn	0.846	0.831638	0.692	2.97987	0.791	0.117
St14	0.846	0.672808	0.692	3.32082	0.765	0.075
Meis2	0.846	0.734573	0.692	2.25966	0.859	0.185
Slc4a4	0.845	0.805817	0.69	2.91125	0.784	0.096
Etl4	0.845	0.791512	0.69	2.76097	0.807	0.13
Trf	0.843	1.3511	0.686	3.24072	0.816	0.165
Dstn	0.841	0.617277	0.682	1.47084	0.941	0.318
Stox2	0.84	0.850137	0.68	3.32307	0.754	0.079
Sh3d19	0.84	0.84199	0.68	2.8933	0.794	0.142
Cd14	0.838	0.763861	0.676	1.8156	0.848	0.155
Rbms3	0.838	0.843069	0.676	1.84166	0.904	0.23
Pebp1	0.837	0.708224	0.674	2.15428	0.868	0.3
Clmn	0.836	0.657221	0.672	4.15988	0.71	0.038
Ccn1	0.836	0.982714	0.672	2.20964	0.857	0.209
Atf3	0.835	1.00948	0.67	2.04022	0.909	0.345
Hmgn1	0.834	0.658756	0.668	1.82107	0.907	0.358
Dsp	0.834	0.66521	0.668	3.53143	0.73	0.064
Gpx4	0.834	0.697783	0.668	1.7523	0.93	0.43
Myo1b	0.834	0.871584	0.668	3.11393	0.759	0.107
Mcc	0.833	0.832361	0.666	2.89089	0.778	0.123
Ddr1	0.831	0.619019	0.662	3.83509	0.714	0.06
Cpne8	0.83	0.712097	0.66	2.45253	0.803	0.155
Rtn4	0.828	0.739317	0.656	1.67943	0.935	0.427
Pard3	0.827	0.699153	0.654	2.46555	0.791	0.156
Nedd4l	0.826	0.764146	0.652	2.21428	0.851	0.26
Rhoj	0.826	0.776428	0.652	1.9047	0.846	0.196
Cstb	0.826	0.744325	0.652	2.04798	0.864	0.306
Naaladl2	0.826	0.946953	0.652	2.72257	0.774	0.14
Iffo2	0.824	0.718732	0.648	3.65628	0.71	0.078
Cdh6	0.823	0.781923	0.646	4.75929	0.671	0.028
Ywhaq	0.823	0.606275	0.646	1.67514	0.913	0.388
Ptma	0.822	0.603526	0.644	0.969293	0.999	0.939
Calm2	0.821	0.637741	0.642	1.35182	0.967	0.598
Shroom3	0.82	0.781877	0.64	2.73814	0.742	0.095
Ralgapa2	0.82	0.740366	0.64	2.20082	0.828	0.245
Cldn2	0.819	0.715898	0.638	3.68022	0.688	0.049
Carmil1	0.819	0.657338	0.638	2.65569	0.757	0.135
2900026A02Rik	0.819	0.619683	0.638	3.27652	0.712	0.079
Vcl	0.818	0.728614	0.636	1.87484	0.838	0.235
Ptpn13	0.818	0.74442	0.636	2.95552	0.732	0.108
Prox1	0.818	0.756108	0.636	4.25084	0.664	0.025
H3f3b	0.816	0.65141	0.632	1.01613	1	0.943
Erbb4	0.816	1.31768	0.632	4.9277	0.654	0.021
Nfix	0.815	0.575583	0.63	1.92601	0.839	0.21
App	0.813	0.617412	0.626	1.27774	0.971	0.434
Sox5	0.813	0.736421	0.626	2.12367	0.788	0.157
Ndufa4	0.812	0.599343	0.624	1.33084	0.961	0.563
Epb41l5	0.811	0.644129	0.622	3.86406	0.67	0.053
Arhgap5	0.81	0.559121	0.62	2.09715	0.807	0.204
Dock1	0.81	0.658199	0.62	2.10031	0.809	0.226
Trp53inp1	0.81	0.744248	0.62	2.36289	0.772	0.181
C3	0.808	0.638974	0.616	1.24637	0.809	0.172
Krt23	0.808	0.815447	0.616	3.4729	0.674	0.059
Anxa3	0.807	0.821758	0.614	2.19779	0.793	0.22
Slc12a2	0.806	0.687363	0.612	2.3679	0.739	0.123
Prdx1	0.806	0.610291	0.612	1.16484	0.984	0.627
Myl12b	0.804	0.739234	0.608	1.60582	0.935	0.562
Cftr	0.804	0.892479	0.608	3.64847	0.658	0.049
Baiap2l1	0.804	0.665189	0.608	2.52831	0.704	0.087
Hes1	0.803	0.849462	0.606	2.89112	0.72	0.136
Tmbim6	0.803	0.535579	0.606	1.38083	0.943	0.469
ENSMUSG00000121513	0.803	0.548904	0.606	1.74473	0.778	0.165
Osbpl3	0.803	0.745597	0.606	2.71256	0.719	0.118
Pld1	0.803	0.646455	0.606	2.87938	0.707	0.114
Tead1	0.799	0.572892	0.598	2.23705	0.752	0.158
F3	0.797	0.770568	0.594	2.49976	0.7	0.106
Noct	0.797	0.801905	0.594	2.91244	0.7	0.13
Clic1	0.796	0.586149	0.592	1.26216	0.967	0.591
Zbtb20	0.796	0.619812	0.592	1.0839	0.996	0.752
F2rl1	0.796	0.620804	0.592	3.79114	0.642	0.054
Lsr	0.796	0.52384	0.592	3.07825	0.67	0.076
Prom1	0.796	0.555966	0.592	2.31632	0.694	0.083
Tceal9	0.795	0.535091	0.59	1.61556	0.859	0.299
Hsp90ab1	0.795	0.505348	0.59	0.82832	1	0.928
Atpif1	0.795	0.55184	0.59	1.63867	0.862	0.334
Syne2	0.794	0.575708	0.588	2.25098	0.742	0.164
Me1	0.793	0.530656	0.586	2.86755	0.672	0.08
Plaur	0.793	0.739491	0.586	1.80134	0.83	0.279
Aopep	0.791	0.615733	0.582	1.66131	0.849	0.323
Wfdc18	0.79	1.85926	0.58	4.95735	0.604	0.031
Klf5	0.789	0.582228	0.578	2.52739	0.677	0.085
Nhsl1	0.789	0.637282	0.578	3.12179	0.655	0.084
Nfia	0.789	0.552111	0.578	1.49196	0.857	0.279
Rhob	0.786	0.642127	0.572	1.58061	0.845	0.303
Rora	0.786	0.654239	0.572	1.37849	0.851	0.296
Prdx2	0.786	0.52694	0.572	1.59687	0.842	0.331
Sfn	0.786	0.600548	0.572	1.71812	0.687	0.096
Tm9sf3	0.785	0.493423	0.57	1.2853	0.925	0.45
Egr1	0.785	0.669739	0.57	1.11133	0.972	0.528
Tsc22d1	0.785	0.556951	0.57	1.8686	0.765	0.206
Gcnt2	0.785	0.727171	0.57	2.45001	0.712	0.15
Crip2	0.784	0.540523	0.568	2.03972	0.729	0.149
Tjp1	0.783	0.51948	0.566	2.30822	0.701	0.13
Tinagl1	0.783	0.59303	0.566	2.84987	0.646	0.075
Tacc2	0.782	0.65434	0.564	3.05366	0.654	0.102
Sox6	0.782	0.57023	0.564	3.44967	0.607	0.04
Cald1	0.782	0.514405	0.564	1.28153	0.809	0.204
Cadps2	0.782	0.605189	0.564	3.68802	0.612	0.051
Ocln	0.781	0.556059	0.562	2.97299	0.636	0.066
Jup	0.781	0.466657	0.562	2.13003	0.712	0.135
Msi2	0.781	0.523694	0.562	1.29688	0.904	0.428
Pdzk1ip1	0.781	0.647225	0.562	4.25448	0.596	0.036
Hhex	0.78	0.58002	0.56	3.44468	0.619	0.063
S100a16	0.78	0.484641	0.56	1.89351	0.746	0.176
Hpn	0.779	0.541108	0.558	4.47157	0.586	0.031
Arhgap15	0.221	-1.77597	0.558	-8.29052	0.013	0.565
Gata6	0.778	0.50756	0.556	3.08021	0.63	0.075
Efna5	0.778	0.689257	0.556	2.53696	0.667	0.113
H2az2	0.778	0.532121	0.556	1.61559	0.828	0.333
Onecut1	0.778	0.573693	0.556	5.1886	0.571	0.013
Zfhx3	0.778	0.482969	0.556	1.63071	0.781	0.216
Myh14	0.778	0.505613	0.556	3.72957	0.599	0.042
S100a10	0.778	0.669874	0.556	1.3363	0.928	0.513
Hdgf	0.778	0.507374	0.556	1.77321	0.796	0.274
Srgn	0.222	-1.34614	0.556	-7.50622	0.012	0.562
Sema6a	0.777	0.575397	0.554	2.74361	0.63	0.072
Tuba1c	0.777	0.549437	0.554	1.98123	0.749	0.218
Gm43305	0.777	0.693613	0.554	2.55951	0.678	0.148
Nedd4	0.777	0.471985	0.554	1.19665	0.916	0.321
Ywhae	0.776	0.456342	0.552	1.17356	0.938	0.5
Trio	0.775	0.610655	0.55	2.07391	0.743	0.233
Thsd4	0.775	0.693252	0.55	3.10744	0.62	0.073
Nucb2	0.775	0.484111	0.55	2.24429	0.699	0.157
Fabp5	0.775	0.666957	0.55	1.90977	0.681	0.141
Map4k3	0.773	0.500142	0.546	2.02619	0.725	0.182
Enah	0.773	0.497906	0.546	2.74765	0.63	0.08
Chrm3	0.772	0.683496	0.544	2.67971	0.633	0.088
Tshz2	0.772	0.454534	0.544	1.0283	0.867	0.267
Smim22	0.771	0.508392	0.542	3.26508	0.603	0.062
Nipal2	0.771	0.522999	0.542	3.47559	0.594	0.053
Gpx2	0.771	0.502366	0.542	2.53106	0.612	0.058
Fermt1	0.771	0.690768	0.542	3.14497	0.603	0.057
Ets2	0.77	0.528938	0.54	1.67227	0.781	0.256
Mmp7	0.77	1.18152	0.54	5.8259	0.554	0.016
Atp13a3	0.769	0.588334	0.538	1.85314	0.77	0.275
Trib1	0.769	0.522688	0.538	1.63946	0.78	0.246
Slc28a3	0.769	0.598973	0.538	4.38647	0.565	0.028
Pik3c2a	0.769	0.546257	0.538	1.874	0.748	0.245
Ano6	0.768	0.578699	0.536	1.81467	0.764	0.267
Cnn3	0.768	0.496856	0.536	1.88686	0.728	0.195
Dennd4a	0.232	-1.44059	0.536	-5.47842	0.059	0.571
Ankrd1	0.767	1.59748	0.534	6.6275	0.542	0.009
Myh9	0.767	0.545771	0.534	1.19181	0.939	0.565
Wwox	0.767	0.652702	0.534	1.67844	0.791	0.315
Crb3	0.766	0.461033	0.532	3.28251	0.593	0.059
Fnbp1l	0.766	0.482026	0.532	2.33883	0.654	0.119
Ttr	0.765	0.969127	0.53	3.88903	0.571	0.044
Gas6	0.765	0.445723	0.53	1.09593	0.813	0.252
Rnf11	0.765	0.468453	0.53	2.14873	0.687	0.167
Rbm47	0.764	0.486032	0.528	1.55378	0.754	0.202
Gclm	0.764	0.461738	0.528	2.52093	0.638	0.111
Idh2	0.763	0.476007	0.526	2.2876	0.667	0.153
Ptprc	0.237	-1.32274	0.526	-9.31255	0.003	0.528
Ppp2r2b	0.762	0.619317	0.524	4.04389	0.558	0.036
Eif4a1	0.762	0.488198	0.524	1.11744	0.948	0.563
Nkain2	0.762	0.729419	0.524	4.00508	0.555	0.036
Cd81	0.762	0.466487	0.524	1.01399	0.955	0.462
Pkp4	0.762	0.471733	0.524	1.72358	0.71	0.178
Gsta3	0.762	0.551207	0.524	2.68644	0.604	0.071
Tenm4	0.761	0.537388	0.522	3.58158	0.567	0.044
Krt7	0.759	0.55001	0.518	2.52214	0.59	0.063
Atf4	0.759	0.48392	0.518	1.63097	0.775	0.289
Ppia	0.759	0.465848	0.518	0.770243	0.999	0.935
Clic4	0.759	0.621418	0.518	1.20513	0.913	0.454
Lamc2	0.759	0.555667	0.518	2.37395	0.596	0.066
Bex4	0.758	0.507931	0.516	5.22121	0.53	0.016
Atp11a	0.758	0.462906	0.516	2.79547	0.604	0.091
Lmna	0.758	0.447917	0.516	1.22726	0.828	0.292
Emp2	0.757	0.451927	0.514	2.89557	0.593	0.078
Gng12	0.757	0.404104	0.514	1.49744	0.772	0.246
Chmp4c	0.757	0.515242	0.514	4.25103	0.545	0.033
Mbnl1	0.243	-0.977834	0.514	-2.51808	0.38	0.723
Rab25	0.756	0.422368	0.512	2.80693	0.587	0.066
Nr5a2	0.756	0.511875	0.512	4.10015	0.543	0.032
Dock2	0.244	-1.18944	0.512	-10.6228	0	0.512
Dag1	0.755	0.437379	0.51	1.9481	0.686	0.176
Shb	0.755	0.473377	0.51	2.66976	0.601	0.092
Pnrc1	0.755	0.496225	0.51	1.17274	0.903	0.519
Pard3b	0.755	0.483073	0.51	1.55385	0.729	0.209
Trim47	0.754	0.485795	0.508	3.12034	0.577	0.071
Cryab	0.754	0.547299	0.508	2.50612	0.61	0.102
Rhou	0.754	0.487636	0.508	2.87164	0.588	0.084
Dock10	0.246	-1.27412	0.508	-6.33427	0.025	0.522
Filip1l	0.753	0.478441	0.506	1.51448	0.777	0.292
Fgfr1	0.753	0.454116	0.506	2.02681	0.657	0.142
Tcim	0.753	0.641556	0.506	2.6364	0.603	0.1
Tes	0.753	0.466082	0.506	1.62455	0.742	0.237
Jun	0.753	0.521895	0.506	0.946251	0.942	0.5
Tuft1	0.753	0.54236	0.506	3.14495	0.568	0.065
Eif6	0.753	0.506935	0.506	2.12193	0.677	0.197
Nckap1	0.753	0.433035	0.506	1.89002	0.683	0.171
Tpm4	0.752	0.495214	0.504	1.2574	0.87	0.444
Lrrfip1	0.752	0.495996	0.504	1.34245	0.826	0.36
Patj	0.751	0.443316	0.502	2.04478	0.649	0.142
Eif5	0.75	0.440344	0.5	1.14925	0.904	0.479
Cd63	0.75	0.385347	0.5	0.800716	0.97	0.425
Smco4	0.75	0.493406	0.5	2.49376	0.612	0.117
Paics	0.749	0.432551	0.498	2.11126	0.654	0.162
Btg2	0.749	0.61073	0.498	1.08447	0.946	0.73
Acadl	0.749	0.442177	0.498	1.98095	0.672	0.186
Clcf1	0.748	0.488791	0.496	3.57516	0.543	0.049
Spint1	0.748	0.441422	0.496	3.31433	0.551	0.056
Cd44	0.748	0.565814	0.496	1.28507	0.788	0.33
Lpp	0.747	0.458073	0.494	0.990595	0.926	0.523
Midn	0.747	0.475402	0.494	1.93138	0.675	0.189
Tubb4b	0.747	0.532038	0.494	1.75914	0.723	0.238
Cd52	0.253	-1.26436	0.494	-7.79601	0.007	0.499
Stxbp6	0.746	0.466817	0.492	2.29295	0.599	0.101
Maff	0.745	0.51291	0.49	1.89306	0.678	0.199
Hspb1	0.745	0.605428	0.49	1.68967	0.652	0.157
Tns3	0.744	0.455975	0.488	1.98633	0.651	0.164
Itgb6	0.744	0.548768	0.488	2.75365	0.548	0.054
Rps29	0.256	-0.664925	0.488	-1.09471	0.994	0.983
Airn	0.743	0.562991	0.486	1.63158	0.722	0.252
Slc39a4	0.743	0.462678	0.486	4.36157	0.513	0.028
Hsp90aa1	0.743	0.453519	0.486	0.949662	0.943	0.633
Gstm5	0.743	0.460608	0.486	3.09275	0.555	0.07
Col4a5	0.741	0.464528	0.482	3.29633	0.533	0.049
Ndufa6	0.741	0.439484	0.482	1.34339	0.812	0.379
Elovl7	0.741	0.454772	0.482	3.61677	0.525	0.043
Hnrnpab	0.741	0.415341	0.482	1.2587	0.832	0.384
Arhgef12	0.741	0.453294	0.482	1.47756	0.739	0.255
Pamr1	0.741	0.460235	0.482	3.779	0.52	0.04
Ccdc141	0.741	0.582468	0.482	3.84764	0.522	0.043
Qsox1	0.741	0.439139	0.482	2.25547	0.607	0.13
Timp3	0.74	0.261364	0.48	0.552779	0.728	0.2
Map7	0.74	0.449082	0.48	2.46835	0.587	0.111
Eno1	0.74	0.443171	0.48	1.86482	0.67	0.202
2610035D17Rik	0.739	0.469953	0.478	1.42276	0.7	0.217
Gm42031	0.739	0.662114	0.478	2.94076	0.564	0.103
Psmd8	0.739	0.470863	0.478	1.64724	0.728	0.292
Ptms	0.739	0.410232	0.478	1.15491	0.845	0.362
Epha2	0.739	0.447729	0.478	2.8813	0.546	0.066
Trp53bp2	0.739	0.440136	0.478	2.57753	0.575	0.098
Fosl1	0.738	0.520001	0.476	3.06706	0.539	0.065
Atp5b	0.738	0.388863	0.476	0.996286	0.92	0.51
Ngf	0.738	0.609864	0.476	3.69351	0.513	0.037
Wwtr1	0.738	0.387698	0.476	1.52031	0.67	0.172
Ptpn14	0.738	0.415446	0.476	2.80509	0.546	0.066
Sptssa	0.737	0.415758	0.474	1.57882	0.716	0.259
Cttn	0.737	0.407219	0.474	2.39428	0.584	0.108
Etv6	0.737	0.408869	0.474	0.932117	0.875	0.412
Arhgdib	0.264	-0.862276	0.472	-8.30537	0.003	0.474
Myo10	0.735	0.421346	0.47	1.76576	0.629	0.147
Aig1	0.735	0.481364	0.47	1.86363	0.658	0.198
Kcnk1	0.735	0.400474	0.47	2.47424	0.554	0.072
Zfp704	0.735	0.454152	0.47	2.33526	0.588	0.12
Vdac2	0.734	0.389625	0.468	1.25761	0.804	0.357
Icam1	0.734	0.506681	0.468	1.73808	0.652	0.191
Kcnq1	0.734	0.539784	0.468	2.99037	0.538	0.069
Met	0.734	0.484684	0.468	2.69236	0.539	0.066
Rheb	0.734	0.401109	0.468	1.24337	0.816	0.369
Bag1	0.734	0.414977	0.468	1.46544	0.745	0.297
Crp	0.734	0.497322	0.468	5.44794	0.478	0.011
Nav2	0.733	0.478232	0.466	2.11415	0.568	0.094
Dock7	0.733	0.403702	0.466	1.93372	0.628	0.159
Txn1	0.733	0.385369	0.466	0.932359	0.906	0.486
Tns1	0.733	0.431781	0.466	1.78078	0.636	0.162
Ppp1r14b	0.732	0.440835	0.464	1.3149	0.787	0.35
Socs2	0.732	0.531039	0.464	2.46095	0.572	0.116
Gapdh	0.732	0.443871	0.464	0.993319	0.92	0.564
Adgrl3	0.732	0.707611	0.464	3.68761	0.5	0.038
Fads2	0.731	0.47671	0.462	3.52747	0.509	0.049
Ift43	0.731	0.390635	0.462	2.51585	0.555	0.091
Psmb6	0.731	0.37337	0.462	1.36422	0.755	0.3
Plet1	0.731	0.546925	0.462	2.99107	0.509	0.042
Ppp1r9a	0.731	0.436587	0.462	2.92035	0.529	0.066
Igfbp7	0.731	-0.270283	0.462	-0.494865	0.887	0.272
Stt3b	0.73	0.359384	0.46	1.1926	0.762	0.288
Gpx1	0.73	0.365489	0.46	0.880347	0.891	0.447
Fkbp4	0.73	0.385534	0.46	1.67901	0.67	0.211
Muc1	0.73	0.380491	0.46	1.96272	0.567	0.092
Lama5	0.73	0.426949	0.46	3.66747	0.5	0.04
Ivns1abp	0.73	0.378643	0.46	1.46763	0.7	0.236
Tubb2b	0.729	0.495623	0.458	3.26483	0.513	0.056
Ier2	0.729	0.421039	0.458	0.820869	0.935	0.553
Mfge8	0.729	0.363002	0.458	1.50482	0.606	0.141
Nudt19	0.729	0.427867	0.458	3.11375	0.52	0.066
Serpinb6b	0.728	0.505867	0.456	2.54521	0.535	0.076
Tm4sf1	0.728	0.76181	0.456	2.41461	0.561	0.112
Neat1	0.727	0.541793	0.454	1.19016	0.797	0.386
Jund	0.727	0.447459	0.454	0.747418	0.986	0.845
Pcbd1	0.726	0.380645	0.452	2.69749	0.53	0.077
Tgfb2	0.726	0.687598	0.452	3.46079	0.509	0.061
Elmo1	0.274	-0.872013	0.452	-3.31242	0.154	0.547
Hnrnpa1	0.725	0.366071	0.45	1.06027	0.845	0.417
Bex1	0.724	0.44968	0.448	5.30452	0.459	0.013
Vmp1	0.724	0.406223	0.448	1.06111	0.842	0.428
Fstl4	0.724	0.554235	0.448	3.30991	0.493	0.043
Sh3rf1	0.724	0.472066	0.448	1.91196	0.599	0.151
Igf1r	0.724	0.392047	0.448	1.24647	0.706	0.25
Chchd2	0.724	0.366067	0.448	0.705642	0.972	0.803
Tmem59	0.724	0.363042	0.448	1.00353	0.867	0.45
Klf7	0.724	0.381294	0.448	1.12175	0.772	0.325
Klf2	0.276	-1.114	0.448	-3.52155	0.122	0.534
Lmo7	0.723	0.386623	0.446	1.33146	0.549	0.087
ccdc198	0.723	0.429797	0.446	5.17364	0.459	0.013
Klf6	0.723	0.412665	0.446	0.791991	0.917	0.559
Sh2d4a	0.723	0.427492	0.446	3.45555	0.49	0.044
Wnt4	0.723	0.51948	0.446	3.37576	0.49	0.045
Nr6a1	0.723	0.45644	0.446	2.38139	0.549	0.104
Txnl1	0.722	0.334935	0.444	1.33472	0.722	0.271
D17H6S56E-5	0.722	0.527971	0.444	2.20677	0.581	0.141
Comt	0.722	0.367887	0.444	1.88304	0.606	0.157
Tspo	0.722	0.425945	0.444	1.0748	0.849	0.468
Myl6	0.722	0.370635	0.444	0.659813	0.991	0.839
Tmc4	0.722	0.379458	0.444	3.19643	0.497	0.052
Park7	0.722	0.365469	0.444	1.15468	0.8	0.377
Elapor1	0.722	0.477676	0.444	3.16879	0.5	0.058
Tgfbr2	0.278	-0.727427	0.444	-3.27173	0.113	0.525
Onecut2	0.721	0.618216	0.442	2.26076	0.526	0.072
Fgfr2	0.721	0.42353	0.442	1.82	0.623	0.189
Prdm16	0.721	0.405113	0.442	2.9202	0.506	0.061
Fndc3b	0.721	0.376053	0.442	0.977072	0.825	0.357
Ube2e3	0.721	0.381828	0.442	1.87016	0.609	0.167
Flna	0.72	0.390516	0.44	1.42386	0.683	0.25
Mir99ahg	0.72	0.460669	0.44	1.70831	0.604	0.161
Stard10	0.72	0.364516	0.44	2.16113	0.552	0.103
St3gal5	0.719	0.418522	0.438	2.84555	0.504	0.066
Mpc2	0.719	0.385289	0.438	1.45219	0.699	0.273
Fau	0.281	-0.618493	0.438	-1.00775	0.997	0.98
Myof	0.718	0.405358	0.436	1.66566	0.63	0.191
Net1	0.718	0.407018	0.436	2.81431	0.503	0.067
Cobl	0.718	0.424494	0.436	3.91915	0.465	0.028
Stk17b	0.283	-1.02406	0.434	-4.79992	0.064	0.474
Ezr	0.717	0.360911	0.434	1.0226	0.803	0.344
Ces1d	0.717	0.659123	0.434	4.09597	0.464	0.031
Kcnip4	0.717	1.06601	0.434	5.45162	0.446	0.014
Tmsb4x	0.284	-0.812624	0.432	-1.22156	0.999	0.95
Fli1	0.284	-0.781207	0.432	-9.67427	0	0.432
Plce1	0.716	0.372538	0.432	1.871	0.551	0.107
Mal2	0.716	0.378524	0.432	2.41098	0.5	0.058
Ptprd	0.716	0.484766	0.432	2.41103	0.52	0.085
Vcam1	0.716	0.77939	0.432	2.47703	0.53	0.107
Rab27b	0.715	0.389135	0.43	2.22548	0.51	0.072
Sptlc2	0.715	0.365958	0.43	1.22203	0.71	0.272
Ubb	0.715	0.340052	0.43	0.560128	0.997	0.936
Atox1	0.714	0.34845	0.428	1.00176	0.8	0.378
Ptges3	0.714	0.33002	0.428	0.965048	0.861	0.438
Hmgb1	0.714	0.369044	0.428	0.76661	0.971	0.698
Tmem238	0.713	0.365923	0.426	2.20517	0.541	0.112
Schip1	0.713	0.436054	0.426	2.5332	0.504	0.073
Ptprj	0.713	0.272126	0.426	0.599032	0.829	0.37
Lcp1	0.288	-0.842573	0.424	-5.80368	0.017	0.437
Cdc42ep1	0.712	0.379911	0.424	3.2492	0.474	0.049
Nudc	0.712	0.356316	0.424	1.54598	0.648	0.228
Prkci	0.712	0.382322	0.424	2.85767	0.493	0.069
Sestd1	0.712	0.387374	0.424	2.11585	0.548	0.125
Laptm5	0.289	-0.780243	0.422	-8.09444	0.003	0.424
Fermt2	0.711	0.333307	0.422	1.34286	0.614	0.164
Gnb2	0.711	0.342201	0.422	0.903745	0.888	0.492
Ctnnd2	0.71	0.530209	0.42	3.89171	0.449	0.029
Cxcl16	0.71	0.403692	0.42	1.6201	0.596	0.169
0610040J01Rik	0.71	0.385824	0.42	2.92676	0.48	0.057
Vdac1	0.709	0.342481	0.418	1.65022	0.613	0.196
Cdk4	0.709	0.377488	0.418	1.78997	0.594	0.183
Itgb1	0.709	0.31137	0.418	0.828319	0.858	0.412
Tbc1d1	0.709	0.484226	0.418	1.44735	0.691	0.306
Atp5g3	0.709	0.349364	0.418	1.07486	0.794	0.397
Set	0.709	0.328483	0.418	0.879857	0.877	0.482
Rps24	0.292	-0.641286	0.416	-1.00748	0.999	0.991
Ssh2	0.292	-0.874537	0.416	-3.80622	0.096	0.484
Rela	0.708	0.356878	0.416	1.72836	0.597	0.182
Ncald	0.708	0.413609	0.416	2.9869	0.472	0.056
Serpinb6a	0.708	0.306413	0.416	1.01024	0.752	0.3
Tmem147	0.708	0.35353	0.416	1.68164	0.607	0.194
Sh3kbp1	0.293	-0.70898	0.414	-5.04008	0.026	0.434
Coro1a	0.293	-0.763851	0.414	-6.84368	0.007	0.419
Ankrd44	0.293	-0.793615	0.414	-3.64424	0.1	0.482
Ecscr	0.707	0.383139	0.414	2.58182	0.484	0.064
Epb41l4a	0.707	0.382305	0.414	3.87712	0.443	0.03
Irf2bpl	0.707	0.376868	0.414	1.78161	0.581	0.166
Cnpy2	0.707	0.330862	0.414	1.33307	0.672	0.251
Fgd6	0.707	0.432225	0.414	2.44257	0.509	0.098
Cgnl1	0.707	0.354586	0.414	2.29736	0.509	0.088
Pvr	0.707	0.390125	0.414	2.31972	0.519	0.107
Ran	0.707	0.414565	0.414	1.13207	0.81	0.426
Runx1	0.294	-0.81359	0.412	-2.85847	0.191	0.54
Tbca	0.706	0.329006	0.412	0.965836	0.838	0.44
Slc5a1	0.706	0.405744	0.412	5.20095	0.422	0.009
Cgn	0.706	0.369842	0.412	3.78889	0.445	0.032
Ifi27	0.705	0.422746	0.41	1.4694	0.668	0.279
Metap2	0.705	0.310193	0.41	1.21776	0.709	0.289
Tle5	0.705	0.377016	0.41	1.11328	0.781	0.417
Prmt1	0.705	0.3454	0.41	1.6381	0.603	0.194
Akr1a1	0.705	0.314251	0.41	1.06209	0.764	0.348
Mir142hg	0.296	-0.809741	0.408	-9.74931	0	0.408
Inpp5d	0.296	-0.910995	0.408	-7.69466	0.006	0.411
Bik	0.704	0.395571	0.408	4.35881	0.43	0.024
Cyb5r3	0.704	0.326454	0.408	1.42404	0.625	0.207
Rida	0.704	0.358366	0.408	3.43135	0.449	0.042
Rps27l	0.704	0.32065	0.408	0.80983	0.891	0.494
Casp12	0.704	0.359522	0.408	2.99726	0.464	0.055
Relb	0.704	0.323217	0.408	1.24106	0.661	0.241
Cfi	0.704	0.448005	0.408	3.64217	0.445	0.037
Ptprt	0.704	0.504137	0.408	2.66135	0.465	0.052
Hnrnpa3	0.704	0.362015	0.408	0.78577	0.933	0.662
Srsf3	0.703	0.33103	0.406	0.828988	0.901	0.536
Ctdspl	0.703	0.345738	0.406	2.24024	0.507	0.096
Abhd2	0.703	0.398763	0.406	1.56926	0.574	0.168
Bri3	0.703	0.320249	0.406	0.856427	0.865	0.47
Ror1	0.703	0.369773	0.406	1.40326	0.555	0.129
Magi3	0.703	0.371242	0.406	1.66846	0.574	0.162
Maged1	0.702	0.313639	0.404	1.37301	0.607	0.179
Plxnb2	0.702	0.355912	0.404	1.93626	0.546	0.143
Gstt1	0.702	0.374787	0.404	2.3781	0.496	0.089
Stmn1	0.702	0.650455	0.404	2.56706	0.499	0.096
Cytip	0.299	-0.939425	0.402	-5.8832	0.022	0.417
Pfdn1	0.701	0.338329	0.402	1.69828	0.581	0.18
Ddah2	0.701	0.365173	0.402	2.15511	0.512	0.106
Cbx6	0.701	0.353377	0.402	2.29841	0.501	0.099
Fos	0.701	0.423225	0.402	0.711806	0.917	0.577
Hnrnpk	0.7	0.317198	0.4	0.798685	0.917	0.562
Hnf1b	0.7	0.398426	0.4	4.4773	0.42	0.02
Btf3	0.699	0.300798	0.398	0.592161	0.98	0.802
Plpp2	0.699	0.345815	0.398	2.91512	0.458	0.058
Eepd1	0.699	0.374711	0.398	2.48584	0.478	0.078
Chd9	0.699	0.34534	0.398	1.22848	0.691	0.285
Mrfap1	0.699	0.337566	0.398	1.14851	0.739	0.346
Fgfr3	0.699	0.445713	0.398	4.66358	0.414	0.018
Arf1	0.698	0.298781	0.396	0.836364	0.875	0.486
Tecr	0.698	0.327142	0.396	1.58657	0.594	0.193
Rhoc	0.698	0.465503	0.396	1.72754	0.588	0.198
Csnk1e	0.697	0.327623	0.394	1.8421	0.541	0.144
Kcnn4	0.697	0.330838	0.394	2.07902	0.504	0.106
Lcor	0.696	0.357337	0.392	1.21845	0.699	0.309
Atp5a1	0.696	0.307313	0.392	0.808712	0.887	0.526
Pbrm1	0.696	0.322268	0.392	1.04998	0.752	0.366
Cfl2	0.696	0.320358	0.392	1.81415	0.541	0.143
Auts2	0.696	0.353693	0.392	1.34618	0.568	0.161
Sema3c	0.696	0.453753	0.392	2.09474	0.487	0.09
S100a1	0.696	0.317605	0.392	1.63232	0.555	0.152
Thbs1	0.696	0.267697	0.392	0.60347	0.658	0.23
Gpr39	0.696	0.401401	0.392	1.65072	0.52	0.114
Rpl37a	0.305	-0.479673	0.39	-0.803703	0.991	0.981
Dync2li1	0.695	0.3457	0.39	3.40373	0.432	0.042
Mettl26	0.695	0.324401	0.39	2.21514	0.494	0.101
Cfdp1	0.695	0.291887	0.39	1.15023	0.688	0.286
Wee1	0.695	0.365807	0.39	2.88316	0.451	0.06
Capns1	0.695	0.317711	0.39	1.20371	0.683	0.293
Agap1	0.695	0.321591	0.39	1.6038	0.548	0.146
Cd53	0.306	-0.633865	0.388	-9.25403	0	0.387
Npepps	0.694	0.321414	0.388	1.42951	0.604	0.211
Eef1a1	0.694	0.263526	0.388	0.401037	1	0.996
Dusp8	0.694	0.35639	0.388	3.19918	0.435	0.048
Tsen34	0.694	0.325371	0.388	1.78104	0.542	0.15
Lmcd1	0.694	0.643041	0.388	3.39658	0.442	0.059
Il1rn	0.694	0.562025	0.388	2.32925	0.47	0.081
Tubb5	0.693	0.550057	0.386	1.27305	0.796	0.48
1110038B12Rik	0.693	0.346958	0.386	2.22323	0.493	0.107
Krt17	0.693	0.739286	0.386	6.76409	0.39	0.005
Mprip	0.693	0.32039	0.386	1.14978	0.664	0.267
Gng5	0.693	0.303841	0.386	0.682489	0.941	0.632
Selenbp1	0.693	0.398155	0.386	2.70069	0.459	0.075
Bex3	0.692	0.320474	0.384	1.84735	0.525	0.135
Tmem45a	0.692	0.489816	0.384	2.81537	0.457	0.075
Basp1	0.692	0.50434	0.384	1.34484	0.6	0.223
Sftpd	0.692	0.497424	0.384	3.36959	0.422	0.036
Nr2f6	0.692	0.329688	0.384	2.38041	0.474	0.09
Pkn2	0.692	0.308855	0.384	1.21913	0.661	0.267
Tspan14	0.691	0.380745	0.382	1.66368	0.561	0.18
Anxa7	0.691	0.311561	0.382	1.35316	0.614	0.224
Uqcrb	0.691	0.291335	0.382	0.971517	0.758	0.367
Id2	0.691	0.309345	0.382	0.967687	0.633	0.23
Rock2	0.691	0.336359	0.382	0.895372	0.801	0.428
Itga3	0.691	0.368296	0.382	3.87118	0.412	0.029
Cblb	0.31	-0.936839	0.38	-4.28604	0.071	0.432
Csrnp1	0.69	0.338357	0.38	1.19728	0.641	0.252
Eif3c	0.69	0.294259	0.38	0.979828	0.757	0.376
Pcbp1	0.69	0.293505	0.38	0.859002	0.822	0.451
Swi5	0.69	0.301489	0.38	1.00863	0.73	0.345
Cdc42bpa	0.69	0.329413	0.38	1.6849	0.528	0.14
Tkt	0.689	0.311504	0.378	1.28468	0.63	0.246
Gc	0.689	0.66164	0.378	6.43792	0.386	0.008
Serinc2	0.689	0.334474	0.378	3.2094	0.422	0.044
Selenof	0.689	0.272703	0.378	0.796244	0.826	0.429
Ube2b	0.688	0.272972	0.376	0.765888	0.862	0.483
Rnh1	0.688	0.309745	0.376	1.39023	0.606	0.227
Ifitm3	0.688	0.18003	0.376	0.372261	0.875	0.398
Efhd2	0.688	0.326401	0.376	1.08016	0.659	0.263
Tenm1	0.687	0.437511	0.374	2.81334	0.423	0.046
Rcan1	0.687	0.343373	0.374	1.6966	0.494	0.114
Ranbp1	0.687	0.355716	0.374	1.17071	0.691	0.334
Fgfr4	0.687	0.344644	0.374	5.11607	0.386	0.011
Canx	0.687	0.285892	0.374	0.82508	0.829	0.451
Parva	0.687	0.341833	0.374	1.71483	0.528	0.145
Dennd2b	0.687	0.342877	0.374	2.228	0.465	0.087
9530026P05Rik	0.687	0.420876	0.374	1.64686	0.512	0.13
Slc7a1	0.687	0.378589	0.374	1.50933	0.581	0.218
Abtb2	0.687	0.481433	0.374	1.58848	0.57	0.199
Inpp4b	0.313	-1.13862	0.374	-6.65174	0.014	0.384
Arhgap6	0.686	0.504646	0.372	1.91596	0.506	0.135
Slc38a4	0.686	0.340967	0.372	4.6526	0.386	0.012
Ywhaz	0.686	0.293696	0.372	0.668269	0.935	0.631
Grip1	0.686	0.477855	0.372	4.68619	0.387	0.014
Tmpo	0.686	0.323973	0.372	1.48113	0.571	0.195
Gnb1	0.686	0.285094	0.372	0.733878	0.888	0.529
Rasef	0.686	0.362182	0.372	3.22471	0.414	0.041
Prkcb	0.314	-0.773359	0.372	-8.0761	0.003	0.374
Vim	0.314	-1.06817	0.372	-3.91517	0.104	0.446
Brd2	0.685	0.287316	0.37	1.08709	0.681	0.299
Myadm	0.685	0.347764	0.37	1.55433	0.555	0.182
Tpi1	0.685	0.308171	0.37	1.67833	0.532	0.158
Ywhah	0.685	0.334467	0.37	1.12642	0.694	0.335
Map2	0.685	0.364868	0.37	3.18854	0.406	0.034
Pik3ap1	0.684	0.17864	0.368	0.533626	0.712	0.27
Chmp2b	0.684	0.314134	0.368	1.91094	0.501	0.134
Zfp36l1	0.684	0.296739	0.368	0.555974	0.958	0.684
Hint1	0.684	0.292308	0.368	0.743413	0.896	0.543
Ndufc2	0.684	0.283051	0.368	0.998895	0.713	0.336
Fosb	0.684	0.483017	0.368	0.865475	0.806	0.452
Jak1	0.316	-0.666504	0.368	-1.97843	0.391	0.616
B2m	0.316	-0.587679	0.368	-1.16848	0.768	0.821
Sp100	0.316	-0.625527	0.368	-5.94627	0.01	0.376
Pdcd6ip	0.683	0.28578	0.366	1.05714	0.694	0.32
4931406C07Rik	0.683	0.351784	0.366	2.7515	0.433	0.069
Eps8l2	0.683	0.329188	0.366	3.46009	0.401	0.034
Pafah1b3	0.683	0.31795	0.366	2.29605	0.457	0.088
Zfp644	0.683	0.320781	0.366	1.18377	0.648	0.281
Ralb	0.683	0.343353	0.366	2.00622	0.491	0.127
Mndal	0.317	-0.580609	0.366	-9.08515	0	0.366
Fth1	0.682	0.104243	0.364	0.158408	1	0.979
Glo1	0.682	0.305576	0.364	1.73541	0.519	0.153
Zbtb38	0.682	0.315078	0.364	1.47783	0.548	0.18
Pdia3	0.682	0.277554	0.364	0.690576	0.894	0.52
Ebf1	0.318	-1.53739	0.364	-6.61207	0.017	0.377
Ikzf1	0.318	-0.765623	0.364	-9.63252	0	0.364
Bcap31	0.681	0.264379	0.362	0.999578	0.7	0.318
Hnrnpa0	0.681	0.263213	0.362	0.773472	0.839	0.454
Gprc5c	0.681	0.321131	0.362	3.89838	0.387	0.025
Specc1	0.681	0.321215	0.362	1.81198	0.481	0.114
G3bp1	0.681	0.297426	0.362	0.975696	0.73	0.367
Frk	0.681	0.3815	0.362	2.30404	0.439	0.075
Cyba	0.681	0.377848	0.362	0.833322	0.871	0.577
Cox4i1	0.681	0.26796	0.362	0.542938	0.981	0.791
Ndufab1	0.681	0.288986	0.362	1.20436	0.632	0.264
Cyth1	0.319	-0.675262	0.362	-4.09136	0.058	0.405
Try4	0.319	-2.16201	0.362	-3.73099	0.445	0.699
Aff3	0.319	-0.995345	0.362	-7.63232	0.007	0.367
Snhg18	0.68	0.287194	0.36	1.67844	0.497	0.125
Osmr	0.68	0.331684	0.36	1.47784	0.519	0.146
Ybx1	0.68	0.293005	0.36	0.589236	0.962	0.74
Cox5b	0.68	0.296024	0.36	0.941369	0.745	0.392
Prkg1	0.679	0.333304	0.358	0.969773	0.535	0.159
Nfkbiz	0.679	0.243759	0.358	0.507938	0.838	0.451
Pcbp2	0.679	0.272538	0.358	0.627433	0.932	0.653
Capsl	0.679	0.340035	0.358	4.65474	0.372	0.015
Bmpr1a	0.679	0.297574	0.358	1.82713	0.484	0.118
Septin9	0.679	0.303029	0.358	1.42107	0.565	0.202
Sqstm1	0.679	0.286543	0.358	0.812236	0.757	0.393
Mif	0.679	0.314324	0.358	1.05634	0.678	0.326
Agrn	0.679	0.330748	0.358	3.36148	0.399	0.041
Lrba	0.679	0.277035	0.358	0.912981	0.693	0.309
Bcl2l1	0.679	0.272273	0.358	1.47138	0.506	0.135
Ifi27l2a	0.321	-0.823857	0.358	-3.89306	0.052	0.401
Lima1	0.678	0.214982	0.356	0.774439	0.639	0.237
Sbno2	0.678	0.332583	0.356	1.25238	0.583	0.225
Smad1	0.678	0.294238	0.356	1.53698	0.525	0.162
Tsn	0.678	0.26884	0.356	1.07233	0.661	0.292
Fxyd5	0.322	-0.550018	0.356	-6.20492	0.009	0.363
Eif1a	0.677	0.295318	0.354	1.39406	0.565	0.207
Fhit	0.677	0.403433	0.354	1.5753	0.513	0.156
Ube2e2	0.677	0.325961	0.354	1.3836	0.538	0.171
Nherf1	0.677	0.277125	0.354	1.59942	0.507	0.144
Prr15l	0.677	0.333762	0.354	3.26483	0.396	0.041
Zfp36	0.677	0.225494	0.354	0.410884	0.903	0.562
2210408F21Rik	0.677	0.340784	0.354	2.47883	0.429	0.073
Unc13b	0.677	0.323084	0.354	3.17076	0.396	0.04
Psma5	0.677	0.257755	0.354	1.07408	0.651	0.279
Cttnbp2nl	0.677	0.320733	0.354	1.88377	0.478	0.122
Pak6	0.677	0.32424	0.354	5.28457	0.364	0.01
Itga6	0.677	0.261252	0.354	0.956085	0.581	0.201
Satb1	0.323	-1.31796	0.354	-7.90227	0.009	0.36
Mef2c	0.323	-1.36814	0.354	-8.66964	0.004	0.357
Chrnb1	0.676	0.309216	0.352	4.42587	0.37	0.017
Slc25a3	0.676	0.267933	0.352	0.698621	0.861	0.541
Dynll1	0.676	0.314224	0.352	0.724785	0.861	0.558
Dnajb4	0.676	0.322066	0.352	1.74195	0.494	0.142
Plcb4	0.676	0.264528	0.352	1.27431	0.493	0.122
Dnaaf9	0.676	0.318199	0.352	1.7169	0.501	0.149
Emp3	0.324	-0.51701	0.352	-4.71013	0.019	0.369
Fnbp1	0.324	-0.61507	0.352	-3.71044	0.07	0.407
Rnf128	0.675	0.310119	0.35	2.67895	0.403	0.05
Atp5g2	0.675	0.288859	0.35	0.694526	0.893	0.588
Pdlim7	0.675	0.306103	0.35	1.87475	0.474	0.12
Sumo2	0.675	0.270004	0.35	0.662366	0.912	0.583
Cct2	0.675	0.25978	0.35	0.869071	0.745	0.38
Slc6a6	0.675	0.290433	0.35	1.01293	0.639	0.277
Mal	0.675	0.287012	0.35	2.22725	0.404	0.047
Fyn	0.325	-0.642415	0.35	-4.63565	0.033	0.376
Zfand5	0.674	0.235668	0.348	0.645162	0.79	0.407
Sh2d4b	0.674	0.406005	0.348	3.7815	0.38	0.034
Npm1	0.674	0.26065	0.348	0.516658	0.964	0.755
Amotl1	0.674	0.291516	0.348	2.05457	0.445	0.092
Akap9	0.674	0.263282	0.348	1.08179	0.628	0.263
Npdc1	0.674	0.273764	0.348	1.56897	0.499	0.139
Cela2a	0.326	-2.16781	0.348	-3.56831	0.497	0.734
Scd2	0.673	0.312154	0.346	1.81441	0.478	0.127
Ddb1	0.673	0.267784	0.346	1.27728	0.575	0.217
Daam1	0.673	0.281198	0.346	1.41566	0.52	0.163
Krtcap3	0.673	0.303866	0.346	3.00392	0.394	0.046
Bpnt2	0.673	0.290791	0.346	1.78606	0.483	0.134
Tpd52l2	0.673	0.280183	0.346	1.537	0.52	0.169
Chp1	0.673	0.299739	0.346	1.41286	0.546	0.198
Dtymk	0.673	0.318486	0.346	1.83866	0.487	0.141
Ncl	0.673	0.238728	0.346	0.572116	0.904	0.574
Gm26740	0.327	-0.699279	0.346	-9.44811	0	0.347
Lamp2	0.672	0.223885	0.344	0.61274	0.826	0.424
Cfap298	0.672	0.300235	0.344	2.76006	0.401	0.058
Fgf12	0.672	0.422686	0.344	4.36838	0.358	0.013
Cox7c	0.672	0.268152	0.344	0.671415	0.886	0.57
Ifrd1	0.672	0.316164	0.344	0.599816	0.907	0.581
Psmd11	0.672	0.252813	0.344	1.05931	0.635	0.274
Purb	0.672	0.25434	0.344	0.878203	0.719	0.353
Cdk17	0.672	0.290123	0.344	0.960319	0.665	0.305
Casp4	0.672	0.308351	0.344	1.17952	0.562	0.205
Irf2bp2	0.672	0.267546	0.344	0.838387	0.719	0.359
Psd3	0.672	0.212277	0.344	0.711053	0.613	0.24
Dusp16	0.672	0.2579	0.344	0.955829	0.606	0.242
Bhlhe40	0.672	0.260338	0.344	0.776918	0.675	0.294
Echdc2	0.672	0.309034	0.344	3.62386	0.375	0.031
Frrs1	0.672	0.30018	0.344	2.14622	0.442	0.096
Trim44	0.672	0.268887	0.344	1.19964	0.583	0.224
Bok	0.672	0.330957	0.344	2.44501	0.419	0.074
Gimap6	0.328	-0.801241	0.344	-8.14974	0.001	0.346
Atp5j	0.671	0.263549	0.342	0.803592	0.778	0.431
Eif4g2	0.671	0.246874	0.342	0.627951	0.901	0.56
Vamp8	0.671	0.255032	0.342	0.976899	0.667	0.302
Esrp1	0.671	0.327013	0.342	3.16224	0.386	0.043
Maml3	0.671	0.328408	0.342	1.1006	0.612	0.257
Tanc1	0.671	0.297796	0.342	1.64112	0.48	0.13
Fhl2	0.671	0.343597	0.342	1.51327	0.484	0.133
Cotl1	0.329	-0.553219	0.342	-3.95145	0.048	0.381
Tcf7l2	0.67	0.258082	0.34	1.08103	0.568	0.209
Mbd2	0.67	0.232894	0.34	0.748247	0.745	0.375
Snx6	0.67	0.25492	0.34	1.21071	0.574	0.219
Tax1bp3	0.67	0.293726	0.34	1.99941	0.452	0.11
Kcmf1	0.67	0.268502	0.34	1.05255	0.642	0.29
Cdk6	0.67	0.267867	0.34	1.06579	0.581	0.222
Atp6v1g1	0.67	0.239274	0.34	0.786171	0.765	0.395
Srsf6	0.67	0.262427	0.34	1.09773	0.625	0.276
Tgm2	0.67	0.262768	0.34	1.29879	0.5	0.145
Elf3	0.67	0.253316	0.34	1.50532	0.423	0.068
Ifi203	0.33	-0.556486	0.34	-7.42969	0.003	0.343
Ift57	0.669	0.305278	0.338	2.67582	0.4	0.062
Gsk3b	0.669	0.221611	0.338	0.676915	0.807	0.424
Pkp2	0.669	0.315965	0.338	3.42695	0.372	0.033
H1f0	0.669	0.395607	0.338	2.10458	0.454	0.122
Tusc3	0.669	0.273446	0.338	1.41122	0.528	0.182
Cox6b1	0.669	0.266524	0.338	0.74872	0.819	0.486
Vamp5	0.669	0.285401	0.338	1.81524	0.452	0.108
H2-Eb1	0.331	-1.84068	0.338	-7.56121	0.017	0.35
H2-Aa	0.331	-1.90854	0.338	-7.06995	0.029	0.358
Rps13	0.331	-0.494717	0.338	-0.836163	0.997	0.969
Ndufb8	0.668	0.251017	0.336	0.955238	0.671	0.318
Kif5b	0.668	0.241759	0.336	0.728886	0.797	0.436
U2af1	0.668	0.254795	0.336	0.965594	0.67	0.319
Nfkbia	0.668	0.268151	0.336	0.484589	0.899	0.594
Sypl	0.668	0.244385	0.336	1.10806	0.587	0.231
Dynll2	0.668	0.284018	0.336	1.53216	0.509	0.169
Skp1	0.668	0.255945	0.336	1.13721	0.597	0.248
Cdcp1	0.668	0.33378	0.336	2.87298	0.384	0.045
Snrpd2	0.668	0.260651	0.336	0.900852	0.707	0.362
Ptgr1	0.668	0.302367	0.336	2.49281	0.4	0.063
Pfdn2	0.668	0.258938	0.336	1.0149	0.657	0.31
Bach2	0.332	-1.10602	0.336	-3.6582	0.175	0.452
Nono	0.667	0.254053	0.334	1.09479	0.612	0.266
Csnk1a1	0.667	0.237089	0.334	0.596947	0.9	0.557
Atxn10	0.667	0.248911	0.334	1.16725	0.575	0.226
Esd	0.667	0.243753	0.334	0.951233	0.652	0.297
Bmp6	0.667	0.488869	0.334	4.15306	0.359	0.027
Suclg1	0.667	0.26497	0.334	1.3202	0.548	0.208
Bzw1	0.667	0.247111	0.334	0.803991	0.751	0.401
Phf3	0.667	0.268411	0.334	0.941563	0.675	0.328
Trps1	0.333	-0.855123	0.334	-4.61482	0.048	0.372
Sytl5	0.666	0.341945	0.332	3.97701	0.354	0.021
Snrpd1	0.666	0.275061	0.332	1.05094	0.636	0.3
Rbx1	0.666	0.239454	0.332	0.691505	0.826	0.477
Junb	0.666	0.267574	0.332	0.439093	0.996	0.799
Arf5	0.666	0.25348	0.332	0.627609	0.887	0.573
Alpk1	0.666	0.374224	0.332	1.91164	0.446	0.115
Rac2	0.334	-0.528449	0.332	-6.34854	0.004	0.336
Ripor2	0.334	-0.829491	0.332	-7.49307	0.006	0.336
Shtn1	0.665	0.269488	0.33	1.7834	0.442	0.104
Cd47	0.665	0.265214	0.33	0.620333	0.868	0.578
Fgd4	0.665	0.297522	0.33	2.01522	0.429	0.095
Fam104a	0.665	0.245789	0.33	0.995121	0.632	0.289
Tob1	0.665	0.291393	0.33	1.80446	0.451	0.117
Hipk2	0.665	0.26181	0.33	1.16153	0.555	0.213
Psmb2	0.665	0.251421	0.33	0.837407	0.725	0.386
Vtcn1	0.665	0.307156	0.33	3.07485	0.365	0.033
Zeb1	0.335	-0.737818	0.33	-3.28603	0.109	0.413
Zeb2	0.335	-1.11322	0.33	-5.19196	0.033	0.356
Pak3	0.664	0.402748	0.328	4.70874	0.339	0.012
Psma2	0.664	0.247998	0.328	0.771456	0.764	0.427
9530068E07Rik	0.664	0.258497	0.328	1.38022	0.519	0.182
Fat1	0.664	0.280178	0.328	1.88677	0.429	0.094
Tmem229a	0.664	0.315905	0.328	4.66761	0.341	0.013
Pdgfa	0.664	0.284794	0.328	2.17079	0.404	0.073
Nbea	0.664	0.300294	0.328	1.35241	0.504	0.165
Fmo2	0.664	0.295537	0.328	1.45276	0.428	0.088
Pdcl3	0.664	0.271127	0.328	1.64382	0.477	0.147
Sat1	0.663	0.20036	0.326	0.539425	0.79	0.419
Vdac3	0.663	0.254489	0.326	1.20791	0.562	0.228
Phb2	0.663	0.260516	0.326	1.17971	0.575	0.243
Nebl	0.663	0.316421	0.326	2.41649	0.372	0.042
Tubb2a	0.662	0.283483	0.324	1.43262	0.494	0.165
Vsig10	0.662	0.295501	0.324	3.51257	0.354	0.03
Ppp1cb	0.662	0.236245	0.324	0.796172	0.717	0.374
Ptgds	0.662	0.32679	0.324	6.15242	0.329	0.005
Rel	0.338	-0.858803	0.324	-3.29147	0.157	0.434
Pip4k2a	0.338	-0.540811	0.324	-4.0987	0.036	0.356
Eif3a	0.661	0.244751	0.322	0.676019	0.817	0.506
Lrg1	0.661	0.382381	0.322	2.45487	0.38	0.056
Apobec3	0.661	0.202416	0.322	0.71912	0.662	0.296
Tmed9	0.661	0.229843	0.322	0.783245	0.723	0.377
Rala	0.661	0.243314	0.322	1.05285	0.596	0.26
Arf6	0.661	0.254129	0.322	1.21061	0.552	0.22
Snrpf	0.661	0.233604	0.322	0.748292	0.742	0.398
Arid5b	0.661	0.238204	0.322	0.576664	0.804	0.465
Cd164	0.661	0.247383	0.322	1.00482	0.616	0.283
Rab11a	0.661	0.257343	0.322	1.10774	0.583	0.251
Bcam	0.661	0.308163	0.322	2.77635	0.371	0.047
Cela1	0.339	-2.03508	0.322	-3.91807	0.336	0.594
Man1a	0.339	-0.76774	0.322	-2.03828	0.362	0.577
Lsp1	0.339	-0.53858	0.322	-7.36866	0.003	0.324
Cbx5	0.66	0.253689	0.32	1.41316	0.491	0.162
Rapgef5	0.66	0.246451	0.32	1.2173	0.461	0.126
Coa3	0.66	0.259381	0.32	1.20499	0.557	0.234
Gabarapl2	0.66	0.233999	0.32	0.948237	0.626	0.291
Serbp1	0.66	0.222356	0.32	0.560466	0.899	0.567
Cct6a	0.66	0.231344	0.32	0.894206	0.651	0.31
Lmo4	0.66	0.234746	0.32	1.28349	0.484	0.154
Degs1	0.66	0.291468	0.32	1.49672	0.496	0.179
H2-Ab1	0.34	-1.5458	0.32	-6.39486	0.022	0.336
Ctss	0.34	-0.808218	0.32	-7.17912	0.006	0.325
Wipf1	0.34	-0.468534	0.32	-6.70453	0.004	0.325
Eppk1	0.659	0.283456	0.318	2.88194	0.354	0.033
Macc1	0.659	0.325994	0.318	3.37666	0.349	0.032
Mrpl38	0.659	0.280484	0.318	2.26105	0.399	0.08
Lasp1	0.659	0.250922	0.318	1.24238	0.532	0.203
Ccn2	0.659	0.503139	0.318	2.06125	0.399	0.08
Cyth2	0.659	0.273821	0.318	2.04912	0.417	0.098
C77080	0.659	0.279743	0.318	2.84947	0.364	0.045
Vegfa	0.658	0.275163	0.316	1.84188	0.41	0.089
Pdgfb	0.658	0.371026	0.316	2.40574	0.386	0.068
Sipa1l3	0.658	0.280041	0.316	1.80824	0.439	0.121
Tsc22d2	0.658	0.363105	0.316	1.13036	0.596	0.291
Galnt3	0.658	0.280875	0.316	2.28001	0.384	0.064
Bbln	0.658	0.295361	0.316	2.07099	0.417	0.101
Rps26	0.342	-0.434469	0.316	-0.797	0.968	0.937
Rab8b	0.342	-0.735422	0.316	-4.84716	0.035	0.343
Rpl13	0.342	-0.424605	0.316	-0.666808	1	0.992
Itpkb	0.342	-0.641357	0.316	-4.49277	0.041	0.348
Cxxc5	0.657	0.277163	0.314	1.95122	0.419	0.103
Plin3	0.657	0.261881	0.314	1.87838	0.426	0.111
Ppl	0.657	0.307683	0.314	2.82231	0.362	0.046
Ppp1r13b	0.657	0.280442	0.314	1.43341	0.481	0.161
Msrb3	0.657	0.417769	0.314	2.32388	0.406	0.096
Tmem205	0.657	0.277571	0.314	2.02644	0.414	0.1
Vcp	0.657	0.221832	0.314	0.752851	0.723	0.383
Rftn1	0.343	-0.50866	0.314	-5.09695	0.017	0.329
Ktn1	0.656	0.222369	0.312	0.964762	0.577	0.243
Ppp2r3a	0.656	0.272867	0.312	1.75521	0.428	0.111
Suclg2	0.656	0.255285	0.312	1.35881	0.496	0.177
Samhd1	0.344	-0.487701	0.312	-4.60705	0.026	0.333
Ptpn18	0.344	-0.475153	0.312	-3.56143	0.054	0.355
Mex3c	0.655	0.262873	0.31	1.5312	0.461	0.145
Igsf5	0.655	0.283166	0.31	3.1416	0.345	0.034
Emc6	0.655	0.259121	0.31	1.41478	0.494	0.18
Usp43	0.655	0.3228	0.31	3.66928	0.338	0.028
Ppp2ca	0.655	0.216622	0.31	0.696149	0.745	0.405
Arpp19	0.655	0.216598	0.31	0.860674	0.646	0.31
Ptov1	0.655	0.256147	0.31	1.72023	0.435	0.12
Erc1	0.655	0.276633	0.31	1.60936	0.451	0.136
Psmb4	0.655	0.224111	0.31	0.847743	0.665	0.336
Pard6b	0.655	0.2719	0.31	2.60796	0.358	0.045
Arl4c	0.655	0.316889	0.31	1.47861	0.483	0.172
Spcs1	0.654	0.210881	0.308	0.806867	0.636	0.304
Psma3	0.654	0.217582	0.308	0.648972	0.793	0.466
Aldoc	0.654	0.302066	0.308	3.93603	0.33	0.022
Col18a1	0.654	0.281205	0.308	2.11688	0.377	0.066
Atp6v1f	0.654	0.218638	0.308	0.699305	0.758	0.422
Mdh2	0.654	0.223947	0.308	0.853703	0.635	0.315
Cited4	0.654	0.299826	0.308	3.6681	0.333	0.026
Rpl30	0.346	-0.409846	0.308	-0.678729	0.994	0.977
Rps27	0.346	-0.574908	0.308	-0.965668	0.988	0.948
Apbb1ip	0.346	-0.446875	0.308	-8.60277	0	0.308
Elob	0.653	0.225349	0.306	0.636291	0.8	0.48
Rangap1	0.653	0.282571	0.306	1.99643	0.409	0.104
Xbp1	0.653	0.233553	0.306	0.821289	0.633	0.317
Fdx1	0.653	0.26812	0.306	1.85363	0.42	0.113
Pak1	0.653	0.264124	0.306	1.84294	0.401	0.091
Rras	0.653	0.261876	0.306	1.60133	0.439	0.128
Cat	0.653	0.274866	0.306	1.65902	0.443	0.137
Mpzl1	0.653	0.265883	0.306	2.21082	0.381	0.072
Pnlip	0.347	-1.96519	0.306	-3.62548	0.354	0.6
Cd83	0.347	-0.959647	0.306	-9.1216	0.001	0.307
Plac8	0.347	-0.804772	0.306	-4.37369	0.051	0.347
Ddx39b	0.652	0.239302	0.304	0.957901	0.612	0.296
Rab11b	0.652	0.218606	0.304	0.90571	0.616	0.29
Vps28	0.652	0.242311	0.304	1.18146	0.532	0.217
Ankrd28	0.652	0.288793	0.304	1.43251	0.471	0.16
Itga2	0.652	0.37456	0.304	1.90567	0.371	0.063
Ninj1	0.652	0.219795	0.304	1.22255	0.457	0.137
Laptm4a	0.652	0.131573	0.304	0.354814	0.842	0.449
Bicd1	0.652	0.272905	0.304	2.52187	0.354	0.048
Camk2n1	0.652	0.270255	0.304	1.64602	0.43	0.122
Sppl2a	0.652	0.220246	0.304	0.856138	0.622	0.294
Dock8	0.348	-0.447593	0.304	-5.33494	0.01	0.312
Thoc6	0.651	0.292596	0.302	2.50939	0.37	0.068
Abcc3	0.651	0.266978	0.302	2.41391	0.365	0.062
Pigyl	0.651	0.270394	0.302	2.16585	0.388	0.086
Cfap20	0.651	0.250435	0.302	1.6893	0.429	0.123
Tox3	0.651	0.283519	0.302	3.06515	0.339	0.036
Car8	0.651	0.300599	0.302	3.00724	0.339	0.038
Eif5b	0.651	0.220478	0.302	0.84673	0.636	0.315
Ostf1	0.349	-0.414109	0.302	-2.55205	0.107	0.391
Ighm	0.349	-1.16798	0.302	-6.6229	0.003	0.306
Cpb1	0.349	-2.00004	0.302	-3.96923	0.319	0.558
Dusp5	0.65	0.262873	0.3	0.873989	0.58	0.259
Mbp	0.65	0.235288	0.3	1.25717	0.481	0.169
Tmed10	0.65	0.209324	0.3	0.608722	0.816	0.481
Itgb4	0.65	0.26847	0.3	2.66389	0.346	0.045
Atp5g1	0.65	0.220689	0.3	0.668164	0.755	0.435
Senp6	0.65	0.197296	0.3	0.658858	0.722	0.38
Arl6ip5	0.65	0.233902	0.3	0.995728	0.572	0.256
Pum1	0.65	0.219316	0.3	0.751264	0.694	0.367
Slc44a3	0.65	0.267854	0.3	3.74083	0.323	0.024
Gnas	0.65	0.148747	0.3	0.311893	0.967	0.716
Eny2	0.649	0.234178	0.298	1.13062	0.532	0.226
Mdh1	0.649	0.237443	0.298	1.09382	0.548	0.24
Nfic	0.649	0.232123	0.298	1.34507	0.465	0.155
Zfp703	0.649	0.273632	0.298	1.63645	0.428	0.126
Uqcrc2	0.649	0.223646	0.298	1.10626	0.535	0.225
Rragd	0.649	0.353573	0.298	4.3315	0.317	0.021
Map1lc3a	0.649	0.201938	0.298	0.871956	0.548	0.217
Txndc9	0.649	0.230226	0.298	1.33713	0.477	0.17
Pde3b	0.351	-0.765646	0.298	-4.45556	0.051	0.338
Prss3b	0.351	-2.11082	0.298	-3.70007	0.455	0.657
Itga4	0.351	-0.589535	0.298	-9.11422	0	0.298
Svil	0.648	0.239873	0.296	0.876709	0.593	0.283
Socs5	0.648	0.263022	0.296	1.96319	0.39	0.091
Mtcl1	0.648	0.294406	0.296	3.35536	0.328	0.031
Pdcd6	0.648	0.222222	0.296	1.03124	0.558	0.249
Il34	0.648	0.302464	0.296	2.43968	0.357	0.057
Pbx3	0.648	0.281871	0.296	1.54292	0.426	0.124
Hspd1	0.648	0.21185	0.296	0.76834	0.648	0.328
Rpl13a	0.352	-0.421302	0.296	-0.705219	0.997	0.98
Camk1d	0.352	-0.411294	0.296	-0.846308	0.655	0.81
Akt3	0.352	-0.515888	0.296	-3.2955	0.064	0.35
Rbbp7	0.647	0.211297	0.294	0.996183	0.552	0.238
Morf4l2	0.647	0.21284	0.294	0.810422	0.639	0.32
Prpf19	0.647	0.252922	0.294	1.73831	0.42	0.124
Erbb3	0.647	0.258563	0.294	2.45234	0.351	0.055
Tspan8	0.647	0.22961	0.294	0.762577	0.394	0.082
Atxn7l3b	0.647	0.210787	0.294	0.827936	0.623	0.309
Stk40	0.647	0.269617	0.294	1.62382	0.435	0.14
Rbm8a	0.647	0.226298	0.294	0.939545	0.596	0.288
Rps28	0.353	-0.39088	0.294	-0.71297	0.974	0.942
Crlf3	0.353	-0.520835	0.294	-4.87402	0.022	0.312
Rbm3	0.646	0.233652	0.292	0.547756	0.868	0.594
Rab18	0.646	0.220106	0.292	1.12954	0.513	0.21
Pacrg	0.646	0.312196	0.292	4.21349	0.309	0.017
Angpt1	0.646	0.311069	0.292	2.44889	0.346	0.052
Kpna3	0.646	0.255646	0.292	1.3616	0.467	0.169
Mast4	0.646	0.216878	0.292	0.580169	0.645	0.323
Mafg	0.646	0.243805	0.292	1.58639	0.428	0.132
Arhgap44	0.646	0.268213	0.292	3.08808	0.328	0.036
Timm13	0.646	0.22425	0.292	0.895456	0.609	0.306
Gm20186	0.646	0.40457	0.292	1.09568	0.543	0.264
Thoc2l	0.646	0.240302	0.292	1.55596	0.425	0.127
Rgs2	0.646	0.209082	0.292	0.708488	0.562	0.245
Eloc	0.646	0.232859	0.292	1.02139	0.565	0.262
Dock11	0.354	-0.457329	0.292	-3.41105	0.052	0.337
Ccnd3	0.354	-0.690944	0.292	-2.45691	0.222	0.455
Wnk1	0.354	-0.601559	0.292	-1.75863	0.416	0.577
Cfl1	0.645	0.240935	0.29	0.501462	0.928	0.705
Eif4g1	0.645	0.214889	0.29	0.849938	0.623	0.315
Hebp2	0.645	0.264637	0.29	4.71398	0.301	0.012
Rab6a	0.645	0.210072	0.29	0.914145	0.574	0.262
Eif2ak3	0.645	0.21217	0.29	0.766076	0.551	0.236
Yes1	0.645	0.22979	0.29	1.58976	0.386	0.089
Hint2	0.645	0.243507	0.29	1.85865	0.396	0.104
Gstm1	0.645	0.26398	0.29	1.13395	0.467	0.165
Cyrib	0.355	-0.531016	0.29	-2.14989	0.229	0.455
Fyb	0.355	-0.743925	0.29	-5.92004	0.014	0.301
Zc3hav1	0.355	-0.530763	0.29	-2.62252	0.128	0.395
Eif1	0.644	0.18265	0.288	0.308606	0.996	0.954
Myo18a	0.644	0.242075	0.288	1.75606	0.396	0.104
Spns2	0.644	0.264275	0.288	2.98486	0.328	0.039
Cdk19	0.644	0.272886	0.288	1.32571	0.471	0.18
Lrrfip2	0.644	0.229674	0.288	1.06372	0.509	0.208
Taldo1	0.644	0.214047	0.288	0.693405	0.691	0.386
Sdcbp	0.644	0.11081	0.288	0.300364	0.823	0.454
Abcd3	0.644	0.248939	0.288	1.95437	0.383	0.093
Rps11	0.356	-0.390411	0.288	-0.646079	0.999	0.973
Tceal8	0.643	0.230209	0.286	1.6351	0.404	0.111
Pura	0.643	0.209531	0.286	0.90483	0.57	0.266
Hspa9	0.643	0.208399	0.286	0.857997	0.6	0.294
Acp1	0.643	0.233196	0.286	1.39706	0.454	0.162
Llgl2	0.643	0.253861	0.286	2.90635	0.329	0.042
Plcd3	0.643	0.267106	0.286	3.54482	0.313	0.027
Wsb1	0.643	0.249093	0.286	1.02942	0.548	0.255
Lims1	0.643	0.214207	0.286	0.688473	0.672	0.365
Ppp1r15a	0.643	0.215179	0.286	0.645538	0.657	0.351
Mical3	0.643	0.254769	0.286	1.87815	0.383	0.094
Chmp5	0.643	0.210161	0.286	1.05692	0.52	0.221
Cers2	0.643	0.230368	0.286	1.42226	0.446	0.156
Pigr	0.643	0.292004	0.286	1.26425	0.372	0.077
Sh3bp4	0.643	0.242907	0.286	2.37235	0.346	0.059
Stk4	0.357	-0.522027	0.286	-3.63184	0.058	0.333
Tcp1	0.642	0.213495	0.284	0.929524	0.574	0.276
Ypel2	0.642	0.281306	0.284	2.09836	0.358	0.072
Mgat4b	0.642	0.240188	0.284	1.80529	0.391	0.106
Crybg1	0.642	0.239003	0.284	1.3748	0.428	0.133
Amd1	0.642	0.244174	0.284	1.7286	0.399	0.112
Chd4	0.642	0.193677	0.284	0.624379	0.722	0.398
Magoh	0.642	0.21824	0.284	0.989844	0.549	0.252
Mob3b	0.642	0.241939	0.284	1.41267	0.425	0.133
Snx7	0.642	0.280044	0.284	2.39896	0.352	0.068
Slc25a24	0.642	0.240903	0.284	1.84107	0.386	0.097
Sec62	0.642	0.207755	0.284	0.680565	0.704	0.404
Susd6	0.358	-0.475314	0.284	-2.20718	0.186	0.43
Rps15	0.358	-0.376006	0.284	-0.668288	0.98	0.959
Pdlim1	0.641	0.164628	0.282	0.69858	0.517	0.212
Antkmt	0.641	0.230825	0.282	1.45631	0.438	0.15
Chdh	0.641	0.260254	0.282	3.64182	0.304	0.023
Plk2	0.641	0.29354	0.282	1.33177	0.438	0.147
Srek1	0.641	0.222859	0.282	0.949314	0.558	0.262
Baiap2	0.641	0.244713	0.282	1.4932	0.409	0.121
Srsf2	0.641	0.218538	0.282	0.810979	0.626	0.328
Med31	0.641	0.245664	0.282	2.04295	0.37	0.085
Txndc17	0.641	0.188126	0.282	0.732175	0.614	0.312
Psmd7	0.641	0.211771	0.282	1.03398	0.523	0.227
Cxcl1	0.641	0.257141	0.282	0.590895	0.523	0.218
Apbb2	0.641	0.184608	0.282	0.734925	0.484	0.177
Khdrbs1	0.641	0.196215	0.282	0.726531	0.646	0.337
Dab1	0.641	0.303158	0.282	4.4121	0.294	0.013
Cobll1	0.641	0.226348	0.282	1.17332	0.436	0.141
Reg1	0.359	-2.01846	0.282	-3.61638	0.435	0.638
Prss2	0.359	-2.10004	0.282	-3.39454	0.587	0.752
Ddx3x	0.64	0.19172	0.28	0.557038	0.752	0.438
Thoc7	0.64	0.216018	0.28	1.05654	0.517	0.226
Itgb8	0.64	0.264681	0.28	2.81018	0.317	0.035
Rrp1	0.64	0.210539	0.28	1.09326	0.501	0.211
Hsbp1	0.64	0.206687	0.28	0.892703	0.568	0.272
Trir	0.64	0.200314	0.28	0.717809	0.678	0.372
Atp10a	0.64	0.266341	0.28	1.67391	0.393	0.108
Mast2	0.64	0.242568	0.28	1.50806	0.417	0.133
Arhgef38	0.64	0.298211	0.28	3.87869	0.299	0.019
Hadh	0.64	0.241657	0.28	1.69863	0.401	0.119
Dclk1	0.64	0.178115	0.28	0.84111	0.372	0.088
Snrpb	0.64	0.20985	0.28	0.701674	0.69	0.397
Ccdc34	0.64	0.271307	0.28	2.21642	0.357	0.077
Edf1	0.64	0.214377	0.28	0.737661	0.667	0.376
Plcl2	0.36	-0.509794	0.28	-5.71316	0.01	0.289
Syk	0.36	-0.67397	0.28	-7.38734	0.003	0.283
Lyn	0.36	-0.903065	0.28	-3.30637	0.167	0.396
Serinc3	0.36	-0.543472	0.28	-1.65095	0.436	0.575
St8sia4	0.36	-0.553136	0.28	-7.99845	0.001	0.282
Xist	0.639	0.496974	0.278	0.965233	0.616	0.439
Psmc6	0.639	0.206918	0.278	1.00771	0.528	0.236
Arf4	0.639	0.167344	0.278	0.409185	0.891	0.551
Psma6	0.639	0.216255	0.278	1.03305	0.528	0.239
Gabrp	0.639	0.369643	0.278	4.36217	0.294	0.016
Nudt4	0.639	0.233059	0.278	1.19186	0.449	0.163
Yap1	0.639	0.257152	0.278	1.90121	0.368	0.088
Calr	0.639	0.206538	0.278	0.486233	0.862	0.566
Actb	0.639	0.199325	0.278	0.301482	1	0.961
Mafk	0.639	0.246305	0.278	1.68966	0.399	0.117
Adgrl2	0.639	0.210355	0.278	1.12017	0.413	0.12
Psma7	0.639	0.20193	0.278	0.617925	0.752	0.441
Romo1	0.639	0.224082	0.278	0.938583	0.565	0.281
Snrpe	0.639	0.196471	0.278	0.616738	0.736	0.428
Hsd17b10	0.638	0.222162	0.276	1.36094	0.441	0.158
Smagp	0.638	0.222289	0.276	1.6728	0.384	0.102
Ext1	0.638	0.192639	0.276	0.443889	0.761	0.447
Prkd1	0.638	0.270172	0.276	1.87889	0.355	0.076
Nf1	0.638	0.221296	0.276	0.950605	0.529	0.241
Ctsh	0.638	0.158692	0.276	0.497695	0.677	0.34
Clcn3	0.638	0.206788	0.276	0.940447	0.512	0.22
Aldoa	0.638	0.214226	0.276	0.756408	0.643	0.35
Ube2m	0.638	0.216933	0.276	1.04622	0.517	0.233
Lnx1	0.638	0.262093	0.276	3.12871	0.307	0.032
Ece1	0.638	0.217621	0.276	1.05516	0.471	0.181
Dctn3	0.638	0.206264	0.276	1.06121	0.504	0.215
Tsc22d3	0.362	-0.43609	0.276	-2.98433	0.067	0.334
Jarid2	0.362	-0.639435	0.276	-3.06679	0.125	0.374
Igfbp4	0.362	-1.08353	0.276	-4.98161	0.028	0.298
Ets1	0.362	-0.740508	0.276	-2.563	0.226	0.43
Rpl18a	0.362	-0.400518	0.276	-0.658227	0.997	0.98
Snx24	0.637	0.177976	0.274	1.07781	0.407	0.118
Cpq	0.637	0.201731	0.274	0.901302	0.509	0.213
Erh	0.637	0.218826	0.274	1.10214	0.494	0.212
Tnip1	0.637	0.239567	0.274	1.17358	0.474	0.194
Sarnp	0.637	0.182382	0.274	0.646363	0.671	0.369
Mt2	0.637	0.303598	0.274	0.863053	0.525	0.24
Fosl2	0.637	0.173542	0.274	0.598186	0.612	0.302
Dnaja1	0.637	0.160904	0.274	0.377503	0.91	0.591
Nenf	0.637	0.148952	0.274	0.620744	0.542	0.231
Capn2	0.637	0.241917	0.274	1.55546	0.41	0.133
Pam	0.637	0.149417	0.274	0.570807	0.529	0.227
Bag2	0.637	0.277273	0.274	4.02462	0.293	0.02
Luc7l3	0.636	0.203354	0.272	0.892117	0.552	0.262
Ormdl2	0.636	0.226501	0.272	1.76101	0.38	0.106
Atp5d	0.636	0.198249	0.272	0.597586	0.759	0.463
Rbp1	0.636	0.130731	0.272	0.38609	0.499	0.196
Myo1e	0.636	0.052492	0.272	0.1189	0.751	0.388
Taf10	0.636	0.216068	0.272	0.784606	0.628	0.351
Sertad1	0.636	0.238455	0.272	1.67523	0.387	0.111
Nlrp4e	0.636	0.259562	0.272	3.77322	0.294	0.022
Fis1	0.636	0.209451	0.272	0.849969	0.587	0.299
Hnrnpd	0.636	0.195149	0.272	0.70453	0.645	0.348
Rap1gap	0.636	0.253871	0.272	2.93579	0.312	0.04
Lrrc42	0.636	0.240795	0.272	2.60001	0.325	0.051
Rpl36	0.364	-0.352785	0.272	-0.661053	0.962	0.928
Gpr183	0.364	-0.573921	0.272	-9.06314	0	0.272
Gpr132	0.364	-0.469034	0.272	-6.70644	0.001	0.273
Vapa	0.635	0.190516	0.27	0.654608	0.693	0.397
Vasn	0.635	0.246371	0.27	2.06603	0.349	0.077
Cdc42bpb	0.635	0.23449	0.27	1.65004	0.383	0.109
Myo6	0.635	0.227172	0.27	1.55447	0.386	0.107
Srrm1	0.635	0.178428	0.27	0.635444	0.684	0.374
Fam135a	0.635	0.255481	0.27	2.3704	0.332	0.061
Clps	0.365	-2.06805	0.27	-3.71522	0.41	0.6
Ctrb1	0.365	-2.26476	0.27	-3.49764	0.688	0.817
Cela3b	0.365	-1.92732	0.27	-3.62569	0.38	0.578
Rpl34	0.365	-0.346451	0.27	-0.585344	0.996	0.969
Ppp1ca	0.634	0.203574	0.268	0.646866	0.714	0.427
Etf1	0.634	0.174255	0.268	0.587962	0.69	0.383
Ttc3	0.634	0.192422	0.268	0.834894	0.536	0.247
Klf10	0.634	0.255464	0.268	1.9322	0.358	0.088
Spin1	0.634	0.211121	0.268	1.21391	0.449	0.174
Atxn1	0.634	0.200011	0.268	0.565971	0.646	0.349
1700017B05Rik	0.634	0.226963	0.268	1.72455	0.375	0.103
Map1lc3b	0.634	0.1794	0.268	0.542126	0.762	0.456
Oat	0.634	0.231708	0.268	1.05926	0.49	0.211
Arl6ip1	0.634	0.234035	0.268	0.722658	0.697	0.409
Tm2d3	0.634	0.224534	0.268	1.75201	0.374	0.104
Itpkc	0.634	0.280347	0.268	1.89627	0.357	0.087
Arhgef5	0.634	0.235843	0.268	2.45301	0.325	0.055
Rell1	0.634	0.271783	0.268	1.42645	0.419	0.149
Casz1	0.634	0.238036	0.268	2.23823	0.333	0.062
Adnp	0.634	0.213343	0.268	1.10183	0.483	0.207
Sptan1	0.634	0.198667	0.268	0.825082	0.545	0.259
Slfn2	0.366	-0.446862	0.268	-7.02931	0.003	0.27
Rap1b	0.366	-0.441232	0.268	-1.24536	0.53	0.627
Btg1	0.366	-0.696003	0.268	-1.44705	0.759	0.726
Rgs10	0.366	-0.447312	0.268	-5.48024	0.01	0.276
Foxo1	0.366	-0.523749	0.268	-2.98472	0.086	0.341
Sfr1	0.633	0.17643	0.266	0.68685	0.61	0.313
Ppp2r1a	0.633	0.201388	0.266	1.07044	0.481	0.205
Pacsin2	0.633	0.222222	0.266	1.24155	0.443	0.172
Smdt1	0.633	0.192776	0.266	0.633159	0.684	0.394
Ndufb9	0.633	0.177105	0.266	0.584779	0.72	0.42
Psmb5	0.633	0.197228	0.266	0.877996	0.546	0.268
Enc1	0.633	0.261715	0.266	2.25451	0.328	0.061
Dapk1	0.633	0.206228	0.266	1.01007	0.462	0.183
Ptpn21	0.633	0.23894	0.266	2.79921	0.309	0.043
Bptf	0.633	0.18844	0.266	0.654085	0.657	0.362
Cox7a2	0.633	0.181479	0.266	0.57485	0.739	0.439
Psmc4	0.633	0.214631	0.266	1.25385	0.448	0.176
Ddost	0.633	0.198538	0.266	0.886894	0.538	0.258
Rab14	0.633	0.174428	0.266	0.625008	0.675	0.372
Bmyc	0.633	0.278029	0.266	1.45712	0.43	0.165
Gmfg	0.367	-0.378038	0.266	-4.10743	0.025	0.288
Ptpn2	0.632	0.206012	0.264	0.881439	0.533	0.254
Map3k2	0.632	0.232526	0.264	0.935165	0.543	0.275
Ndufa7	0.632	0.185286	0.264	0.682166	0.643	0.356
Rhbdf2	0.632	0.235345	0.264	2.06337	0.343	0.078
Map3k5	0.632	0.263116	0.264	0.841226	0.57	0.305
Cox5a	0.632	0.173974	0.264	0.486825	0.786	0.484
Chmp2a	0.632	0.196368	0.264	0.85593	0.559	0.279
Ptpn11	0.632	0.221899	0.264	1.377	0.42	0.152
Slc2a1	0.632	0.231561	0.264	1.61636	0.377	0.109
Pdlim5	0.632	0.189371	0.264	0.502928	0.665	0.377
Rnd3	0.632	0.235937	0.264	1.31448	0.406	0.134
Ramp1	0.632	0.22568	0.264	1.37008	0.401	0.131
Hs6st1	0.632	0.238467	0.264	2.14492	0.339	0.074
Cd86	0.368	-0.907998	0.264	-6.85327	0.012	0.272
Cggbp1	0.631	0.210514	0.262	1.06935	0.486	0.215
Cib1	0.631	0.231025	0.262	1.63067	0.384	0.12
Tgfa	0.631	0.243901	0.262	3.10296	0.294	0.032
Exoc6b	0.631	0.180206	0.262	0.683015	0.58	0.292
Wasl	0.631	0.183817	0.262	0.952511	0.493	0.213
Wfdc15b	0.631	0.249458	0.262	4.94933	0.27	0.008
Psmc3	0.631	0.197103	0.262	0.985778	0.503	0.229
Nfe2l2	0.631	0.126062	0.262	0.415773	0.664	0.351
Arid5a	0.631	0.2196	0.262	1.23146	0.438	0.167
Arhgap31	0.369	-0.584441	0.262	-5.81764	0.012	0.272
Rpl27a	0.369	-0.355305	0.262	-0.576158	1	0.982
Uvrag	0.369	-0.468211	0.262	-2.30276	0.164	0.393
Cdk8	0.369	-0.541467	0.262	-2.02946	0.248	0.457
Ptpn22	0.369	-0.579842	0.262	-8.08738	0.001	0.263
Pag1	0.369	-0.481008	0.262	-4.21739	0.032	0.289
Snu13	0.63	0.160481	0.26	0.592554	0.655	0.352
Mrpl52	0.63	0.1957	0.26	0.808879	0.574	0.298
Cirbp	0.63	0.189231	0.26	0.939928	0.488	0.211
Rab20	0.63	0.200977	0.26	1.2547	0.399	0.127
Ybx3	0.63	0.195089	0.26	0.837246	0.536	0.257
Kif1b	0.63	0.183434	0.26	0.797576	0.523	0.244
Arhgef10l	0.63	0.233671	0.26	2.36396	0.319	0.059
Ssbp3	0.63	0.213385	0.26	1.17008	0.449	0.181
Mrpl24	0.63	0.204883	0.26	1.07296	0.483	0.214
Atp9a	0.63	0.222966	0.26	2.44435	0.314	0.053
Plek	0.37	-1.07045	0.26	-6.8187	0.012	0.27
Tspan7	0.629	0.233105	0.258	2.53153	0.299	0.039
Lzts2	0.629	0.223816	0.258	2.18689	0.326	0.066
Srsf7	0.629	0.19587	0.258	0.595374	0.71	0.427
Stap2	0.629	0.237769	0.258	4.19975	0.272	0.015
9130008F23Rik	0.629	0.233693	0.258	2.83271	0.296	0.038
Nectin3	0.629	0.232211	0.258	2.21488	0.323	0.065
Ly6e	0.629	0.151611	0.258	0.301317	0.946	0.722
Marveld2	0.629	0.234664	0.258	2.92936	0.296	0.038
Odc1	0.629	0.0778773	0.258	0.256531	0.586	0.289
Appbp2	0.629	0.197521	0.258	0.986185	0.49	0.219
Ap2b1	0.629	0.184752	0.258	0.735602	0.587	0.307
D630011A20Rik	0.629	0.246421	0.258	6.29935	0.262	0.004
Cblc	0.629	0.233319	0.258	3.4042	0.284	0.027
Tacstd2	0.629	0.257228	0.258	4.02086	0.274	0.016
Pkd2	0.629	0.211101	0.258	1.49764	0.375	0.111
Luzp1	0.629	0.173598	0.258	0.84542	0.467	0.19
Cct3	0.629	0.175615	0.258	0.750285	0.568	0.285
Eif3m	0.629	0.181828	0.258	0.6119	0.693	0.406
Dnajc10	0.629	0.221452	0.258	1.35004	0.416	0.154
Ssb	0.629	0.167828	0.258	0.596823	0.678	0.377
Gphn	0.371	-0.431747	0.258	-0.782384	0.896	0.923
Plp2	0.628	0.212277	0.256	1.57237	0.374	0.115
Arl3	0.628	0.205797	0.256	1.45176	0.387	0.125
Csnk2b	0.628	0.198313	0.256	1.0598	0.472	0.207
Golgb1	0.628	0.198446	0.256	0.971962	0.494	0.225
Polr2f	0.628	0.212803	0.256	1.10354	0.474	0.211
Srsf5	0.628	0.186534	0.256	0.450179	0.87	0.593
C1qbp	0.628	0.195216	0.256	0.997009	0.481	0.215
Elof1	0.628	0.20937	0.256	1.37081	0.409	0.148
Osgin1	0.628	0.278668	0.256	3.69697	0.278	0.024
Adamts9	0.628	0.102011	0.256	0.520952	0.359	0.089
Gtf2ird1	0.628	0.235387	0.256	2.52492	0.309	0.051
Hs2st1	0.628	0.258584	0.256	1.34635	0.419	0.16
Lamtor2	0.628	0.183513	0.256	0.687584	0.629	0.352
Eif2s2	0.628	0.185719	0.256	0.577178	0.723	0.441
Selenoh	0.628	0.235833	0.256	1.53859	0.386	0.129
Ndufa8	0.628	0.180147	0.256	0.785944	0.561	0.286
Dab2ip	0.628	0.21536	0.256	1.76166	0.345	0.085
Neurl3	0.628	0.193305	0.256	0.70012	0.528	0.253
Pim1	0.372	-0.632734	0.256	-2.52988	0.161	0.384
Grhl2	0.627	0.231615	0.254	3.8613	0.272	0.018
Zmiz1	0.627	0.177509	0.254	0.619722	0.633	0.349
Uqcrfs1	0.627	0.190249	0.254	0.98828	0.487	0.221
Nme1	0.627	0.222314	0.254	0.77055	0.61	0.352
Tmem256	0.627	0.199213	0.254	1.01625	0.478	0.214
Bax	0.627	0.226045	0.254	0.869235	0.568	0.309
Zfp664	0.627	0.217485	0.254	1.96974	0.335	0.079
G3bp2	0.627	0.172057	0.254	0.741175	0.562	0.284
Nsd2	0.627	0.225955	0.254	1.53511	0.375	0.118
Celf1	0.627	0.16724	0.254	0.622631	0.625	0.335
Rps25	0.373	-0.305617	0.254	-0.560881	0.978	0.948
Kcnh8	0.626	0.268351	0.252	4.92103	0.259	0.007
Btbd9	0.626	0.175604	0.252	0.490307	0.717	0.43
Cox6c	0.626	0.16712	0.252	0.442694	0.826	0.542
Adgrv1	0.626	0.284445	0.252	4.98531	0.261	0.01
Larp4b	0.626	0.176895	0.252	0.652313	0.614	0.333
Alyref	0.626	0.212625	0.252	1.15488	0.449	0.192
Cct4	0.626	0.185644	0.252	0.723879	0.604	0.335
Ube2n	0.626	0.17447	0.252	0.772961	0.552	0.279
Uqcr11	0.626	0.194035	0.252	0.788122	0.57	0.304
Cdv3	0.626	0.182074	0.252	0.817042	0.536	0.27
Gsr	0.626	0.173938	0.252	1.05892	0.393	0.13
Ech1	0.626	0.217779	0.252	1.1682	0.446	0.192
Rpn1	0.626	0.176222	0.252	0.811613	0.525	0.252
Cenpb	0.626	0.200642	0.252	1.23894	0.42	0.161
Ubxn1	0.625	0.181583	0.25	0.752599	0.577	0.311
Ndst1	0.625	0.20986	0.25	1.47761	0.378	0.123
Wnk2	0.625	0.232606	0.25	3.93706	0.265	0.015
Dip2c	0.625	0.186905	0.25	0.803046	0.491	0.222
Psmb3	0.625	0.181189	0.25	0.602288	0.672	0.401
Vezf1	0.625	0.197795	0.25	1.17888	0.423	0.167
Ncoa7	0.625	0.192779	0.25	0.953666	0.435	0.175
Mvp	0.625	0.216943	0.25	1.57092	0.371	0.12
Sec11a	0.625	0.158372	0.25	0.600719	0.63	0.343
Pik3c2g	0.625	0.320136	0.25	2.71017	0.293	0.043
Kmt5a	0.625	0.199206	0.25	1.35377	0.394	0.139
Bspry	0.625	0.237126	0.25	3.6804	0.272	0.022
Jag1	0.625	0.232738	0.25	2.19467	0.31	0.058
Ctsc	0.375	-0.832305	0.25	-4.23646	0.064	0.303
Zfr	0.624	0.179733	0.248	0.704907	0.574	0.305
Pals1	0.624	0.224716	0.248	1.34826	0.394	0.142
Npas3	0.624	0.267988	0.248	3.0802	0.277	0.029
Trp53	0.624	0.20973	0.248	1.13349	0.445	0.193
Rassf1	0.624	0.207392	0.248	1.0611	0.449	0.194
Hspa8	0.624	0.162333	0.248	0.29228	0.98	0.869
Zfp809	0.624	0.216294	0.248	1.74676	0.346	0.096
Slc27a1	0.624	0.2278	0.248	2.81725	0.29	0.042
Srsf10	0.624	0.176163	0.248	0.853304	0.501	0.236
Marcksl1	0.624	0.0438696	0.248	0.175981	0.497	0.207
Anp32b	0.624	0.176365	0.248	0.533631	0.712	0.439
Dnajc5	0.624	0.195494	0.248	0.928978	0.499	0.238
Tnks1bp1	0.624	0.212251	0.248	1.70884	0.349	0.097
Sctr	0.624	0.269515	0.248	5.08955	0.255	0.008
Slc12a6	0.376	-0.454406	0.248	-3.42886	0.058	0.298
Gpm6b	0.623	0.180392	0.246	1.04018	0.371	0.112
Snhg1	0.623	0.196603	0.246	1.05885	0.445	0.19
Mrpl14	0.623	0.194593	0.246	1.16359	0.426	0.172
Pim3	0.623	0.220034	0.246	1.10769	0.426	0.172
Samd12	0.623	0.239227	0.246	1.70602	0.317	0.066
Cast	0.623	0.186196	0.246	0.646583	0.619	0.356
Cyb561	0.623	0.222086	0.246	3.05864	0.28	0.034
Colgalt1	0.623	0.201567	0.246	1.04477	0.455	0.202
Wdr1	0.623	0.182064	0.246	0.816986	0.528	0.267
Gar1	0.623	0.214266	0.246	1.63452	0.359	0.111
Pdgfc	0.623	0.234117	0.246	1.94956	0.314	0.065
Cstf3	0.623	0.195366	0.246	0.861382	0.497	0.236
Hspa5	0.623	0.134956	0.246	0.264897	0.936	0.727
Il2rg	0.377	-0.345296	0.246	-8.15265	0	0.247
Slc9a9	0.377	-0.58146	0.246	-4.45135	0.033	0.274
Ctrl	0.377	-1.75025	0.246	-4.14665	0.223	0.423
Ppp1r16b	0.377	-0.527546	0.246	-8.90509	0	0.246
Wapl	0.622	0.161739	0.244	0.58609	0.633	0.355
Frmd6	0.622	0.179189	0.244	0.948036	0.414	0.156
Slc25a39	0.622	0.197854	0.244	1.34013	0.391	0.142
Grb7	0.622	0.220534	0.244	3.88692	0.261	0.017
Anxa6	0.622	0.185308	0.244	1.00612	0.448	0.192
Cdc37	0.622	0.1776	0.244	0.778173	0.549	0.286
Ano1	0.622	0.207612	0.244	1.68086	0.314	0.064
Wnt5b	0.622	0.263454	0.244	3.96241	0.262	0.018
Hnrnpf	0.622	0.151146	0.244	0.34215	0.942	0.667
Otud7b	0.622	0.209284	0.244	1.32587	0.386	0.136
Hnrnpu	0.622	0.157792	0.244	0.445365	0.8	0.508
Mrps14	0.622	0.169435	0.244	0.781584	0.532	0.268
Kcnt2	0.622	0.2976	0.244	2.612	0.291	0.048
Rpl35a	0.378	-0.305246	0.244	-0.515809	0.997	0.971
Rpl8	0.378	-0.366592	0.244	-0.619725	0.99	0.971
Brd4	0.621	0.152218	0.242	0.478751	0.709	0.429
Mtmr12	0.621	0.188926	0.242	1.11376	0.412	0.161
Wdpcp	0.621	0.232506	0.242	2.28568	0.3	0.057
Iqgap1	0.621	0.121399	0.242	0.283549	0.867	0.571
Grcc10	0.621	0.155149	0.242	0.564709	0.638	0.361
Mat2a	0.621	0.138949	0.242	0.469203	0.645	0.366
Znrf2	0.621	0.185976	0.242	0.901045	0.474	0.218
Atp2a2	0.621	0.161103	0.242	0.606837	0.591	0.324
Ptp4a2	0.621	0.17343	0.242	0.407971	0.868	0.617
Ctps	0.621	0.221683	0.242	1.95499	0.319	0.074
Grap2	0.379	-0.740088	0.242	-7.98589	0.001	0.243
Zg16	0.379	-1.56487	0.242	-3.8654	0.21	0.414
Cpa1	0.379	-1.91401	0.242	-3.86664	0.319	0.502
Aff1	0.379	-0.446725	0.242	-1.69866	0.268	0.456
Stat4	0.379	-0.605844	0.242	-3.3075	0.081	0.309
Nt5c2	0.62	0.203963	0.24	1.02337	0.445	0.198
Fads3	0.62	0.223512	0.24	2.89255	0.278	0.038
Lratd2	0.62	0.216808	0.24	2.9585	0.274	0.034
Pabpn1	0.62	0.178606	0.24	0.840442	0.509	0.255
Psma4	0.62	0.16516	0.24	0.747463	0.538	0.277
Lrrc8b	0.62	0.211784	0.24	1.7114	0.336	0.094
P2ry10	0.38	-0.434685	0.24	-8.55343	0	0.24
Tspan13	0.38	-0.367989	0.24	-4.13122	0.025	0.262
Tnfaip3	0.38	-0.59994	0.24	-2.21688	0.19	0.393
Atp1b3	0.38	-0.368751	0.24	-2.03879	0.151	0.369
Rps15a	0.38	-0.419012	0.24	-0.670835	0.999	0.976
Vav3	0.38	-0.489311	0.24	-7.77203	0.001	0.241
Lysmd3	0.619	0.211068	0.238	1.57966	0.354	0.113
Cbx1	0.619	0.181418	0.238	1.09173	0.422	0.174
Syn3	0.619	0.239865	0.238	2.11652	0.3	0.059
Copb2	0.619	0.165858	0.238	0.82502	0.496	0.242
Rp9	0.619	0.170863	0.238	0.7225	0.549	0.291
Mmp15	0.619	0.212566	0.238	2.83115	0.274	0.036
Bag3	0.619	0.180835	0.238	1.07999	0.404	0.155
Mrpl33	0.619	0.18072	0.238	0.832029	0.507	0.258
Ube2r2	0.619	0.168154	0.238	0.768286	0.52	0.264
Acadm	0.619	0.202986	0.238	1.51865	0.358	0.118
Ccnl1	0.619	0.17465	0.238	0.482584	0.732	0.469
Rpl22l1	0.619	0.131232	0.238	0.285683	0.92	0.672
Proser2	0.619	0.219546	0.238	2.72322	0.277	0.038
Shisa4	0.619	0.225397	0.238	3.86001	0.257	0.018
Ms4a6b	0.381	-0.452996	0.238	-6.64426	0.003	0.242
Ptprcap	0.381	-0.393639	0.238	-8.37869	0	0.239
Rplp1	0.381	-0.311842	0.238	-0.484438	0.999	0.994
Huwe1	0.618	0.167799	0.236	0.48889	0.725	0.457
Kank1	0.618	0.216197	0.236	2.82819	0.271	0.034
Stx3	0.618	0.211554	0.236	2.16075	0.3	0.063
Aco2	0.618	0.180222	0.236	0.978215	0.454	0.209
Bnip3l	0.618	0.163547	0.236	0.715522	0.541	0.284
Ndufs6	0.618	0.174198	0.236	0.792389	0.525	0.274
Psmd12	0.618	0.178903	0.236	1.05442	0.43	0.185
Cuedc1	0.618	0.20287	0.236	1.97312	0.309	0.07
Glod4	0.618	0.19163	0.236	1.42049	0.365	0.125
Lif	0.618	0.363072	0.236	3.22695	0.27	0.033
Ddt	0.618	0.208277	0.236	1.33546	0.384	0.145
Polr2m	0.618	0.173365	0.236	0.906586	0.47	0.221
Psma1	0.618	0.16978	0.236	0.806601	0.506	0.255
2200002D01Rik	0.618	0.19249	0.236	1.55507	0.312	0.069
Ppp4r2	0.618	0.143331	0.236	0.599871	0.562	0.294
Stk39	0.618	0.178609	0.236	1.0521	0.393	0.146
Atp5c1	0.618	0.16252	0.236	0.516187	0.725	0.447
Gas5	0.618	0.135748	0.236	0.327332	0.861	0.569
AW112010	0.382	-0.539955	0.236	-4.42003	0.035	0.266
Bcl2a1b	0.382	-0.749547	0.236	-6.16854	0.009	0.244
Rps3a1	0.382	-0.315235	0.236	-0.505995	1	0.985
Eif1ax	0.617	0.175371	0.234	0.999138	0.439	0.195
Naa12	0.617	0.183334	0.234	1.02291	0.445	0.201
Rps2	0.617	0.162043	0.234	0.25582	0.999	0.981
Tra2b	0.617	0.146816	0.234	0.451612	0.729	0.448
Rnf19a	0.617	0.152937	0.234	0.732604	0.465	0.212
Egflam	0.617	0.213724	0.234	2.09361	0.288	0.052
Plekhg3	0.617	0.214386	0.234	1.84881	0.316	0.08
Map2k3	0.617	0.205021	0.234	1.2048	0.399	0.16
Pah	0.617	0.282135	0.234	4.40323	0.246	0.014
Txnrd1	0.617	0.161889	0.234	0.62449	0.516	0.262
Amotl2	0.617	0.221383	0.234	1.80978	0.317	0.08
Ldlr	0.617	0.218891	0.234	1.4898	0.345	0.108
Kdelr1	0.617	0.167878	0.234	0.795594	0.504	0.253
Trim28	0.617	0.190373	0.234	1.45308	0.357	0.12
Yrdc	0.617	0.194958	0.234	1.45883	0.358	0.12
Ndufb5	0.617	0.153388	0.234	0.573221	0.635	0.367
Dync1i2	0.617	0.164915	0.234	0.770468	0.507	0.255
Samsn1	0.383	-0.517101	0.234	-7.87322	0.001	0.236
Kctd12	0.383	-0.590144	0.234	-4.6923	0.03	0.259
Arhgap45	0.383	-0.33134	0.234	-6.51228	0.003	0.237
Cd37	0.383	-0.401116	0.234	-8.41159	0	0.234
Rpl11	0.383	-0.30305	0.234	-0.511096	0.993	0.972
Tbl1x	0.616	0.159099	0.232	0.613896	0.571	0.311
Cbs	0.616	0.260076	0.232	3.57947	0.255	0.024
Srrm2	0.616	0.138723	0.232	0.32759	0.912	0.639
Lrch1	0.616	0.147059	0.232	0.521827	0.588	0.324
Nol7	0.616	0.161999	0.232	0.708805	0.535	0.278
Bphl	0.616	0.202524	0.232	2.20982	0.293	0.06
Uhrf1bp1l	0.616	0.172304	0.232	1.01571	0.413	0.171
Nradd	0.616	0.215398	0.232	2.73601	0.274	0.041
Arhgef17	0.616	0.203445	0.232	2.47417	0.277	0.044
Acer3	0.616	0.173034	0.232	0.97038	0.409	0.165
Cul1	0.616	0.16419	0.232	0.67272	0.559	0.308
Kdm1a	0.616	0.182177	0.232	1.03517	0.428	0.188
Fhip1a	0.616	0.225186	0.232	2.43672	0.277	0.044
Chmp4b	0.616	0.151542	0.232	0.560368	0.626	0.363
Tpr	0.616	0.127701	0.232	0.378469	0.754	0.46
Gm8369	0.384	-0.505607	0.232	-6.84234	0.001	0.234
Rpl37	0.384	-0.302946	0.232	-0.526287	0.987	0.96
Foxn3	0.384	-0.651411	0.232	-1.7872	0.432	0.538
Gna13	0.384	-0.419657	0.232	-1.99724	0.194	0.389
Pecam1	0.384	-0.50381	0.232	-5.54493	0.012	0.243
Peli1	0.384	-0.481407	0.232	-2.01693	0.217	0.405
Rhoh	0.384	-0.397673	0.232	-8.3965	0	0.232
Grpel2	0.615	0.210257	0.23	2.18406	0.294	0.062
Tnpo1	0.615	0.162631	0.23	0.647114	0.559	0.307
Cetn3	0.615	0.175568	0.23	0.907379	0.459	0.22
Tmtc2	0.615	0.137564	0.23	0.617027	0.416	0.168
Vezt	0.615	0.219483	0.23	1.8421	0.317	0.086
Eef2	0.615	0.152688	0.23	0.313654	0.958	0.798
Plxnb1	0.615	0.212897	0.23	4.26777	0.242	0.012
Mt1	0.615	0.131182	0.23	0.249144	0.736	0.469
Fus	0.615	0.13312	0.23	0.381602	0.788	0.493
Pold3	0.615	0.196851	0.23	1.81574	0.314	0.082
Pdap1	0.615	0.179964	0.23	0.984444	0.442	0.202
Rer1	0.615	0.159547	0.23	0.692399	0.548	0.297
Scmh1	0.615	0.207234	0.23	1.15578	0.396	0.162
Mapre1	0.615	0.146208	0.23	0.601694	0.58	0.318
Hacd1	0.615	0.217263	0.23	2.24985	0.291	0.06
Gm47283	0.614	0.16574	0.228	0.704142	0.51	0.266
Col4a6	0.614	0.234745	0.228	4.3156	0.239	0.011
Camkmt	0.614	0.191062	0.228	1.1382	0.372	0.136
Nr4a1	0.614	0.193807	0.228	0.44609	0.687	0.427
Eif3h	0.614	0.139733	0.228	0.406774	0.783	0.503
Arhgap18	0.614	0.18243	0.228	0.836692	0.438	0.197
Adgrg6	0.614	0.14006	0.228	0.903456	0.333	0.093
Spr	0.614	0.190944	0.228	1.45988	0.349	0.119
Krcc1	0.614	0.167648	0.228	0.875701	0.461	0.22
Slpi	0.614	-0.0661433	0.228	-0.284094	0.262	0.032
Arl5a	0.614	0.19704	0.228	1.22826	0.384	0.151
Smim14	0.386	-0.345869	0.228	-1.58411	0.232	0.422
Kctd1	0.613	0.232232	0.226	3.20943	0.255	0.029
Tfg	0.613	0.18839	0.226	1.39667	0.357	0.126
Card10	0.613	0.2052	0.226	3.17657	0.254	0.028
Retreg1	0.613	0.0624056	0.226	0.188569	0.654	0.362
Psme1	0.613	0.135184	0.226	0.453467	0.636	0.373
Ubtd2	0.613	0.210119	0.226	1.83658	0.306	0.078
Nap1l1	0.613	0.134885	0.226	0.411141	0.719	0.447
Uri1	0.613	0.168221	0.226	0.870623	0.446	0.209
Ndufb2	0.613	0.184565	0.226	1.01467	0.435	0.201
Klhdc10	0.613	0.181354	0.226	1.44431	0.335	0.104
Fry	0.613	0.213468	0.226	0.902624	0.438	0.201
Golim4	0.613	0.205665	0.226	1.15362	0.396	0.167
Dnttip1	0.613	0.189935	0.226	1.57137	0.332	0.103
Malt1	0.387	-0.706826	0.226	-2.68845	0.171	0.36
Rpl19	0.387	-0.319731	0.226	-0.517773	0.996	0.979
Eif4g3	0.387	-0.296529	0.226	-1.7096	0.161	0.367
Rps20	0.387	-0.380956	0.226	-0.611729	0.997	0.982
Rap1a	0.387	-0.350359	0.226	-1.43297	0.294	0.458
Snx5	0.387	-0.386442	0.226	-2.23637	0.136	0.339
Hmgb3	0.612	0.21423	0.224	2.89407	0.259	0.035
Myrf	0.612	0.210078	0.224	2.955	0.257	0.032
Chst9	0.612	0.326401	0.224	5.45949	0.23	0.006
Rab12	0.612	0.175695	0.224	1.10309	0.394	0.163
Scaf11	0.612	0.130843	0.224	0.489419	0.597	0.34
Arhgef28	0.612	0.206656	0.224	1.83726	0.293	0.066
Acot1	0.612	0.231266	0.224	4.39783	0.236	0.013
Timp2	0.612	-0.105674	0.224	-0.309516	0.628	0.306
Ndufa12	0.612	0.167855	0.224	0.888435	0.457	0.22
U2surp	0.612	0.140554	0.224	0.641356	0.522	0.271
Csmd1	0.612	0.346594	0.224	1.3632	0.255	0.029
Bcl7c	0.612	0.179103	0.224	1.0695	0.407	0.177
Hnrnpdl	0.612	0.15298	0.224	0.662667	0.536	0.289
Maea	0.612	0.184795	0.224	1.39463	0.348	0.121
Nop58	0.612	0.156921	0.224	0.823108	0.446	0.206
Npc2	0.388	-0.451733	0.224	-1.47822	0.399	0.511
Try5	0.388	-1.97674	0.224	-3.51652	0.467	0.61
Antxr2	0.388	-0.556877	0.224	-3.86362	0.042	0.261
Pls3	0.611	0.209427	0.222	1.25738	0.355	0.127
Ube2i	0.611	0.145132	0.222	0.533182	0.628	0.371
Eva1c	0.611	0.212164	0.222	3.64961	0.241	0.019
Cct8	0.611	0.155301	0.222	0.598033	0.588	0.345
Tnfaip1	0.611	0.196117	0.222	1.59474	0.32	0.095
Adgrg1	0.611	0.195854	0.222	2.18777	0.275	0.051
Ppp2cb	0.611	0.186124	0.222	1.53717	0.329	0.104
Ifitm2	0.611	-0.124034	0.222	-0.287422	0.826	0.423
Tbcb	0.611	0.172559	0.222	0.984042	0.423	0.194
Polr1d	0.611	0.141621	0.222	0.454733	0.714	0.45
Chic2	0.611	0.17866	0.222	0.692088	0.564	0.328
Rere	0.611	0.120198	0.222	0.374168	0.678	0.408
Aco1	0.611	0.197517	0.222	2.16947	0.284	0.06
Ube2d3	0.611	0.133216	0.222	0.338913	0.884	0.602
Bcas2	0.611	0.156757	0.222	0.751359	0.5	0.262
Ssrp1	0.611	0.175602	0.222	0.969606	0.43	0.2
Dnajc1	0.611	0.146272	0.222	0.502238	0.599	0.346
Kctd3	0.611	0.203642	0.222	2.27553	0.278	0.055
Ubac2	0.389	-0.337028	0.222	-2.88405	0.065	0.278
Ikzf3	0.389	-0.512742	0.222	-7.85763	0.001	0.223
Trim30a	0.389	-0.332997	0.222	-3.77877	0.029	0.248
Gna14	0.61	0.206939	0.22	2.25556	0.267	0.046
Paip2	0.61	0.131252	0.22	0.467253	0.643	0.379
Rab5a	0.61	0.161246	0.22	0.737834	0.506	0.269
Tnf	0.61	0.161383	0.22	0.7817	0.335	0.106
Eif4a2	0.61	0.146493	0.22	0.468847	0.699	0.433
Gkap1	0.61	0.187208	0.22	1.83602	0.296	0.074
Gmds	0.61	0.0966599	0.22	0.362865	0.519	0.264
Strn3	0.61	0.151705	0.22	0.507413	0.625	0.38
Zbtb7a	0.61	0.167211	0.22	0.947438	0.423	0.194
Nipa2	0.61	0.178335	0.22	0.939814	0.432	0.202
Cbx3	0.61	0.154671	0.22	0.704955	0.507	0.267
Slc25a13	0.61	0.200884	0.22	2.47627	0.265	0.045
Mtarc2	0.61	0.157198	0.22	0.745816	0.494	0.258
Cul3	0.61	0.14574	0.22	0.494451	0.642	0.391
Cybb	0.39	-0.679225	0.22	-5.85097	0.013	0.23
H2-DMa	0.39	-0.37802	0.22	-5.75617	0.007	0.226
Rnase1	0.39	-1.69761	0.22	-3.882	0.233	0.415
Cmah	0.39	-0.383868	0.22	-7.34147	0.001	0.221
Igkc	0.39	-2.68153	0.22	-7.80045	0.022	0.239
Gimap4	0.39	-0.391855	0.22	-8.37077	0	0.22
Rpl21	0.39	-0.305513	0.22	-0.517428	0.993	0.971
Atp8a1	0.39	-0.336143	0.22	-2.38105	0.088	0.298
Pde7a	0.39	-0.544066	0.22	-2.70118	0.129	0.324
Ndufa11	0.609	0.155294	0.218	0.742936	0.48	0.247
Hcfc1r1	0.609	0.175731	0.218	1.02959	0.397	0.172
2700054A10Rik	0.609	0.219688	0.218	4.19024	0.23	0.013
Pigp	0.609	0.17907	0.218	1.28333	0.355	0.134
Dlg1	0.609	0.166097	0.218	0.623412	0.552	0.319
Erbin	0.609	0.137298	0.218	0.410476	0.699	0.439
Map2k4	0.609	0.172557	0.218	0.791112	0.465	0.239
Meis1	0.609	0.183247	0.218	1.21775	0.335	0.111
Pdxk	0.609	0.218546	0.218	2.01413	0.293	0.075
Ubl5	0.609	0.148931	0.218	0.50641	0.662	0.412
Gse1	0.609	0.194485	0.218	1.30156	0.352	0.132
Etfb	0.609	0.168512	0.218	0.820448	0.472	0.243
Trip6	0.609	0.193756	0.218	2.5023	0.264	0.045
Klf3	0.609	0.128784	0.218	0.510096	0.541	0.284
Tmem51	0.609	0.189372	0.218	2.05924	0.28	0.059
Tuba4a	0.609	0.185656	0.218	1.56514	0.319	0.097
Nck2	0.609	0.171416	0.218	1.12607	0.359	0.134
Asap1	0.391	-0.382931	0.218	-1.65687	0.233	0.41
Ptk2b	0.391	-0.401346	0.218	-2.34056	0.123	0.323
Prkch	0.391	-0.629694	0.218	-3.63935	0.051	0.261
Tmod3	0.391	-0.311425	0.218	-1.76722	0.167	0.363
Fchsd2	0.391	-0.602562	0.218	-2.61704	0.168	0.353
Slc66a2	0.608	0.185606	0.216	1.34729	0.332	0.113
Micos13	0.608	0.143581	0.216	0.647209	0.526	0.287
Ptprs	0.608	0.187365	0.216	1.57989	0.314	0.096
Rsph9	0.608	0.202016	0.216	3.52157	0.236	0.021
Igf2r	0.608	0.1742	0.216	1.07179	0.381	0.158
Cbr3	0.608	0.194421	0.216	1.71091	0.299	0.081
Cox14	0.608	0.160382	0.216	0.799115	0.475	0.246
Syngr1	0.608	0.196426	0.216	2.55862	0.257	0.039
Cldn10	0.608	0.256183	0.216	2.81473	0.255	0.04
Chchd1	0.608	0.169206	0.216	0.895138	0.442	0.218
Prxl2c	0.608	0.191794	0.216	1.34927	0.352	0.134
Macroh2a1	0.608	0.114686	0.216	0.417643	0.629	0.366
Pdia6	0.608	0.136102	0.216	0.430171	0.661	0.409
Atp5h	0.608	0.134826	0.216	0.349743	0.849	0.584
Smurf2	0.608	0.16283	0.216	0.664129	0.509	0.275
Traf4	0.608	0.189879	0.216	2.0361	0.28	0.063
Pafah1b1	0.608	0.127703	0.216	0.34308	0.822	0.548
Ndufa13	0.608	0.136865	0.216	0.445058	0.69	0.435
Kcne3	0.608	0.23429	0.216	2.88391	0.246	0.029
Mia	0.608	0.225648	0.216	3.21744	0.239	0.023
Mrpl53	0.608	0.174355	0.216	1.20903	0.364	0.144
Stard13	0.608	0.181291	0.216	1.16421	0.323	0.101
Ergic3	0.608	0.162696	0.216	1.00524	0.397	0.171
Nr3c1	0.392	-0.394798	0.216	-1.94206	0.184	0.372
Atp2b1	0.392	-0.572933	0.216	-1.71951	0.416	0.511
Nfatc3	0.392	-0.377944	0.216	-2.91183	0.07	0.277
Pid1	0.392	-0.681729	0.216	-5.9796	0.01	0.224
Lman1	0.607	0.146462	0.214	0.786509	0.436	0.207
Atp6v0c	0.607	0.0838704	0.214	0.240474	0.743	0.463
Nsmce2	0.607	0.141809	0.214	0.58867	0.522	0.284
Anxa13	0.607	0.215407	0.214	2.3599	0.257	0.041
Laptm4b	0.607	0.178604	0.214	1.77354	0.284	0.067
Nedd8	0.607	0.136424	0.214	0.435079	0.699	0.45
Tmem254	0.607	0.193333	0.214	2.33648	0.265	0.051
Sfxn1	0.607	0.183728	0.214	1.31549	0.349	0.131
B9d1	0.607	0.198734	0.214	3.0072	0.245	0.031
Ptbp1	0.607	0.161254	0.214	0.810161	0.462	0.236
Skic8	0.607	0.170722	0.214	1.29848	0.343	0.125
Bcar1	0.607	0.186551	0.214	2.34024	0.261	0.046
Plekha5	0.607	0.176921	0.214	0.960289	0.4	0.176
Asxl1	0.607	0.173068	0.214	0.916337	0.416	0.193
Rbms1	0.607	0.108929	0.214	0.262565	0.812	0.523
Prpf40a	0.607	0.117201	0.214	0.439364	0.619	0.356
Sdhc	0.607	0.177008	0.214	1.16414	0.375	0.158
Rps4x	0.393	-0.284981	0.214	-0.454804	0.999	0.985
Mycbp2	0.393	-0.354299	0.214	-1.21803	0.387	0.512
Ly86	0.393	-0.389317	0.214	-8.35945	0	0.213
Slfn5	0.393	-0.388521	0.214	-6.0597	0.004	0.218
Rps27a	0.393	-0.280385	0.214	-0.457062	1	0.983
Bmp2k	0.393	-0.387752	0.214	-2.97331	0.065	0.272
Ptpn1	0.393	-0.333832	0.214	-1.80956	0.172	0.361
Drap1	0.606	0.134852	0.212	0.565232	0.552	0.315
Sf3b2	0.606	0.126905	0.212	0.482127	0.607	0.357
Lsm2	0.606	0.197167	0.212	1.36027	0.346	0.135
Tm9sf2	0.606	0.131403	0.212	0.559281	0.548	0.306
Ckb	0.606	0.211956	0.212	1.04684	0.362	0.148
Smoc1	0.606	0.209105	0.212	3.22404	0.233	0.022
Bclaf1	0.606	0.128306	0.212	0.440181	0.645	0.392
Ppib	0.606	0.103599	0.212	0.235302	0.926	0.68
Ube3a	0.606	0.126752	0.212	0.498905	0.58	0.33
Apoc1	0.606	0.284862	0.212	4.29421	0.223	0.011
Eml2	0.606	0.191515	0.212	2.43376	0.259	0.046
Cct7	0.606	0.146407	0.212	0.670016	0.512	0.278
Foxa2	0.606	0.199381	0.212	3.79583	0.228	0.016
Rsu1	0.606	0.145281	0.212	0.727486	0.457	0.227
Ubxn4	0.606	0.136089	0.212	0.502659	0.607	0.362
Rps12	0.394	-0.272807	0.212	-0.438173	0.999	0.988
Rasa3	0.394	-0.308541	0.212	-4.85407	0.012	0.223
Stap1	0.394	-0.408627	0.212	-6.87158	0.003	0.215
Pde4b	0.394	-0.554378	0.212	-1.4721	0.409	0.509
Bank1	0.394	-1.13214	0.212	-8.92361	0.001	0.214
Marchf5	0.605	0.155601	0.21	0.906513	0.414	0.194
Rnaseh2c	0.605	0.17034	0.21	1.05417	0.387	0.17
Dscam	0.605	0.287092	0.21	2.36304	0.235	0.024
Slc12a8	0.605	0.202991	0.21	2.53958	0.251	0.04
Slc22a23	0.605	0.172843	0.21	1.84565	0.264	0.05
Aff4	0.605	0.113474	0.21	0.310014	0.758	0.491
Fbxw11	0.605	0.0894523	0.21	0.333126	0.536	0.289
Tjp3	0.605	0.192296	0.21	3.0277	0.239	0.029
Rnf217	0.605	0.16574	0.21	1.04108	0.325	0.107
Map3k21	0.605	0.197812	0.21	4.7733	0.217	0.008
Ppfibp1	0.605	0.149581	0.21	0.881161	0.384	0.163
Lrp6	0.605	0.152189	0.21	0.805018	0.425	0.2
Mkln1	0.605	0.136636	0.21	0.50685	0.584	0.341
Cox6a1	0.605	0.140331	0.21	0.543853	0.587	0.35
Crybb3	0.605	0.21652	0.21	3.81748	0.226	0.016
Wdfy3	0.605	0.110982	0.21	0.56782	0.428	0.194
H6pd	0.605	0.177284	0.21	1.66774	0.293	0.079
Eif3i	0.605	0.138716	0.21	0.487472	0.641	0.396
Fdps	0.605	0.229948	0.21	1.91741	0.287	0.079
Bche	0.605	0.20598	0.21	3.21659	0.233	0.024
Hypk	0.605	0.153011	0.21	0.834718	0.435	0.214
Sla	0.395	-0.30573	0.21	-7.94699	0	0.21
Gng2	0.395	-0.294899	0.21	-7.88675	0	0.21
Gsn	0.395	-1.7038	0.21	-5.08312	0.11	0.3
Slc16a2	0.604	0.1923	0.208	1.88815	0.278	0.068
Zmat2	0.604	0.153958	0.208	0.862859	0.423	0.203
Mpc1	0.604	0.123659	0.208	0.49574	0.564	0.323
Arl13b	0.604	0.171084	0.208	1.30255	0.325	0.111
Cldnd1	0.604	0.168041	0.208	1.22297	0.345	0.133
Psmd2	0.604	0.157326	0.208	0.91093	0.416	0.2
G930009F23Rik	0.604	0.218276	0.208	4.38719	0.219	0.011
Ndfip2	0.604	0.157153	0.208	0.798257	0.438	0.217
Sparc	0.604	-0.965753	0.208	-2.07177	0.575	0.248
Hnrnph1	0.604	0.137968	0.208	0.523326	0.581	0.344
Hsp90b1	0.604	0.0705448	0.208	0.153076	0.897	0.646
Zwint	0.604	0.182782	0.208	1.31117	0.342	0.131
Smarcc1	0.604	0.164268	0.208	0.939822	0.406	0.191
Gm16551	0.604	0.195073	0.208	5.41526	0.213	0.005
Anp32a	0.604	0.121274	0.208	0.499128	0.557	0.311
Bst2	0.604	0.144459	0.208	0.495903	0.539	0.309
Sorbs2os	0.604	0.210696	0.208	4.5315	0.217	0.01
Ramac	0.604	0.16011	0.208	1.01549	0.388	0.173
Sem1	0.604	0.120842	0.208	0.318563	0.838	0.567
Cpne3	0.604	0.152115	0.208	0.952668	0.387	0.17
Cibar1	0.604	0.178665	0.208	1.80081	0.284	0.075
Adh5	0.604	0.177144	0.208	1.2525	0.352	0.14
Atp5pb	0.604	0.129195	0.208	0.447877	0.664	0.413
Jade1	0.604	0.174873	0.208	1.39369	0.32	0.107
Raly	0.604	0.157573	0.208	0.883367	0.425	0.205
Psmd1	0.604	0.160372	0.208	0.885394	0.422	0.206
Rps23	0.396	-0.277339	0.208	-0.452992	0.997	0.983
Rps7	0.396	-0.349791	0.208	-0.561899	0.997	0.981
Skap1	0.396	-0.879748	0.208	-9.92646	0	0.207
Macf1	0.396	-0.406968	0.208	-1.11493	0.549	0.597
B4galt1	0.396	-0.319934	0.208	-1.77859	0.152	0.343
Arhgap30	0.396	-0.268393	0.208	-5.75727	0.003	0.212
Nhlrc2	0.603	0.164303	0.206	1.01843	0.377	0.163
Trmt112	0.603	0.140744	0.206	0.620472	0.514	0.288
Rhoq	0.603	0.162412	0.206	0.81345	0.416	0.2
Pja2	0.603	0.159538	0.206	1.02161	0.372	0.159
Kif21a	0.603	0.191973	0.206	2.59178	0.242	0.036
Mboat1	0.603	0.126176	0.206	0.946485	0.291	0.078
Esyt2	0.603	0.165814	0.206	0.511623	0.613	0.383
Taok1	0.603	0.127092	0.206	0.486928	0.578	0.337
Dync2h1	0.603	0.173459	0.206	1.65053	0.29	0.08
Tomm20	0.603	0.114467	0.206	0.389864	0.683	0.422
Gab1	0.603	0.148828	0.206	1.05978	0.319	0.105
Tsg101	0.603	0.157276	0.206	0.988269	0.386	0.173
Pglyrp1	0.603	0.159025	0.206	1.1362	0.296	0.084
Il17re	0.603	0.190441	0.206	2.8148	0.238	0.031
Rybp	0.603	0.165782	0.206	0.918326	0.403	0.186
Gadd45a	0.603	0.202427	0.206	1.51202	0.3	0.091
Zyx	0.603	0.15818	0.206	0.858208	0.412	0.196
Ahdc1	0.603	0.1824	0.206	1.78945	0.284	0.076
H2az1	0.603	0.160893	0.206	0.353492	0.803	0.557
Nsfl1c	0.603	0.171019	0.206	1.28952	0.339	0.129
Ppig	0.603	0.117148	0.206	0.474924	0.565	0.32
Fkbp5	0.397	-0.308149	0.206	-3.78079	0.023	0.228
Stat5b	0.397	-0.441262	0.206	-3.08494	0.068	0.265
Rps21	0.397	-0.3004	0.206	-0.496663	0.997	0.976
Ndufb11	0.602	0.130978	0.204	0.431248	0.681	0.437
Habp2	0.602	0.19547	0.204	3.5738	0.223	0.019
Stub1	0.602	0.162532	0.204	1.0512	0.374	0.164
Selenok	0.602	0.106529	0.204	0.280573	0.823	0.554
Hmgcs1	0.602	0.178553	0.204	1.40282	0.307	0.1
Prelid1	0.602	0.161312	0.204	0.754896	0.475	0.264
Pa2g4	0.602	0.161653	0.204	1.04742	0.371	0.162
Sf3b5	0.602	0.150284	0.204	0.667153	0.506	0.285
Wwc2	0.602	0.150774	0.204	1.01802	0.351	0.137
Echs1	0.602	0.174552	0.204	1.32921	0.332	0.126
Klf13	0.602	0.136344	0.204	0.429878	0.654	0.412
Garre1	0.602	0.131537	0.204	0.70554	0.407	0.187
Tmed2	0.602	0.133605	0.204	0.450911	0.664	0.427
Fbrsl1	0.602	0.170521	0.204	1.11797	0.361	0.152
Sh3bgrl3	0.602	0.135463	0.204	0.292403	0.883	0.635
Ebna1bp2	0.602	0.169959	0.204	1.19044	0.352	0.144
Ift74	0.602	0.18125	0.204	2.60463	0.242	0.039
Veph1	0.602	0.203101	0.204	4.71954	0.212	0.008
Caprin1	0.602	0.136753	0.204	0.551512	0.554	0.325
Strbp	0.602	0.107146	0.204	0.463484	0.47	0.232
Hcls1	0.398	-0.254446	0.204	-6.65267	0.001	0.205
Rplp2	0.398	-0.295538	0.204	-0.49036	0.999	0.977
Btg3	0.601	0.159431	0.202	0.938184	0.39	0.179
Ccdc25	0.601	0.181213	0.202	1.58448	0.3	0.095
Acin1	0.601	0.102637	0.202	0.387077	0.613	0.359
Eci2	0.601	0.17654	0.202	1.60323	0.297	0.093
Zc3h14	0.601	0.160997	0.202	1.20369	0.339	0.132
Smarce1	0.601	0.145587	0.202	0.725886	0.461	0.246
Nme2	0.601	0.122983	0.202	0.247404	0.935	0.772
Herc4	0.601	0.186877	0.202	0.633118	0.532	0.315
Lama4	0.601	0.16901	0.202	1.09621	0.317	0.106
2310030G06Rik	0.601	0.187979	0.202	4.04726	0.216	0.013
Gdf15	0.601	0.293709	0.202	2.59588	0.235	0.033
Cnbp	0.601	0.0984955	0.202	0.279697	0.807	0.525
Cda	0.601	0.217283	0.202	3.19005	0.23	0.028
Ssr2	0.601	0.142853	0.202	0.836763	0.401	0.188
Car2	0.601	0.0947386	0.202	0.583804	0.291	0.079
B4galt5	0.601	0.136687	0.202	0.651193	0.423	0.205
Hdlbp	0.601	0.122396	0.202	0.470356	0.583	0.341
Jak2	0.399	-0.451104	0.202	-2.34141	0.123	0.308
Gm56906	0.399	-0.327621	0.202	-5.11484	0.01	0.21
Nsf	0.399	-0.345235	0.202	-2.7136	0.077	0.27
Xylt1	0.399	-0.457519	0.202	-3.41173	0.055	0.25
Bltp1	0.399	-0.405592	0.202	-1.82113	0.214	0.379
Hdac3	0.6	0.180323	0.2	1.8593	0.274	0.074
Dpy30	0.6	0.171461	0.2	1.18554	0.349	0.147
Dop1b	0.6	0.168166	0.2	1.44685	0.301	0.098
Pcnp	0.6	0.131402	0.2	0.653425	0.472	0.253
Dctn2	0.6	0.161511	0.2	1.05792	0.368	0.164
Map4	0.6	0.158798	0.2	0.644088	0.49	0.276
Syncrip	0.6	0.128361	0.2	0.510526	0.557	0.329
Herpud1	0.6	0.146147	0.2	0.505577	0.564	0.346
Camk1	0.6	0.148765	0.2	1.0826	0.341	0.132
Gtf2i	0.6	0.1372	0.2	0.746358	0.414	0.199
Hmgn2	0.6	0.185652	0.2	1.11201	0.357	0.153
Bcl10	0.6	0.133819	0.2	0.635259	0.478	0.256
Ahcyl1	0.6	0.155232	0.2	0.98175	0.375	0.166
Fbxo11	0.4	-0.519272	0.2	-1.68279	0.348	0.463
Rps10	0.4	-0.299373	0.2	-0.478391	0.997	0.985
Nrros	0.4	-0.32827	0.2	-6.08897	0.003	0.203
Sycn	0.4	-1.49307	0.2	-3.55346	0.228	0.392
Tshz1	0.599	0.150509	0.198	0.942903	0.359	0.153
Cldn6	0.599	0.193267	0.198	4.14555	0.209	0.01
Twf1	0.599	0.153644	0.198	1.0568	0.357	0.153
Rbfox2	0.599	0.142828	0.198	0.923125	0.352	0.142
Golph3	0.599	0.134822	0.198	0.690018	0.454	0.24
Adcy2	0.599	0.200202	0.198	2.82466	0.226	0.028
Serpinb9	0.599	0.213403	0.198	1.47315	0.288	0.088
Ctxn1	0.599	0.186203	0.198	3.51185	0.217	0.019
Snrnp70	0.599	0.132063	0.198	0.5046	0.578	0.353
Cttnbp2	0.599	0.191628	0.198	3.60104	0.214	0.016
Ift81	0.599	0.179667	0.198	3.04467	0.225	0.027
Rbbp4	0.599	0.138029	0.198	0.626741	0.491	0.275
Ddit4l	0.599	0.190422	0.198	3.96057	0.21	0.013
Zc3h15	0.599	0.139802	0.198	0.602386	0.509	0.292
Mgat4a	0.599	0.131949	0.198	0.631754	0.438	0.219
Itk	0.401	-0.827387	0.198	-8.79856	0.001	0.2
Rasgef1b	0.401	-0.43288	0.198	-5.02509	0.016	0.212
Tnks2	0.598	0.114742	0.196	0.448898	0.565	0.333
Cct5	0.598	0.132811	0.196	0.58045	0.52	0.301
Cltc	0.598	0.0493666	0.196	0.152818	0.694	0.429
Nufip2	0.598	0.137969	0.196	0.62153	0.483	0.27
Cpd	0.598	0.103874	0.196	0.52142	0.426	0.206
Eif5a	0.598	0.11771	0.196	0.332201	0.739	0.5
Snrpd3	0.598	0.134262	0.196	0.616753	0.49	0.274
Slc25a4	0.598	0.0831269	0.196	0.322551	0.545	0.304
Dhx32	0.598	0.162383	0.196	1.63994	0.275	0.076
Apoe	0.598	-0.726321	0.196	-1.23898	0.603	0.359
Cxcl5	0.598	0.528189	0.196	3.42953	0.214	0.018
Arhgef16	0.598	0.179269	0.196	3.07742	0.223	0.026
Trim33	0.598	0.147721	0.196	0.872807	0.384	0.178
Arrdc1	0.598	0.17096	0.196	1.80899	0.27	0.071
Smchd1	0.402	-0.396054	0.196	-1.50184	0.303	0.435
Btla	0.402	-0.437339	0.196	-6.99106	0.003	0.198
Fam169b	0.402	-0.376325	0.196	-8.30051	0	0.196
Ppp3ca	0.402	-0.434924	0.196	-1.29751	0.426	0.526
Cd200l1	0.597	0.191091	0.194	3.81954	0.206	0.012
Carhsp1	0.597	0.158658	0.194	1.38497	0.3	0.102
Tnfrsf19	0.597	0.181057	0.194	3.23889	0.214	0.02
Mlf2	0.597	0.153864	0.194	1.05456	0.354	0.155
Ctnna2	0.597	0.338311	0.194	5.61118	0.197	0.004
Arid1a	0.597	0.109797	0.194	0.434772	0.562	0.332
Ndufs5	0.597	0.130789	0.194	0.652924	0.464	0.252
Grb14	0.597	0.186027	0.194	3.66215	0.21	0.015
Irf6	0.597	0.176338	0.194	2.70742	0.228	0.033
Lpgat1	0.597	0.161685	0.194	0.904855	0.387	0.185
Unc93b1	0.403	-0.391783	0.194	-2.661	0.093	0.272
Cd74	0.403	-1.97688	0.194	-3.95493	0.349	0.436
Ccr7	0.403	-0.409616	0.194	-6.87581	0.001	0.195
Ankrd11	0.403	-0.383655	0.194	-1.02872	0.591	0.613
Dipk1a	0.403	-0.407308	0.194	-4.44767	0.02	0.213
Ccdc120	0.596	0.178845	0.192	3.89642	0.206	0.014
Cdo1	0.596	0.187349	0.192	3.87329	0.206	0.014
Twsg1	0.596	0.144704	0.192	1.17562	0.307	0.109
Prrc2a	0.596	0.151811	0.192	1.09366	0.341	0.143
Cyc1	0.596	0.155929	0.192	1.03622	0.358	0.162
Hnrnpc	0.596	0.0915765	0.192	0.265229	0.778	0.515
Nisch	0.596	0.1344	0.192	0.712483	0.432	0.226
Paip1	0.596	0.159466	0.192	1.18741	0.325	0.13
Cep112	0.596	0.187933	0.192	1.84906	0.258	0.063
Cep290	0.596	0.17476	0.192	2.44239	0.233	0.041
Golga4	0.596	0.152273	0.192	0.84137	0.404	0.203
Ryk	0.596	0.141916	0.192	0.95839	0.342	0.139
Morf4l1	0.596	0.103205	0.192	0.276478	0.857	0.573
Ptpn9	0.596	0.162378	0.192	1.18555	0.322	0.124
Etfa	0.596	0.143584	0.192	0.802541	0.413	0.21
Large1	0.596	0.119762	0.192	0.610853	0.365	0.163
Cd151	0.596	0.155595	0.192	1.51671	0.275	0.08
Nsmce4a	0.596	0.150499	0.192	0.939538	0.375	0.177
Mapk3	0.596	0.150028	0.192	1.14175	0.329	0.13
1110004F10Rik	0.596	0.136286	0.192	0.692095	0.449	0.244
Hook1	0.596	0.170444	0.192	2.0124	0.251	0.056
Klhl9	0.596	0.153307	0.192	1.20048	0.32	0.124
Sort1	0.596	0.176442	0.192	2.22708	0.238	0.045
Fkbp1a	0.596	0.108642	0.192	0.398831	0.577	0.346
Lgr4	0.596	0.184535	0.192	1.70648	0.265	0.071
Commd3	0.596	0.150731	0.192	0.892604	0.39	0.19
Nucks1	0.596	0.131178	0.192	0.512314	0.546	0.33
Pnliprp1	0.404	-1.70887	0.192	-4.05387	0.228	0.384
Psmb8	0.404	-0.317938	0.192	-1.59004	0.204	0.364
Rnase4	0.404	-0.358512	0.192	-4.70634	0.012	0.202
Rapgef6	0.404	-0.491412	0.192	-1.5302	0.42	0.494
Maf	0.404	-0.516975	0.192	-4.3971	0.032	0.219
S1pr1	0.404	-0.361889	0.192	-4.17566	0.022	0.212
Usp9x	0.595	0.117341	0.19	0.367787	0.655	0.43
Aldh7a1	0.595	0.174267	0.19	1.84397	0.261	0.071
Ube2d2a	0.595	0.0988508	0.19	0.34279	0.655	0.408
Zfp24	0.595	0.165245	0.19	1.71581	0.267	0.075
Mrps18a	0.595	0.151205	0.19	1.25261	0.31	0.117
Dynlt1f	0.595	0.178681	0.19	2.05333	0.251	0.06
Sar1b	0.595	0.141599	0.19	0.899739	0.377	0.18
Ccar1	0.595	0.127931	0.19	0.648553	0.446	0.238
Spcs2	0.595	0.11167	0.19	0.384992	0.642	0.411
Klc3	0.595	0.171842	0.19	3.85624	0.203	0.014
Trnau1ap	0.595	0.169231	0.19	1.30672	0.313	0.121
Med12l	0.595	0.189135	0.19	2.6544	0.223	0.033
Slc25a25	0.595	0.172972	0.19	1.20036	0.326	0.133
Aamp	0.595	0.142567	0.19	0.824402	0.404	0.204
Sh3bp5	0.405	-0.266051	0.19	-4.11962	0.017	0.206
Dcn	0.405	-1.90942	0.19	-6.90566	0.016	0.204
ENSMUSG00000121501	0.405	-0.26162	0.19	-7.6889	0	0.19
Tgfb1	0.405	-0.260716	0.19	-3.40344	0.029	0.217
Rpl32	0.405	-0.272523	0.19	-0.442698	0.999	0.98
Med13l	0.405	-0.258355	0.19	-1.36862	0.197	0.366
Serp1	0.405	-0.317274	0.19	-1.28757	0.306	0.44
Parp8	0.594	0.126185	0.188	0.479758	0.481	0.272
Psme4	0.594	0.120109	0.188	0.494591	0.519	0.304
Gja1	0.594	0.133743	0.188	1.01305	0.288	0.092
Ccdc162	0.594	0.194944	0.188	3.16164	0.21	0.022
Wdr83os	0.594	0.131665	0.188	0.695184	0.435	0.233
Prss8	0.594	0.171826	0.188	3.11781	0.212	0.024
Bcl3	0.594	0.156204	0.188	1.17474	0.316	0.124
Immt	0.594	0.140747	0.188	0.94807	0.359	0.163
Rcc2	0.594	0.145424	0.188	0.832326	0.391	0.195
Zfyve9	0.594	0.159186	0.188	1.57458	0.267	0.075
Per2	0.594	0.170275	0.188	2.06718	0.241	0.052
Stau2	0.594	0.177658	0.188	1.82305	0.255	0.066
Rpl39	0.406	-0.308104	0.188	-0.528883	0.986	0.948
Fermt3	0.406	-0.234922	0.188	-4.97768	0.007	0.195
Grb2	0.406	-0.34176	0.188	-1.43107	0.278	0.414
Gimap3	0.406	-0.325309	0.188	-8.05141	0	0.188
Tnfrsf1b	0.406	-0.280053	0.188	-4.55414	0.013	0.2
St6galnac3	0.406	-0.532868	0.188	-7.92879	0.001	0.188
Pltp	0.406	-0.36477	0.188	-6.67533	0.003	0.19
Rpl35	0.406	-0.270424	0.188	-0.546871	0.893	0.862
Fam117b	0.406	-0.30544	0.188	-2.44435	0.084	0.263
Slc8a1	0.407	-0.492314	0.186	-5.50348	0.01	0.195
Klhl6	0.407	-0.30097	0.186	-7.92074	0	0.186
Hexa	0.407	-0.271767	0.186	-3.46563	0.029	0.213
Cd79a	0.407	-0.710647	0.186	-8.48464	0.001	0.187
Rps8	0.407	-0.247094	0.186	-0.392181	0.999	0.991
Nr4a3	0.407	-0.430812	0.186	-3.49524	0.045	0.225
Nav1	0.407	-0.339758	0.186	-3.33419	0.042	0.224
Ndufv1	0.593	0.160182	0.186	1.24759	0.314	0.126
Glis2	0.593	0.181112	0.186	2.47231	0.229	0.043
Rnd1	0.593	0.219473	0.186	2.37788	0.219	0.031
Ptk2	0.593	0.140588	0.186	0.8177	0.361	0.165
Rtraf	0.593	0.122645	0.186	0.470094	0.583	0.365
Higd2a	0.593	0.140863	0.186	0.792993	0.404	0.208
Cep170b	0.593	0.170221	0.186	2.27214	0.233	0.046
Cfap36	0.593	0.155764	0.186	1.53005	0.274	0.086
Tbrg1	0.593	0.133626	0.186	0.705716	0.428	0.229
Znrf1	0.593	0.114709	0.186	0.550845	0.416	0.212
Rab11fip1	0.593	0.119141	0.186	0.580455	0.358	0.154
Urah	0.593	0.171115	0.186	2.54079	0.222	0.036
Plekha7	0.593	0.167757	0.186	2.02586	0.236	0.049
Efl1	0.593	0.173505	0.186	1.39859	0.296	0.108
Kdelr2	0.593	0.113583	0.186	0.545907	0.459	0.248
Gm830	0.593	0.185197	0.186	3.98511	0.199	0.013
Ndufb6	0.593	0.154776	0.186	1.03391	0.351	0.161
Pdcd10	0.593	0.116218	0.186	0.515054	0.506	0.295
Commd2	0.593	0.155689	0.186	1.30792	0.301	0.114
Src	0.593	0.163944	0.186	1.99304	0.243	0.057
Dynlrb1	0.593	0.105157	0.186	0.450735	0.512	0.296
Ppp1r18	0.408	-0.221186	0.184	-3.41527	0.025	0.208
Cerk	0.408	-0.282131	0.184	-3.46562	0.032	0.213
Wdfy4	0.408	-0.372204	0.184	-8.28147	0	0.184
Rnf145	0.408	-0.239811	0.184	-5.57606	0.004	0.188
Osbpl8	0.408	-0.462064	0.184	-1.98623	0.212	0.359
Sorl1	0.408	-0.358536	0.184	-2.5989	0.086	0.259
Irf8	0.408	-0.373872	0.184	-3.69883	0.035	0.216
Il21r	0.408	-0.309624	0.184	-5.99156	0.004	0.188
Emp1	0.408	-0.531528	0.184	-2.65431	0.081	0.256
Arhgap25	0.408	-0.267684	0.184	-7.72652	0	0.183
Selplg	0.408	-0.269088	0.184	-5.76147	0.001	0.186
Pik3cd	0.408	-0.252613	0.184	-6.64091	0.001	0.186
Plekho1	0.408	-0.246702	0.184	-5.62139	0.004	0.189
Pgam1	0.592	0.128449	0.184	0.67504	0.42	0.222
Gstp1	0.592	0.176975	0.184	1.73256	0.262	0.078
Foxp4	0.592	0.150201	0.184	1.31258	0.287	0.099
Eef1d	0.592	0.106982	0.184	0.310092	0.755	0.513
Nr1d2	0.592	0.141484	0.184	0.936177	0.345	0.153
Dock4	0.592	0.0802728	0.184	0.315414	0.432	0.221
Sf3b6	0.592	0.108843	0.184	0.406431	0.601	0.375
Cish	0.592	0.152944	0.184	1.38221	0.27	0.081
Usp10	0.592	0.158977	0.184	1.46846	0.28	0.093
Polr2c	0.592	0.149083	0.184	1.03143	0.343	0.156
Ndufb7	0.592	0.125227	0.184	0.541937	0.514	0.31
Nsmce1	0.592	0.143922	0.184	0.939264	0.354	0.162
Samd4b	0.592	0.136014	0.184	0.84009	0.377	0.182
Fbl	0.592	0.128727	0.184	0.63936	0.446	0.248
Sfpq	0.592	0.0891848	0.184	0.273327	0.729	0.473
Zc2hc1a	0.592	0.165688	0.184	2.0354	0.238	0.053
Acvr1	0.592	0.17079	0.184	1.50937	0.275	0.091
Ufc1	0.592	0.129245	0.184	0.687199	0.433	0.236
Itm2c	0.592	0.0996161	0.184	0.456392	0.477	0.264
Lpxn	0.409	-0.272599	0.182	-6.76521	0.001	0.183
Stk10	0.409	-0.256196	0.182	-3.21724	0.032	0.212
Swap70	0.409	-0.334847	0.182	-2.64927	0.077	0.249
Rab43	0.409	-0.274528	0.182	-2.72259	0.055	0.233
Cd84	0.409	-0.262279	0.182	-6.70205	0.001	0.183
Banf1	0.591	0.133117	0.182	0.655765	0.442	0.248
Rbbp8	0.591	0.108926	0.182	0.574559	0.4	0.199
Dlgap1	0.591	0.152073	0.182	1.60751	0.235	0.05
Ppp1r10	0.591	0.144476	0.182	0.779765	0.396	0.207
Eci1	0.591	0.161848	0.182	1.66768	0.262	0.079
Celsr1	0.591	0.160305	0.182	2.35429	0.223	0.041
Abr	0.591	0.128126	0.182	0.818888	0.335	0.143
Ddo	0.591	0.179705	0.182	3.98648	0.194	0.012
Dnaja2	0.591	0.0970252	0.182	0.36336	0.601	0.375
Arhgef10	0.591	0.159795	0.182	1.87911	0.242	0.059
Tial1	0.591	0.133217	0.182	0.812999	0.38	0.189
Mcee	0.591	0.15808	0.182	1.69084	0.258	0.075
Pdcd5	0.591	0.138324	0.182	0.709678	0.432	0.239
Eif3k	0.591	0.105486	0.182	0.325466	0.729	0.484
Snx10	0.591	0.139261	0.182	0.924199	0.325	0.137
Eif4h	0.591	0.119039	0.182	0.585223	0.464	0.264
Phc2	0.591	0.144269	0.182	0.858004	0.372	0.184
Zfp618	0.591	0.170141	0.182	2.35107	0.225	0.042
Akirin2	0.591	0.142926	0.182	0.93432	0.358	0.169
9030622O22Rik	0.591	0.1884	0.182	2.89262	0.204	0.023
[truncated: 10,739 more rows]
