# Supplementary material for: Hereditary chronic pancreatitis induced plasticity cooperates with mutant Kras in early pancreatic carcinogenesis
Source: Gut. 2025 Dec 19;75(5):e335947. doi: 10.1136/gutjnl-2025-335947 (PMC13151493; doi:10.1136/gutjnl-2025-335947)
Supplement: online supplemental table 7 [file gutjnl-75-5-s015.xlsx]

## Sheet: Cpa1_vs_Cre
Online supplemental table 7 ADM markers inferred from scRNA-seq. ADM markers across genotypes in 8-week-old mice. Statistical test: two-sided Wilcoxon rank-sum test.
Gene symbol	p_val	avg_log2FC	pct.1	pct.2	p_val_adj
Gm2663	0	6.8609	0.507	0.004	0
Reg3g	0	6.03599	0.655	0.022	0
Reg3a	0	3.96604	0.678	0.122	0
Krt18	0	3.11572	0.704	0.151	0
Reg3b	0	2.93669	0.906	0.581	0
Clu	0	2.71777	0.969	0.664	0
Reg2	0	2.40146	0.981	0.828	0
Try5	0	1.45551	1	1	0
Pla2g1b	0	-0.876944	0.982	0.999	0
Clps	0	-1.16907	1	1	0
Cdk8	0	-3.89192	0.126	0.749	0
1810009J06Rik	1.83225e-283	7.36071	0.466	0.004	4.72354e-279
Spink1	1.80812e-236	0.853186	0.997	0.985	4.66132e-232
Ctsl	1.07371e-231	2.24858	0.688	0.204	2.76803e-227
Hsd17b13	1.11322e-211	2.85969	0.534	0.106	2.86987e-207
Ifitm3	3.76909e-207	2.52184	0.555	0.111	9.7167e-203
Krt8	4.85571e-206	3.02578	0.537	0.109	1.2518e-201
Rnase1	3.12467e-197	-0.556659	0.999	1	8.0554e-193
Malat1	3.13693e-178	-0.897976	0.123	0.556	8.08701e-174
Nupr1	1.63863e-173	2.49871	0.957	0.95	4.22439e-169
Gstp1	6.96447e-162	2.62884	0.424	0.07	1.79544e-157
Tmem97	1.24112e-161	1.38172	0.766	0.373	3.1996e-157
Ifi27	8.16608e-157	2.52713	0.428	0.075	2.10521e-152
Rps27l	1.74254e-156	1.07367	0.915	0.604	4.49228e-152
Cpa1	2.02731e-153	-0.383009	1	1	5.22641e-149
Prss3	5.85805e-152	1.5945	0.645	0.261	1.51021e-147
Cd63	4.65247e-134	1.59077	0.611	0.233	1.19941e-129
Ppib	8.33031e-134	0.867718	0.926	0.606	2.14755e-129
Klk1	6.55746e-129	0.463009	0.994	0.992	1.69051e-124
Selenop	1.0937e-128	1.47006	0.599	0.225	2.81955e-124
Spint2	1.26874e-121	1.7256	0.475	0.139	3.2708e-117
Cela3b	3.13767e-117	-0.2888	1	1	8.08891e-113
2410006H16Rik	1.21752e-116	2.92506	0.333	0.06	3.13876e-112
Gm5771	1.63569e-116	2.40504	0.329	0.057	4.2168e-112
Zg16	1.43208e-113	-0.49319	0.989	0.998	3.69191e-109
Rpl41	2.3805e-112	-0.593495	0.988	0.994	6.13693e-108
Rpl22l1	2.16164e-111	1.00996	0.815	0.482	5.57271e-107
Pnliprp1	2.55277e-111	0.491787	0.997	0.998	6.58104e-107
Eef1a1	2.64126e-110	0.744365	0.995	0.982	6.80918e-106
Txn1	4.01518e-104	1.44973	0.504	0.18	1.03511e-99
Tmed6	1.23518e-103	0.814728	0.863	0.583	3.1843e-99
Cldn3	1.48004e-103	2.58788	0.315	0.061	3.81555e-99
Sec61b	1.59142e-101	0.844198	0.842	0.515	4.10268e-97
Gas5	5.47734e-100	2.0048	0.406	0.122	1.41206e-95
Rps2	1.41192e-93	0.711228	0.979	0.882	3.63992e-89
Cnpy2	7.73976e-92	1.48132	0.429	0.143	1.99531e-87
Rpl34	5.32682e-90	0.783802	0.937	0.784	1.37325e-85
Epcam	1.30371e-89	3.28028	0.223	0.025	3.36096e-85
Prss1	2.76223e-89	4.19874	0.188	0.009	7.12103e-85
Rpl9	5.19124e-89	0.812699	0.944	0.833	1.3383e-84
Sycn	8.33555e-89	-0.368492	0.996	1	2.1489e-84
Naca	1.20784e-88	0.958993	0.808	0.536	3.11382e-84
Pnlip	1.84424e-88	-0.315021	0.999	1	4.75444e-84
Btf3	1.30744e-85	1.41322	0.546	0.258	3.37058e-81
Reg3d	2.14131e-85	0.938819	0.768	0.523	5.5203e-81
Rps12	7.18378e-84	0.62825	0.981	0.949	1.85198e-79
Rpl27	2.82636e-81	0.784362	0.879	0.664	7.28635e-77
Ctrl	2.30473e-79	-0.377769	0.999	1	5.94158e-75
Edem2	1.44449e-78	1.24131	0.441	0.168	3.72391e-74
Ndufa6	1.23764e-77	1.33215	0.431	0.162	3.19064e-73
Dbi	3.25212e-77	1.20692	0.421	0.151	8.38396e-73
Zfp706	6.56978e-75	1.02935	0.527	0.236	1.69369e-70
Rps7	3.0763e-73	0.551742	0.976	0.921	7.93071e-69
Rnh1	3.11469e-73	1.58542	0.336	0.104	8.02967e-69
Eif2s2	2.80838e-72	1.08372	0.512	0.231	7.23999e-68
Rpl14	9.16798e-72	0.631827	0.946	0.814	2.36351e-67
Rpl23	2.21373e-71	0.590599	0.987	0.95	5.707e-67
Rpl22	1.39404e-70	0.851667	0.794	0.58	3.59383e-66
Commd3	1.54447e-70	2.37244	0.221	0.04	3.98166e-66
Eif4ebp1	9.87241e-70	1.2491	0.42	0.169	2.54511e-65
Rps15a	1.90708e-69	0.682639	0.926	0.804	4.91646e-65
Tspan1	2.69113e-69	5.57588	0.135	0.002	6.93773e-65
Camk1d	2.88795e-69	-0.753466	0.67	0.816	7.44513e-65
Phgdh	3.44813e-69	1.0968	0.466	0.202	8.88928e-65
Rpl3	3.498e-69	0.589058	0.955	0.822	9.01784e-65
Ppp1r14b	5.1518e-69	1.72955	0.29	0.079	1.32814e-64
Prdx4	3.99972e-68	0.745443	0.705	0.415	1.03113e-63
Mif	5.26379e-68	1.35305	0.397	0.156	1.357e-63
Rps4x	6.20597e-68	0.543699	0.978	0.93	1.5999e-63
Npm1	4.08234e-67	1.47063	0.477	0.231	1.05243e-62
Hspb1	5.26981e-67	2.24332	0.243	0.057	1.35856e-62
Tceal9	5.98051e-67	0.877594	0.612	0.326	1.54178e-62
Nme2	1.86181e-65	0.55901	0.923	0.704	4.79976e-61
Cmss1	6.51264e-65	0.585972	0.951	0.858	1.67896e-60
Pcbd1	7.32867e-65	1.19741	0.406	0.165	1.88933e-60
Actg1	3.74544e-64	1.72714	0.566	0.391	9.65575e-60
Ifrd1	2.6413e-63	1.32344	0.413	0.176	6.80926e-59
Klk1b11	2.87532e-63	2.36325	0.211	0.043	7.41257e-59
Hspa5	6.32094e-63	0.919528	0.724	0.472	1.62954e-58
Nr2f6	1.75857e-62	2.87245	0.17	0.022	4.5336e-58
Bax	2.12917e-62	2.8997	0.181	0.028	5.48899e-58
Rps27a	3.53478e-62	0.557252	0.971	0.94	9.11267e-58
Txnip	5.82835e-62	2.10088	0.232	0.055	1.50255e-57
Ptf1a	6.89501e-62	2.83144	0.179	0.028	1.77753e-57
Bst2	5.40449e-61	2.46327	0.198	0.037	1.39328e-56
Cox7c	6.62029e-61	1.06294	0.505	0.248	1.70671e-56
Rps23	1.6495e-60	0.555761	0.969	0.881	4.2524e-56
Rps16	2.79253e-60	0.568225	0.958	0.893	7.19915e-56
Krtcap2	4.82556e-60	0.72228	0.711	0.43	1.24403e-55
Rplp1	6.25334e-60	0.357393	0.998	0.996	1.61211e-55
Stbd1	1.65875e-59	4.96983	0.12	0.004	4.27626e-55
Dap	2.4017e-59	0.694023	0.749	0.468	6.19159e-55
Gpx4	2.90133e-59	1.19881	0.42	0.188	7.47962e-55
S100a11	1.19294e-58	2.75347	0.176	0.029	3.0754e-54
Rps20	1.29707e-58	0.555637	0.97	0.916	3.34386e-54
Snhg12	6.35019e-58	3.60719	0.144	0.014	1.63708e-53
Snhg1	2.16643e-57	2.47985	0.187	0.036	5.58505e-53
Sec11c	2.18401e-57	0.641505	0.704	0.419	5.63037e-53
Bri3	4.133e-57	1.16085	0.397	0.17	1.06549e-52
Psma7	6.49652e-57	1.45924	0.285	0.093	1.6748e-52
Cstb	1.59011e-56	2.04584	0.218	0.054	4.09931e-52
Sat1	1.66686e-56	2.58308	0.181	0.033	4.29715e-52
Ang	5.16961e-56	1.70305	0.26	0.08	1.33273e-51
Psmd8	2.02991e-55	1.86236	0.232	0.063	5.2331e-51
Rpl24	1.21881e-54	0.640843	0.877	0.702	3.14209e-50
Sem1	1.67738e-54	1.35931	0.302	0.106	4.32429e-50
Sqstm1	2.37415e-54	2.35543	0.178	0.034	6.12055e-50
Klk1b4	3.95577e-54	2.27962	0.188	0.04	1.0198e-49
H1f2	1.19513e-53	1.83124	0.232	0.065	3.08103e-49
Rpl36a	1.90615e-53	0.632864	0.806	0.579	4.91406e-49
Gphn	1.99631e-53	-0.460128	0.942	0.977	5.14648e-49
Rpl11	2.51629e-53	0.538698	0.949	0.863	6.48699e-49
S100g	5.2482e-53	4.50484	0.104	0.002	1.35299e-48
Hspa9	1.14192e-52	1.90119	0.225	0.063	2.94387e-48
Rnase4	1.20441e-52	1.91007	0.208	0.052	3.10498e-48
Rpl17	2.10277e-52	0.511212	0.97	0.9	5.42094e-48
Pdia2	6.67618e-52	0.406149	0.949	0.894	1.72112e-47
Cldn7	1.75157e-51	2.79728	0.147	0.021	4.51556e-47
Rpl12	9.45708e-51	0.469289	0.977	0.924	2.43803e-46
H2az1	2.62423e-50	1.0859	0.402	0.185	6.76526e-46
Snrpe	6.26222e-50	2.22938	0.179	0.039	1.6144e-45
Manf	9.76656e-50	0.84954	0.467	0.237	2.51782e-45
Rps10	1.30527e-49	0.475486	0.972	0.923	3.365e-45
Pmm1	1.3481e-49	4.20954	0.105	0.004	3.4754e-45
Selenof	1.65038e-49	1.25756	0.279	0.098	4.25467e-45
Tbca	2.87227e-49	1.55698	0.251	0.082	7.40472e-45
Ndufa4	3.07598e-49	0.846918	0.44	0.211	7.92988e-45
Gng5	3.12225e-49	1.06453	0.404	0.19	8.04917e-45
Krt19	3.25796e-49	3.03647	0.122	0.011	8.39902e-45
Tmed2	5.09454e-49	0.847313	0.458	0.228	1.31337e-44
Rpl39	1.0087e-48	0.661851	0.862	0.737	2.60042e-44
Serf2	2.27718e-48	0.463191	0.86	0.615	5.87058e-44
Gnpnat1	2.40509e-48	2.06983	0.176	0.039	6.20031e-44
Uqcrb	8.93124e-48	1.15962	0.319	0.129	2.30247e-43
Eif3m	1.12781e-47	1.12479	0.334	0.139	2.9075e-43
Atp5g2	2.1446e-47	0.999165	0.412	0.198	5.52878e-43
Chchd10	2.44044e-47	0.867646	0.47	0.249	6.29146e-43
Hsp90ab1	4.60952e-47	1.34676	0.605	0.448	1.18833e-42
Ndufc2	6.19885e-47	1.74338	0.214	0.063	1.59806e-42
Eif4a1	6.89584e-47	1.37325	0.269	0.096	1.77775e-42
Zfas1	9.64679e-47	2.98803	0.135	0.02	2.48694e-42
Rpl6	2.95698e-46	0.51245	0.939	0.843	7.6231e-42
Cckar	4.3254e-46	0.836469	0.532	0.322	1.11509e-41
Rpl27a	2.0706e-45	0.506693	0.951	0.867	5.33802e-41
Rps13	2.1832e-45	0.479261	0.939	0.833	5.62829e-41
Btg2	4.68578e-45	1.50237	0.357	0.177	1.20799e-40
Tmem147	9.38554e-45	0.840551	0.41	0.199	2.41959e-40
Cct4	1.29961e-44	1.76718	0.188	0.05	3.3504e-40
Try10	1.40634e-44	0.441731	0.97	0.856	3.62554e-40
Ly6e	1.55009e-44	0.534445	0.678	0.417	3.99614e-40
Rps3	1.59298e-44	0.555919	0.9	0.778	4.1067e-40
Gm10334	1.87773e-43	1.07015	0.285	0.118	4.84079e-39
Sec61g	1.94058e-43	0.557986	0.704	0.459	5.00283e-39
Rpl5	2.05661e-43	0.468228	0.954	0.86	5.30194e-39
Map1lc3b	2.30204e-43	0.953715	0.368	0.171	5.93466e-39
Tagln2	2.33231e-43	1.84055	0.174	0.043	6.01269e-39
Rpl10a	5.31203e-43	0.52538	0.896	0.737	1.36944e-38
Eif1	6.18812e-43	0.878407	0.74	0.604	1.5953e-38
Rps11	1.42468e-42	0.48639	0.936	0.826	3.67283e-38
Fabp5	2.33138e-42	1.69382	0.182	0.049	6.01029e-38
Hagh	3.07112e-42	1.82893	0.178	0.047	7.91734e-38
Gc	1.07161e-41	3.02719	0.113	0.014	2.76261e-37
Cd164	2.01949e-41	1.35259	0.243	0.089	5.20624e-37
Snhg6	3.58795e-41	3.51695	0.098	0.008	9.24973e-37
Spcs2	3.69257e-41	1.05828	0.302	0.129	9.51945e-37
Ran	6.05517e-41	1.71899	0.185	0.052	1.56102e-36
Hmgcs2	9.51682e-41	3.71533	0.095	0.007	2.45344e-36
Bcas2	1.34877e-40	1.77684	0.179	0.05	3.47714e-36
Rpl19	1.7515e-40	0.522922	0.934	0.85	4.51536e-36
Asns	2.87043e-40	0.797685	0.42	0.22	7.39996e-36
Eif3c	3.76997e-40	1.34101	0.232	0.082	9.71897e-36
H2bc4	4.21544e-40	1.32928	0.25	0.095	1.08674e-35
Srpr	6.00983e-40	1.07514	0.291	0.123	1.54933e-35
Serpini2	9.96236e-40	0.483341	0.893	0.792	2.5683e-35
Perp	1.15147e-39	2.20496	0.145	0.032	2.96849e-35
Ptma	1.23018e-39	1.11575	0.621	0.481	3.1714e-35
Rps24	1.34939e-39	0.335241	0.99	0.972	3.47874e-35
Taldo1	3.12779e-39	1.16752	0.258	0.101	8.06344e-35
Snrpf	3.26347e-39	2.0423	0.144	0.032	8.41322e-35
Cd24a	3.92455e-39	0.855099	0.375	0.184	1.01175e-34
Tm4sf4	4.4998e-39	7.6231	0.073	0	1.16005e-34
Serpina10	4.54736e-39	3.09868	0.104	0.012	1.17231e-34
Polr1d	4.65824e-39	1.00216	0.328	0.151	1.20089e-34
Mt1	5.11831e-39	0.564026	0.979	0.961	1.3195e-34
Hint1	5.14984e-39	0.893891	0.367	0.18	1.32763e-34
Lgals1	1.56466e-38	0.870084	0.362	0.176	4.03368e-34
Cox5a	1.80862e-38	0.881668	0.334	0.154	4.66262e-34
Cox17	2.02729e-38	1.23138	0.233	0.086	5.22635e-34
Cdh1	3.02945e-38	2.31955	0.142	0.032	7.80992e-34
Cldn4	4.67377e-38	5.49226	0.075	0.001	1.2049e-33
Rps14	4.68183e-38	0.374387	0.992	0.981	1.20698e-33
Atp5b	6.99453e-38	0.879242	0.313	0.14	1.80319e-33
Sephs2	7.89181e-38	2.04587	0.142	0.032	2.03451e-33
Ramp1	8.35371e-38	1.4062	0.216	0.077	2.15359e-33
Uqcrq	1.08487e-37	0.43654	0.779	0.53	2.79679e-33
Bc1	1.09188e-37	-3.12864	0.015	0.113	2.81487e-33
Myl12b	2.2446e-37	2.08528	0.153	0.039	5.78659e-33
Eef1d	3.80794e-37	0.834415	0.395	0.206	9.81688e-33
Prdx1	5.96274e-37	1.15926	0.301	0.137	1.53719e-32
1110038B12Rik	1.04955e-36	3.41658	0.09	0.008	2.70575e-32
Rps21	1.39082e-36	0.477178	0.931	0.863	3.58553e-32
Rps3a1	1.66413e-36	0.464354	0.95	0.891	4.29012e-32
Dtymk	3.9327e-36	1.95115	0.135	0.03	1.01385e-31
Gm10076	1.55604e-35	0.542515	0.829	0.698	4.01146e-31
Anxa10	2.36374e-35	7.50136	0.066	0	6.09372e-31
Sox4	2.44348e-35	3.95519	0.081	0.006	6.29928e-31
Gdf15	3.53564e-35	4.39359	0.075	0.004	9.11488e-31
Pigr	8.93829e-35	4.12992	0.072	0.003	2.30429e-30
Mtarc2	1.3783e-34	1.41772	0.189	0.064	3.55325e-30
Stmn1	1.519e-34	2.97947	0.092	0.011	3.91598e-30
Clic1	1.69829e-34	2.39493	0.107	0.018	4.3782e-30
Rbm3	1.79742e-34	1.84161	0.148	0.04	4.63374e-30
Klk1b5	2.4618e-34	0.81756	0.423	0.247	6.34653e-30
Serbp1	3.09746e-34	0.963836	0.3	0.14	7.98524e-30
Ost4	3.50775e-34	1.47429	0.181	0.059	9.04298e-30
Rpl4	3.61824e-34	0.452865	0.776	0.569	9.32783e-30
Slc25a5	4.08653e-34	1.00778	0.279	0.125	1.05351e-29
Lbh	4.10266e-34	0.67557	0.45	0.254	1.05767e-29
Tomm7	6.59188e-34	1.40107	0.197	0.071	1.69939e-29
Mt2	7.81509e-34	0.653965	0.777	0.628	2.01473e-29
Arf5	1.28661e-33	0.992154	0.269	0.119	3.31687e-29
Metap2	1.41421e-33	1.06089	0.244	0.102	3.64585e-29
Hmgb1	1.42146e-33	1.13427	0.24	0.099	3.66451e-29
Glrx3	1.81681e-33	1.63439	0.166	0.052	4.68375e-29
Gnb2	1.98997e-33	1.37629	0.174	0.056	5.13015e-29
Rpl30	2.2542e-33	0.415982	0.946	0.876	5.81133e-29
Myl12a	2.61338e-33	2.0116	0.129	0.03	6.73729e-29
Cpb1	2.85275e-33	0.175208	0.999	1	7.3544e-29
Rpl15	3.5792e-33	0.429461	0.926	0.829	9.22717e-29
Rpl36al	3.83739e-33	0.412735	0.81	0.59	9.89279e-29
Prxl2c	3.85698e-33	2.28158	0.111	0.021	9.94329e-29
Abracl	4.18994e-33	2.00687	0.135	0.034	1.08017e-28
Ghitm	4.62128e-33	1.31255	0.193	0.068	1.19137e-28
Eif3a	5.44594e-33	1.00206	0.28	0.128	1.40396e-28
Pdgfa	5.93168e-33	2.35525	0.102	0.017	1.52919e-28
Arf1	8.88453e-33	1.38291	0.181	0.061	2.29043e-28
Cpe	1.29877e-32	2.3889	0.107	0.02	3.34824e-28
Arpc5l	1.7517e-32	2.05747	0.12	0.027	4.51587e-28
Atp6v0e	1.7642e-32	1.62288	0.161	0.05	4.54812e-28
Ethe1	1.7646e-32	2.55663	0.098	0.015	4.54915e-28
Atpif1	2.49711e-32	1.13903	0.261	0.117	6.43755e-28
Pdia6	2.62346e-32	0.691452	0.399	0.219	6.76328e-28
Erp27	3.10637e-32	0.366451	0.861	0.658	8.00823e-28
Lars2	4.58297e-32	0.495638	0.871	0.692	1.18149e-27
Lonp1	5.18806e-32	2.80942	0.089	0.012	1.33748e-27
Il31ra	5.22517e-32	-3.80399	0.006	0.081	1.34705e-27
Rpl35	6.37482e-32	0.450489	0.907	0.775	1.64343e-27
Psmb1	6.45075e-32	1.19724	0.208	0.08	1.663e-27
Ier2	6.95056e-32	1.22791	0.246	0.107	1.79185e-27
Fuom	1.00117e-31	1.25121	0.214	0.086	2.58102e-27
Rab5if	1.04417e-31	1.12377	0.235	0.1	2.69186e-27
Prdx2	3.00703e-31	1.50877	0.17	0.057	7.75214e-27
Ddost	3.06869e-31	1.30447	0.2	0.077	7.91108e-27
Clta	4.63916e-31	1.2373	0.202	0.078	1.19598e-26
Crlf1	5.26608e-31	0.933393	0.305	0.156	1.3576e-26
St14	5.29599e-31	2.81171	0.086	0.011	1.36531e-26
Tmbim6	5.48788e-31	1.14267	0.225	0.093	1.41478e-26
Ppia	8.81639e-31	0.685282	0.654	0.506	2.27286e-26
Pdia3	9.55875e-31	1.2894	0.183	0.065	2.46425e-26
Srp19	9.61281e-31	1.20568	0.212	0.086	2.47818e-26
Pfdn5	1.93723e-30	0.673273	0.453	0.274	4.99417e-26
Hnrnpa1	2.02277e-30	2.10408	0.122	0.03	5.21471e-26
Bloc1s2	2.07077e-30	3.06032	0.077	0.008	5.33845e-26
Phf10	3.40224e-30	1.59313	0.149	0.046	8.77098e-26
Klf6	5.15594e-30	1.71434	0.203	0.083	1.3292e-25
Klk1b3	6.76926e-30	1.28847	0.215	0.092	1.74511e-25
Rpl35a	7.91203e-30	0.418337	0.91	0.809	2.03972e-25
Eif5	1.47457e-29	1.03798	0.232	0.101	3.80144e-25
Cct2	1.63606e-29	1.64791	0.149	0.047	4.21775e-25
Psmb5	1.87246e-29	1.32106	0.178	0.065	4.82721e-25
Uba52	2.30056e-29	0.770022	0.331	0.173	5.93084e-25
Ncl	6.1787e-29	1.02204	0.254	0.117	1.59287e-24
Gal	6.54525e-29	0.886323	0.382	0.231	1.68736e-24
Ctsd	1.05735e-28	0.863605	0.306	0.157	2.72584e-24
Rpl32	1.52174e-28	0.258714	0.993	0.98	3.92306e-24
Psma3	1.79435e-28	1.5104	0.141	0.043	4.62582e-24
Rp9	1.85434e-28	0.992235	0.218	0.093	4.7805e-24
Cd47	1.86905e-28	1.68005	0.123	0.033	4.8184e-24
Hmgn1	2.08208e-28	2.04788	0.102	0.022	5.36761e-24
Rpl10	2.25888e-28	0.360833	0.971	0.929	5.82339e-24
Atf5	5.54769e-28	0.909885	0.261	0.125	1.43019e-23
Anp32b	6.80611e-28	1.18847	0.193	0.077	1.75462e-23
Xbp1	9.74272e-28	0.637677	0.412	0.241	2.51167e-23
Crls1	1.00202e-27	1.45324	0.154	0.053	2.5832e-23
Junb	1.0347e-27	-0.611297	0.13	0.272	2.66747e-23
Cabp2	1.72186e-27	0.723582	0.382	0.227	4.43896e-23
Id2	1.83779e-27	3.98722	0.063	0.004	4.73783e-23
H13	2.33727e-27	0.827629	0.272	0.133	6.02548e-23
Serpinb6a	2.35972e-27	1.51435	0.146	0.048	6.08335e-23
Psma2	2.72056e-27	1.38293	0.146	0.048	7.01361e-23
Mrps17	3.6389e-27	1.56075	0.128	0.037	9.38108e-23
Arhgdig	4.81681e-27	0.427909	0.668	0.473	1.24177e-22
Nkain2	4.94619e-27	-4.23299	0.003	0.064	1.27513e-22
Mdh2	5.42049e-27	1.33449	0.159	0.057	1.3974e-22
Cd74	5.90656e-27	-1.03017	0.053	0.155	1.52271e-22
Phb2	5.96122e-27	1.449	0.148	0.05	1.5368e-22
Psmd6	8.30131e-27	1.18145	0.181	0.071	2.14008e-22
Ech1	8.50267e-27	2.38551	0.085	0.015	2.19199e-22
Ccng1	1.1504e-26	1.58664	0.14	0.046	2.96572e-22
Cct5	1.27047e-26	1.30037	0.168	0.063	3.27526e-22
Dstn	1.89611e-26	1.08729	0.253	0.124	4.88816e-22
Fdx1	2.33036e-26	1.43374	0.151	0.053	6.00768e-22
Tmem258	2.52714e-26	0.907345	0.248	0.119	6.51497e-22
Foxp1	2.86845e-26	-1.1774	0.069	0.179	7.39486e-22
Fetub	3.34877e-26	1.93998	0.107	0.027	8.63314e-22
Set	3.53578e-26	1.12989	0.208	0.092	9.11524e-22
Chmp2a	4.44866e-26	1.15179	0.195	0.082	1.14687e-21
Arpp19	4.81296e-26	1.07015	0.198	0.084	1.24078e-21
Rpl7a	5.01937e-26	0.417078	0.812	0.647	1.29399e-21
Suclg1	6.04778e-26	1.16937	0.172	0.067	1.55912e-21
Muc1	6.46436e-26	0.887694	0.261	0.13	1.66651e-21
Serpinb9	6.7839e-26	3.84192	0.06	0.004	1.74889e-21
Eif3g	8.23342e-26	1.21338	0.179	0.072	2.12258e-21
Ube2i	1.01024e-25	1.75676	0.108	0.028	2.60439e-21
Lap3	1.06191e-25	1.61328	0.115	0.032	2.73761e-21
Ndufb1	1.25639e-25	0.821646	0.268	0.134	3.23898e-21
Cxadr	1.2599e-25	2.13504	0.091	0.019	3.24801e-21
Hsp90aa1	1.30801e-25	1.19083	0.203	0.089	3.37206e-21
Spcs1	1.47823e-25	0.707106	0.299	0.157	3.81088e-21
Tpd52l2	1.50982e-25	2.17199	0.079	0.013	3.89232e-21
Ddit3	1.59596e-25	2.64791	0.075	0.011	4.11438e-21
Timm23	1.65512e-25	1.79962	0.114	0.032	4.2669e-21
Etfa	1.79324e-25	1.22111	0.143	0.048	4.62296e-21
Idh2	1.87711e-25	1.21206	0.166	0.063	4.83918e-21
Slc25a3	1.88159e-25	0.827533	0.292	0.154	4.85074e-21
Siva1	2.38423e-25	2.48126	0.078	0.013	6.14654e-21
Tomm20	2.70893e-25	1.08361	0.203	0.089	6.98361e-21
Ftl1	3.66081e-25	0.544225	0.918	0.824	9.43756e-21
Mgst1	4.20956e-25	3.71204	0.058	0.004	1.08522e-20
Eef1b2	4.27511e-25	0.349643	0.867	0.697	1.10212e-20
Ybx1	5.53543e-25	0.766182	0.354	0.207	1.42703e-20
Lamtor2	6.15148e-25	0.774799	0.229	0.106	1.58585e-20
Tnfrsf12a	6.56795e-25	3.5104	0.056	0.004	1.69322e-20
Ndufb9	8.65098e-25	0.447096	0.511	0.325	2.23022e-20
Lgals9	8.75693e-25	2.60029	0.067	0.008	2.25754e-20
Atp5g3	1.22515e-24	0.712538	0.298	0.159	3.15844e-20
Rps18	1.24584e-24	0.341827	0.946	0.897	3.21179e-20
Ndufa7	1.39466e-24	0.919055	0.222	0.104	3.59543e-20
Srp9	1.44525e-24	0.407179	0.586	0.388	3.72587e-20
Rpl37a	2.36696e-24	0.384043	0.955	0.905	6.10203e-20
Ube2d3	2.5637e-24	0.875687	0.196	0.084	6.60921e-20
Actn1	2.57564e-24	2.54357	0.078	0.014	6.64e-20
Syne4	2.71237e-24	1.58275	0.134	0.046	6.99249e-20
F11r	3.61983e-24	2.5762	0.07	0.01	9.33192e-20
Rps6	4.74731e-24	0.359502	0.902	0.79	1.22386e-19
Vdac2	5.21972e-24	1.05462	0.179	0.075	1.34564e-19
Hnrnpa3	5.31847e-24	1.17899	0.164	0.065	1.3711e-19
Pcbp1	5.93867e-24	0.896669	0.215	0.1	1.53099e-19
Cd9	6.61154e-24	2.85144	0.066	0.009	1.70445e-19
Spint1	7.43882e-24	1.66241	0.103	0.028	1.91773e-19
Ttr	8.12763e-24	-1.81153	0.028	0.107	2.0953e-19
Snrpc	8.17722e-24	2.35036	0.08	0.015	2.10809e-19
Gamt	9.76599e-24	0.472928	0.518	0.349	2.51767e-19
Sdc1	1.0209e-23	3.25886	0.058	0.005	2.63188e-19
Trib3	1.17387e-23	4.26172	0.05	0.002	3.02623e-19
Rtraf	1.17416e-23	0.942897	0.233	0.115	3.02698e-19
Ssu72	1.23627e-23	1.26939	0.143	0.052	3.1871e-19
Sec11a	1.25739e-23	1.64938	0.109	0.031	3.24154e-19
Ramac	1.30087e-23	1.47985	0.114	0.034	3.35364e-19
Trp53inp1	1.3621e-23	1.21809	0.151	0.057	3.5115e-19
Cox7a2l	1.41487e-23	0.779151	0.281	0.15	3.64753e-19
Cdk4	1.57234e-23	2.33637	0.079	0.015	4.05348e-19
Paip2	1.61959e-23	1.49843	0.126	0.041	4.1753e-19
Ufc1	1.85358e-23	0.907101	0.212	0.099	4.77852e-19
Serpinb1a	1.92883e-23	1.09537	0.181	0.078	4.97252e-19
Hspd1	2.44073e-23	1.29858	0.136	0.048	6.2922e-19
U2af1	2.44362e-23	1.33184	0.13	0.044	6.29964e-19
Ndufab1	2.68626e-23	1.1338	0.191	0.086	6.92518e-19
Ppic	3.20806e-23	1.14469	0.162	0.065	8.27039e-19
Tcea1	3.4204e-23	1.28109	0.158	0.063	8.8178e-19
Rps15	3.44625e-23	-0.346105	0.896	0.901	8.88443e-19
Psmb6	3.45499e-23	1.07021	0.169	0.069	8.90697e-19
Ranbp1	3.84959e-23	1.37714	0.132	0.046	9.92423e-19
Cct6a	4.1428e-23	1.57072	0.105	0.03	1.06801e-18
Rps9	4.8931e-23	0.433431	0.916	0.829	1.26144e-18
Denr	5.53724e-23	1.2976	0.135	0.048	1.4275e-18
Vars	7.42104e-23	2.00997	0.09	0.022	1.91314e-18
Akr1a1	7.46313e-23	1.46386	0.125	0.042	1.92399e-18
Trmt112	7.95102e-23	1.52146	0.111	0.033	2.04977e-18
Nedd4	8.36768e-23	1.15677	0.175	0.075	2.15719e-18
Mrpl34	8.62884e-23	1.37977	0.136	0.049	2.22451e-18
Ndufb6	9.18363e-23	1.18106	0.17	0.072	2.36754e-18
Hamp2	9.76829e-23	-0.993333	0.144	0.263	2.51826e-18
Smim14	9.92679e-23	0.778438	0.245	0.125	2.55913e-18
Scand1	1.3518e-22	0.954286	0.22	0.107	3.48495e-18
Sars	1.83896e-22	1.09961	0.181	0.08	4.74083e-18
Phlda3	1.94772e-22	3.77344	0.05	0.003	5.02122e-18
Eif3i	2.16159e-22	0.757635	0.272	0.146	5.57258e-18
Sap18	2.35211e-22	1.47798	0.112	0.035	6.06374e-18
Snrpd2	2.48058e-22	0.937323	0.191	0.086	6.39494e-18
Mrpl24	2.52927e-22	1.56449	0.107	0.032	6.52046e-18
Gadd45g	2.56755e-22	1.78887	0.085	0.019	6.61916e-18
Atp5pb	3.43655e-22	0.872719	0.238	0.122	8.85943e-18
C1qbp	6.58904e-22	1.35176	0.124	0.043	1.69865e-17
Ssr4	6.66778e-22	0.263906	0.875	0.703	1.71895e-17
Ssbp1	7.22387e-22	2.45318	0.074	0.015	1.86231e-17
Tbrg1	8.23321e-22	1.27867	0.143	0.055	2.12252e-17
Rbm8a	8.61129e-22	1.35716	0.124	0.043	2.21999e-17
Ndufs2	9.09171e-22	1.34681	0.125	0.044	2.34384e-17
Mrpl17	9.62375e-22	1.17055	0.148	0.058	2.481e-17
Rtcb	9.79674e-22	1.3584	0.13	0.047	2.5256e-17
Polr2k	1.40539e-21	1.22114	0.124	0.043	3.62311e-17
Eif5a	1.7071e-21	0.455673	0.399	0.24	4.4009e-17
Hacd1	1.72408e-21	1.7183	0.103	0.031	4.44468e-17
Mcrip1	2.13284e-21	1.70834	0.088	0.022	5.49846e-17
Crb3	2.15476e-21	1.72904	0.091	0.024	5.55497e-17
Timm13	2.37144e-21	0.780633	0.255	0.135	6.11357e-17
Mrps18b	2.4975e-21	2.01759	0.077	0.017	6.43855e-17
Naxd	3.14036e-21	1.1535	0.149	0.06	8.09586e-17
Aimp1	3.26199e-21	1.20264	0.134	0.05	8.40941e-17
Rhou	3.94466e-21	1.15395	0.132	0.049	1.01693e-16
Rpl7	5.91187e-21	0.336715	0.878	0.787	1.52408e-16
Tubb5	6.16932e-21	1.79798	0.11	0.036	1.59045e-16
Eif2ak3	7.15053e-21	1.20943	0.128	0.047	1.84341e-16
Dnajc2	7.21438e-21	2.14489	0.07	0.014	1.85987e-16
Gm47283	8.7532e-21	2.33872	0.068	0.013	2.25657e-16
Ptrh2	9.89882e-21	2.82074	0.059	0.008	2.55192e-16
Psma5	1.14829e-20	1.76645	0.089	0.024	2.96029e-16
Hnrnpk	1.1597e-20	1.24324	0.134	0.051	2.98971e-16
Pdcd6	1.51185e-20	1.78082	0.087	0.023	3.89755e-16
Ormdl3	1.57067e-20	1.57608	0.092	0.026	4.04918e-16
Pck2	1.90731e-20	0.982024	0.176	0.08	4.91705e-16
Taf10	2.01797e-20	0.960927	0.186	0.087	5.20233e-16
Ddr1	2.09862e-20	2.99583	0.052	0.006	5.41024e-16
Egr1	2.09946e-20	1.24521	0.303	0.186	5.41242e-16
Ccnd2	2.7806e-20	1.15617	0.183	0.087	7.16839e-16
Zbtb20	2.78354e-20	-0.970724	0.054	0.14	7.17595e-16
Mrpl33	3.10652e-20	1.5201	0.099	0.03	8.0086e-16
Jpt1	3.38108e-20	1.68638	0.088	0.024	8.71641e-16
Vapa	3.6383e-20	0.809107	0.172	0.076	9.37954e-16
Itgb4	4.32379e-20	2.3761	0.057	0.008	1.11467e-15
Atp5c1	5.31588e-20	0.649393	0.256	0.138	1.37043e-15
Reep5	5.37432e-20	0.291101	0.767	0.566	1.3855e-15
Rer1	5.58251e-20	1.01994	0.154	0.065	1.43917e-15
Srsf6	5.63057e-20	1.24292	0.122	0.045	1.45156e-15
Prss2	6.30063e-20	0.11765	1	1	1.6243e-15
Lcmt1	6.42175e-20	0.350604	0.647	0.477	1.65553e-15
Clptm1l	7.41759e-20	0.974075	0.165	0.074	1.91225e-15
Mrfap1	8.17756e-20	0.936495	0.17	0.077	2.10817e-15
Hspe1	8.65393e-20	0.759256	0.245	0.133	2.23098e-15
Cd81	8.97448e-20	1.31438	0.123	0.046	2.31362e-15
Shisa4	1.06329e-19	2.82319	0.055	0.007	2.74117e-15
Tcim	1.06824e-19	2.42551	0.066	0.013	2.75393e-15
Kirrel3	1.27508e-19	5.05472	0.041	0.002	3.28715e-15
Cbx3	1.37859e-19	1.71657	0.086	0.024	3.554e-15
Spg21	1.98735e-19	2.0866	0.071	0.016	5.12338e-15
Acp1	2.53883e-19	1.73476	0.083	0.022	6.54511e-15
Rps5	2.78601e-19	0.397781	0.891	0.819	7.18234e-15
Cdkn1a	3.14634e-19	1.41683	0.144	0.061	8.11126e-15
Cldn6	3.47661e-19	3.78839	0.042	0.003	8.9627e-15
Wars1	3.72252e-19	0.89096	0.192	0.095	9.59665e-15
Atp5a1	3.90935e-19	0.690763	0.231	0.122	1.00783e-14
Hadh	4.31698e-19	1.26414	0.123	0.047	1.11292e-14
Rab25	4.42242e-19	1.42179	0.101	0.033	1.1401e-14
Snrpg	4.66826e-19	1.15864	0.133	0.053	1.20348e-14
Mrps28	5.50252e-19	1.81431	0.082	0.022	1.41855e-14
Atf4	5.51975e-19	0.722811	0.214	0.11	1.42299e-14
Psma6	5.63084e-19	1.41901	0.107	0.037	1.45163e-14
Uchl3	6.03147e-19	1.65738	0.088	0.026	1.55491e-14
Cnbp	6.14877e-19	0.909385	0.174	0.081	1.58515e-14
Pdcd2	6.47694e-19	2.53425	0.059	0.01	1.66976e-14
Mrps14	8.44562e-19	0.86404	0.195	0.097	2.17728e-14
Rcc2	9.93423e-19	1.53003	0.085	0.024	2.56104e-14
Slc41a1	9.98122e-19	1.09118	0.137	0.056	2.57316e-14
Arpc1b	1.07533e-18	1.61336	0.081	0.022	2.77219e-14
Esd	1.13002e-18	1.13632	0.133	0.054	2.9132e-14
Slc3a2	1.25431e-18	0.730444	0.227	0.121	3.2336e-14
Rbis	1.26096e-18	1.65796	0.083	0.023	3.25076e-14
Cystm1	1.39746e-18	1.07577	0.141	0.059	3.60264e-14
Tspo	1.42413e-18	1.86655	0.071	0.017	3.67141e-14
Calm2	1.534e-18	1.2013	0.127	0.05	3.95465e-14
Sypl	1.54033e-18	0.668015	0.255	0.142	3.97096e-14
Atp5o	1.59571e-18	0.409243	0.417	0.268	4.11374e-14
Psmd7	1.6891e-18	1.50042	0.096	0.031	4.35451e-14
Smarce1	1.71661e-18	2.12528	0.061	0.011	4.42541e-14
Marchf5	2.10506e-18	1.05015	0.14	0.059	5.42685e-14
Mpc1	2.15853e-18	1.06509	0.144	0.062	5.5647e-14
Mgat4b	2.24136e-18	1.56377	0.083	0.023	5.77823e-14
Eif4a2	2.33883e-18	0.852726	0.163	0.074	6.02949e-14
Pfdn2	2.36178e-18	1.49292	0.092	0.029	6.08867e-14
Grpel1	2.40258e-18	1.11664	0.145	0.063	6.19385e-14
Pdcd4	2.4356e-18	0.765355	0.222	0.119	6.27897e-14
Scd1	2.43653e-18	1.94821	0.07	0.016	6.28137e-14
Iah1	2.54304e-18	1.34855	0.102	0.035	6.55597e-14
Ybx3	2.71587e-18	0.812735	0.221	0.119	7.00151e-14
Plxnd1	2.74395e-18	1.48322	0.086	0.025	7.0739e-14
Gjb2	3.06409e-18	1.64415	0.094	0.03	7.89921e-14
Gcat	3.06998e-18	0.38998	0.462	0.311	7.9144e-14
Acaa1a	3.22319e-18	1.31087	0.098	0.033	8.30938e-14
Pycard	3.70883e-18	1.75552	0.073	0.018	9.56136e-14
Cox6b1	3.85147e-18	0.438927	0.336	0.206	9.92908e-14
Eny2	3.89594e-18	1.06294	0.149	0.066	1.00437e-13
Eif2s1	4.12877e-18	1.98598	0.067	0.015	1.0644e-13
Thoc7	4.47488e-18	1.05282	0.129	0.052	1.15362e-13
Med10	4.63631e-18	1.99583	0.068	0.016	1.19524e-13
Nudt22	5.19349e-18	1.55305	0.1	0.035	1.33888e-13
Cfap53	5.38556e-18	4.17337	0.039	0.002	1.3884e-13
Jun	5.48133e-18	1.09029	0.202	0.107	1.41309e-13
Ugt2b34	5.64639e-18	1.90895	0.07	0.017	1.45564e-13
Nol7	5.93525e-18	1.37192	0.112	0.042	1.53011e-13
Lrrc59	6.02488e-18	0.891089	0.152	0.068	1.55321e-13
Igkc	6.51719e-18	-1.88712	0.029	0.093	1.68013e-13
Sugt1	6.57613e-18	1.58901	0.088	0.027	1.69533e-13
Smim22	6.57625e-18	1.13923	0.13	0.053	1.69536e-13
Gars	6.78142e-18	1.14168	0.126	0.051	1.74825e-13
Serp1	6.92905e-18	0.302802	0.74	0.552	1.78631e-13
Mrpl32	7.60228e-18	2.09261	0.06	0.012	1.95987e-13
Cox14	9.31912e-18	1.66847	0.073	0.019	2.40247e-13
Csrp2	1.03914e-17	1.19953	0.114	0.044	2.67889e-13
Bcl7c	1.06691e-17	2.14783	0.061	0.012	2.7505e-13
Lars	1.09609e-17	2.42114	0.056	0.01	2.82572e-13
Chst2	1.10948e-17	0.790464	0.248	0.145	2.86023e-13
Mcfd2	1.12547e-17	0.648546	0.257	0.148	2.90147e-13
Kdelr2	1.15815e-17	1.13229	0.12	0.047	2.98571e-13
Ndufb11	1.1918e-17	0.491037	0.362	0.23	3.07246e-13
Mknk1	1.25719e-17	1.52902	0.09	0.029	3.24105e-13
Ubb	1.3421e-17	0.631068	0.585	0.492	3.45994e-13
Dpy30	1.40285e-17	1.7654	0.08	0.023	3.61654e-13
Acaa2	1.50881e-17	1.85649	0.067	0.016	3.88971e-13
Srp72	1.63725e-17	1.02136	0.13	0.054	4.22082e-13
Ssr1	1.72566e-17	0.942623	0.163	0.077	4.44875e-13
D17H6S56E-5	1.82266e-17	2.15991	0.063	0.014	4.69882e-13
Emp2	1.89253e-17	2.7328	0.048	0.007	4.87895e-13
Prdx6	1.90682e-17	1.01227	0.14	0.061	4.91579e-13
Nucb2	1.91479e-17	0.322153	0.565	0.404	4.93634e-13
Relb	2.00543e-17	2.81783	0.043	0.004	5.17e-13
Ndfip1	2.17144e-17	0.855431	0.155	0.071	5.59798e-13
Tor2a	2.72474e-17	1.3729	0.096	0.033	7.02438e-13
Sf3b6	2.80644e-17	1.25956	0.094	0.031	7.23499e-13
Cox5b	2.94315e-17	0.57704	0.263	0.15	7.58745e-13
Mgmt	3.10799e-17	2.7328	0.049	0.007	8.01239e-13
Cox7b	3.1897e-17	0.42001	0.357	0.224	8.22305e-13
Commd1	3.37084e-17	1.47798	0.089	0.029	8.69001e-13
Nectin2	3.46548e-17	2.25886	0.055	0.01	8.934e-13
Psmb2	3.70532e-17	1.33785	0.102	0.037	9.55232e-13
Selenok	3.75068e-17	0.741911	0.18	0.089	9.66926e-13
Mrpl13	3.77604e-17	1.55957	0.088	0.028	9.73463e-13
Snrpd1	3.84073e-17	2.05097	0.064	0.015	9.90139e-13
Hnrnpab	3.87604e-17	0.900987	0.156	0.072	9.99243e-13
Psmb4	4.13903e-17	0.996994	0.131	0.056	1.06704e-12
Rsl1d1	4.21328e-17	1.62223	0.082	0.025	1.08618e-12
Prelid2	5.04398e-17	2.30777	0.058	0.012	1.30034e-12
Cope	5.18415e-17	0.605342	0.235	0.13	1.33647e-12
Pebp1	5.47004e-17	1.02701	0.134	0.058	1.41018e-12
Kxd1	5.56626e-17	2.20954	0.061	0.013	1.43498e-12
Mrps16	6.04777e-17	1.14971	0.115	0.045	1.55912e-12
Lrrfip2	6.20423e-17	1.99583	0.063	0.015	1.59945e-12
Slc35f5	6.82912e-17	2.03236	0.065	0.015	1.76055e-12
Lamtor5	6.87267e-17	1.34746	0.101	0.037	1.77177e-12
Psma4	7.2018e-17	1.14816	0.111	0.043	1.85662e-12
Coa3	7.393e-17	0.450588	0.286	0.169	1.90592e-12
Tmed10	7.95002e-17	0.391689	0.427	0.281	2.04952e-12
Laptm4a	8.46828e-17	1.00373	0.145	0.066	2.18312e-12
Cct7	9.02399e-17	0.830712	0.152	0.07	2.32638e-12
Rps26	9.33828e-17	0.289991	0.944	0.901	2.40741e-12
Rbm17	9.52487e-17	1.74647	0.07	0.019	2.45551e-12
Ufm1	9.65493e-17	0.621556	0.261	0.153	2.48904e-12
Rela	1.24474e-16	1.91717	0.054	0.01	3.20895e-12
Dph3	1.28215e-16	1.09959	0.13	0.056	3.30539e-12
Uqcrfs1	1.32989e-16	1.08087	0.132	0.058	3.42845e-12
Acadl	1.34532e-16	1.86024	0.062	0.014	3.46822e-12
Ywhaq	1.39564e-16	1.20655	0.104	0.039	3.59796e-12
Klhdc2	1.42301e-16	1.81556	0.064	0.015	3.66853e-12
Erh	1.48893e-16	2.04038	0.065	0.016	3.83846e-12
Eif4g2	1.55786e-16	0.487691	0.259	0.148	4.01616e-12
Tceal8	1.66052e-16	1.45014	0.093	0.033	4.28082e-12
Ptp4a3	1.72319e-16	1.15221	0.119	0.049	4.44239e-12
Atox1	1.7467e-16	1.07144	0.153	0.073	4.503e-12
H2az2	1.80747e-16	1.1697	0.1	0.037	4.65965e-12
Eif3e	2.13289e-16	0.927429	0.182	0.095	5.49858e-12
Atp6v1g1	2.2053e-16	0.858955	0.17	0.085	5.68526e-12
Bola1	2.85685e-16	1.5219	0.086	0.029	7.36497e-12
Nudc	2.99665e-16	1.09676	0.114	0.046	7.72535e-12
Hypk	3.29838e-16	1.34702	0.097	0.035	8.50321e-12
Mrpl43	3.40182e-16	1.46626	0.085	0.028	8.76989e-12
Rnf7	3.47676e-16	0.945904	0.123	0.052	8.96308e-12
Tap2	3.60276e-16	2.5844	0.044	0.006	9.28793e-12
Ndufa8	3.85438e-16	0.877993	0.147	0.068	9.9366e-12
Sf3b5	4.25128e-16	1.22739	0.113	0.046	1.09598e-11
Rbx1	4.46282e-16	0.877077	0.175	0.09	1.15052e-11
Carhsp1	4.63148e-16	1.41365	0.08	0.025	1.194e-11
Imp3	4.85456e-16	1.09811	0.119	0.05	1.25151e-11
Txnl1	5.12238e-16	0.78105	0.133	0.058	1.32055e-11
Slc12a8	5.18718e-16	1.75238	0.062	0.015	1.33726e-11
Cox6c	6.49514e-16	0.503765	0.295	0.181	1.67445e-11
Polr2f	8.75012e-16	1.04738	0.129	0.057	2.25578e-11
Rplp0	9.25892e-16	0.197745	0.983	0.949	2.38695e-11
Mgst3	9.93396e-16	2.01564	0.055	0.011	2.56098e-11
Ubxn1	1.07019e-15	1.15058	0.111	0.045	2.75895e-11
Nop10	1.0728e-15	0.70625	0.197	0.106	2.76567e-11
Znrd2	1.1497e-15	1.46858	0.081	0.026	2.96394e-11
Etfb	1.25277e-15	0.655042	0.228	0.131	3.22964e-11
Trabd	1.29188e-15	0.718601	0.187	0.099	3.33046e-11
Atf3	1.31271e-15	1.12517	0.12	0.051	3.38416e-11
Cebpb	1.34469e-15	1.43809	0.08	0.026	3.46661e-11
Nap1l1	1.40751e-15	1.0456	0.123	0.053	3.62856e-11
Arhgef2	1.42399e-15	2.21232	0.052	0.01	3.67106e-11
Churc1	1.47959e-15	1.40321	0.083	0.028	3.81437e-11
Ssr2	1.50223e-15	0.917447	0.138	0.064	3.87276e-11
Pycr2	1.53249e-15	1.33637	0.092	0.033	3.95076e-11
Cyb5a	1.54926e-15	0.87491	0.148	0.07	3.994e-11
Smoc1	1.60078e-15	2.71204	0.044	0.007	4.12681e-11
Saraf	1.63771e-15	0.948341	0.118	0.05	4.22201e-11
Dnaja1	1.68728e-15	1.08028	0.121	0.052	4.3498e-11
Apex1	1.73045e-15	2.28609	0.05	0.009	4.46111e-11
Arf4	1.73896e-15	0.723712	0.185	0.097	4.48304e-11
Psma1	1.83899e-15	1.65724	0.067	0.019	4.7409e-11
Nsmce1	1.89485e-15	2.23287	0.044	0.007	4.88492e-11
Amy1	1.89736e-15	0.492427	0.3	0.192	4.8914e-11
Cycs	1.94639e-15	0.808371	0.18	0.095	5.01779e-11
Echs1	2.07955e-15	1.08629	0.101	0.039	5.36108e-11
Pdcl3	2.39139e-15	1.76317	0.062	0.016	6.165e-11
Psmb3	2.45373e-15	0.838218	0.15	0.073	6.32572e-11
Sar1b	2.50644e-15	1.64338	0.071	0.021	6.46161e-11
Mmp15	2.67291e-15	2.59286	0.045	0.007	6.89077e-11
Slc25a4	2.67836e-15	1.75326	0.06	0.015	6.90481e-11
Eloc	2.69479e-15	1.19502	0.099	0.038	6.94717e-11
Supt4a	3.16913e-15	1.24094	0.096	0.036	8.17001e-11
Tpm1	3.26939e-15	1.34558	0.094	0.035	8.42849e-11
Rab11a	3.40502e-15	1.11901	0.103	0.041	8.77814e-11
Pomp	3.62266e-15	0.958993	0.113	0.047	9.33922e-11
Mfge8	3.75218e-15	0.537203	0.07	0.02	9.67311e-11
Cct8	4.16215e-15	1.35311	0.086	0.03	1.073e-10
Pamr1	5.4624e-15	3.64791	0.032	0.002	1.40821e-10
Pabpc1	5.67302e-15	0.750836	0.212	0.121	1.4625e-10
Nt5c	7.12046e-15	1.96106	0.058	0.014	1.83566e-10
Tmem14c	7.35665e-15	1.65276	0.067	0.019	1.89654e-10
Psmd4	7.77141e-15	1.22695	0.097	0.038	2.00347e-10
Rheb	7.78911e-15	1.073	0.112	0.048	2.00803e-10
Fcf1	7.84421e-15	1.6645	0.067	0.019	2.02224e-10
Abcc3	7.8837e-15	2.04262	0.046	0.008	2.03242e-10
Rhob	8.29415e-15	1.53243	0.075	0.024	2.13823e-10
Coa8	8.71003e-15	1.79853	0.055	0.013	2.24544e-10
Chac1	8.84841e-15	1.21989	0.133	0.063	2.28112e-10
Llph	8.99787e-15	1.08864	0.131	0.061	2.31965e-10
Atp6v1f	9.33471e-15	0.731312	0.171	0.089	2.40649e-10
Tob1	9.45413e-15	0.680113	0.183	0.098	2.43728e-10
Gp2	1.15671e-14	0.16537	0.97	0.952	2.98201e-10
Eprs	1.18419e-14	1.29344	0.093	0.036	3.05285e-10
Lamp2	1.2096e-14	0.865631	0.134	0.062	3.11836e-10
Vamp8	1.23109e-14	0.441241	0.267	0.161	3.17374e-10
Polr2e	1.35357e-14	0.886331	0.131	0.061	3.48951e-10
Rack1	1.55084e-14	0.284884	0.89	0.819	3.99806e-10
Slc25a39	1.59668e-14	0.53469	0.265	0.163	4.11623e-10
Tomm5	1.60399e-14	0.929232	0.114	0.049	4.13509e-10
Slc38a5	1.61502e-14	-0.784999	0.118	0.206	4.16352e-10
Tgif1	1.757e-14	2.55771	0.04	0.006	4.52954e-10
Plin3	1.94401e-14	1.79616	0.059	0.015	5.01165e-10
Lsm2	2.04206e-14	1.9143	0.057	0.014	5.26444e-10
Tpt1	2.12431e-14	0.135916	0.999	0.999	5.47647e-10
Fkbp11	2.17333e-14	0.361724	0.658	0.528	5.60284e-10
Cfdp1	2.21436e-14	0.988176	0.113	0.049	5.70862e-10
Ptprf	2.21569e-14	1.44986	0.077	0.026	5.71204e-10
Banf1	2.24864e-14	1.03647	0.119	0.053	5.797e-10
Tma7	2.27511e-14	0.684752	0.155	0.078	5.86523e-10
Pigx	2.307e-14	3.57094	0.033	0.003	5.94745e-10
Lage3	2.3507e-14	1.29243	0.088	0.033	6.0601e-10
Sdhd	2.40257e-14	2.12491	0.051	0.011	6.19383e-10
Prdx3	2.47473e-14	1.63208	0.065	0.019	6.37984e-10
Cebpzos	2.62492e-14	1.70632	0.058	0.015	6.76705e-10
Park7	2.63818e-14	0.659695	0.166	0.086	6.80122e-10
Mrpl53	2.65229e-14	0.750354	0.177	0.096	6.8376e-10
Hint2	2.72503e-14	1.11307	0.095	0.037	7.02512e-10
Eif1ax	2.72691e-14	0.757317	0.161	0.083	7.02997e-10
Hnrnpu	2.76247e-14	1.1683	0.089	0.033	7.12164e-10
Mettl5	2.99914e-14	2.9385	0.037	0.004	7.73177e-10
Stmp1	3.45508e-14	1.29853	0.08	0.028	8.90721e-10
Mbd2	3.50207e-14	1.5104	0.07	0.022	9.02834e-10
Lman2	3.61785e-14	1.09384	0.107	0.046	9.32682e-10
Urah	3.77518e-14	1.00703	0.136	0.067	9.73242e-10
Fbxw9	4.16579e-14	3.42551	0.032	0.003	1.07394e-09
Ssb	4.2942e-14	1.63427	0.063	0.018	1.10705e-09
Ywhah	4.57506e-14	1.50533	0.06	0.016	1.17945e-09
Ctdspl	4.77103e-14	1.49226	0.068	0.021	1.22997e-09
Hsbp1l1	5.09407e-14	1.05651	0.13	0.063	1.31325e-09
Cibar1	5.10599e-14	2.42794	0.04	0.006	1.31632e-09
Pdcd5	5.55275e-14	1.21314	0.099	0.041	1.4315e-09
Lsr	5.6906e-14	1.74856	0.054	0.013	1.46704e-09
Slc7a5	5.73069e-14	0.985845	0.118	0.054	1.47737e-09
Serpinb6b	6.43749e-14	3.01445	0.027	0.001	1.65958e-09
Cnih4	6.98323e-14	1.77344	0.053	0.013	1.80028e-09
Dctn2	7.43456e-14	1.43104	0.077	0.027	1.91663e-09
Agr2	7.81883e-14	2.2989	0.042	0.007	2.01569e-09
Prpf19	7.95664e-14	1.24506	0.075	0.025	2.05122e-09
Arfgap3	8.48671e-14	1.21061	0.09	0.035	2.18787e-09
Ywhae	8.69315e-14	0.584925	0.183	0.1	2.24109e-09
Zmat3	9.1017e-14	3.01445	0.036	0.004	2.34642e-09
Vdac3	9.13869e-14	1.05777	0.101	0.042	2.35595e-09
Vtn	9.76862e-14	-1.09218	0.073	0.144	2.51835e-09
Cox16	9.77822e-14	0.950102	0.125	0.059	2.52083e-09
Polr2j	1.02761e-13	1.01476	0.097	0.04	2.64919e-09
Bex3	1.0281e-13	1.51999	0.067	0.021	2.65044e-09
Rps25	1.04529e-13	0.218186	0.943	0.871	2.69477e-09
Cth	1.05148e-13	1.44431	0.079	0.028	2.71072e-09
Smim26	1.06945e-13	1.47268	0.07	0.022	2.75704e-09
Rchy1	1.07197e-13	1.22054	0.085	0.032	2.76354e-09
Jagn1	1.07518e-13	1.2919	0.078	0.027	2.77182e-09
Cd2ap	1.11645e-13	1.27405	0.079	0.028	2.87821e-09
Cmc1	1.12888e-13	1.52146	0.064	0.019	2.91026e-09
Mydgf	1.16205e-13	0.727002	0.145	0.072	2.99576e-09
Sra1	1.18822e-13	1.01205	0.113	0.051	3.06323e-09
Bzw1	1.21516e-13	1.46646	0.077	0.027	3.13269e-09
Anpep	1.29473e-13	1.57842	0.071	0.023	3.33781e-09
Plpp5	1.39624e-13	1.34305	0.085	0.032	3.5995e-09
Anp32a	1.40367e-13	1.43328	0.074	0.025	3.61866e-09
Timm10	1.41624e-13	1.72689	0.057	0.015	3.65107e-09
Nars	1.61964e-13	0.849673	0.146	0.074	4.17544e-09
Tmem234	1.72038e-13	0.660192	0.171	0.092	4.43514e-09
Cfap20	1.78985e-13	1.7992	0.052	0.013	4.61422e-09
Ssr3	2.03176e-13	0.656319	0.199	0.115	5.23787e-09
Arl1	2.1567e-13	0.878453	0.132	0.064	5.55996e-09
Myc	2.29298e-13	2.28801	0.041	0.007	5.9113e-09
Hmgn2	2.51622e-13	1.68673	0.053	0.013	6.48681e-09
Hmgb3	2.69087e-13	3.228	0.033	0.004	6.93706e-09
Eef2	2.73218e-13	0.243771	0.692	0.536	7.04357e-09
Ndufa1	2.78731e-13	0.551982	0.2	0.115	7.18569e-09
Znhit3	2.81646e-13	2.56699	0.037	0.005	7.26083e-09
Mrpl23	2.8874e-13	0.937557	0.119	0.056	7.4437e-09
Cks1b	3.05472e-13	2.11185	0.048	0.011	7.87507e-09
Eif6	3.16494e-13	1.41419	0.064	0.02	8.15921e-09
Cebpg	3.33423e-13	1.36905	0.074	0.026	8.59565e-09
Nme1	3.34562e-13	0.332768	0.332	0.216	8.62501e-09
Atp13a2	3.39163e-13	0.872447	0.136	0.068	8.74363e-09
Lyrm2	3.4075e-13	2.24988	0.045	0.009	8.78454e-09
Zyx	3.74018e-13	2.12259	0.045	0.009	9.64218e-09
Canx	3.75481e-13	0.48038	0.222	0.131	9.67991e-09
Mrpl15	3.80308e-13	0.997212	0.117	0.055	9.80433e-09
Mrpl11	3.81592e-13	1.28678	0.076	0.027	9.83745e-09
Btg1	3.95912e-13	-0.797915	0.08	0.153	1.02066e-08
Lamp1	4.08906e-13	0.550331	0.226	0.136	1.05416e-08
Ostc	4.11688e-13	0.690381	0.179	0.1	1.06133e-08
Glul	4.57145e-13	1.13351	0.089	0.036	1.17852e-08
Mrpl52	4.60731e-13	0.503904	0.197	0.113	1.18777e-08
Bccip	4.84585e-13	1.31824	0.081	0.03	1.24926e-08
Dbndd2	4.84673e-13	2.86655	0.031	0.003	1.24949e-08
Dynlrb1	4.84871e-13	0.734162	0.139	0.07	1.25e-08
Sri	5.36173e-13	1.42349	0.066	0.021	1.38225e-08
Snu13	5.68432e-13	0.933063	0.107	0.048	1.46542e-08
5430416N02Rik	5.7727e-13	3.74919	0.028	0.002	1.4882e-08
Uri1	6.50605e-13	1.67751	0.065	0.021	1.67726e-08
Nudcd2	6.58616e-13	1.2495	0.08	0.03	1.69791e-08
Ubc	7.23138e-13	0.868255	0.279	0.189	1.86425e-08
Rab11fip5	7.28094e-13	2.33286	0.039	0.007	1.87703e-08
Nceh1	7.48058e-13	1.53842	0.059	0.017	1.92849e-08
Selenos	7.6717e-13	0.345403	0.341	0.227	1.97776e-08
Cfap298	8.00126e-13	1.84899	0.046	0.01	2.06273e-08
Chchd2	8.09138e-13	0.334882	0.496	0.367	2.08596e-08
Stt3a	8.58554e-13	1.18131	0.091	0.037	2.21335e-08
Ndufs3	8.74139e-13	0.872613	0.129	0.064	2.25353e-08
Trappc4	8.76111e-13	1.72453	0.052	0.014	2.25861e-08
Klk1b8	8.94262e-13	4.77344	0.024	0	2.30541e-08
Exosc4	1.00179e-12	1.29673	0.076	0.028	2.58261e-08
Strap	1.05474e-12	1.27042	0.076	0.028	2.71913e-08
Atp5d	1.08568e-12	0.452341	0.279	0.18	2.79889e-08
Smdt1	1.10752e-12	0.466306	0.243	0.15	2.85519e-08
Gtpbp4	1.14629e-12	1.94336	0.046	0.011	2.95512e-08
Hscb	1.32146e-12	2.1712	0.038	0.007	3.40673e-08
Arhgap15	1.44425e-12	-1.38871	0.025	0.073	3.72328e-08
Srp14	1.45183e-12	0.739027	0.13	0.064	3.74283e-08
Nit2	1.45433e-12	2.08795	0.044	0.01	3.74926e-08
Mrto4	1.4796e-12	1.6739	0.052	0.014	3.81442e-08
D8Ertd738e	1.49708e-12	0.618368	0.178	0.1	3.85948e-08
Malsu1	1.50129e-12	1.35607	0.072	0.026	3.87033e-08
Mrpl21	1.50139e-12	1.03518	0.101	0.045	3.87058e-08
Morf4l2	1.5656e-12	1.01414	0.094	0.04	4.03611e-08
Rps8	1.59624e-12	0.229919	0.99	0.986	4.1151e-08
Copb2	1.67614e-12	1.06294	0.084	0.033	4.32108e-08
Wdr74	1.78408e-12	1.54667	0.064	0.021	4.59937e-08
Mphosph10	1.88265e-12	2.39998	0.039	0.007	4.85346e-08
Atp1a1	1.88709e-12	1.07722	0.095	0.041	4.86492e-08
Rab3d	2.0717e-12	0.607044	0.191	0.111	5.34085e-08
Eif3f	2.0951e-12	0.437082	0.3	0.198	5.40118e-08
Gadd45a	2.16901e-12	4.53425	0.024	0.001	5.59172e-08
Hbb-bs	2.27779e-12	-2.27096	0.021	0.065	5.87214e-08
Bckdhb	2.33302e-12	1.1811	0.086	0.035	6.01454e-08
Snhg5	2.36966e-12	3.40349	0.029	0.003	6.109e-08
Snhg15	2.45162e-12	2.47388	0.036	0.006	6.32027e-08
Dars	2.52006e-12	1.63914	0.053	0.015	6.4967e-08
Mtln	2.55275e-12	1.57133	0.06	0.019	6.581e-08
Micos10	2.64807e-12	0.419448	0.229	0.14	6.82672e-08
Prr15l	2.6992e-12	0.788704	0.133	0.068	6.95854e-08
Plp2	2.70154e-12	1.44305	0.063	0.021	6.96457e-08
Hnrnpa0	2.78795e-12	1.17288	0.076	0.029	7.18734e-08
Rbpms	3.1069e-12	2.10274	0.039	0.007	8.00958e-08
Mat2a	3.20247e-12	1.4364	0.071	0.026	8.25597e-08
Rsrp1	3.28181e-12	1.86404	0.049	0.013	8.4605e-08
Txndc17	3.30372e-12	0.546203	0.209	0.126	8.517e-08
Acads	3.47676e-12	1.78711	0.051	0.014	8.96309e-08
Naa12	3.58788e-12	1.09435	0.083	0.033	9.24956e-08
Ifrd2	3.6204e-12	1.5693	0.061	0.02	9.3334e-08
Arpc3	3.64003e-12	0.887815	0.13	0.067	9.38399e-08
Alg5	3.65071e-12	1.01476	0.096	0.042	9.41154e-08
0610010K14Rik	3.66345e-12	1.84669	0.047	0.011	9.44438e-08
Eif3d	3.69675e-12	0.912091	0.113	0.054	9.53022e-08
Vti1b	4.03401e-12	1.06983	0.081	0.032	1.03997e-07
Epb41l4aos	4.18071e-12	1.63257	0.054	0.015	1.07779e-07
Cirbp	4.25629e-12	2.4364	0.035	0.006	1.09727e-07
Nradd	4.54301e-12	3.11921	0.029	0.003	1.17119e-07
Arpc5	4.64529e-12	0.947054	0.106	0.049	1.19756e-07
Mrpl38	4.67449e-12	1.19781	0.075	0.028	1.20508e-07
Ube2b	4.69835e-12	0.880352	0.123	0.061	1.21123e-07
Frg1	4.71421e-12	1.64791	0.05	0.013	1.21532e-07
Ddb1	4.76168e-12	1.37714	0.068	0.024	1.22756e-07
Thbs1	4.78269e-12	2.03647	0.056	0.017	1.23298e-07
Eef2kmt	4.82761e-12	2.2241	0.039	0.007	1.24456e-07
Ndufs4	4.84802e-12	1.00317	0.088	0.037	1.24982e-07
Eif3l	5.39831e-12	0.879454	0.11	0.052	1.39168e-07
Sh3glb1	5.40954e-12	0.740225	0.146	0.078	1.39458e-07
Morf4l1	5.42803e-12	0.697727	0.098	0.043	1.39935e-07
0610009B22Rik	5.53253e-12	2.12434	0.041	0.009	1.42629e-07
Tmbim4	5.57569e-12	1.03068	0.091	0.039	1.43741e-07
Ptpmt1	5.76852e-12	1.225	0.076	0.029	1.48713e-07
Pcbp2	5.8254e-12	0.503005	0.314	0.215	1.50179e-07
Timm8a1	6.30375e-12	1.32775	0.075	0.029	1.62511e-07
Psmd12	6.35268e-12	1.31776	0.065	0.022	1.63772e-07
Myo1b	6.43867e-12	1.88891	0.048	0.012	1.65989e-07
Tmem167	6.62511e-12	0.632081	0.177	0.101	1.70795e-07
Tomm22	6.73992e-12	0.961341	0.096	0.042	1.73755e-07
Slc50a1	6.84382e-12	1.02941	0.079	0.031	1.76434e-07
Casp3	7.35838e-12	2.5364	0.027	0.002	1.89699e-07
Emc6	7.36273e-12	0.834191	0.129	0.066	1.89811e-07
Fbp2	7.75277e-12	3.02136	0.028	0.003	1.99866e-07
Dnaja2	7.78739e-12	1.0262	0.076	0.029	2.00759e-07
Eid1	8.0171e-12	0.848988	0.109	0.052	2.06681e-07
Ccdc152	8.06728e-12	3.07112	0.029	0.003	2.07974e-07
Sptssa	8.20425e-12	0.821018	0.116	0.057	2.11506e-07
1110004F10Rik	8.39923e-12	1.31721	0.074	0.028	2.16532e-07
Errfi1	8.82681e-12	1.11224	0.109	0.052	2.27555e-07
Elof1	8.853e-12	0.880352	0.107	0.051	2.2823e-07
Scara3	9.11621e-12	3.72453	0.024	0.001	2.35016e-07
Sprr1a	9.49087e-12	5.27594	0.022	0	2.44675e-07
Serinc3	9.65229e-12	0.391066	0.246	0.154	2.48836e-07
Ndufb3	9.87484e-12	0.867765	0.105	0.049	2.54573e-07
Chd9	1.0312e-11	-1.3309	0.049	0.104	2.65844e-07
Fkbp3	1.12861e-11	1.21995	0.065	0.022	2.90955e-07
Magoh	1.15047e-11	1.25515	0.069	0.025	2.9659e-07
Gnb1	1.16122e-11	1.01205	0.096	0.043	2.99363e-07
Tmem11	1.22855e-11	1.29231	0.065	0.023	3.16719e-07
Nrp1	1.26045e-11	1.34602	0.054	0.016	3.24943e-07
Glod4	1.36443e-11	1.5951	0.052	0.015	3.51749e-07
Ptger3	1.37582e-11	0.589837	0.188	0.112	3.54685e-07
Nop56	1.39401e-11	1.95401	0.041	0.009	3.59375e-07
Dcun1d5	1.41646e-11	0.991617	0.078	0.031	3.65164e-07
Lsm5	1.48361e-11	1.44679	0.056	0.018	3.82476e-07
Swi5	1.53196e-11	0.548927	0.17	0.096	3.9494e-07
Cwc15	1.56059e-11	0.80757	0.122	0.062	4.02321e-07
Npm3	1.6026e-11	1.42227	0.06	0.02	4.1315e-07
Desi1	1.78419e-11	1.26442	0.072	0.028	4.59964e-07
Rabggtb	1.82832e-11	1.69097	0.048	0.013	4.7134e-07
Degs1	1.90193e-11	1.22695	0.072	0.028	4.90318e-07
Rtn4	1.93238e-11	1.60351	0.047	0.012	4.98169e-07
Mat2b	2.02375e-11	1.25604	0.071	0.027	5.21722e-07
Mrps10	2.0927e-11	1.58702	0.054	0.017	5.39498e-07
Coasy	2.14432e-11	1.65978	0.058	0.019	5.52806e-07
Krcc1	2.20407e-11	1.36131	0.059	0.019	5.68208e-07
Sco2	2.28432e-11	2.34048	0.037	0.007	5.88898e-07
Psmg3	2.30534e-11	2.5104	0.033	0.005	5.94316e-07
Fbl	2.31691e-11	1.10806	0.072	0.028	5.97299e-07
Sh3yl1	2.35838e-11	2.24737	0.037	0.007	6.0799e-07
Mrps26	2.50912e-11	1.06136	0.072	0.028	6.46852e-07
C4b	2.60644e-11	1.96869	0.037	0.007	6.71939e-07
Chchd1	2.75726e-11	0.712837	0.149	0.082	7.10822e-07
Mbnl1	2.88206e-11	-0.843706	0.047	0.101	7.42995e-07
St13	2.9244e-11	0.849673	0.111	0.055	7.5391e-07
Rpl23a	3.00633e-11	0.229432	0.819	0.721	7.75031e-07
Mrps30	3.01902e-11	1.6556	0.046	0.012	7.78303e-07
Irf2bp2	3.04642e-11	1.18086	0.074	0.029	7.85366e-07
Spr	3.08853e-11	1.33925	0.061	0.021	7.96224e-07
Sdf2l1	3.21616e-11	0.656908	0.184	0.111	8.29127e-07
Pgls	3.42913e-11	0.424726	0.229	0.144	8.84029e-07
Pmpcb	3.44721e-11	1.43944	0.057	0.019	8.88692e-07
Gfer	3.80038e-11	0.824662	0.118	0.06	9.79739e-07
Washc3	3.82399e-11	1.95401	0.04	0.009	9.85825e-07
Immt	3.90707e-11	1.72325	0.048	0.014	1.00724e-06
Cuzd1	4.00744e-11	-0.206465	0.92	0.904	1.03312e-06
Rbm39	4.05286e-11	-0.717198	0.086	0.152	1.04483e-06
Srsf5	4.05427e-11	1.19613	0.071	0.027	1.04519e-06
Cmtm8	4.26015e-11	1.3958	0.061	0.021	1.09827e-06
Mrpl12	4.29484e-11	0.74241	0.126	0.065	1.10721e-06
H1f0	4.42151e-11	0.744604	0.144	0.08	1.13986e-06
Ccdc34	4.47715e-11	2.8703	0.029	0.004	1.15421e-06
Tmed3	4.55068e-11	0.308769	0.34	0.236	1.17317e-06
Atp5j	4.55446e-11	0.32061	0.259	0.166	1.17414e-06
Ift52	4.60854e-11	2.79728	0.028	0.004	1.18808e-06
Bod1	4.74215e-11	1.36744	0.056	0.018	1.22253e-06
Esrp1	4.76554e-11	1.49926	0.058	0.019	1.22856e-06
Tmem179b	4.86996e-11	1.72453	0.042	0.01	1.25548e-06
Tmem64	4.88815e-11	1.01652	0.077	0.031	1.26017e-06
Rpl29	5.12853e-11	0.243182	0.865	0.76	1.32214e-06
Rps17	5.22051e-11	0.239087	0.84	0.735	1.34585e-06
Tapbp	5.33217e-11	1.33455	0.059	0.02	1.37463e-06
Rps27	5.35699e-11	0.461187	0.667	0.611	1.38103e-06
Gar1	5.44103e-11	1.92544	0.038	0.008	1.4027e-06
Hnrnpf	5.44726e-11	0.918385	0.127	0.067	1.4043e-06
Tead2	5.47071e-11	0.881151	0.131	0.071	1.41035e-06
Rala	5.63499e-11	0.787269	0.113	0.057	1.4527e-06
Traf4	5.94453e-11	2.20954	0.034	0.006	1.5325e-06
Fam114a2	6.19957e-11	1.83829	0.042	0.011	1.59825e-06
Glrx5	6.60496e-11	1.19629	0.082	0.035	1.70276e-06
Chchd7	6.85911e-11	0.652422	0.15	0.085	1.76828e-06
Nudt21	6.93983e-11	1.56699	0.049	0.015	1.78909e-06
1810053B23Rik	7.05218e-11	1.04474	0.103	0.051	1.81805e-06
Pfdn4	7.07027e-11	1.74306	0.044	0.011	1.82271e-06
Ndufb8	7.18496e-11	0.389439	0.275	0.184	1.85228e-06
Fam234a	7.24784e-11	2.60351	0.031	0.005	1.86849e-06
Wdfy1	7.31389e-11	2.27094	0.032	0.005	1.88552e-06
Sec61a1	7.37066e-11	0.577172	0.174	0.103	1.90016e-06
Mrpl20	7.4843e-11	0.703559	0.169	0.1	1.92945e-06
Ctsb	7.58906e-11	0.530662	0.197	0.12	1.95646e-06
Med30	7.79372e-11	1.7328	0.048	0.014	2.00922e-06
G0s2	8.21891e-11	2.68324	0.028	0.004	2.11884e-06
Impdh2	8.49391e-11	1.21782	0.068	0.026	2.18973e-06
Pus1	8.50243e-11	1.95786	0.035	0.007	2.19193e-06
Tpi1	9.06637e-11	1.28469	0.057	0.019	2.33731e-06
Gstt2	9.27426e-11	1.33532	0.059	0.021	2.3909e-06
Krt7	9.3477e-11	3.8609	0.022	0.001	2.40984e-06
Cttn	9.36007e-11	3.77344	0.022	0.001	2.41303e-06
Nip7	9.43625e-11	2.04408	0.034	0.007	2.43266e-06
Erp44	9.60778e-11	0.733392	0.134	0.073	2.47689e-06
Psmb7	9.72835e-11	1.30566	0.065	0.024	2.50797e-06
Acbd6	9.85009e-11	1.02444	0.087	0.039	2.53935e-06
Mri1	9.95224e-11	2.27094	0.033	0.006	2.56569e-06
Amy2a4	1.00065e-10	1.03785	0.103	0.051	2.57967e-06
Polr2i	1.10103e-10	0.815257	0.101	0.049	2.83845e-06
Creg1	1.15752e-10	0.459546	0.198	0.121	2.9841e-06
Mia2	1.17109e-10	0.583676	0.142	0.078	3.01906e-06
Rwdd1	1.19129e-10	0.732361	0.121	0.063	3.07114e-06
Tle6	1.27587e-10	0.992209	0.097	0.047	3.2892e-06
Sdhc	1.29085e-10	0.971244	0.075	0.031	3.32782e-06
Yrdc	1.35538e-10	1.073	0.069	0.027	3.49416e-06
Gabarapl2	1.36398e-10	0.814079	0.119	0.062	3.51635e-06
Ndufa13	1.37795e-10	0.313852	0.349	0.247	3.55234e-06
Lxn	1.38369e-10	1.52951	0.056	0.019	3.56715e-06
Fus	1.39047e-10	1.75879	0.042	0.011	3.58463e-06
Ccdc59	1.39846e-10	1.23091	0.062	0.023	3.60524e-06
Ebna1bp2	1.40651e-10	1.84899	0.044	0.012	3.62599e-06
Rnpep	1.42888e-10	1.44413	0.052	0.017	3.68364e-06
Tmem254	1.48473e-10	1.43944	0.056	0.019	3.82763e-06
Adam10	1.55242e-10	1.3052	0.075	0.031	4.00215e-06
Sparc	1.58023e-10	-1.59679	0.007	0.035	4.07383e-06
Txndc9	1.58552e-10	1.14541	0.06	0.022	4.08748e-06
Chmp5	1.62541e-10	1.2526	0.054	0.018	4.19031e-06
Rhoc	1.69893e-10	1.77344	0.041	0.011	4.37984e-06
Dhrs4	1.71113e-10	1.75732	0.041	0.011	4.41129e-06
Cetn3	1.75172e-10	1.4978	0.051	0.016	4.51593e-06
Exosc5	1.77812e-10	1.14725	0.066	0.026	4.58399e-06
Rce1	1.80669e-10	1.85474	0.036	0.008	4.65763e-06
Tmc5	1.83897e-10	4.64791	0.019	0	4.74087e-06
Naxe	1.84523e-10	1.41087	0.056	0.019	4.75701e-06
Eno1	1.9089e-10	2.15531	0.038	0.009	4.92115e-06
Spcs3	2.05188e-10	0.570236	0.178	0.107	5.28976e-06
Polr2m	2.1412e-10	1.17235	0.076	0.032	5.52002e-06
Cnppd1	2.14123e-10	1.59373	0.047	0.014	5.52009e-06
Atp5md	2.15573e-10	0.506939	0.219	0.141	5.55748e-06
Syn2	2.16703e-10	2.55771	0.03	0.005	5.58661e-06
Nme4	2.31172e-10	2.61169	0.029	0.004	5.95962e-06
Coq9	2.36863e-10	1.80515	0.045	0.013	6.10632e-06
Stk25	2.41162e-10	1.28158	0.06	0.022	6.21716e-06
Psmd3	2.43861e-10	1.54922	0.052	0.017	6.28673e-06
Nsmce3	2.45513e-10	1.69867	0.043	0.012	6.32933e-06
Chchd4	2.51795e-10	1.70092	0.045	0.013	6.49128e-06
Ebf1	2.55676e-10	-2.70634	0.004	0.03	6.59132e-06
Anxa4	2.57361e-10	1.28073	0.052	0.017	6.63476e-06
Ubl5	2.6927e-10	0.469402	0.204	0.128	6.94179e-06
Sdc4	2.70568e-10	1.0326	0.06	0.022	6.97524e-06
Lztr1	2.79419e-10	1.85985	0.042	0.011	7.20343e-06
Snrpb2	2.82567e-10	1.89373	0.033	0.007	7.28457e-06
Skic8	3.0384e-10	1.27836	0.065	0.025	7.83299e-06
Gcdh	3.08594e-10	1.63723	0.05	0.016	7.95555e-06
Echdc2	3.10785e-10	1.65479	0.05	0.016	8.01205e-06
Mmadhc	3.16391e-10	1.36432	0.058	0.021	8.15656e-06
Atp5mpl	3.17963e-10	0.612016	0.165	0.098	8.19708e-06
Tmsb4x	3.22005e-10	0.247918	0.432	0.553	8.30128e-06
Cops7a	3.27876e-10	1.64017	0.044	0.012	8.45264e-06
Car9	3.33045e-10	4.4364	0.019	0	8.58589e-06
Csrp1	3.39773e-10	0.923421	0.093	0.044	8.75934e-06
Mrps33	3.43981e-10	0.763169	0.097	0.047	8.86783e-06
Ndufb10	3.44084e-10	0.463051	0.216	0.139	8.87049e-06
Rexo2	3.46037e-10	0.368384	0.197	0.122	8.92085e-06
Psme2	3.46923e-10	1.53528	0.05	0.016	8.94368e-06
Ctnnb1	3.51434e-10	0.93282	0.086	0.04	9.05996e-06
Kctd14	3.54058e-10	1.80863	0.041	0.011	9.12762e-06
Hax1	3.57434e-10	1.17828	0.067	0.027	9.21465e-06
Acot13	3.81626e-10	1.29998	0.056	0.02	9.83831e-06
Cbx1	3.88549e-10	1.65188	0.041	0.011	1.00168e-05
Exosc8	3.90109e-10	3.27594	0.023	0.002	1.0057e-05
Dazap2	3.91695e-10	1.27463	0.056	0.02	1.00979e-05
Polr2h	4.06119e-10	1.6556	0.043	0.012	1.04698e-05
Mrpl14	4.06315e-10	0.736486	0.1	0.049	1.04748e-05
Hsbp1	4.09703e-10	0.642612	0.163	0.097	1.05621e-05
Sfr1	4.27608e-10	0.782597	0.101	0.05	1.10237e-05
Emg1	4.27919e-10	0.900987	0.087	0.04	1.10318e-05
Fam241b	4.29007e-10	2.79991	0.026	0.004	1.10598e-05
Naprt	4.33661e-10	2.14541	0.033	0.007	1.11798e-05
Lsm8	4.50003e-10	1.98598	0.033	0.007	1.16011e-05
Tax1bp3	4.51339e-10	2.08156	0.033	0.007	1.16355e-05
Nae1	4.5851e-10	1.70553	0.04	0.011	1.18204e-05
Sdcbp	4.59318e-10	0.905744	0.082	0.037	1.18412e-05
Tbcb	4.62377e-10	1.01215	0.086	0.04	1.19201e-05
Uqcc3	4.72891e-10	0.919986	0.082	0.037	1.21911e-05
Commd6	4.77389e-10	0.940953	0.086	0.04	1.23071e-05
Unc50	4.81384e-10	1.36905	0.049	0.015	1.24101e-05
Kdelr1	4.83937e-10	0.565038	0.167	0.1	1.24759e-05
Mrpl22	4.97959e-10	1.72904	0.045	0.013	1.28374e-05
Psmc2	4.98189e-10	1.33785	0.057	0.021	1.28433e-05
Pttg1	5.0349e-10	2.10601	0.032	0.006	1.298e-05
Gtf2a2	5.09847e-10	1.03236	0.064	0.025	1.31439e-05
Hdac3	5.16102e-10	1.90217	0.039	0.01	1.33051e-05
Exosc7	5.22416e-10	1.55305	0.048	0.015	1.34679e-05
Mybbp1a	5.24863e-10	1.62905	0.043	0.012	1.3531e-05
Glud1	5.35653e-10	0.743911	0.111	0.058	1.38091e-05
Smim38	5.3797e-10	1.01699	0.1	0.051	1.38689e-05
Poldip2	5.42332e-10	1.4198	0.051	0.017	1.39813e-05
Mrpl2	5.43417e-10	1.16539	0.059	0.022	1.40093e-05
Galnt2	5.56485e-10	0.944918	0.081	0.037	1.43462e-05
Atp5h	5.73461e-10	0.29024	0.348	0.248	1.47838e-05
Tex264	5.76326e-10	1.47388	0.053	0.018	1.48577e-05
Hdlbp	5.81043e-10	0.327494	0.305	0.211	1.49793e-05
Pex2	5.84978e-10	1.21596	0.052	0.018	1.50807e-05
Ephx1	6.10972e-10	2.28158	0.03	0.005	1.57509e-05
Traf5	6.12356e-10	0.811542	0.103	0.052	1.57865e-05
Nono	6.15602e-10	1.15241	0.069	0.029	1.58702e-05
Ddit4	6.16467e-10	1.43944	0.053	0.018	1.58925e-05
Ccdc107	6.25558e-10	1.17856	0.067	0.027	1.61269e-05
Uqcc6	6.33783e-10	1.69867	0.045	0.014	1.63389e-05
Snrpb	6.94376e-10	0.839325	0.076	0.033	1.7901e-05
Tmed11	7.06545e-10	-0.573366	0.141	0.215	1.82147e-05
Psmd11	7.13372e-10	1.04092	0.059	0.022	1.83907e-05
Btf3l4	7.14844e-10	2.0079	0.029	0.005	1.84287e-05
Cel	7.15956e-10	-0.152151	0.991	0.999	1.84574e-05
Bet1	7.29414e-10	0.494182	0.183	0.113	1.88043e-05
Nes	7.58909e-10	2.11047	0.035	0.008	1.95647e-05
Cpox	7.6557e-10	1.75879	0.044	0.013	1.97364e-05
Mvp	7.6917e-10	2.71899	0.025	0.003	1.98292e-05
Tdh	7.94287e-10	3.96106	0.019	0.001	2.04767e-05
Ldhb	7.95004e-10	3.92544	0.019	0.001	2.04952e-05
Myo5c	7.95792e-10	1.72763	0.044	0.013	2.05155e-05
Tnip1	8.02525e-10	2.34602	0.026	0.004	2.06891e-05
Dnajb11	8.14522e-10	0.47836	0.19	0.119	2.09984e-05
Tcp1	8.21708e-10	0.684078	0.137	0.078	2.11836e-05
Exosc3	8.27554e-10	2.20954	0.031	0.006	2.13343e-05
Krtcap3	8.40234e-10	2.06294	0.031	0.006	2.16612e-05
Pdlim1	8.76821e-10	0.901445	0.071	0.03	2.26044e-05
Rpl13	8.77473e-10	0.166682	0.991	0.986	2.26213e-05
Psmg1	8.89963e-10	1.50214	0.043	0.012	2.29433e-05
Timm17a	8.90313e-10	1.15	0.069	0.029	2.29523e-05
Gkap1	9.85355e-10	1.45933	0.051	0.017	2.54025e-05
Maz	9.88739e-10	1.65662	0.04	0.011	2.54897e-05
Creb3	9.99901e-10	1.27774	0.047	0.015	2.57774e-05
Lamtor1	1.00085e-09	0.984461	0.073	0.031	2.58018e-05
Pigf	1.01662e-09	1.9317	0.038	0.01	2.62085e-05
Polr2g	1.02875e-09	1.01972	0.064	0.026	2.65211e-05
Ppp1ca	1.07552e-09	0.666683	0.135	0.076	2.7727e-05
Ntn1	1.08019e-09	1.12707	0.079	0.036	2.78473e-05
Adm2	1.08825e-09	4.3584	0.018	0	2.80552e-05
Nfkbil1	1.10691e-09	1.53493	0.043	0.013	2.85361e-05
Anxa5	1.12102e-09	0.973736	0.065	0.026	2.88999e-05
Cdc123	1.17487e-09	0.976066	0.069	0.029	3.02881e-05
Eif4h	1.20177e-09	1.39493	0.055	0.02	3.09817e-05
Ctnna1	1.23723e-09	1.57675	0.039	0.011	3.18958e-05
Mtx2	1.25323e-09	0.981378	0.069	0.029	3.23082e-05
Yae1d1	1.26369e-09	2.09029	0.034	0.008	3.2578e-05
Cox4i1	1.3472e-09	0.168626	0.644	0.495	3.47309e-05
Defb1	1.35538e-09	5.39793	0.016	0	3.49417e-05
Acot1	1.35578e-09	5.23287	0.016	0	3.4952e-05
H3f3b	1.38457e-09	0.74988	0.516	0.47	3.56943e-05
Sec13	1.40705e-09	1.0079	0.079	0.036	3.62738e-05
Smim11	1.50383e-09	1.04366	0.07	0.03	3.87687e-05
Triap1	1.5509e-09	1.22595	0.055	0.02	3.99822e-05
Lppos	1.55591e-09	1.57893	0.047	0.015	4.01115e-05
Akap1	1.56477e-09	2.28801	0.03	0.006	4.03398e-05
Krt23	1.61019e-09	2.1671	0.03	0.006	4.15106e-05
Tsen34	1.64211e-09	1.64791	0.041	0.012	4.23336e-05
Cyba	1.71199e-09	1.31932	0.059	0.023	4.41351e-05
Zpr1	1.7358e-09	1.56699	0.043	0.013	4.47489e-05
Cks2	1.75862e-09	2.15	0.032	0.007	4.53372e-05
Lmna	1.75865e-09	1.32206	0.059	0.023	4.53379e-05
Ola1	1.77048e-09	0.981242	0.06	0.023	4.56428e-05
Npdc1	1.78221e-09	0.687281	0.12	0.066	4.59453e-05
Map2k3	1.78778e-09	2.01445	0.035	0.008	4.6089e-05
Mrpl57	1.79325e-09	0.648664	0.11	0.058	4.623e-05
Caml	1.82465e-09	1.98494	0.032	0.007	4.70396e-05
Mrps24	1.83606e-09	0.346354	0.276	0.189	4.73337e-05
Ssrp1	1.86297e-09	1.27748	0.052	0.019	4.80274e-05
Ndufb5	1.86534e-09	0.40638	0.228	0.151	4.80884e-05
Rdh11	1.91127e-09	2.4364	0.028	0.005	4.92725e-05
Psmg2	1.93631e-09	1.32896	0.046	0.015	4.99182e-05
Cbr1	1.93818e-09	1.34813	0.051	0.018	4.99662e-05
Akap13	1.98725e-09	-1.27096	0.026	0.064	5.12314e-05
1810028F09Rik	2.03413e-09	0.302042	0.697	0.599	5.244e-05
Cdc42	2.13425e-09	0.512089	0.171	0.105	5.5021e-05
Cacybp	2.13768e-09	1.0786	0.066	0.027	5.51093e-05
Stoml2	2.21112e-09	1.42551	0.046	0.015	5.70027e-05
Mrpl27	2.21153e-09	1.66652	0.036	0.009	5.70132e-05
Dync2li1	2.2938e-09	2.69097	0.025	0.004	5.91342e-05
Ndufa12	2.30305e-09	0.554746	0.191	0.123	5.93726e-05
Rad23a	2.34257e-09	1.14086	0.069	0.03	6.03916e-05
Smagp	2.37234e-09	1.69437	0.034	0.008	6.11589e-05
Ash2l	2.41024e-09	2.10101	0.03	0.006	6.2136e-05
Atxn10	2.54405e-09	0.890931	0.082	0.038	6.55856e-05
Ube2r2	2.5545e-09	1.01408	0.078	0.036	6.58549e-05
Rpn1	2.57654e-09	0.747628	0.119	0.066	6.64231e-05
Ciao2b	2.8063e-09	1.11857	0.063	0.026	7.23464e-05
Rnf10	2.83789e-09	0.901594	0.088	0.043	7.31607e-05
Aph1a	2.83876e-09	1.50258	0.041	0.012	7.31833e-05
Snhg8	2.84538e-09	1.24506	0.048	0.016	7.3354e-05
Tmem50a	2.87201e-09	1.40665	0.05	0.018	7.40403e-05
Prpsap1	2.87254e-09	0.824318	0.09	0.044	7.4054e-05
Gcg	3.09503e-09	4.14267	0.019	0.001	7.979e-05
Commd2	3.18502e-09	1.37535	0.049	0.017	8.21098e-05
Sub1	3.36042e-09	0.57795	0.124	0.069	8.66317e-05
Ppif	3.4072e-09	2.16575	0.031	0.007	8.78377e-05
Hsp90b1	3.42442e-09	0.379244	0.365	0.267	8.82816e-05
Tmem223	3.50158e-09	0.816506	0.114	0.063	9.02707e-05
Naaa	3.55237e-09	4.3584	0.017	0	9.15801e-05
Acot2	3.57551e-09	3.29281	0.02	0.002	9.21767e-05
Arpc1a	3.61809e-09	0.738082	0.114	0.062	9.32743e-05
Bbip1	3.77205e-09	1.24737	0.058	0.023	9.72433e-05
Uap1l1	3.80918e-09	1.80863	0.039	0.011	9.82006e-05
Arhgef16	3.91549e-09	2.02498	0.035	0.009	0.000100941
Ins2	3.94488e-09	-1.57971	0.013	0.044	0.000101699
Rhbdd3	3.95216e-09	2.18847	0.03	0.006	0.000101887
Zfp503	4.04226e-09	1.22729	0.053	0.019	0.000104209
Fdps	4.10605e-09	1.44001	0.046	0.015	0.000105854
Pex11g	4.16237e-09	1.44001	0.05	0.018	0.000107306
Lman1	4.21654e-09	0.453302	0.208	0.137	0.000108702
Ppie	4.22358e-09	2.24737	0.024	0.004	0.000108884
1110065P20Rik	4.23049e-09	0.769871	0.097	0.05	0.000109062
Mpc2	4.37016e-09	0.648572	0.119	0.066	0.000112663
Smim29	4.41625e-09	1.20065	0.057	0.022	0.000113851
Alyref	4.48233e-09	1.51818	0.042	0.013	0.000115554
Mettl26	4.58718e-09	0.420421	0.189	0.12	0.000118257
Cxxc1	4.63849e-09	1.18847	0.051	0.019	0.00011958
Prkcsh	4.64277e-09	1.12136	0.059	0.023	0.000119691
Cib1	4.68266e-09	1.26027	0.05	0.018	0.000120719
Lemd2	4.72396e-09	1.69749	0.036	0.01	0.000121784
Smim7	4.78051e-09	0.773437	0.097	0.05	0.000123242
Csnk1a1	4.81939e-09	0.5799	0.119	0.066	0.000124244
Polr3k	4.87298e-09	0.773437	0.091	0.046	0.000125625
Hmox2	4.91387e-09	1.59787	0.038	0.011	0.00012668
Ppp1cb	4.91948e-09	0.73336	0.096	0.049	0.000126824
Tprkb	4.93651e-09	1.75676	0.041	0.012	0.000127263
Uqcrc2	5.24035e-09	1.02436	0.075	0.034	0.000135096
Llgl2	5.29983e-09	1.69437	0.034	0.008	0.00013663
Mrpl3	5.30203e-09	2.07112	0.028	0.005	0.000136686
Oaz1	5.3036e-09	0.241487	0.453	0.347	0.000136727
Timm10b	5.5569e-09	0.489341	0.187	0.12	0.000143257
Cenpb	5.65745e-09	0.836173	0.084	0.041	0.000145849
Atraid	5.65938e-09	1.30821	0.052	0.019	0.000145899
Bex2	5.96603e-09	1.4331	0.053	0.02	0.000153804
Shtn1	6.08885e-09	1.56434	0.046	0.015	0.000156971
Pigp	6.29226e-09	1.46028	0.046	0.015	0.000162214
Ifitm2	6.3429e-09	0.519062	0.141	0.083	0.00016352
Hnrnpdl	6.39646e-09	1.16772	0.062	0.026	0.000164901
Nhp2	6.40268e-09	0.806604	0.09	0.045	0.000165061
Gas2l1	6.44725e-09	1.6739	0.038	0.011	0.00016621
Rhbdf2	6.45949e-09	3.06294	0.02	0.002	0.000166526
Abhd11	6.52445e-09	1.60351	0.04	0.012	0.0001682
Hadha	6.70151e-09	1.52551	0.043	0.014	0.000172765
Pim3	6.71015e-09	0.809357	0.083	0.04	0.000172988
Ppp2cb	6.90091e-09	1.39011	0.044	0.015	0.000177905
Rars	6.91624e-09	1.25622	0.053	0.02	0.000178301
Snapin	6.94717e-09	1.97275	0.029	0.006	0.000179098
Smn1	7.11042e-09	1.91094	0.029	0.006	0.000183307
Dohh	7.14202e-09	1.073	0.069	0.031	0.000184121
Cutc	7.16313e-09	2.84055	0.022	0.003	0.000184665
Nelfe	7.23502e-09	1.38725	0.048	0.017	0.000186519
Edf1	7.37352e-09	0.373725	0.229	0.154	0.000190089
Ets2	7.60281e-09	1.68033	0.048	0.017	0.000196001
Prmt1	7.84662e-09	1.14038	0.055	0.021	0.000202286
Fxyd1	7.8845e-09	-2.02943	0.011	0.038	0.000203262
Chmp2b	7.98184e-09	1.56398	0.043	0.014	0.000205772
Vnn1	8.04477e-09	5.09537	0.015	0	0.000207394
Cela2a	8.08166e-09	-0.142801	1	1	0.000208345
Rcan1	8.11879e-09	1.99583	0.028	0.006	0.000209302
Yipf4	8.19245e-09	0.982726	0.062	0.026	0.000211201
Emc7	8.22345e-09	0.959997	0.077	0.036	0.000212
Mrps34	8.32878e-09	0.614567	0.122	0.07	0.000214716
Fam104a	8.38239e-09	0.538838	0.118	0.066	0.000216098
1810010K12Rik	8.3877e-09	3.7328	0.017	0.001	0.000216235
Xpot	8.44524e-09	1.06124	0.065	0.028	0.000217718
Cs	8.55389e-09	1.38725	0.045	0.015	0.000220519
Caprin1	8.60551e-09	1.00405	0.075	0.035	0.00022185
Rnf5	8.67863e-09	1.3432	0.054	0.021	0.000223735
Ccdc90b	8.764e-09	2.18847	0.027	0.005	0.000225936
Mplkip	8.86045e-09	1.77344	0.031	0.007	0.000228422
Ddx5	8.90151e-09	-0.203197	0.198	0.284	0.000229481
Cox7a2	9.16674e-09	0.308846	0.32	0.231	0.000236319
Cyth2	9.22887e-09	1.37881	0.042	0.013	0.00023792
Ppp4c	9.35014e-09	1.73737	0.035	0.009	0.000241047
Tatdn1	9.52067e-09	2.14267	0.03	0.007	0.000245443
Cox20	9.68201e-09	1.3128	0.05	0.019	0.000249602
Fam174a	9.95822e-09	1.1581	0.045	0.015	0.000256723
Ppdpf	1.00775e-08	0.990794	0.066	0.029	0.000259799
Eef1e1	1.02312e-08	1.60994	0.036	0.01	0.00026376
Psmc6	1.03998e-08	0.956528	0.078	0.037	0.000268106
Atad3a	1.06943e-08	1.92544	0.034	0.009	0.000275698
Hnrnpa2b1	1.0772e-08	0.817912	0.107	0.059	0.000277702
Map1lc3a	1.07741e-08	0.551691	0.142	0.085	0.000277756
Bok	1.09547e-08	1.4324	0.042	0.014	0.000282411
Lamb3	1.10864e-08	1.33872	0.044	0.015	0.000285807
Ube2z	1.1207e-08	1.26172	0.045	0.015	0.000288917
Paics	1.14562e-08	0.87472	0.079	0.038	0.00029534
Rrp36	1.19623e-08	2.47388	0.019	0.002	0.000308388
Bcl10	1.21868e-08	1.17454	0.045	0.015	0.000314176
Gmps	1.22217e-08	1.38725	0.046	0.016	0.000315075
Eapp	1.23521e-08	1.22469	0.055	0.022	0.000318437
B9d1	1.25414e-08	2.68033	0.022	0.003	0.000323317
Arl8b	1.2671e-08	0.777219	0.089	0.045	0.000326659
Naa20	1.27136e-08	2.54211	0.022	0.003	0.000327757
Pum3	1.28547e-08	2.04408	0.033	0.008	0.000331394
Slc35g1	1.2905e-08	1.97507	0.033	0.008	0.00033269
Psmc5	1.29276e-08	1.17598	0.053	0.02	0.000333272
Cyb561	1.29434e-08	1.52728	0.041	0.013	0.00033368
Rab24	1.31207e-08	1.63427	0.038	0.011	0.000338252
Tomm6	1.32117e-08	-0.625152	0.267	0.328	0.000340598
A430005L14Rik	1.3412e-08	1.41628	0.043	0.014	0.00034576
Timm44	1.37256e-08	1.41589	0.043	0.014	0.000353846
Atp6v0b	1.42135e-08	0.518742	0.153	0.094	0.000366424
Aga	1.43844e-08	0.984941	0.063	0.027	0.000370831
Fam89b	1.45746e-08	1.07042	0.061	0.026	0.000375734
Gsta3	1.57512e-08	1.98598	0.032	0.008	0.000406067
Setd6	1.58517e-08	1.73596	0.037	0.011	0.000408658
Rbfa	1.5913e-08	1.44834	0.043	0.015	0.000410237
Mvb12a	1.62811e-08	0.528485	0.13	0.076	0.000419727
Mospd1	1.65016e-08	1.32865	0.05	0.019	0.000425412
Chmp4b	1.66572e-08	0.672351	0.083	0.041	0.000429421
Tff2	1.6954e-08	0.126002	0.994	0.998	0.000437075
Igdcc4	1.79692e-08	2.45696	0.025	0.004	0.000463245
Sarnp	1.80023e-08	1.1997	0.054	0.021	0.000464099
Vdac1	1.82193e-08	0.806388	0.07	0.032	0.000469693
Qtrt1	1.87484e-08	1.47971	0.044	0.015	0.000483335
Osgep	1.88812e-08	1.65314	0.033	0.009	0.000486756
Hadhb	1.9031e-08	1.63778	0.033	0.009	0.00049062
Fkbp1a	1.93767e-08	0.507362	0.104	0.056	0.000499532
Mrpl51	2.01536e-08	0.583883	0.131	0.078	0.000519561
Taf12	2.03678e-08	2.21822	0.024	0.004	0.000525081
Ten1	2.04574e-08	1.70931	0.031	0.007	0.000527393
Micos13	2.0651e-08	0.44619	0.168	0.106	0.000532382
Nfu1	2.09178e-08	1.49333	0.041	0.013	0.000539262
Plpp2	2.1422e-08	1.90468	0.032	0.008	0.000552259
Stard3nl	2.14511e-08	1.56351	0.038	0.011	0.000553009
Ebpl	2.1494e-08	3.06294	0.02	0.002	0.000554115
Nelfb	2.16108e-08	2.34375	0.023	0.004	0.000557126
Smim30	2.16851e-08	2.16423	0.027	0.006	0.000559041
Dmac1	2.1899e-08	1.47605	0.039	0.012	0.000564556
Irag2	2.19861e-08	2.09537	0.027	0.006	0.000566802
Raet1e	2.21185e-08	2.57314	0.022	0.003	0.000570216
Slc19a2	2.21387e-08	2.77344	0.021	0.003	0.000570736
Atosa	2.22593e-08	2.5104	0.022	0.003	0.000573846
Snx12	2.27644e-08	1.94929	0.027	0.006	0.000586866
Ktn1	2.28281e-08	1.47227	0.048	0.018	0.000588509
Bub3	2.29751e-08	1.69437	0.032	0.008	0.000592298
Decr1	2.39918e-08	1.53243	0.032	0.008	0.00061851
Ctnnbip1	2.4076e-08	2.41877	0.026	0.005	0.00062068
Bnip3l	2.42299e-08	0.863074	0.075	0.036	0.000624647
Fam136a	2.4533e-08	1.58275	0.041	0.014	0.000632461
Mrpl44	2.47734e-08	1.77344	0.035	0.01	0.000638657
Ciapin1	2.48056e-08	2.21401	0.026	0.005	0.000639489
Ube2a	2.55459e-08	1.24506	0.048	0.018	0.000658574
Pbdc1	2.56125e-08	1.15991	0.046	0.016	0.000660289
Akr1c12	2.57411e-08	1.96291	0.031	0.008	0.000663606
Hdac2	2.65492e-08	1.54211	0.04	0.013	0.000684438
Deptor	2.69209e-08	0.80345	0.075	0.036	0.00069402
Snf8	2.72408e-08	0.820743	0.084	0.042	0.000702267
Zmat2	2.83711e-08	1.1281	0.054	0.022	0.000731406
Slc39a7	2.83815e-08	0.670238	0.11	0.062	0.000731676
Maged1	2.84993e-08	0.773437	0.084	0.042	0.000734713
Gtf2h5	3.04496e-08	0.755515	0.09	0.047	0.00078499
Cr1l	3.0583e-08	1.09063	0.054	0.022	0.00078843
Slc66a2	3.08932e-08	1.12009	0.048	0.018	0.000796427
Nop58	3.09113e-08	1.09684	0.054	0.022	0.000796892
Cyb5r1	3.11186e-08	2.34375	0.024	0.004	0.000802237
Fam98c	3.11186e-08	2.34375	0.024	0.004	0.000802237
Sfxn1	3.12967e-08	0.784752	0.088	0.045	0.00080683
Eif2d	3.16671e-08	1.73444	0.036	0.011	0.000816378
Srsf9	3.20898e-08	0.990535	0.062	0.027	0.000827275
Vps72	3.22656e-08	2.10904	0.024	0.004	0.000831806
Bphl	3.27833e-08	1.58333	0.034	0.01	0.000845153
Dhx34	3.27881e-08	0.623412	0.17	0.111	0.000845278
Lamtor4	3.29118e-08	0.575498	0.124	0.073	0.000848467
Hmgb2	3.32866e-08	1.69867	0.034	0.01	0.000858127
Fbxl6	3.3611e-08	1.70931	0.03	0.007	0.000866492
Itm2c	3.37892e-08	1.73444	0.03	0.007	0.000871085
Ddx54	3.43721e-08	1.41087	0.04	0.013	0.000886112
Pgm2	3.48115e-08	2.24737	0.023	0.004	0.00089744
Gsr	3.48673e-08	1.35406	0.04	0.013	0.000898878
Wdr83os	3.52807e-08	0.613959	0.107	0.059	0.000909537
Kcmf1	3.5662e-08	0.600452	0.136	0.082	0.000919366
Wdr75	3.63008e-08	2.16423	0.027	0.006	0.000935835
Plaat3	3.72502e-08	0.878407	0.078	0.039	0.000960311
Taf11	3.74039e-08	2.05521	0.027	0.006	0.000964273
Exosc9	3.75413e-08	2.2526	0.022	0.004	0.000967815
Plin2	3.8642e-08	2.53897	0.021	0.003	0.000996191
Svbp	3.97951e-08	2.41087	0.019	0.002	0.00102592
Qsox2	4.09903e-08	1.10601	0.073	0.035	0.00105673
Pa2g4	4.2434e-08	0.687781	0.088	0.046	0.00109395
Ptges3	4.36821e-08	0.632777	0.105	0.059	0.00112612
Bad	4.3729e-08	1.94336	0.026	0.005	0.00112733
Hyi	4.40322e-08	1.85144	0.026	0.005	0.00113515
Ndufb7	4.43749e-08	0.316508	0.24	0.167	0.00114398
Lsm4	4.45806e-08	0.856493	0.065	0.03	0.00114929
Hars	4.67361e-08	1.18847	0.048	0.018	0.00120486
Med8	4.70462e-08	0.935188	0.047	0.018	0.00121285
Tmem150a	4.71384e-08	2.30395	0.025	0.005	0.00121523
Cenpv	4.73109e-08	1.32312	0.046	0.017	0.00121968
Mrps18c	4.9958e-08	0.804632	0.082	0.042	0.00128792
Sft2d2	5.00759e-08	1.41087	0.045	0.016	0.00129096
Wdyhv1	5.19336e-08	1.89474	0.03	0.007	0.00133885
Dusp19	5.27504e-08	2.3729	0.024	0.004	0.0013599
Ndrg1	5.28182e-08	0.887966	0.078	0.039	0.00136165
Mia	5.43242e-08	1.3168	0.047	0.018	0.00140048
Atp6v0c	5.44494e-08	0.547446	0.119	0.069	0.00140371
Klc3	5.68601e-08	1.86655	0.031	0.008	0.00146585
Psme1	5.71262e-08	1.16338	0.047	0.018	0.00147271
Faim	5.74031e-08	1.65414	0.027	0.006	0.00147985
Tmem59	5.82667e-08	0.436559	0.223	0.155	0.00150212
Slc6a9	5.93602e-08	1.23502	0.06	0.026	0.00153031
Tsr3	5.9384e-08	2.2526	0.023	0.004	0.00153092
Dusp11	6.02094e-08	0.868386	0.07	0.033	0.0015522
Fbxo6	6.03667e-08	2.2391	0.026	0.006	0.00155625
Hddc2	6.08433e-08	1.11692	0.055	0.023	0.00156854
Mcrs1	6.20062e-08	1.20407	0.043	0.015	0.00159852
Ube2n	6.27703e-08	1.2013	0.049	0.019	0.00161822
Vsig2	6.52644e-08	1.63778	0.034	0.01	0.00168252
Utp3	6.52654e-08	1.29001	0.047	0.018	0.00168254
Agtrap	6.5335e-08	2.18847	0.022	0.004	0.00168434
Babam1	6.60435e-08	1.33207	0.044	0.016	0.0017026
Ccdc58	6.63668e-08	1.41674	0.037	0.012	0.00171094
Mlec	6.6554e-08	0.46386	0.14	0.085	0.00171576
Ncln	6.81357e-08	1.3761	0.039	0.013	0.00175654
Rnf114	6.83385e-08	2.29281	0.021	0.003	0.00176177
C77080	7.08908e-08	1.81651	0.03	0.008	0.00182757
Dpm2	7.10795e-08	1.37881	0.042	0.015	0.00183243
Sf3b2	7.57339e-08	1.0011	0.06	0.026	0.00195242
P4hb	7.60443e-08	0.133559	0.703	0.56	0.00196042
Ttc39a	7.8635e-08	1.59728	0.038	0.012	0.00202721
Atp5j2	7.91921e-08	0.209475	0.402	0.3	0.00204157
Cmpk1	8.01538e-08	0.611686	0.101	0.056	0.00206637
Pex16	8.0228e-08	2.24737	0.024	0.005	0.00206828
Nfe2l2	8.24375e-08	1.6739	0.033	0.01	0.00212524
Tor1a	8.30346e-08	1.60994	0.035	0.011	0.00214063
Eif2s3x	8.31506e-08	0.94156	0.067	0.032	0.00214362
Slc25a17	8.33833e-08	1.58333	0.033	0.01	0.00214962
Cops9	8.38413e-08	0.574296	0.124	0.074	0.00216143
Ubald2	8.61566e-08	1.25886	0.046	0.018	0.00222112
Kcnj15	8.67593e-08	4.88891	0.013	0	0.00223665
Dctn3	8.73777e-08	0.938496	0.079	0.041	0.0022526
Nucks1	8.80693e-08	1.1382	0.061	0.028	0.00227043
H4c4	8.83936e-08	1.96983	0.027	0.006	0.00227879
Ggh	8.85194e-08	0.144937	0.764	0.633	0.00228203
Slc25a33	8.99092e-08	1.88237	0.027	0.006	0.00231786
Enho	9.23835e-08	1.84383	0.031	0.008	0.00238165
Pin1	9.32737e-08	1.30949	0.041	0.015	0.0024046
Eci2	9.38087e-08	1.28158	0.045	0.017	0.00241839
Rsu1	9.46222e-08	2.0095	0.023	0.004	0.00243936
Tmem128	9.62449e-08	1.29035	0.041	0.015	0.00248119
Itgb3bp	9.79854e-08	1.79513	0.032	0.009	0.00252606
Rab2a	9.96587e-08	0.371249	0.182	0.119	0.0025692
Ak2	1.00501e-07	0.860589	0.068	0.033	0.00259093
Zfp593	1.0387e-07	1.59728	0.035	0.011	0.00267776
Fabp4	1.04187e-07	-2.94538	0.007	0.028	0.00268593
Ccdc124	1.04885e-07	1.10274	0.047	0.018	0.00270395
Comt	1.05237e-07	1.64791	0.034	0.01	0.002713
Mrpl30	1.05637e-07	0.286813	0.226	0.156	0.00272333
BC005624	1.06648e-07	1.55931	0.034	0.01	0.00274939
Tmem70	1.07287e-07	1.35406	0.038	0.013	0.00276585
1110059G10Rik	1.07554e-07	2.57314	0.021	0.004	0.00277274
Ndufs6	1.09364e-07	0.222462	0.355	0.263	0.0028194
9530068E07Rik	1.10067e-07	1.74919	0.026	0.006	0.00283754
Vapb	1.107e-07	0.939976	0.061	0.028	0.00285383
Ccdc25	1.12369e-07	1.07196	0.051	0.021	0.00289687
Srxn1	1.13743e-07	3.03647	0.017	0.002	0.00293229
Coq8a	1.17722e-07	1.70305	0.03	0.008	0.00303486
Rbm7	1.20816e-07	1.16099	0.047	0.019	0.00311463
Elapor1	1.21519e-07	0.477981	0.146	0.092	0.00313276
Srebf1	1.24553e-07	4.04646	0.014	0	0.00321097
Tiprl	1.25042e-07	1.68728	0.031	0.009	0.00322359
Vta1	1.25475e-07	1.84744	0.027	0.007	0.00323475
Itih4	1.2569e-07	-1.09038	0.032	0.068	0.00324029
Nudt8	1.2757e-07	1.36681	0.042	0.015	0.00328875
Twf2	1.29576e-07	1.56699	0.031	0.009	0.00334048
G3bp1	1.31884e-07	0.956029	0.06	0.027	0.00339997
Ddx27	1.33213e-07	1.58702	0.027	0.007	0.00343424
Commd8	1.33394e-07	1.27811	0.039	0.013	0.0034389
Gfus	1.34477e-07	0.663155	0.101	0.057	0.00346683
Ube2j2	1.37187e-07	1.07112	0.054	0.023	0.00353667
Ddx39b	1.38184e-07	1.3584	0.048	0.019	0.00356238
Mdp1	1.38224e-07	1.49104	0.034	0.011	0.00356341
Faap20	1.38569e-07	1.14625	0.048	0.019	0.0035723
Rhoa	1.38652e-07	0.37984	0.135	0.082	0.00357445
Elovl7	1.39114e-07	2.05355	0.024	0.005	0.00358636
Inpp1	1.41513e-07	1.34894	0.036	0.011	0.00364821
Rpf1	1.42939e-07	1.4042	0.033	0.01	0.00368497
Mrpl35	1.43737e-07	1.06092	0.056	0.025	0.00370555
Zkscan17	1.48877e-07	1.84383	0.03	0.008	0.00383805
Rnf130	1.50752e-07	1.83757	0.03	0.008	0.00388637
Car8	1.51115e-07	1.79991	0.026	0.006	0.00389574
Blmh	1.51694e-07	1.7942	0.03	0.008	0.00391067
Rps29	1.53964e-07	0.160375	0.93	0.899	0.00396919
Srsf3	1.5637e-07	0.69909	0.084	0.044	0.00403121
Lsm12	1.64612e-07	0.971377	0.054	0.023	0.0042437
Ciao1	1.65883e-07	1.95899	0.028	0.007	0.00427647
Gng10	1.66838e-07	1.18847	0.039	0.014	0.00430109
Ctnnd1	1.67394e-07	1.80413	0.033	0.01	0.00431543
Cul1	1.6805e-07	1.08156	0.05	0.021	0.00433234
Usf1	1.71096e-07	2.3584	0.022	0.004	0.00441086
Pex5	1.72095e-07	2.31401	0.022	0.004	0.00443661
Anapc4	1.75089e-07	1.9164	0.025	0.006	0.00451379
Fbxo22	1.75295e-07	1.69944	0.028	0.007	0.00451912
Ppa2	1.75934e-07	1.31401	0.043	0.016	0.00453557
Upf3b	1.76957e-07	1.68324	0.028	0.007	0.00456195
Vps29	1.77115e-07	1.27	0.041	0.015	0.00456603
Eci1	1.7941e-07	1.14453	0.047	0.019	0.00462518
Dhrs7	1.81554e-07	0.873379	0.061	0.028	0.00468047
Ap1m2	1.82892e-07	1.87128	0.029	0.008	0.00471494
Matr3	1.83023e-07	1.07744	0.059	0.027	0.00471832
Rplp2	1.83141e-07	0.191383	0.928	0.866	0.00472138
Etv5	1.85067e-07	3.23287	0.016	0.001	0.00477102
Tes	1.86461e-07	1.24191	0.047	0.019	0.00480696
Glo1	1.8764e-07	0.81333	0.075	0.038	0.00483736
Akr7a5	1.9371e-07	0.949009	0.068	0.033	0.00499385
Mtdh	1.9423e-07	0.922581	0.07	0.035	0.00500725
Sumo2	1.9518e-07	0.534329	0.148	0.094	0.00503174
Alad	1.96209e-07	1.41589	0.044	0.017	0.00505828
Rragc	1.96838e-07	1.5718	0.029	0.008	0.00507447
Arfip2	1.97464e-07	1.18847	0.054	0.023	0.00509063
Tyw1	2.01893e-07	2.99583	0.017	0.002	0.00520481
Idnk	2.05106e-07	0.945618	0.055	0.024	0.00528763
Tpr	2.06725e-07	1.05668	0.045	0.018	0.00532937
Ovol2	2.09602e-07	2.77344	0.018	0.002	0.00540355
Cdc37	2.1069e-07	0.748284	0.084	0.045	0.0054316
Cyc1	2.16681e-07	0.656519	0.103	0.059	0.00558604
Thop1	2.21939e-07	1.47388	0.039	0.014	0.0057216
Zfp637	2.24709e-07	1.87653	0.028	0.007	0.00579299
Aen	2.24709e-07	1.87653	0.028	0.007	0.00579299
Tmem60	2.24831e-07	1.24902	0.035	0.011	0.00579615
Clstn1	2.2687e-07	0.812966	0.07	0.035	0.00584871
Hsd17b10	2.28545e-07	0.683886	0.097	0.055	0.0058919
Dtd2	2.29145e-07	2.18847	0.023	0.005	0.00590735
Pfdn6	2.31367e-07	0.729776	0.082	0.044	0.00596465
Ociad1	2.31412e-07	1.00865	0.054	0.023	0.0059658
Mkrn1	2.33027e-07	1.12601	0.05	0.021	0.00600744
Thyn1	2.36349e-07	1.96608	0.023	0.005	0.00609307
Ifi30	2.44142e-07	0.977708	0.072	0.036	0.00629398
Alkbh7	2.52409e-07	1.61732	0.034	0.011	0.00650711
1810037I17Rik	2.54463e-07	0.837977	0.069	0.034	0.00656006
Taf1d	2.55424e-07	1.34994	0.037	0.013	0.00658483
Me2	2.577e-07	1.64791	0.031	0.009	0.0066435
Zbtb8os	2.58112e-07	1.31887	0.037	0.013	0.00665414
Mrpl47	2.59096e-07	2.34375	0.022	0.004	0.00667951
Brk1	2.59523e-07	0.564917	0.091	0.05	0.0066905
Eif3b	2.60446e-07	0.745806	0.08	0.042	0.00671431
Erg28	2.60972e-07	1.49968	0.031	0.009	0.00672785
Mrps35	2.62375e-07	1.29035	0.041	0.015	0.00676401
Asf1a	2.62703e-07	1.09537	0.05	0.021	0.00677249
Smarcad1	2.64169e-07	2.18847	0.022	0.004	0.00681028
P2rx4	2.64426e-07	1.11976	0.039	0.014	0.0068169
Nsmce4a	2.64712e-07	1.18847	0.046	0.019	0.00682427
Smco4	2.68391e-07	0.92544	0.061	0.029	0.00691913
Sod2	2.68984e-07	0.86118	0.069	0.034	0.0069344
Wdr1	2.75491e-07	1.74647	0.022	0.004	0.00710216
Fkbp4	2.75729e-07	0.4698	0.117	0.07	0.0071083
Utp18	2.75745e-07	1.28534	0.036	0.012	0.0071087
Hes6	2.7765e-07	1.8259	0.027	0.007	0.00715782
Lgals3bp	2.78294e-07	1.41087	0.033	0.01	0.00717442
Ndufa5	2.85412e-07	0.559658	0.1	0.057	0.00735792
Ly96	2.85612e-07	2.03647	0.025	0.006	0.00736307
Rfc3	2.85667e-07	3.5104	0.014	0.001	0.00736449
Prss8	2.88432e-07	0.874366	0.089	0.049	0.00743577
Parp1	2.90762e-07	1.59565	0.027	0.007	0.00749585
Maip1	2.97249e-07	1.77344	0.025	0.006	0.00766308
Tsc22d1	3.03773e-07	1.10323	0.049	0.02	0.00783127
Dnajc3	3.08134e-07	0.177204	0.415	0.314	0.00794369
Tmem203	3.138e-07	1.75035	0.03	0.009	0.00808977
Prom1	3.16144e-07	0.798015	0.07	0.035	0.00815019
Htra2	3.17239e-07	1.20478	0.041	0.015	0.00817841
Mars1	3.20998e-07	1.15371	0.059	0.027	0.00827534
Mettl9	3.23935e-07	0.825905	0.081	0.043	0.00835105
Cdo1	3.28501e-07	1.96983	0.026	0.007	0.00846877
Nphp1	3.31316e-07	3.14267	0.015	0.001	0.00854132
Wdr4	3.31316e-07	3.14267	0.015	0.001	0.00854132
Mrps31	3.31353e-07	2.18847	0.024	0.005	0.00854227
Mgll	3.31531e-07	1.0095	0.049	0.02	0.00854687
Erbb3	3.32107e-07	2.0866	0.02	0.004	0.00856171
Ssna1	3.32586e-07	1.5104	0.033	0.011	0.00857406
Sac3d1	3.32637e-07	2.10274	0.024	0.005	0.00857538
Vps35l	3.3407e-07	2.06294	0.02	0.004	0.00861232
Prr13	3.38544e-07	0.961704	0.043	0.016	0.00872766
Ubxn4	3.4052e-07	0.713731	0.086	0.047	0.00877861
Rae1	3.41665e-07	1.14168	0.043	0.017	0.00880812
Smim20	3.45321e-07	1.44721	0.032	0.01	0.00890238
Dpp3	3.47496e-07	1.20555	0.04	0.015	0.00895844
Xpa	3.50286e-07	2.3761	0.019	0.003	0.00903036
Exosc1	3.50536e-07	1.36356	0.033	0.011	0.00903683
Chrac1	3.53277e-07	1.14038	0.052	0.022	0.00910747
Mrps12	3.59696e-07	0.533434	0.102	0.059	0.00927296
Ddit4l	3.65377e-07	2.54603	0.018	0.003	0.00941943
Ifi27l2b	3.67892e-07	2.77344	0.017	0.002	0.00948427
Rxylt1	3.70549e-07	1.21544	0.048	0.02	0.00955276
Gatad1	3.70654e-07	0.877014	0.075	0.039	0.00955546
Cxcl16	3.70725e-07	2.66652	0.017	0.002	0.00955729
Snx6	3.8203e-07	0.955497	0.045	0.018	0.00984874
Tmem176b	3.84789e-07	0.847094	0.085	0.047	0.00991986
Nkiras2	3.87603e-07	2.12707	0.023	0.005	0.00999241
Nol11	3.88827e-07	1.85144	0.018	0.003	0.010024
Nagk	3.88911e-07	2.10274	0.023	0.005	0.0100261
Fgf21	3.91868e-07	1.93571	0.023	0.005	0.0101024
Sigmar1	3.98011e-07	1.95401	0.025	0.006	0.0102607
Stc2	3.99508e-07	1.29653	0.046	0.019	0.0102993
Pak1ip1	3.99976e-07	1.57094	0.034	0.011	0.0103114
Tinag	4.01181e-07	1.6696	0.032	0.01	0.0103424
Nabp2	4.08121e-07	0.76014	0.074	0.038	0.0105214
Mettl27	4.08625e-07	3.88891	0.013	0	0.0105344
Sec62	4.15217e-07	0.343892	0.196	0.134	0.0107043
Tubb4b	4.1586e-07	1.07744	0.044	0.017	0.0107209
Derl1	4.26026e-07	0.699814	0.088	0.049	0.0109829
Rida	4.28263e-07	1.23198	0.046	0.019	0.0110406
Herpud1	4.30786e-07	0.206868	0.417	0.324	0.0111057
Usf2	4.35114e-07	1.02246	0.055	0.025	0.0112173
Mrps36	4.3759e-07	1.22242	0.039	0.014	0.0112811
Tmed4	4.4273e-07	1.34602	0.041	0.015	0.0114136
Amdhd2	4.43761e-07	2.18847	0.022	0.004	0.0114402
Dnttip1	4.56648e-07	1.94747	0.022	0.004	0.0117724
Ywhag	4.59585e-07	1.2195	0.043	0.017	0.0118481
Pnliprp2	4.63693e-07	-0.131566	0.981	0.973	0.011954
Mapk3	4.63711e-07	1.69944	0.027	0.007	0.0119545
Ruvbl1	4.69258e-07	2.08156	0.024	0.006	0.0120975
Pgrmc1	4.69316e-07	0.791139	0.059	0.028	0.012099
Psmd13	4.69582e-07	1.07064	0.044	0.018	0.0121058
Tmem141	4.71175e-07	2.02498	0.024	0.006	0.0121469
Scrn2	4.76465e-07	1.95401	0.024	0.006	0.0122833
Eef2k	4.77897e-07	1.94336	0.024	0.006	0.0123202
Mthfd2	4.811e-07	0.373051	0.187	0.128	0.0124027
Ndfip2	4.81824e-07	1.23477	0.043	0.017	0.0124214
Ap1s1	4.83242e-07	1.20685	0.037	0.013	0.012458
Ube2e3	4.8577e-07	1.0095	0.048	0.02	0.0125231
Bckdk	4.87471e-07	0.296592	0.245	0.176	0.012567
Ier3ip1	4.89159e-07	0.640646	0.101	0.059	0.0126105
Kit	4.98558e-07	2.29281	0.021	0.004	0.0128528
Rnaset2b	5.03597e-07	1.10601	0.041	0.015	0.0129827
Dnajc15	5.04044e-07	0.711041	0.083	0.045	0.0129943
2810001A02Rik	5.04185e-07	2.18847	0.021	0.004	0.0129979
Auh	5.07111e-07	1.15745	0.043	0.017	0.0130733
Fis1	5.09457e-07	0.730624	0.076	0.04	0.0131338
Cda	5.13815e-07	3.55771	0.014	0.001	0.0132462
Dctpp1	5.13951e-07	0.673901	0.083	0.045	0.0132497
Bcdin3d	5.18643e-07	4.71204	0.011	0	0.0133706
Ino80b	5.22023e-07	1.58079	0.03	0.009	0.0134577
Pigyl	5.25226e-07	1.22242	0.041	0.016	0.0135403
Rgmb	5.30936e-07	1.4026	0.028	0.008	0.0136875
Cnih1	5.31562e-07	0.84215	0.063	0.03	0.0137037
Mrpl45	5.34511e-07	1.49968	0.031	0.01	0.0137797
Lasp1	5.36503e-07	1.48803	0.03	0.009	0.0138311
Tvp23b	5.40752e-07	0.976971	0.053	0.024	0.0139406
Med28	5.46864e-07	0.966082	0.049	0.021	0.0140982
Filip1l	5.50287e-07	0.908952	0.06	0.029	0.0141864
H3f3a	5.50955e-07	0.768244	0.347	0.297	0.0142036
Clpp	5.56467e-07	0.786148	0.079	0.042	0.0143457
Psmc1	5.58393e-07	1.25752	0.045	0.019	0.0143954
Kctd3	5.63966e-07	1.96608	0.023	0.005	0.014539
Sin3b	5.80131e-07	0.913852	0.056	0.026	0.0149558
Pi4k2b	5.82001e-07	0.727501	0.077	0.041	0.015004
Riox2	5.90999e-07	3.14267	0.015	0.001	0.015236
Arpin	5.91898e-07	3.09537	0.015	0.001	0.0152591
Tsga10ip	6.00663e-07	2.4364	0.019	0.003	0.0154851
Tap1	6.03701e-07	2.69097	0.015	0.001	0.0155634
Atl3	6.13889e-07	2.18847	0.019	0.003	0.0158261
Niban1	6.20879e-07	1.5364	0.033	0.011	0.0160063
Rrp15	6.25971e-07	1.58702	0.027	0.007	0.0161375
Seh1l	6.28137e-07	1.38641	0.035	0.012	0.0161934
Aph1c	6.30964e-07	2.62905	0.018	0.003	0.0162663
S100a6	6.31257e-07	-0.902291	0.021	0.049	0.0162738
Mitd1	6.32364e-07	2.99583	0.016	0.002	0.0163023
Ndufc1	6.32372e-07	0.262085	0.251	0.18	0.0163025
Trappc3	6.35678e-07	1.3678	0.035	0.012	0.0163878
Rpl18a	6.36497e-07	-0.173471	0.966	0.96	0.0164089
H2-T23	6.45601e-07	2.58079	0.016	0.002	0.0166436
Naga	6.46052e-07	1.64791	0.03	0.009	0.0166552
Tex261	6.47124e-07	0.959656	0.059	0.028	0.0166829
Echdc3	6.47938e-07	2.69097	0.017	0.002	0.0167038
Irgm1	6.52408e-07	2.59057	0.017	0.002	0.0168191
Rpa3	6.54963e-07	2.5104	0.017	0.002	0.0168849
Tax1bp1	6.60904e-07	0.668084	0.077	0.041	0.0170381
Fdx2	6.61747e-07	0.894189	0.062	0.03	0.0170598
Tm2d1	6.62862e-07	0.846858	0.059	0.028	0.0170886
H2-K1	6.69663e-07	0.622176	0.342	0.291	0.0172639
Ewsr1	6.69945e-07	1.80145	0.025	0.006	0.0172712
Fxyd3	6.74343e-07	0.714259	0.09	0.051	0.0173846
Khdrbs1	6.74927e-07	1.15531	0.038	0.014	0.0173996
Nenf	6.85212e-07	0.483672	0.114	0.069	0.0176648
Grhpr	6.85797e-07	0.828932	0.078	0.042	0.0176799
Agpat3	6.90297e-07	1.0859	0.044	0.018	0.0177959
Cyp39a1	6.98146e-07	-1.24562	0.023	0.052	0.0179982
Rbm42	7.01403e-07	1.34459	0.037	0.013	0.0180822
Sdhaf1	7.0179e-07	1.23029	0.033	0.011	0.0180922
Flt1	7.02297e-07	-3.61888	0.001	0.014	0.0181052
Suds3	7.02393e-07	0.87879	0.065	0.032	0.0181077
Tars	7.03358e-07	0.944056	0.06	0.029	0.0181326
Rras	7.11552e-07	1.47227	0.025	0.006	0.0183438
Mgat2	7.13843e-07	0.610176	0.096	0.055	0.0184029
Bcl2l2	7.23877e-07	1.88237	0.026	0.007	0.0186616
Slc25a13	7.40269e-07	3.83233	0.012	0	0.0190841
Adgrg1	7.43044e-07	1.7479	0.026	0.007	0.0191557
Ahcy	7.48006e-07	1.09226	0.056	0.026	0.0192836
Dnajb9	7.63487e-07	0.456286	0.112	0.068	0.0196827
Riok3	7.77618e-07	0.622877	0.108	0.065	0.020047
Tpm3	7.81723e-07	0.77801	0.059	0.028	0.0201528
Tma16	7.8457e-07	1.96608	0.024	0.006	0.0202262
Atp5e	7.9887e-07	0.125827	0.59	0.459	0.0205949
Sbds	8.03166e-07	1.39793	0.034	0.011	0.0207056
Znhit1	8.04113e-07	0.707585	0.081	0.044	0.02073
Pacsin3	8.07325e-07	1.6788	0.029	0.009	0.0208128
Pon2	8.22582e-07	1.45978	0.032	0.011	0.0212062
Smarcc1	8.25048e-07	1.49104	0.032	0.011	0.0212697
Lsm10	8.29741e-07	1.55412	0.031	0.01	0.0213907
Fam13a	8.31418e-07	1.58079	0.029	0.009	0.0214339
Atg5	8.32342e-07	1.20515	0.041	0.016	0.0214578
Hikeshi	8.43227e-07	1.15531	0.041	0.016	0.0217384
Gm15441	8.51306e-07	2.2241	0.02	0.004	0.0219467
Dynll1	8.56492e-07	0.346795	0.145	0.093	0.0220804
Papola	8.59306e-07	0.586352	0.086	0.048	0.0221529
Psen2	8.65751e-07	1.10601	0.041	0.016	0.0223191
Gpt	8.68854e-07	1.32233	0.039	0.015	0.022399
Marcks	8.81083e-07	0.715539	0.081	0.044	0.0227143
Tmem238	8.90897e-07	0.283692	0.247	0.178	0.0229673
Cops2	8.98035e-07	0.938496	0.051	0.023	0.0231513
Timm9	9.1339e-07	1.32983	0.036	0.013	0.0235472
Tsg101	9.23502e-07	0.884694	0.058	0.028	0.0238079
Smim19	9.38704e-07	1.07954	0.047	0.02	0.0241998
Gm33104	9.42388e-07	4.64791	0.011	0	0.0242948
Wdr83	9.49503e-07	2.30395	0.019	0.004	0.0244782
Lyar	9.60337e-07	0.629601	0.085	0.048	0.0247575
Abce1	9.83621e-07	0.982891	0.052	0.023	0.0253578
Hibch	1.005e-06	1.00206	0.057	0.027	0.0259088
Grcc10	1.02833e-06	0.559842	0.117	0.073	0.0265103
Hsd17b4	1.0285e-06	1.61169	0.028	0.008	0.0265147
Ppp1r37	1.03106e-06	1.27387	0.042	0.017	0.0265807
Asah1	1.05346e-06	1.0079	0.043	0.018	0.0271583
Tmem107	1.05528e-06	3.09537	0.014	0.001	0.0272051
Trp53	1.06142e-06	2.11447	0.018	0.003	0.0273634
Prelid3b	1.0692e-06	1.32983	0.036	0.013	0.027564
Cep170b	1.07136e-06	1.29383	0.033	0.011	0.0276196
Anapc10	1.07872e-06	2.64791	0.014	0.001	0.0278093
Mfsd1	1.08019e-06	1.15	0.048	0.021	0.0278473
Tbc1d15	1.09912e-06	0.92544	0.057	0.027	0.0283353
Noc2l	1.10031e-06	1.15605	0.042	0.017	0.0283661
Phax	1.10346e-06	1.01048	0.048	0.021	0.0284473
Mta1	1.10535e-06	1.96608	0.022	0.005	0.028496
Sec24c	1.10535e-06	1.96608	0.022	0.005	0.028496
Zrsr2	1.11025e-06	1.10601	0.04	0.015	0.0286223
Cdk5rap3	1.11821e-06	0.794196	0.079	0.043	0.0288275
Entpd7	1.1215e-06	0.820743	0.059	0.029	0.0289122
Rpl26	1.14425e-06	0.11863	0.965	0.924	0.0294988
Lgmn	1.15816e-06	2.3584	0.015	0.002	0.0298575
Vcp	1.16503e-06	0.353063	0.153	0.1	0.0300344
Ube2m	1.16937e-06	0.513961	0.092	0.053	0.0301464
Ctbp1	1.16958e-06	0.773437	0.059	0.029	0.0301518
Itprid2	1.18303e-06	0.769704	0.078	0.042	0.0304985
Spg20	1.18542e-06	1.20733	0.038	0.015	0.0305602
Mfsd11	1.19979e-06	1.4364	0.037	0.014	0.0309305
9130401M01Rik	1.206e-06	1.72191	0.026	0.007	0.0310907
Actr10	1.21658e-06	0.897695	0.048	0.021	0.0313635
Cdk2ap2	1.21676e-06	0.53292	0.103	0.061	0.031368
Tmem219	1.21706e-06	0.714198	0.078	0.042	0.0313757
Ppat	1.22415e-06	1.64791	0.026	0.007	0.0315586
Nrbf2	1.22462e-06	1.04552	0.044	0.019	0.0315706
Pfdn1	1.22924e-06	0.601213	0.097	0.057	0.0316899
Aatf	1.22983e-06	1.62143	0.026	0.007	0.0317051
Hdac5	1.22983e-06	1.62143	0.026	0.007	0.0317051
Gna11	1.23274e-06	0.711427	0.071	0.037	0.0317801
Lyrm9	1.23404e-06	0.740014	0.093	0.055	0.0318135
Sec24d	1.23757e-06	1.7328	0.03	0.01	0.0319046
Paox	1.2571e-06	1.32174	0.033	0.011	0.0324081
Adh5	1.2578e-06	1.15677	0.04	0.016	0.032426
Vasp	1.2625e-06	1.52289	0.026	0.007	0.0325473
Aldoa	1.27169e-06	0.429932	0.124	0.078	0.0327842
Tom1l1	1.27553e-06	1.6788	0.029	0.009	0.0328832
Cops5	1.27659e-06	1.28801	0.033	0.011	0.0329106
Tpm4	1.28886e-06	1.31559	0.033	0.011	0.0332267
Cisd2	1.29548e-06	0.906331	0.058	0.028	0.0333975
Ptcd2	1.30016e-06	1.53243	0.03	0.01	0.0335181
Snhg3	1.31954e-06	1.39011	0.032	0.011	0.0340178
Golga4	1.32238e-06	0.634876	0.057	0.027	0.0340908
Psmd10	1.33052e-06	1.77344	0.023	0.006	0.0343009
Anapc7	1.3552e-06	3.30395	0.012	0	0.0349371
Hmg20b	1.36137e-06	1.24737	0.043	0.018	0.035096
Galnt7	1.36427e-06	0.828072	0.067	0.034	0.0351709
Akt2	1.37386e-06	0.933545	0.053	0.025	0.035418
Mrpl54	1.39611e-06	0.522212	0.126	0.08	0.0359916
Amy2a2	1.41968e-06	0.570206	0.155	0.105	0.0365994
Nadk	1.42982e-06	1.00171	0.054	0.025	0.0368608
Plk2	1.44974e-06	1.85144	0.025	0.007	0.0373744
Rab14	1.47465e-06	0.765122	0.073	0.039	0.0380165
Nampt	1.47518e-06	1.88035	0.02	0.004	0.03803
Pecr	1.48112e-06	1.34048	0.039	0.015	0.0381833
Enpp5	1.51689e-06	1.5104	0.032	0.011	0.0391053
3110040N11Rik	1.5262e-06	2.073	0.022	0.005	0.0393455
Arl6ip4	1.52622e-06	0.750788	0.074	0.04	0.039346
Atg3	1.52629e-06	0.839025	0.062	0.031	0.0393478
Uqcrc1	1.59213e-06	0.609181	0.083	0.046	0.041045
Tmem98	1.61141e-06	1.57752	0.026	0.007	0.0415422
Mrpl36	1.61362e-06	0.573597	0.082	0.046	0.0415991
Mtres1	1.6141e-06	0.989929	0.058	0.028	0.0416114
Ptk7	1.61787e-06	2.30395	0.019	0.004	0.0417088
Mkrn2os	1.63221e-06	1.60351	0.028	0.008	0.0420785
Bud23	1.65128e-06	1.45696	0.026	0.007	0.04257
Arl6ip5	1.6622e-06	1.1683	0.032	0.011	0.0428514
Ptgr1	1.66633e-06	3.3584	0.013	0.001	0.042958
Ctsh	1.67375e-06	1.49104	0.028	0.008	0.0431493
Mfsd14a	1.67649e-06	1.34048	0.038	0.015	0.04322
Prelid1	1.68266e-06	0.430778	0.137	0.089	0.0433789
Pdap1	1.70791e-06	0.371461	0.145	0.095	0.04403
Ier3	1.70901e-06	1.48024	0.028	0.008	0.0440583
Cdc34	1.73628e-06	0.342058	0.185	0.128	0.0447612
Chchd5	1.74944e-06	1.26324	0.046	0.02	0.0451005
Aurkaip1	1.78021e-06	0.357473	0.172	0.118	0.0458938
Nufip1	1.79926e-06	2.26648	0.018	0.003	0.046385
Dnajc19	1.81409e-06	0.48852	0.108	0.066	0.0467672
Nr2c2ap	1.81726e-06	1.52551	0.024	0.006	0.0468489
Dus1l	1.81965e-06	1.52105	0.033	0.011	0.0469106
Bud31	1.83654e-06	0.869015	0.055	0.026	0.047346
Tmem159	1.84323e-06	1.60351	0.024	0.006	0.0475184
Hes1	1.85658e-06	1.31246	0.034	0.012	0.0478627
Rsad2	1.87366e-06	4.75833	0.014	0.001	0.048303
Eef1akmt2	1.88593e-06	2.99583	0.014	0.001	0.0486192
Eola1	1.88593e-06	2.99583	0.014	0.001	0.0486192
Hba-a1	1.89631e-06	-2.82435	0.007	0.025	0.0488867
Dynlt1f	1.90506e-06	2.72453	0.014	0.001	0.0491124
Anapc16	1.96216e-06	0.901594	0.046	0.02	0.0505845
Zfp598	1.96921e-06	1.64099	0.025	0.007	0.0507663
Zdhhc6	1.97899e-06	1.2526	0.033	0.011	0.0510183
Fam174b	1.98262e-06	0.643974	0.112	0.07	0.0511119
Xaf1	2.0086e-06	2.60351	0.015	0.002	0.0517816
Tsn	2.03662e-06	1.02305	0.046	0.02	0.0525041
Tmem205	2.05118e-06	0.561387	0.087	0.05	0.0528794
Dcaf13	2.05236e-06	1.48803	0.03	0.01	0.0529097
Zfp560	2.07002e-06	1.11447	0.036	0.014	0.0533651
Lsm7	2.0908e-06	1.18847	0.038	0.015	0.0539009
Yipf3	2.1118e-06	0.753259	0.067	0.035	0.0544422
Mrpl28	2.12246e-06	0.646156	0.093	0.055	0.0547171
Alg1	2.12591e-06	2.0866	0.02	0.004	0.054806
Psmg4	2.12816e-06	1.23154	0.031	0.011	0.0548638
Anxa2	2.16944e-06	0.909321	0.036	0.014	0.0559281
1810009A15Rik	2.17405e-06	1.28469	0.03	0.01	0.056047
Smu1	2.17617e-06	1.77344	0.023	0.006	0.0561017
Tbcc	2.18203e-06	1.87297	0.02	0.004	0.0562528
Itpa	2.22397e-06	1.62457	0.023	0.006	0.0573338
Lrrc41	2.24585e-06	1.38403	0.033	0.012	0.057898
Fam50a	2.27524e-06	1.3428	0.033	0.012	0.0586558
Gtf3a	2.28251e-06	0.758487	0.067	0.035	0.058843
Slc27a1	2.35718e-06	1.4241	0.035	0.013	0.0607682
Ccdc47	2.35935e-06	0.989571	0.052	0.024	0.0608241
Nfyb	2.4228e-06	1.39011	0.032	0.011	0.0624597
Itgb6	2.4289e-06	3.88891	0.011	0	0.0626169
Gpx2	2.43004e-06	3.88891	0.011	0	0.0626464
Arvcf	2.43004e-06	3.83233	0.011	0	0.0626464
3010003L21Rik	2.4326e-06	3.71204	0.011	0	0.0627123
Leprotl1	2.44072e-06	0.650205	0.074	0.04	0.0629218
Tpd52	2.4495e-06	0.374888	0.144	0.095	0.0631482
Bloc1s4	2.46902e-06	2.05097	0.019	0.004	0.0636514
Ppil3	2.49766e-06	1.52408	0.024	0.007	0.0643896
Lgalsl	2.50104e-06	1.92544	0.019	0.004	0.0644768
Atp13a1	2.51449e-06	0.911634	0.049	0.022	0.0648237
Plbd2	2.54676e-06	1.23287	0.032	0.011	0.0656554
Dram1	2.58079e-06	1.90468	0.022	0.005	0.0665329
2510002D24Rik	2.61656e-06	1.41877	0.029	0.009	0.067455
Mpg	2.67802e-06	1.62457	0.022	0.005	0.0690393
Nubp1	2.67845e-06	1.35353	0.034	0.012	0.0690505
Tbpl1	2.68333e-06	1.37068	0.029	0.009	0.0691764
Bag5	2.70205e-06	1.10101	0.03	0.01	0.0696588
Dcn	2.72442e-06	-1.34611	0.019	0.044	0.0702354
Tgds	2.75933e-06	2.26648	0.018	0.004	0.0711355
Nr5a2	2.78435e-06	1.00723	0.059	0.03	0.0717804
Higd2a	2.82149e-06	0.632777	0.075	0.041	0.0727381
Tmem120a	2.82369e-06	1.18847	0.044	0.019	0.0727947
Abhd6	2.87406e-06	1.86655	0.023	0.006	0.0740934
Mettl23	2.91923e-06	0.862246	0.058	0.029	0.0752579
Tmem192	2.94584e-06	1.71899	0.023	0.006	0.0759437
Ccdc122	2.99911e-06	3.30395	0.012	0.001	0.077317
H1f4	3.01135e-06	1.27594	0.038	0.015	0.0776326
Gadd45gip1	3.02575e-06	0.507157	0.104	0.064	0.0780039
Thumpd1	3.04654e-06	2.4364	0.017	0.003	0.0785399
Atp6v1h	3.06208e-06	1.82319	0.025	0.007	0.0789404
Eif4b	3.06453e-06	0.395255	0.144	0.095	0.0790035
Orc6	3.0647e-06	2.56699	0.012	0.001	0.079008
Zfand6	3.06797e-06	0.729043	0.077	0.043	0.0790922
Erap1	3.07046e-06	2.31776	0.017	0.003	0.0791564
Egln2	3.07089e-06	0.861974	0.058	0.029	0.0791676
Dnaja3	3.08819e-06	1.40349	0.031	0.011	0.0796135
Manbal	3.09941e-06	2.18847	0.017	0.003	0.0799028
Rpp21	3.10969e-06	0.67574	0.073	0.04	0.0801679
Copg2	3.12371e-06	1.77344	0.021	0.005	0.0805292
Ring1	3.13105e-06	1.69097	0.025	0.007	0.0807185
Serpini1	3.13487e-06	1.07526	0.049	0.022	0.0808171
Nat9	3.1884e-06	1.39201	0.036	0.014	0.082197
Ccn1	3.19569e-06	1.69097	0.025	0.007	0.0823849
Eif2b1	3.21317e-06	1.25559	0.042	0.018	0.0828355
Phf5a	3.2308e-06	0.753674	0.067	0.036	0.08329
Igbp1	3.23311e-06	1.32233	0.034	0.013	0.0833497
Isca2	3.24307e-06	1.56193	0.028	0.009	0.0836063
Cox6a1	3.25368e-06	0.194575	0.301	0.226	0.0838799
Rragd	3.28797e-06	1.31047	0.036	0.014	0.0847638
Pam16	3.30411e-06	0.730793	0.071	0.038	0.0851799
Slc19a1	3.31425e-06	2.46858	0.016	0.003	0.0854413
Lrrc28	3.32257e-06	2.42551	0.016	0.003	0.0856558
Eml2	3.35422e-06	3.04646	0.013	0.001	0.0864717
Acyp1	3.36178e-06	1.16885	0.034	0.013	0.0866666
Stat5a	3.3915e-06	2.72453	0.013	0.001	0.0874328
Rhoq	3.40729e-06	0.932915	0.057	0.028	0.0878399
Uxt	3.41979e-06	1.0918	0.047	0.021	0.0881621
Sap30	3.47636e-06	1.96608	0.022	0.006	0.0896206
Marveld3	3.47788e-06	2.60351	0.015	0.002	0.0896596
4931406C07Rik	3.50555e-06	2.2526	0.02	0.004	0.090373
2900026A02Rik	3.50943e-06	1.86655	0.022	0.006	0.0904732
Mtfr1l	3.51158e-06	0.880352	0.042	0.018	0.0905286
Med21	3.5464e-06	1.13957	0.04	0.017	0.0914262
Trnt1	3.56458e-06	2.05097	0.02	0.004	0.0918948
Lpin2	3.58268e-06	2.16423	0.02	0.004	0.0923616
Pex13	3.59691e-06	1.96106	0.02	0.004	0.0927283
Hnrnpd	3.63897e-06	0.992077	0.042	0.018	0.0938126
Gtpbp2	3.65417e-06	1.84055	0.02	0.004	0.0942044
Scp2	3.70469e-06	0.612972	0.07	0.038	0.0955069
Nans	3.71371e-06	0.56287	0.085	0.049	0.0957395
Ceacam1	3.79613e-06	1.2804	0.035	0.013	0.0978642
Pabpc4	3.84666e-06	0.249969	0.28	0.211	0.0991669
Zdhhc5	3.90299e-06	1.66847	0.024	0.007	0.100619
Golga5	3.91709e-06	1.63326	0.024	0.007	0.100983
Tm9sf1	3.95788e-06	1.40349	0.03	0.01	0.102034
Mak16	3.99332e-06	1.26324	0.043	0.019	0.102948
Gstm5	4.02177e-06	1.03647	0.053	0.026	0.103681
Sdf2	4.03229e-06	0.95985	0.045	0.02	0.103952
Pnpla2	4.08137e-06	1.10359	0.031	0.011	0.105218
Cdc16	4.16395e-06	1.23029	0.033	0.012	0.107347
Mrpl10	4.20655e-06	1.29157	0.028	0.009	0.108445
Mtch2	4.23447e-06	0.767632	0.057	0.029	0.109165
Psmc3	4.23973e-06	0.614953	0.095	0.057	0.1093
Arf3	4.2519e-06	0.999441	0.045	0.02	0.109614
Nsfl1c	4.25413e-06	1.20954	0.033	0.012	0.109672
Oscp1	4.26068e-06	1.0391	0.053	0.026	0.10984
St6galnac2	4.30947e-06	1.26248	0.039	0.016	0.111098
Stub1	4.31932e-06	0.52105	0.094	0.056	0.111352
Vps36	4.31998e-06	0.847984	0.061	0.032	0.111369
Itgav	4.33228e-06	1.45595	0.025	0.007	0.111686
Clint1	4.37827e-06	0.856631	0.045	0.02	0.112872
Mboat1	4.41301e-06	3.64791	0.011	0	0.113767
Neurl1a	4.41301e-06	3.64791	0.011	0	0.113767
Dram2	4.46135e-06	0.920994	0.05	0.024	0.115014
Mocs2	4.48123e-06	1.20733	0.035	0.014	0.115526
Ptpn2	4.48963e-06	1.32598	0.021	0.005	0.115743
Slc25a11	4.5503e-06	0.911634	0.05	0.024	0.117307
Atp5l	4.57788e-06	0.154586	0.413	0.323	0.118018
Txnrd1	4.59917e-06	0.898968	0.039	0.016	0.118567
Slu7	4.65605e-06	2.34048	0.018	0.004	0.120033
Slirp	4.66761e-06	0.976971	0.043	0.019	0.120331
Gtpbp8	4.69438e-06	2.228	0.018	0.004	0.121021
Dtx4	4.69438e-06	2.228	0.018	0.004	0.121021
Ccdc12	4.7244e-06	0.691907	0.058	0.029	0.121795
Surf1	4.75828e-06	1.38778	0.03	0.011	0.122668
Ggta1	4.77368e-06	0.999441	0.046	0.021	0.123066
Cldn10	4.78406e-06	0.675257	0.102	0.063	0.123333
Selenot	4.82514e-06	0.664054	0.067	0.036	0.124392
Ube2d2a	4.87165e-06	0.584403	0.077	0.043	0.125591
Kdelr3	4.9007e-06	1.31047	0.036	0.014	0.12634
Arcn1	4.9292e-06	0.690975	0.083	0.048	0.127075
Uqcr10	4.95126e-06	0.26204	0.222	0.161	0.127643
Cep20	4.96667e-06	1.0483	0.046	0.021	0.128041
Pop7	5.00636e-06	2.02978	0.02	0.005	0.129064
Rangrf	5.15227e-06	1.40349	0.032	0.012	0.132825
Jtb	5.18334e-06	0.429088	0.149	0.101	0.133626
Cir1	5.1903e-06	1.52408	0.024	0.007	0.133806
Mrpl58	5.21171e-06	0.625045	0.082	0.048	0.134358
Epb41l5	5.2174e-06	1.52408	0.026	0.008	0.134505
Ccdc6	5.22338e-06	1.28801	0.027	0.009	0.134659
Vbp1	5.23196e-06	1.151	0.036	0.014	0.13488
Cops8	5.26566e-06	1.42726	0.027	0.009	0.135749
Akt1s1	5.30038e-06	0.92544	0.044	0.019	0.136644
Cd151	5.31352e-06	1.21314	0.029	0.01	0.136982
Ifngr2	5.32741e-06	1.46149	0.026	0.008	0.137341
Rps19bp1	5.36787e-06	1.04209	0.047	0.022	0.138384
Jpt2	5.37452e-06	0.89057	0.051	0.025	0.138555
Kin	5.3974e-06	3.24737	0.012	0.001	0.139145
Dhrs13	5.40284e-06	3.18847	0.012	0.001	0.139285
Fermt2	5.43296e-06	1.06889	0.034	0.013	0.140062
Irf6	5.47306e-06	1.18847	0.045	0.02	0.141096
Efhd2	5.48207e-06	1.03375	0.044	0.02	0.141328
Ap3s1	5.51576e-06	0.313587	0.142	0.094	0.142196
Etf1	5.54153e-06	0.492343	0.109	0.068	0.142861
Comtd1	5.56787e-06	1.2828	0.038	0.016	0.14354
Eif2a	5.79961e-06	1.0391	0.05	0.024	0.149514
Rmdn1	5.80928e-06	1.74102	0.022	0.006	0.149763
Pdzd11	5.83947e-06	1.71204	0.022	0.006	0.150542
Gdpd1	5.88295e-06	1.53425	0.029	0.01	0.151663
Pacsin2	5.90144e-06	1.26864	0.031	0.011	0.152139
Ccnq	5.91855e-06	2.0866	0.019	0.004	0.15258
2210016F16Rik	5.94245e-06	1.1347	0.038	0.016	0.153196
Mrpl16	5.971e-06	1.151	0.036	0.015	0.153932
Otub1	5.99725e-06	1.15531	0.038	0.016	0.154609
1700017B05Rik	6.04118e-06	2.6739	0.013	0.001	0.155742
Uba2	6.06195e-06	1.88035	0.019	0.004	0.156277
Spsb2	6.07475e-06	2.55771	0.015	0.002	0.156607
Pierce2	6.17785e-06	2.77344	0.014	0.002	0.159265
Mterf4	6.19863e-06	2.6739	0.014	0.002	0.159801
Gpn2	6.19863e-06	2.6739	0.014	0.002	0.159801
Pyroxd1	6.19863e-06	2.6739	0.014	0.002	0.159801
Nipsnap3b	6.21126e-06	2.14267	0.015	0.002	0.160126
Dmbt1	6.2682e-06	0.176971	0.973	0.967	0.161594
Ltv1	6.28955e-06	1.28469	0.029	0.01	0.162144
Hspa1b	6.30747e-06	1.77344	0.015	0.002	0.162606
Bbc3	6.42274e-06	1.64099	0.025	0.007	0.165578
Il6st	6.44318e-06	1.10359	0.029	0.01	0.166105
Plgrkt	6.44995e-06	1.62143	0.025	0.007	0.16628
Tomm70a	6.56755e-06	0.779362	0.055	0.027	0.169312
Dnajc7	6.67007e-06	0.892082	0.053	0.026	0.171954
Ttc32	6.69257e-06	1.4042	0.031	0.011	0.172534
Tkt	6.75934e-06	0.730045	0.061	0.032	0.174256
Slc35b1	6.88278e-06	0.472268	0.093	0.056	0.177438
Surf4	6.92217e-06	0.370953	0.141	0.094	0.178454
Ankrd54	6.95304e-06	2.076	0.018	0.004	0.179249
Cops6	6.96936e-06	0.650055	0.078	0.045	0.17967
Ccdc71l	7.00994e-06	1.80738	0.021	0.005	0.180716
Raly	7.08746e-06	1.18847	0.026	0.008	0.182715
Pgap6	7.09815e-06	1.34767	0.033	0.013	0.18299
Macroh2a1	7.12748e-06	1.32934	0.033	0.013	0.183746
Sfn	7.17349e-06	1.6556	0.021	0.005	0.184933
Erlin2	7.27858e-06	1.52728	0.021	0.005	0.187642
Calr	7.29072e-06	0.284777	0.22	0.162	0.187955
Anxa7	7.32393e-06	0.97435	0.043	0.019	0.188811
Tufm	7.34714e-06	1.24902	0.033	0.013	0.189409
Rsl24d1	7.60793e-06	1.14783	0.033	0.013	0.196132
Nudt19	7.65812e-06	1.12707	0.033	0.013	0.197426
Pigbos1	7.67742e-06	0.874366	0.051	0.025	0.197924
Rps19	7.67946e-06	0.158398	0.932	0.881	0.197976
Mapk13	7.70726e-06	1.20478	0.042	0.019	0.198693
Fam53a	7.75789e-06	1.68597	0.022	0.006	0.199998
Phyh	7.8811e-06	1.36356	0.032	0.012	0.203175
Dnajb12	7.92099e-06	1.0929	0.035	0.014	0.204203
Borcs7	7.9318e-06	1.52551	0.022	0.006	0.204482
Cox11	7.94375e-06	2.228	0.017	0.004	0.20479
Jup	7.94676e-06	1.33532	0.028	0.01	0.204867
Gon7	7.99462e-06	3.83233	0.01	0	0.206101
Sh3gl1	8.00593e-06	3.64791	0.01	0	0.206393
Snhg16	8.01036e-06	3.58079	0.01	0	0.206507
Hbegf	8.01554e-06	2.06294	0.017	0.004	0.206641
Atxn2l	8.04266e-06	2.0866	0.017	0.004	0.20734
Vezf1	8.05951e-06	1.28469	0.028	0.01	0.207774
Tuba1c	8.10452e-06	0.828579	0.051	0.025	0.208934
Fam3c	8.16866e-06	1.2526	0.032	0.012	0.210588
Golph3l	8.1848e-06	1.41087	0.027	0.009	0.211004
Rpia	8.24718e-06	1.77344	0.017	0.004	0.212612
Kat2a	8.26196e-06	2.02978	0.02	0.005	0.212993
Atg4b	8.2843e-06	1.37068	0.027	0.009	0.213569
B4galt3	8.31497e-06	1.45151	0.024	0.007	0.21436
Trim28	8.31831e-06	0.920279	0.044	0.02	0.214446
Trnau1ap	8.36997e-06	1.32092	0.027	0.009	0.215778
Card19	8.37821e-06	1.52408	0.024	0.007	0.21599
Rbm34	8.437e-06	1.84055	0.02	0.005	0.217506
Slc16a6	8.46075e-06	0.984116	0.042	0.019	0.218118
Lgals8	8.4887e-06	1.30877	0.024	0.007	0.218839
Psmd5	8.57343e-06	1.21495	0.027	0.009	0.221023
Akr1b3	8.77725e-06	1.15371	0.036	0.015	0.226278
Tfg	8.80791e-06	0.599789	0.062	0.033	0.227068
Sucla2	8.87752e-06	0.92544	0.042	0.019	0.228863
P2rx1	8.88451e-06	0.599846	0.125	0.084	0.229043
Rnaset2a	8.91256e-06	1.05097	0.038	0.016	0.229766
Mzt2	8.93065e-06	1.04163	0.053	0.026	0.230232
Adprs	8.9853e-06	2.31776	0.016	0.003	0.231641
Rnf44	9.12238e-06	1.03647	0.038	0.016	0.235175
Lrpap1	9.24058e-06	0.890794	0.044	0.02	0.238222
Lancl1	9.28314e-06	1.87297	0.021	0.006	0.239319
Twf1	9.39801e-06	1.12574	0.04	0.018	0.242281
Tmem19	9.43551e-06	1.74102	0.021	0.006	0.243248
Alkbh3	9.51735e-06	1.68033	0.021	0.006	0.245357
Ube2e1	9.54736e-06	0.832331	0.058	0.03	0.246131
Tor3a	9.71264e-06	3.18847	0.011	0.001	0.250392
Hibadh	9.75634e-06	0.678059	0.064	0.034	0.251518
Insig1	9.76163e-06	0.655042	0.071	0.04	0.251655
Reep6	9.80888e-06	1.0335	0.048	0.023	0.252873
Prkra	9.82828e-06	1.80145	0.023	0.007	0.253373
Eif2b3	9.86981e-06	1.77344	0.023	0.007	0.254444
Thnsl2	9.92543e-06	2.33532	0.015	0.003	0.255877
Tradd	9.92543e-06	2.33532	0.015	0.003	0.255877
Fam110c	9.92543e-06	2.33532	0.015	0.003	0.255877
Nedd8	9.94872e-06	0.315854	0.147	0.1	0.256478
Mnat1	9.96893e-06	1.45595	0.027	0.009	0.256999
4930453N24Rik	9.99852e-06	0.75833	0.047	0.022	0.257762
Nelfa	1.00105e-05	2.18847	0.015	0.003	0.25807
Hdhd2	1.00572e-05	1.57752	0.026	0.008	0.259273
[truncated: 4,032 more rows]

## Sheet: Cpa1_vs_KC
Online supplemental table 7 ADM markers inferred from scRNA-seq. ADM markers across genotypes in 8-week-old mice. Statistical test: two-sided Wilcoxon rank-sum test.
Gene symbol	p_val	avg_log2FC	pct.1	pct.2	p_val_adj
Reg3b	2.22148e-253	-3.15404	0.921	1	5.72696e-249
Try5	1.69847e-231	1.51589	1	0.999	4.37865e-227
Spink1	1.22148e-203	1.41062	0.998	0.941	3.14898e-199
Cela1	1.39916e-203	1.36294	0.999	0.997	3.60702e-199
Reg3a	4.5484e-198	-2.89411	0.705	0.953	1.17258e-193
Cpa2	1.50229e-144	0.887741	0.994	0.969	3.8729e-140
Clu	1.6432e-142	1.02008	0.986	0.625	4.23618e-138
Klk1	1.56344e-133	0.80722	0.995	0.969	4.03054e-129
Pla2g1b	7.95665e-127	1.19838	0.98	0.82	2.05122e-122
Reg2	3.77479e-123	-1.36335	0.984	0.999	9.7314e-119
Prss3b	1.87076e-122	0.651236	1	0.996	4.82283e-118
Reg3g	3.9539e-115	-2.21812	0.69	0.886	1.01932e-110
Xist	4.0453e-110	-6.12184	0.007	0.291	1.04288e-105
Camk1d	1.27914e-108	-1.80223	0.656	0.896	3.29761e-104
Lrg1	1.41263e-108	-5.27596	0.013	0.305	3.64176e-104
Try4	1.61703e-105	0.798482	1	0.997	4.1687e-101
Malat1	4.52136e-105	-2.8848	0.123	0.523	1.16561e-100
Pdia2	1.81941e-102	1.06836	0.948	0.794	4.69045e-98
Nupr1	1.54589e-97	2.00724	0.964	0.931	3.98532e-93
1810009J06Rik	2.20523e-95	4.65606	0.506	0.044	5.68507e-91
Pnlip	1.40837e-93	0.843529	0.999	0.985	3.63077e-89
Cdk8	1.74937e-91	-2.93321	0.117	0.48	4.50987e-87
Cmss1	9.96477e-90	-1.35053	0.946	0.971	2.56892e-85
Mt1	3.24528e-82	1.18816	0.977	0.908	8.36632e-78
Gm2663	1.59665e-78	1.55916	0.546	0.11	4.11617e-74
Mecom	9.49093e-75	-3.82728	0.03	0.274	2.44676e-70
Bex2	1.98915e-74	-3.18992	0.056	0.331	5.12803e-70
Try10	1.78881e-72	0.825461	0.973	0.789	4.61156e-68
Errfi1	1.74711e-71	-2.88277	0.107	0.413	4.50406e-67
Zbtb20	6.96667e-70	-2.97932	0.053	0.316	1.79601e-65
Fosb	4.90958e-69	-2.84249	0.066	0.34	1.26569e-64
Dmbt1	1.45314e-68	-0.982773	0.981	0.966	3.74619e-64
Uqcrq	1.39024e-65	1.18648	0.776	0.408	3.58405e-61
Tmem97	5.22093e-63	1.16123	0.786	0.447	1.34595e-58
Neat1	7.01079e-63	-3.75127	0.02	0.221	1.80738e-58
Mia	5.10193e-62	-3.0762	0.046	0.28	1.31528e-57
C4b	7.07475e-62	-3.16532	0.041	0.269	1.82387e-57
Fos	2.05254e-61	-2.0362	0.192	0.507	5.29146e-57
Foxp1	5.23712e-61	-2.72448	0.067	0.319	1.35013e-56
Cela2a	1.85272e-60	0.54933	1	1	4.7763e-56
Chrm3	2.04276e-60	-3.83285	0.022	0.22	5.26623e-56
Gkn3	9.95619e-58	-6.92631	0.002	0.151	2.56671e-53
Immp2l	1.84321e-57	-3.88969	0.016	0.196	4.7518e-53
Arhgdig	1.0765e-56	1.30869	0.67	0.321	2.77521e-52
Prss2	1.92424e-56	-0.34188	1	1	4.9607e-52
Fndc3b	7.58027e-56	-3.54419	0.029	0.225	1.95419e-51
Sgms1	1.52827e-55	-3.71253	0.021	0.204	3.93989e-51
Pik3r1	1.95826e-55	-3.37082	0.021	0.205	5.0484e-51
Gphn	2.29104e-55	-0.872361	0.937	0.974	5.9063e-51
Chka	2.32499e-55	-2.85409	0.035	0.24	5.99382e-51
Lars2	1.167e-51	-0.75304	0.862	0.94	3.00852e-47
Btg2	1.68843e-51	-1.31263	0.376	0.671	4.35276e-47
Nfasc	2.03685e-51	-3.88245	0.015	0.177	5.25101e-47
Ccser1	2.91552e-50	-4.42525	0.012	0.165	7.5162e-46
Egr1	3.65997e-50	-1.51938	0.31	0.599	9.4354e-46
Cpb1	4.96291e-50	0.427611	0.999	0.997	1.27944e-45
Rps27l	2.01593e-49	0.753203	0.915	0.695	5.19706e-45
Ank3	7.02409e-49	-3.00707	0.025	0.198	1.81081e-44
Klf6	4.24147e-48	-1.68581	0.211	0.488	1.09345e-43
Itih4	5.08822e-48	-2.89952	0.03	0.208	1.31174e-43
Alcam	7.39656e-48	-2.68242	0.082	0.306	1.90683e-43
Naaladl2	1.229e-47	-5.39771	0.005	0.135	3.16835e-43
Reep5	1.3559e-47	0.916036	0.759	0.444	3.49552e-43
Jun	3.77757e-47	-1.58524	0.203	0.485	9.73858e-43
Ctnnd1	3.96211e-47	-3.24181	0.035	0.215	1.02143e-42
Atxn1	6.74838e-47	-3.44222	0.019	0.177	1.73973e-42
Aopep	2.2162e-46	-3.48561	0.028	0.196	5.71337e-42
Sox9	2.25307e-46	-3.25881	0.024	0.187	5.80842e-42
Rbm39	6.05229e-46	-2.29092	0.086	0.31	1.56028e-41
Magi1	6.51861e-45	-3.13161	0.024	0.183	1.6805e-40
Lrrc7	1.02326e-44	-3.71496	0.013	0.155	2.63796e-40
Vcl	1.16865e-44	-3.31959	0.021	0.176	3.01277e-40
Gstp1	1.46337e-44	1.7612	0.427	0.122	3.77258e-40
Gm5771	2.15973e-44	2.12873	0.341	0.06	5.56777e-40
Lncpint	1.78164e-43	-3.72393	0.014	0.155	4.59307e-39
Plcb1	2.07925e-43	-3.76846	0.019	0.167	5.3603e-39
Pde4d	2.80567e-43	-4.34326	0.009	0.138	7.23302e-39
Spag9	7.67542e-43	-3.64814	0.014	0.152	1.97872e-38
Zfp36l1	8.01724e-43	-2.20488	0.101	0.324	2.06684e-38
Ctrc	1.33354e-42	1.25691	0.553	0.246	3.43786e-38
Igf1	7.34076e-42	-2.07578	0.094	0.309	1.89245e-37
Dym	1.9844e-40	-2.79166	0.035	0.198	5.11579e-36
Luc7l2	2.50222e-40	-2.6063	0.037	0.202	6.45071e-36
Tanc2	3.67563e-40	-3.725	0.014	0.146	9.47577e-36
Sntb1	5.60402e-40	-2.94606	0.044	0.212	1.44472e-35
Nfia	5.99273e-40	-2.90455	0.043	0.212	1.54493e-35
Mbnl2	9.30653e-40	-2.69326	0.045	0.217	2.39922e-35
Ptprk	1.40344e-39	-2.8715	0.032	0.187	3.61807e-35
Ghr	3.6926e-39	-2.59176	0.104	0.307	9.51952e-35
Gal	6.40955e-39	2.12513	0.361	0.097	1.65238e-34
Ptprj	6.41429e-39	-2.60665	0.032	0.186	1.65361e-34
Pbx1	1.17004e-38	-3.01672	0.034	0.189	3.01637e-34
Rplp1	1.19849e-38	0.374104	0.998	0.996	3.08971e-34
Tff2	2.85261e-38	0.435635	0.994	0.981	7.35404e-34
Pdlim5	2.96188e-38	-3.24304	0.016	0.145	7.63572e-34
Ctrl	4.51078e-38	0.449805	0.999	0.981	1.16288e-33
Snd1	6.48784e-38	-2.41505	0.074	0.262	1.67256e-33
Trib1	6.95131e-38	-2.84181	0.036	0.192	1.79205e-33
Gm19951	7.8756e-38	-1.67553	0.142	0.367	2.03033e-33
Serpina3n	1.01793e-37	-7.63536	0	0.092	2.62423e-33
Hsd17b13	1.27653e-37	1.20406	0.574	0.296	3.2909e-33
Stox2	4.05346e-37	-4.36053	0.009	0.122	1.04498e-32
Cmip	4.56983e-37	-4.3212	0.009	0.122	1.1781e-32
Atp13a3	5.96623e-37	-2.63236	0.051	0.22	1.53809e-32
Tead1	1.83289e-36	-2.94432	0.021	0.154	4.72519e-32
Nbea	1.9605e-36	-4.0504	0.009	0.12	5.05417e-32
Stat3	4.62601e-36	-3.34287	0.021	0.152	1.19258e-31
Tuft1	5.77867e-36	-3.43242	0.01	0.123	1.48974e-31
Zfp36	9.16315e-36	-1.9122	0.099	0.302	2.36226e-31
Vtn	9.30419e-36	-1.94198	0.072	0.256	2.39862e-31
Mid1	1.05892e-35	-3.765	0.015	0.136	2.72991e-31
Cuzd1	1.2619e-35	0.608815	0.92	0.794	3.25318e-31
Mgat4a	1.34267e-35	-3.33134	0.02	0.148	3.46142e-31
Klk1b5	2.12077e-35	1.49	0.435	0.168	5.46734e-31
Svil	5.86589e-35	-3.25919	0.017	0.141	1.51223e-30
Itprid2	9.48649e-35	-2.07556	0.07	0.249	2.44562e-30
Farp1	2.14752e-34	-3.88168	0.011	0.123	5.53632e-30
Thrb	4.099e-34	-3.50608	0.018	0.139	1.05672e-29
Gm20275	4.55784e-34	-2.73115	0.051	0.209	1.17501e-29
Pbx3	5.90947e-34	-3.27596	0.017	0.136	1.52346e-29
Nktr	1.4545e-33	-2.91446	0.029	0.165	3.74971e-29
Gm10076	1.53267e-33	0.803847	0.831	0.709	3.95123e-29
Cobll1	1.96774e-33	-3.3051	0.02	0.142	5.07283e-29
Mbnl1	2.82408e-33	-2.44512	0.043	0.195	7.28049e-29
Ptprm	3.80152e-33	-3.44682	0.012	0.122	9.80031e-29
Itga6	4.11031e-33	-2.20065	0.074	0.246	1.05964e-28
Tsc22d2	6.10799e-33	-4.31189	0.01	0.114	1.57464e-28
Ankrd17	7.367e-33	-2.64541	0.024	0.152	1.89921e-28
Maml3	1.04891e-32	-3.11372	0.016	0.132	2.7041e-28
Myh9	1.45169e-32	-2.56146	0.033	0.171	3.74246e-28
Akap13	1.87978e-32	-2.77805	0.024	0.151	4.84607e-28
Krt18	2.59121e-32	0.660587	0.742	0.482	6.68015e-28
Gatm	3.57915e-32	-1.08894	0.524	0.701	9.22705e-28
Ogt	6.73813e-32	-3.43242	0.013	0.12	1.73709e-27
Ptprn2	7.32961e-32	-3.01584	0.022	0.145	1.88957e-27
Sec61g	1.85954e-31	0.794655	0.705	0.436	4.79388e-27
Jmjd1c	2.05643e-31	-2.87352	0.01	0.113	5.30147e-27
Ccdc141	5.54408e-31	-2.97878	0.028	0.154	1.42926e-26
Tnfaip8	6.15351e-31	-2.7583	0.032	0.163	1.58637e-26
Reg1	7.88614e-31	-0.338671	1	1	2.03305e-26
Lrmda	1.34205e-30	-3.11549	0.016	0.124	3.45981e-26
Kcnq5	1.3505e-30	-4.03322	0.011	0.111	3.48159e-26
Stard13	1.77986e-30	-2.76234	0.032	0.161	4.58847e-26
Chchd10	1.96257e-30	1.22777	0.482	0.23	5.05951e-26
Arhgef38	3.24229e-30	-3.2199	0.013	0.117	8.35863e-26
Klk1b11	4.55666e-30	2.77589	0.226	0.032	1.17471e-25
Arid5b	4.86e-30	-3.19431	0.016	0.124	1.25291e-25
Ivd	7.46022e-30	-3.34996	0.011	0.11	1.92325e-25
Trf	1.0357e-29	-4.60372	0.004	0.088	2.67002e-25
Tmed6	1.25661e-29	0.592766	0.865	0.656	3.23953e-25
Junb	1.49796e-29	-1.70486	0.133	0.332	3.86173e-25
Gclc	1.64148e-29	-3.43569	0.021	0.133	4.23173e-25
Baz2b	1.93125e-29	-3.56879	0.01	0.107	4.97877e-25
Tox	3.4549e-29	-2.59016	0.026	0.145	8.90673e-25
Fbxl17	4.76397e-29	-4.01738	0.006	0.094	1.22815e-24
Ier2	7.98467e-29	-1.14962	0.253	0.477	2.05845e-24
Fhit	8.41498e-29	-4.27888	0.005	0.089	2.16938e-24
Rev3l	1.38487e-28	-2.95877	0.017	0.123	3.57019e-24
Eif2ak3	1.41784e-28	-2.59139	0.138	0.312	3.6552e-24
Thsd4	1.84031e-28	-4.74228	0.003	0.081	4.74432e-24
Epc1	2.44496e-28	-3.84472	0.011	0.107	6.30309e-24
Wwox	3.84793e-28	-2.95086	0.018	0.124	9.91995e-24
Sik3	3.91718e-28	-3.19126	0.011	0.107	1.00985e-23
Reg3d	5.09487e-28	-0.829877	0.769	0.807	1.31346e-23
Bcas3	5.19395e-28	-3.78853	0.009	0.098	1.339e-23
Ftl1	1.1372e-27	0.536648	0.919	0.782	2.93171e-23
Foxn3	1.54657e-27	-2.97145	0.03	0.148	3.98705e-23
Foxp2	1.88307e-27	-2.8765	0.023	0.133	4.85456e-23
Foxo3	2.02242e-27	-3.24425	0.021	0.127	5.21379e-23
Prss1	2.19372e-27	2.47126	0.199	0.023	5.6554e-23
Meis2	2.26724e-27	-2.28486	0.049	0.186	5.84495e-23
Ralgapa2	2.73987e-27	-3.64658	0.01	0.101	7.06338e-23
Cachd1	3.76878e-27	-3.95199	0.007	0.092	9.71592e-23
Myo1e	3.962e-27	-3.93492	0.007	0.092	1.0214e-22
Snrnp70	4.37267e-27	-2.5147	0.026	0.139	1.12727e-22
Shroom3	4.83578e-27	-2.90691	0.018	0.12	1.24667e-22
Utrn	5.31979e-27	-3.00051	0.017	0.119	1.37144e-22
Vmp1	5.58075e-27	-1.87889	0.113	0.284	1.43872e-22
Mir99ahg	7.59097e-27	-3.725	0.006	0.086	1.95695e-22
Srrm2	7.91237e-27	-2.25139	0.045	0.176	2.03981e-22
Hbegf	1.28426e-26	-3.12606	0.018	0.12	3.31082e-22
Cacnb2	1.44139e-26	-3.77995	0.007	0.091	3.7159e-22
Rere	1.56781e-26	-3.02803	0.017	0.117	4.0418e-22
Pard3	1.72059e-26	-3.01087	0.017	0.116	4.43567e-22
Adk	1.98153e-26	-2.22443	0.118	0.283	5.10839e-22
Rpl35	2.65025e-26	0.540952	0.916	0.817	6.83235e-22
Tcf12	3.172e-26	-3.78534	0.012	0.102	8.17742e-22
Sel1l	3.82218e-26	-1.26174	0.44	0.609	9.85359e-22
Myo16	4.90969e-26	-3.34996	0.014	0.107	1.26572e-21
Myo1d	5.3619e-26	-3.15731	0.016	0.113	1.3823e-21
Tjp2	6.83485e-26	-3.82995	0.009	0.092	1.76202e-21
Nt5dc3	7.19221e-26	-4.99381	0.002	0.072	1.85415e-21
Slc7a1	7.25145e-26	-2.4616	0.04	0.163	1.86942e-21
Phgdh	1.68066e-25	0.867826	0.491	0.245	4.33273e-21
Flnb	1.79431e-25	-3.20794	0.014	0.107	4.62572e-21
Smg6	1.91005e-25	-3.0962	0.013	0.102	4.92412e-21
Clic4	2.24302e-25	-2.69497	0.052	0.183	5.7825e-21
Cblb	2.33961e-25	-3.77029	0.005	0.081	6.03152e-21
Ankrd11	2.80651e-25	-2.72652	0.021	0.123	7.23517e-21
Zg16	3.00648e-25	0.393262	0.989	0.984	7.75071e-21
Zfc3h1	3.29617e-25	-3.32194	0.009	0.091	8.49753e-21
Actb	3.40458e-25	-1.22059	0.573	0.725	8.77702e-21
Mkln1	5.9918e-25	-3.0962	0.014	0.104	1.54468e-20
Dusp5	6.29874e-25	-2.25685	0.02	0.12	1.62382e-20
Ddx5	6.31081e-25	-1.15413	0.206	0.407	1.62693e-20
Eif4ebp1	8.28847e-25	1.04832	0.442	0.211	2.13677e-20
Spred2	8.8311e-25	-3.7788	0.005	0.079	2.27666e-20
Klk1b3	1.20602e-24	2.14795	0.23	0.053	3.10911e-20
Skil	1.41163e-24	-3.12133	0.01	0.092	3.63919e-20
Nfib	1.4806e-24	-2.65606	0.021	0.12	3.81699e-20
Dusp1	1.48448e-24	-2.44642	0.032	0.143	3.82698e-20
Magi3	1.64424e-24	-4.02456	0.007	0.083	4.23885e-20
Meis1	1.65606e-24	-3.95199	0.007	0.083	4.26932e-20
Vps13b	2.02901e-24	-3.25042	0.012	0.098	5.23078e-20
Krtcap2	2.08933e-24	0.685665	0.731	0.51	5.3863e-20
Ppp3ca	2.12829e-24	-2.0962	0.065	0.202	5.48674e-20
Nfkbiz	2.39021e-24	-2.94581	0.016	0.107	6.16197e-20
Rbp4	2.96883e-24	-4.51988	0.003	0.072	7.65364e-20
Lcn2	3.94918e-24	-3.99381	0.006	0.079	1.0181e-19
Fry	6.35955e-24	-3.91981	0.007	0.082	1.63949e-19
Gls2	6.89304e-24	-2.1118	0.038	0.155	1.77703e-19
Atf6	9.38122e-24	-2.40215	0.038	0.154	2.41848e-19
Sgms2	9.54493e-24	-2.78808	0.035	0.146	2.46068e-19
Zswim6	1.01376e-23	-3.98937	0.005	0.076	2.61346e-19
Gpx4	1.54692e-23	1.06835	0.441	0.217	3.98795e-19
Wars1	1.73096e-23	-1.32669	0.188	0.366	4.46241e-19
Ubc	1.95536e-23	-0.945989	0.292	0.493	5.04092e-19
Nfkb1	2.14788e-23	-2.6673	0.017	0.108	5.53723e-19
Kmt2c	2.30595e-23	-2.92221	0.016	0.104	5.94474e-19
Pard3b	2.36939e-23	-2.79053	0.014	0.101	6.10829e-19
Atf3	2.96722e-23	-1.59061	0.118	0.28	7.64949e-19
Sh3rf1	5.07703e-23	-3.30213	0.009	0.085	1.30886e-18
Map7	6.85738e-23	-2.95141	0.015	0.101	1.76783e-18
Galnt7	8.72979e-23	-1.80452	0.07	0.205	2.25054e-18
Sptbn1	1.16799e-22	-3.48461	0.008	0.082	3.01107e-18
Mtss1	1.23285e-22	-3.65808	0.009	0.083	3.17828e-18
Mcc	1.29247e-22	-3.97145	0.005	0.073	3.33199e-18
Rpl22l1	1.55645e-22	0.572184	0.827	0.64	4.01252e-18
Slc12a2	1.60285e-22	-2.82389	0.025	0.123	4.13215e-18
Nr1d2	1.89848e-22	-3.46544	0.01	0.088	4.89428e-18
Etl4	2.14147e-22	-3.89745	0.006	0.076	5.5207e-18
Actn4	2.18564e-22	-2.71253	0.025	0.122	5.63457e-18
Arhgef26	2.2709e-22	-2.33006	0.038	0.149	5.85438e-18
Rap1gap2	2.36965e-22	-2.32158	0.04	0.152	6.10895e-18
Psme4	2.56808e-22	-2.23	0.043	0.157	6.62052e-18
Setbp1	2.66553e-22	-3.93492	0.007	0.078	6.87173e-18
Msi2	4.12348e-22	-2.25438	0.033	0.139	1.06303e-17
Lpp	4.44208e-22	-2.74362	0.022	0.116	1.14517e-17
Zfp644	4.87087e-22	-2.79621	0.018	0.105	1.25571e-17
Tmtc2	5.62236e-22	-3.24943	0.009	0.082	1.44944e-17
Ptk2	6.6936e-22	-3.27279	0.01	0.086	1.72561e-17
Dip2b	6.99883e-22	-3.70751	0.006	0.073	1.8043e-17
Myo10	7.18741e-22	-2.96771	0.014	0.097	1.85291e-17
Med13	8.48761e-22	-3.14437	0.013	0.092	2.1881e-17
Apc	8.6884e-22	-2.75935	0.014	0.097	2.23987e-17
Ell2	9.02191e-22	-2.1023	0.077	0.209	2.32585e-17
Arfgef3	1.0945e-21	-1.9639	0.057	0.18	2.82163e-17
Birc6	1.1191e-21	-3.42035	0.007	0.076	2.88503e-17
Rps9	1.27858e-21	-0.486919	0.928	0.96	3.29618e-17
Lrba	1.32801e-21	-3.59789	0.008	0.079	3.42362e-17
Agmo	1.9386e-21	-3.40581	0.009	0.082	4.99771e-17
Ddx3x	2.06268e-21	-1.88838	0.062	0.187	5.31758e-17
Plxna2	2.70082e-21	-2.67189	0.013	0.092	6.9627e-17
Son	3.57376e-21	-2.64635	0.024	0.116	9.21316e-17
Nucb2	3.946e-21	0.744061	0.563	0.347	1.01728e-16
Cldn10	3.94891e-21	-1.39779	0.097	0.243	1.01803e-16
Exoc4	3.99814e-21	-2.61706	0.02	0.107	1.03072e-16
ENSMUSG00000121513	4.65964e-21	-3.45958	0.008	0.078	1.20125e-16
Cdk17	4.67021e-21	-2.63724	0.026	0.12	1.20398e-16
Tcf4	4.68801e-21	-2.85246	0.018	0.104	1.20857e-16
Baiap2l1	4.89348e-21	-2.36234	0.043	0.152	1.26154e-16
Epb41	5.23929e-21	-2.58603	0.018	0.104	1.35069e-16
Rpl18	5.29511e-21	-0.543118	0.848	0.909	1.36508e-16
Jak1	5.85019e-21	-2.58498	0.028	0.124	1.50818e-16
Klk1b4	6.07864e-21	2.15387	0.199	0.045	1.56707e-16
Timp3	6.19318e-21	-3.43175	0.009	0.081	1.5966e-16
Arih1	6.48091e-21	-2.5864	0.032	0.132	1.67078e-16
Nrip1	6.6613e-21	-3.27196	0.009	0.081	1.71728e-16
Stag1	7.41367e-21	-2.93492	0.014	0.094	1.91124e-16
Ppp1r9a	7.95826e-21	-3.96139	0.003	0.063	2.05164e-16
Lurap1l	8.20254e-21	-2.38843	0.038	0.143	2.11461e-16
Atrnl1	8.22756e-21	-3.25178	0.006	0.07	2.12106e-16
Ifi27	8.77385e-21	0.958097	0.446	0.239	2.2619e-16
Asxl2	8.92131e-21	-2.87603	0.01	0.082	2.29991e-16
Braf	9.5199e-21	-3.91764	0.006	0.072	2.45423e-16
Txn1	1.16425e-20	0.581735	0.515	0.274	3.00143e-16
Ppp1r12a	1.32814e-20	-2.64658	0.018	0.102	3.42394e-16
Spp1	1.61178e-20	-2.42122	0.022	0.111	4.15518e-16
Tpt1	1.72206e-20	-0.386201	0.999	1	4.43947e-16
Rhobtb1	2.73651e-20	-3.03008	0.019	0.102	7.05473e-16
Hipk2	3.03062e-20	-2.986	0.018	0.101	7.81293e-16
Aff4	3.11668e-20	-2.51988	0.026	0.119	8.03479e-16
Actn1	3.21335e-20	-1.98245	0.086	0.218	8.28401e-16
Zbtb16	3.22956e-20	-2.59612	0.011	0.085	8.3258e-16
Tbc1d1	3.49463e-20	-5.07242	0.002	0.057	9.00916e-16
Usp34	4.39279e-20	-2.2625	0.02	0.105	1.13246e-15
Chd9	4.93916e-20	-2.18821	0.045	0.154	1.27332e-15
Rpl38	5.11238e-20	0.440522	0.933	0.843	1.31797e-15
Zfp148	5.60646e-20	-2.72033	0.017	0.097	1.44535e-15
Ceacam1	5.63315e-20	-2.57799	0.036	0.136	1.45223e-15
Picalm	5.90607e-20	-2.57538	0.027	0.119	1.52258e-15
5730522E02Rik	6.14425e-20	-4.43742	0.003	0.059	1.58399e-15
Rack1	6.63185e-20	-0.492785	0.905	0.936	1.70969e-15
Setd5	6.80089e-20	-2.66516	0.017	0.097	1.75327e-15
Clcn3	6.97391e-20	-2.02456	0.051	0.163	1.79787e-15
Ext1	8.12574e-20	-2.691	0.015	0.092	2.09481e-15
Klf5	8.23575e-20	-3.62298	0.005	0.066	2.12318e-15
S100g	8.68826e-20	5.62732	0.115	0.001	2.23983e-15
Palld	9.06322e-20	-2.84679	0.015	0.092	2.3365e-15
Ccnd1	9.99941e-20	-4.0504	0.003	0.06	2.57785e-15
Tcf7l2	1.09113e-19	-3.5426	0.006	0.067	2.81294e-15
Prkn	1.16927e-19	-3.88601	0.006	0.069	3.01439e-15
Sbno2	1.42509e-19	-3.48746	0.006	0.069	3.67389e-15
Trappc9	1.71259e-19	-2.38238	0.032	0.126	4.41507e-15
Btg1	2.10053e-19	-1.60925	0.081	0.212	5.41517e-15
Ubn2	2.64369e-19	-2.74042	0.014	0.089	6.81543e-15
Pan3	2.7059e-19	-3.79053	0.005	0.064	6.97581e-15
Nckap5	2.83816e-19	-3.08692	0.01	0.078	7.31678e-15
2410006H16Rik	3.19207e-19	1.01967	0.372	0.18	8.22915e-15
Ptprd	3.23864e-19	-3.95662	0.006	0.066	8.34921e-15
Atp5e	3.37737e-19	0.652044	0.578	0.356	8.70685e-15
Abl2	3.54709e-19	-4.08692	0.003	0.059	9.14439e-15
Prdx4	3.87557e-19	0.538553	0.7	0.486	9.99121e-15
Cacna1a	3.96481e-19	-3.40058	0.006	0.066	1.02213e-14
Nsd3	4.0373e-19	-2.51393	0.025	0.113	1.04082e-14
Cpeb2	4.65824e-19	-2.61845	0.018	0.098	1.20089e-14
Gamt	5.65371e-19	0.794499	0.508	0.309	1.45753e-14
Psd3	6.07459e-19	-3.19323	0.004	0.06	1.56603e-14
Csrnp1	6.09423e-19	-3.45848	0.008	0.072	1.57109e-14
Tbc1d5	6.66295e-19	-3.22443	0.007	0.07	1.71771e-14
Diaph2	6.80677e-19	-3.76024	0.01	0.076	1.75478e-14
Kdm6a	8.50278e-19	-3.11549	0.011	0.079	2.19202e-14
Ash1l	8.56199e-19	-2.74851	0.013	0.085	2.20728e-14
Hnf4a	9.10072e-19	-3.01622	0.012	0.082	2.34617e-14
Prrc2c	9.39586e-19	-2.53899	0.02	0.1	2.42225e-14
Ica1	1.09853e-18	-2.06124	0.048	0.154	2.83202e-14
Tshz2	1.16941e-18	-2.63375	0.012	0.082	3.01473e-14
Tmcc1	1.25979e-18	-4.32396	0.003	0.057	3.24773e-14
Tmc5	1.33283e-18	-2.50866	0.021	0.102	3.43604e-14
Usp6nl	1.41536e-18	-3.67189	0.006	0.066	3.64879e-14
Ndufa6	1.53015e-18	0.770922	0.451	0.242	3.94472e-14
Wsb1	1.53392e-18	-3.48746	0.006	0.066	3.95446e-14
Fosl2	1.58771e-18	-3.4968	0.006	0.066	4.09311e-14
Nbas	1.69228e-18	-2.51988	0.021	0.101	4.3627e-14
Phf21a	1.83186e-18	-3.59789	0.007	0.067	4.72254e-14
Bltp1	1.85791e-18	-4.67189	0.002	0.053	4.7897e-14
Gbf1	1.86496e-18	-2.89053	0.016	0.089	4.80787e-14
Grb10	2.33418e-18	-2.4543	0.016	0.089	6.01751e-14
Rabgap1l	2.35665e-18	-3.44188	0.008	0.07	6.07546e-14
Usp9x	2.45295e-18	-2.547	0.02	0.098	6.32371e-14
9530026P05Rik	2.48409e-18	-2.64119	0.015	0.088	6.40398e-14
Dennd4a	2.74144e-18	-2.72847	0.02	0.098	7.06743e-14
Mt2	3.38397e-18	0.64431	0.777	0.621	8.72388e-14
Exoc6b	3.50496e-18	-3.64952	0.005	0.061	9.0358e-14
Nedd9	3.55066e-18	-2.45575	0.011	0.078	9.15361e-14
Ints6l	3.55783e-18	-3.74228	0.005	0.061	9.1721e-14
Larp4	3.59947e-18	-1.84856	0.055	0.163	9.27944e-14
Azin1	3.86908e-18	-1.81525	0.065	0.179	9.9745e-14
Krt20	4.34599e-18	-3.56295	0.006	0.063	1.1204e-13
Nipbl	5.07427e-18	-2.70226	0.02	0.098	1.30815e-13
Atxn7	7.03389e-18	-3.34996	0.007	0.067	1.81334e-13
Eda	7.97277e-18	-2.91764	0.013	0.082	2.05538e-13
Iqgap1	8.00424e-18	-2.42272	0.022	0.102	2.06349e-13
Fryl	8.76983e-18	-3.16812	0.009	0.07	2.26086e-13
Clip1	8.99134e-18	-2.37797	0.022	0.101	2.31797e-13
Vwa8	9.03446e-18	-3.13018	0.01	0.075	2.32908e-13
Rpl32	9.56108e-18	0.246724	0.993	0.984	2.46485e-13
Ano6	9.65985e-18	-2.60935	0.013	0.082	2.49031e-13
Ehbp1	1.00292e-17	-3.5426	0.005	0.059	2.58554e-13
Nr6a1	1.02131e-17	-2.91386	0.009	0.072	2.63293e-13
H3f3b	1.07893e-17	-0.73511	0.538	0.703	2.78149e-13
Patj	1.20995e-17	-3.67189	0.005	0.06	3.11924e-13
Mtmr12	1.24145e-17	-3.46544	0.005	0.06	3.20046e-13
Ssr4	1.47742e-17	0.370904	0.867	0.716	3.8088e-13
Iqgap2	1.69965e-17	-2.88047	0.016	0.086	4.38169e-13
Ncoa1	2.23601e-17	-2.53583	0.015	0.085	5.76443e-13
Lima1	2.40839e-17	-3.2024	0.007	0.066	6.20883e-13
Rpl7	2.43483e-17	-0.509779	0.883	0.934	6.277e-13
Brd4	2.53311e-17	-2.32396	0.025	0.107	6.53035e-13
Adcy9	2.58786e-17	-2.82389	0.013	0.081	6.67149e-13
Esyt2	2.61342e-17	-3.00988	0.012	0.078	6.7374e-13
Ndel1	2.7353e-17	-2.89593	0.013	0.079	7.0516e-13
Kdm5c	2.81838e-17	-3.16939	0.009	0.069	7.26578e-13
Bex4	2.91134e-17	-2.84876	0.012	0.078	7.50543e-13
Sox6	3.17405e-17	-2.99381	0.011	0.075	8.1827e-13
Macf1	3.18021e-17	-2.69285	0.013	0.079	8.19857e-13
Pitpnc1	3.18722e-17	-2.9188	0.01	0.073	8.21665e-13
Slc38a2	3.2422e-17	-1.96548	0.054	0.158	8.3584e-13
Nfat5	3.53165e-17	-2.95086	0.01	0.073	9.10458e-13
Rora	3.7671e-17	-2.61915	0.017	0.089	9.71157e-13
Usp54	4.06993e-17	-4.15731	0.003	0.051	1.04923e-12
Selenop	4.6207e-17	0.528051	0.609	0.395	1.19122e-12
Dap	4.86988e-17	0.512478	0.752	0.572	1.25546e-12
Dennd2b	5.66245e-17	-2.34996	0.023	0.101	1.45978e-12
Parm1	5.68263e-17	-2.20411	0.028	0.111	1.46498e-12
Cfi	6.33506e-17	-2.55159	0.003	0.053	1.63318e-12
Rpl41	6.57802e-17	0.26218	0.987	0.98	1.69581e-12
Dock1	7.07977e-17	-2.22966	0.019	0.092	1.82517e-12
Ube2g1	7.75962e-17	-2.20312	0.03	0.114	2.00043e-12
Scaf8	7.7888e-17	-3.23978	0.007	0.064	2.00795e-12
Diaph1	7.85208e-17	-2.46544	0.014	0.082	2.02427e-12
Pik3c2g	8.14043e-17	-2.7813	0.013	0.079	2.0986e-12
Slc39a14	8.66019e-17	-2.89053	0.012	0.076	2.2326e-12
Fto	8.99927e-17	-3.21246	0.01	0.072	2.32001e-12
Ythdf3	9.12642e-17	-2.50524	0.021	0.097	2.35279e-12
Cdkal1	9.51647e-17	-2.91631	0.012	0.076	2.45335e-12
Fgfr2	9.64202e-17	-3.48547	0.016	0.085	2.48571e-12
Ywhaz	1.0131e-16	-1.5529	0.086	0.204	2.61177e-12
Dmd	1.04665e-16	-2.65374	0.017	0.088	2.69826e-12
Tc2n	1.31502e-16	-2.20501	0.037	0.126	3.39012e-12
Arhgap15	1.35023e-16	-2.37693	0.024	0.101	3.4809e-12
Arhgef28	1.36978e-16	-2.59282	0.016	0.085	3.5313e-12
S100a6	1.58527e-16	-2.73638	0.02	0.092	4.08682e-12
Ndufb9	1.66865e-16	0.641428	0.505	0.303	4.30178e-12
Ern1	2.09599e-16	-2.48746	0.025	0.102	5.40345e-12
Pcca	2.21619e-16	-2.60983	0.021	0.095	5.71333e-12
Tnrc6a	2.44486e-16	-2.93492	0.013	0.076	6.30286e-12
Gsk3b	2.46766e-16	-2.0457	0.032	0.116	6.36162e-12
Per1	2.64654e-16	-3.23978	0.007	0.063	6.82278e-12
Kdm7a	2.82689e-16	-3.32978	0.008	0.064	7.28771e-12
Ddx6	2.83381e-16	-1.73852	0.047	0.142	7.30556e-12
Lpin2	2.8772e-16	-2.34996	0.021	0.095	7.41743e-12
Dleu2	2.98991e-16	-3.08692	0.009	0.066	7.70798e-12
Marcks	3.04133e-16	-1.55013	0.085	0.201	7.84056e-12
Map3k2	3.24389e-16	-2.96001	0.009	0.067	8.36274e-12
Wnk2	3.29317e-16	-2.59789	0.012	0.075	8.48979e-12
Eif2s2	3.45161e-16	0.685459	0.531	0.346	8.89825e-12
Strn3	3.45256e-16	-2.37911	0.021	0.094	8.90071e-12
Cacna1d	3.58997e-16	-2.6268	0.01	0.07	9.25494e-12
Dlg1	3.60779e-16	-2.33384	0.017	0.085	9.30088e-12
Rpl5	3.88616e-16	-0.396896	0.961	0.978	1.00185e-11
Ubr5	4.37186e-16	-2.49082	0.02	0.091	1.12707e-11
Fhip1a	5.8506e-16	-3.59097	0.006	0.057	1.50828e-11
Dennd1a	6.06544e-16	-3.2625	0.006	0.057	1.56367e-11
Crebbp	6.21248e-16	-2.31248	0.015	0.081	1.60158e-11
Rpl39	6.61916e-16	0.426236	0.874	0.751	1.70642e-11
Fnip1	6.86501e-16	-2.47195	0.014	0.079	1.7698e-11
Ikzf2	6.91362e-16	-3.12757	0.006	0.057	1.78233e-11
Glis3	7.24975e-16	-3.46544	0.006	0.059	1.86898e-11
Kif13b	7.42461e-16	-3.13132	0.006	0.059	1.91406e-11
Hes1	7.73548e-16	-2.02089	0.035	0.12	1.99421e-11
Ptpn13	7.95782e-16	-3.77622	0.003	0.05	2.05153e-11
Cstf3	8.10263e-16	-2.80062	0.013	0.075	2.08886e-11
Airn	1.05075e-15	-3.79474	0.004	0.051	2.70884e-11
Noxa1	1.07886e-15	-2.71674	0.01	0.069	2.78129e-11
Herc4	1.09811e-15	-3.88601	0.004	0.051	2.83094e-11
Rasef	1.14381e-15	-2.65252	0.016	0.082	2.94873e-11
Ddx17	1.15309e-15	-2.2394	0.03	0.11	2.97266e-11
Fgf14	1.19041e-15	-4.69573	0.002	0.045	3.06889e-11
Arid1b	1.27545e-15	-2.80564	0.016	0.081	3.28811e-11
Trip11	1.46059e-15	-2.32021	0.022	0.095	3.76541e-11
Trip12	1.64138e-15	-2.45958	0.016	0.081	4.23148e-11
Igf1r	1.69185e-15	-1.98908	0.02	0.091	4.36158e-11
Arl15	1.72215e-15	-3.60869	0.005	0.054	4.43971e-11
Pkp4	1.73454e-15	-2.38472	0.019	0.088	4.47165e-11
Xbp1	1.76628e-15	-0.858725	0.426	0.543	4.55346e-11
Atp8b1	1.77355e-15	-2.00204	0.037	0.122	4.57222e-11
Ino80	1.94492e-15	-3.0504	0.005	0.054	5.01402e-11
Ccnt2	2.30548e-15	-3.37744	0.006	0.057	5.94353e-11
Rbms1	2.51596e-15	-2.75983	0.012	0.072	6.48615e-11
Klf12	2.53422e-15	-5.47924	0.001	0.038	6.53321e-11
Prdm16	2.68637e-15	-2.78059	0.012	0.072	6.92547e-11
Arl5b	3.22304e-15	-2.62176	0.02	0.088	8.309e-11
Zcchc7	3.23906e-15	-2.36461	0.017	0.083	8.3503e-11
Nrp1	3.31278e-15	-1.80939	0.06	0.158	8.54034e-11
Fkbp11	3.48774e-15	0.594621	0.64	0.471	8.99139e-11
Sulf2	3.50178e-15	-2.62559	0.007	0.06	9.02759e-11
Ncor1	3.53267e-15	-1.9402	0.04	0.126	9.10723e-11
Sorbs2	3.66309e-15	-2.62176	0.016	0.081	9.44346e-11
Eef1g	3.79694e-15	-0.787319	0.424	0.553	9.7885e-11
Firre	3.91748e-15	-3.47924	0.004	0.05	1.00993e-10
Nr5a2	4.10429e-15	-1.66154	0.059	0.158	1.05809e-10
Klf7	4.3846e-15	-2.33347	0.016	0.079	1.13035e-10
Lcmt1	4.67883e-15	0.548651	0.633	0.449	1.2062e-10
Gmds	5.15745e-15	-2.41008	0.024	0.095	1.32959e-10
Ascc3	5.4437e-15	-2.05778	0.025	0.098	1.40339e-10
Pik3c2a	5.93649e-15	-2.87834	0.013	0.073	1.53043e-10
Atf5	6.20043e-15	1.16426	0.279	0.129	1.59847e-10
Dync1h1	6.43301e-15	-3.24304	0.005	0.053	1.65843e-10
Rps26	7.51586e-15	0.334081	0.95	0.914	1.93759e-10
Man1a	8.01657e-15	-1.85602	0.057	0.154	2.06667e-10
Pmm1	8.3532e-15	2.75857	0.12	0.019	2.15345e-10
Cpe	8.45812e-15	2.2549	0.113	0.015	2.1805e-10
Ssh2	8.6725e-15	-3.00531	0.006	0.056	2.23577e-10
Zfp407	8.72543e-15	-3.01738	0.006	0.056	2.24942e-10
Arhgap24	9.13657e-15	-2.71253	0.011	0.069	2.35541e-10
Prickle2	9.47839e-15	-5.74228	0.001	0.037	2.44353e-10
Arhgap32	9.93022e-15	-2.88838	0.01	0.064	2.56001e-10
Rps6kb1	1.05775e-14	-2.2139	0.025	0.097	2.72688e-10
Zfp36l2	1.06833e-14	-2.83539	0.009	0.063	2.75416e-10
Large1	1.10224e-14	-2.86092	0.008	0.06	2.84158e-10
Sos2	1.10671e-14	-2.43242	0.016	0.079	2.8531e-10
Ppp6r3	1.12591e-14	-2.55159	0.016	0.078	2.90258e-10
Ccn1	1.22581e-14	-2.55941	0.026	0.098	3.16013e-10
Pum1	1.31968e-14	-2.59097	0.015	0.076	3.40213e-10
Entpd1	1.33666e-14	-2.07788	0.033	0.111	3.44592e-10
Egfr	1.43964e-14	-2.26589	0.022	0.091	3.7114e-10
Cdc73	1.51422e-14	-2.36986	0.018	0.083	3.90367e-10
Zfp706	1.62987e-14	0.577191	0.543	0.344	4.20181e-10
Rbm47	1.64493e-14	-1.94786	0.031	0.108	4.24062e-10
Gng5	1.6633e-14	0.618499	0.426	0.245	4.28799e-10
Rbpjl	1.71328e-14	-1.23355	0.128	0.252	4.41685e-10
Kansl1	1.91737e-14	-2.53583	0.017	0.081	4.94297e-10
Rps14	1.9439e-14	-0.334583	0.993	0.994	5.01138e-10
Mctp2	1.95604e-14	-3.88601	0.005	0.051	5.04268e-10
Ptger3	1.97964e-14	-1.06683	0.192	0.328	5.1035e-10
Ins2	2.01808e-14	-2.55807	0.013	0.072	5.20261e-10
Agap1	2.1877e-14	-1.99381	0.018	0.082	5.63988e-10
H2bc4	2.36906e-14	1.19611	0.255	0.113	6.10743e-10
Csrp1	2.3806e-14	-1.76672	0.094	0.202	6.13718e-10
Fam13a	2.56026e-14	-2.13178	0.03	0.105	6.60036e-10
Rps28	2.563e-14	0.369843	0.914	0.826	6.6074e-10
Arid4b	2.66091e-14	-2.40885	0.017	0.079	6.85983e-10
Dip2c	2.66681e-14	-3.30416	0.006	0.054	6.87503e-10
Cald1	2.68852e-14	-2.55159	0.012	0.069	6.931e-10
Nme2	2.69149e-14	0.272104	0.923	0.807	6.93867e-10
Mbd5	3.09125e-14	-3.0451	0.009	0.061	7.96923e-10
Marchf7	3.29997e-14	-2.60522	0.016	0.076	8.50732e-10
Simc1	3.58788e-14	-3.59789	0.003	0.045	9.24956e-10
Kif1b	3.74822e-14	-2.00204	0.022	0.091	9.66292e-10
Atp2a2	4.28006e-14	-1.57944	0.053	0.145	1.1034e-09
Rps6	4.33087e-14	-0.383928	0.909	0.939	1.1165e-09
Cdh1	4.726e-14	-1.45447	0.155	0.274	1.21836e-09
Sybu	4.73043e-14	-3.43742	0.004	0.047	1.2195e-09
Ins1	5.95653e-14	-3.98223	0.002	0.041	1.53559e-09
Hif1a	6.19373e-14	-2.61299	0.017	0.078	1.59674e-09
Fndc3a	6.41817e-14	-1.84663	0.072	0.17	1.6546e-09
Sorbs1	6.80707e-14	-3.37549	0.005	0.05	1.75486e-09
Hagh	7.47679e-14	1.4682	0.192	0.069	1.92752e-09
Mlxip	7.61891e-14	-2.67189	0.012	0.067	1.96416e-09
Sbf2	7.72155e-14	-2.60869	0.012	0.067	1.99062e-09
Klf9	7.95475e-14	-1.45269	0.125	0.24	2.05074e-09
Dyrk1a	7.97447e-14	-2.93492	0.011	0.064	2.05582e-09
Cask	8.06438e-14	-2.55641	0.011	0.066	2.079e-09
Litaf	8.16668e-14	-1.80247	0.047	0.132	2.10537e-09
Fnip2	9.12647e-14	-2.37381	0.011	0.066	2.3528e-09
Slc12a8	9.51194e-14	-1.48646	0.068	0.165	2.45218e-09
Phc3	9.55849e-14	-3.08692	0.007	0.054	2.46418e-09
Peli1	9.69394e-14	-3.39435	0.007	0.056	2.4991e-09
Xylt1	9.73169e-14	-3.10485	0.006	0.053	2.50883e-09
Kcnq1	1.00665e-13	-1.86057	0.036	0.114	2.59515e-09
Ccnl1	1.03196e-13	-2.13696	0.019	0.082	2.6604e-09
Nf1	1.05274e-13	-2.82389	0.009	0.059	2.71395e-09
Fads2	1.0642e-13	-1.86216	0.033	0.108	2.74351e-09
Yap1	1.09327e-13	-2.36986	0.015	0.073	2.81844e-09
Chd6	1.09374e-13	-2.79474	0.009	0.059	2.81966e-09
Ube2h	1.17611e-13	-1.97492	0.036	0.114	3.03202e-09
Trp53inp1	1.19676e-13	-1.99408	0.167	0.283	3.08524e-09
Prss3	1.23911e-13	-0.224956	0.652	0.479	3.19443e-09
Brwd1	1.2425e-13	-1.89211	0.024	0.092	3.20317e-09
Map3k5	1.27156e-13	-2.5479	0.014	0.072	3.27808e-09
Nr3c2	1.29985e-13	-4.51988	0.002	0.038	3.35101e-09
Elavl1	1.35455e-13	-1.97381	0.03	0.102	3.49203e-09
Lrrc58	1.36539e-13	-2.25685	0.021	0.085	3.51998e-09
Serp1	1.44213e-13	0.359379	0.731	0.523	3.71782e-09
Txndc11	1.44437e-13	-2.33768	0.029	0.101	3.72358e-09
Serf2	1.54261e-13	0.229725	0.866	0.694	3.97684e-09
Gc	1.55771e-13	2.43554	0.12	0.023	4.01578e-09
Ambra1	1.56901e-13	-3.72342	0.004	0.045	4.04492e-09
Amy1	1.63772e-13	0.952765	0.311	0.164	4.22205e-09
Fam172a	1.69065e-13	-2.82801	0.013	0.067	4.3585e-09
Scfd2	1.84039e-13	-2.39178	0.013	0.069	4.74453e-09
Aff1	1.85752e-13	-1.91323	0.023	0.089	4.78868e-09
Klf3	2.01963e-13	-2.53637	0.013	0.067	5.20662e-09
Pawr	2.10755e-13	-2.2548	0.024	0.091	5.43325e-09
Dusp16	2.23479e-13	-2.93492	0.011	0.064	5.76128e-09
Mideas	2.32325e-13	-3.14351	0.005	0.048	5.98933e-09
Hapstr1	2.37253e-13	-2.74228	0.011	0.064	6.11637e-09
Tbc1d30	2.53491e-13	-2.62298	0.011	0.064	6.53499e-09
1700025G04Rik	2.72393e-13	-3.14137	0.006	0.05	7.0223e-09
Plcl1	2.74278e-13	-3.28486	0.006	0.05	7.07088e-09
Chd2	2.86824e-13	-2.88601	0.01	0.06	7.39433e-09
Dock4	2.92771e-13	-2.84472	0.006	0.05	7.54765e-09
Map2	3.1053e-13	-2.21786	0.021	0.085	8.00547e-09
Rpl9	3.11799e-13	-0.383981	0.951	0.959	8.03817e-09
Tcf20	3.1951e-13	-2.90635	0.007	0.053	8.23698e-09
Notch1	3.20753e-13	-3.02238	0.008	0.056	8.269e-09
Tnpo1	3.2404e-13	-2.45848	0.015	0.072	8.35376e-09
Srek1	3.26003e-13	-2.57235	0.015	0.072	8.40435e-09
Stbd1	3.30105e-13	2.02642	0.135	0.034	8.51011e-09
Znrf3	3.32314e-13	-2.90635	0.008	0.056	8.56707e-09
Nav2	3.39312e-13	-2.55432	0.007	0.053	8.74747e-09
Ankrd28	3.41136e-13	-2.74589	0.009	0.057	8.79448e-09
Mllt3	3.4743e-13	-2.75595	0.007	0.053	8.95675e-09
Cux1	3.48613e-13	-2.10405	0.033	0.107	8.98725e-09
Camk2n1	3.64886e-13	-2.12048	0.018	0.079	9.40676e-09
Mbtd1	4.34116e-13	-2.40729	0.017	0.076	1.11915e-08
Bcl2	4.34692e-13	-3.61299	0.003	0.042	1.12064e-08
Gcnt2	4.98724e-13	-4.15731	0.002	0.037	1.28571e-08
Mon2	5.0052e-13	-2.12757	0.02	0.082	1.29034e-08
Huwe1	5.26984e-13	-1.90939	0.033	0.105	1.35857e-08
Elapor1	5.37978e-13	-1.12183	0.154	0.274	1.38691e-08
Ets2	5.73257e-13	-1.51597	0.05	0.135	1.47786e-08
Rictor	5.76904e-13	-3.34996	0.004	0.044	1.48726e-08
Kansl1l	5.80839e-13	-2.65252	0.013	0.066	1.4974e-08
Gm20186	5.97501e-13	-3.53899	0.011	0.063	1.54036e-08
Clint1	6.40213e-13	-1.74957	0.043	0.122	1.65047e-08
Gnaq	6.4213e-13	-2.2271	0.019	0.079	1.65541e-08
Rnh1	6.66829e-13	0.752062	0.348	0.193	1.71909e-08
Alpk1	6.99801e-13	-3.21246	0.005	0.045	1.80409e-08
Fcho2	7.39523e-13	-2.62298	0.011	0.063	1.90649e-08
Eef2	7.43065e-13	-0.560044	0.715	0.767	1.91562e-08
Gpc3	7.95151e-13	-3.71919	0.002	0.038	2.0499e-08
Celf2	8.0573e-13	-2.39303	0.016	0.072	2.07717e-08
Top1	8.11716e-13	-1.81109	0.034	0.107	2.0926e-08
Atrx	8.17879e-13	-2.13974	0.028	0.095	2.10849e-08
Dock5	8.21793e-13	-3.08692	0.005	0.047	2.11858e-08
Anxa10	8.22908e-13	2.49439	0.075	0.001	2.12146e-08
Cd74	8.66522e-13	-1.80671	0.048	0.132	2.23389e-08
Cnot4	8.67736e-13	-2.98001	0.01	0.059	2.23702e-08
Cdk13	8.80329e-13	-3.03277	0.009	0.057	2.26949e-08
Tnrc6b	9.28049e-13	-2.67189	0.01	0.059	2.39251e-08
Lmo4	9.36928e-13	-1.67553	0.041	0.119	2.4154e-08
Mast4	9.92298e-13	-2.53053	0.008	0.054	2.55814e-08
Kmt2a	1.0045e-12	-2.57235	0.01	0.059	2.58959e-08
Zfp292	1.01959e-12	-2.99766	0.007	0.051	2.62849e-08
Met	1.07329e-12	-2.80939	0.007	0.053	2.76694e-08
Dcaf6	1.10247e-12	-3.85246	0.003	0.04	2.84218e-08
Prickle1	1.11071e-12	-3.82801	0.003	0.04	2.8634e-08
Sec24d	1.17939e-12	-2.04063	0.027	0.094	3.04048e-08
Hipk3	1.19754e-12	-2.37233	0.017	0.075	3.08725e-08
Etv6	1.40508e-12	-2.23831	0.014	0.067	3.62231e-08
Ric1	1.41435e-12	-2.26557	0.022	0.083	3.64618e-08
Procr	1.44999e-12	-2.78736	0.013	0.066	3.73808e-08
Mib1	1.451e-12	-1.80452	0.043	0.12	3.74067e-08
Zfhx3	1.48926e-12	-2.01622	0.02	0.081	3.8393e-08
Ube3a	1.49055e-12	-2.1612	0.026	0.092	3.84263e-08
2900026A02Rik	1.60024e-12	-2.09318	0.024	0.088	4.12541e-08
Unc13b	1.65056e-12	-2.22443	0.013	0.066	4.25515e-08
Rpl36al	1.81687e-12	0.363143	0.818	0.678	4.68389e-08
Ctnna1	1.91364e-12	-2.02583	0.041	0.117	4.93337e-08
Dlc1	2.08821e-12	-3.82389	0.005	0.044	5.38339e-08
Plpp3	2.17117e-12	-1.93492	0.032	0.101	5.59729e-08
Serpinb1a	2.34732e-12	-1.16753	0.185	0.305	6.05138e-08
Arhgef12	2.37269e-12	-2.13845	0.025	0.089	6.11678e-08
Mapk14	2.39794e-12	-2.47924	0.018	0.075	6.1819e-08
Usp47	2.46145e-12	-2.46544	0.018	0.075	6.34562e-08
Btbd7	2.50452e-12	-2.93492	0.005	0.044	6.45666e-08
Srsf2	2.6981e-12	-1.70544	0.032	0.101	6.95569e-08
Ralgapa1	2.73132e-12	-3.24612	0.009	0.054	7.04136e-08
Crlf1	2.8555e-12	0.92979	0.303	0.165	7.36148e-08
9930021J03Rik	2.88166e-12	-3.18646	0.006	0.047	7.42893e-08
Gadd45g	2.94203e-12	-1.5179	0.083	0.179	7.58455e-08
Yes1	2.94748e-12	-2.67189	0.01	0.057	7.59862e-08
Mtmr3	2.94803e-12	-2.93492	0.009	0.056	7.60001e-08
Eif4g3	2.98149e-12	-3.23448	0.006	0.048	7.68629e-08
Chd4	2.99819e-12	-1.86241	0.033	0.102	7.72933e-08
Hivep2	3.07443e-12	-2.44016	0.01	0.057	7.92589e-08
Ankrd12	3.08617e-12	-2.49971	0.014	0.067	7.95615e-08
Ccdc88c	3.1627e-12	-3.03446	0.007	0.05	8.15344e-08
Ccbe1	3.19438e-12	-2.80247	0.009	0.054	8.2351e-08
Arid5a	3.23093e-12	-2.99766	0.007	0.051	8.32933e-08
Apbb2	3.30003e-12	-2.58875	0.007	0.05	8.50748e-08
Deptor	3.37333e-12	-1.39954	0.072	0.164	8.69644e-08
Fam13b	3.57448e-12	-2.44512	0.007	0.051	9.215e-08
Fhl2	3.6849e-12	-4.67189	0.001	0.032	9.49968e-08
Rps15	3.87172e-12	-0.381296	0.897	0.919	9.98129e-08
Clk1	4.09851e-12	-2.38313	0.021	0.081	1.0566e-07
Kdm4c	4.27339e-12	-2.72435	0.013	0.063	1.10168e-07
Oxr1	4.58872e-12	-2.22068	0.017	0.072	1.18297e-07
Lifr	4.64757e-12	-1.89512	0.049	0.127	1.19814e-07
Hnrnpa2b1	4.69157e-12	-1.12553	0.105	0.209	1.20949e-07
Ranbp2	5.30684e-12	-2.64764	0.012	0.061	1.3681e-07
Cspp1	6.61824e-12	-3.34996	0.004	0.041	1.70618e-07
Slc39a8	6.68951e-12	-2.15731	0.016	0.069	1.72456e-07
Desi2	6.98172e-12	-1.80682	0.048	0.126	1.79989e-07
Med13l	7.12679e-12	-2.5426	0.011	0.059	1.83729e-07
Eps8	7.14519e-12	-2.57235	0.011	0.059	1.84203e-07
Gfpt1	7.56515e-12	-1.45049	0.045	0.122	1.9503e-07
Ldlrad3	7.59588e-12	-2.27052	0.015	0.067	1.95822e-07
Bach2	7.7927e-12	-3.29338	0.005	0.042	2.00896e-07
Rybp	8.02699e-12	-2.765	0.01	0.056	2.06936e-07
Glg1	8.2869e-12	-2.18223	0.02	0.078	2.13636e-07
Rapgef2	8.58405e-12	-2.64952	0.01	0.056	2.21297e-07
Btaf1	9.44622e-12	-2.68438	0.009	0.054	2.43523e-07
Setd2	9.64964e-12	-2.93492	0.008	0.051	2.48768e-07
Cabp2	9.83265e-12	0.725188	0.383	0.239	2.53486e-07
Elp4	1.01744e-11	-2.82995	0.008	0.051	2.62296e-07
Thoc2	1.03289e-11	-2.37971	0.009	0.053	2.66279e-07
Dock7	1.03982e-11	-2.90016	0.007	0.048	2.68065e-07
Aqp12	1.04704e-11	0.53901	0.474	0.316	2.69927e-07
Arhgap5	1.05604e-11	-1.58294	0.051	0.13	2.72246e-07
Rapgef5	1.0568e-11	-2.43485	0.017	0.07	2.72443e-07
Chp1	1.06837e-11	-1.7708	0.032	0.1	2.75425e-07
Osbpl8	1.0907e-11	-2.26354	0.014	0.064	2.81183e-07
Ier3	1.12383e-11	-2.45379	0.029	0.094	2.89723e-07
Commd3	1.15438e-11	1.05365	0.242	0.117	2.976e-07
Itpr2	1.23572e-11	-2.2711	0.019	0.075	3.18568e-07
Rfx3	1.34779e-11	-3.97445	0.003	0.037	3.47461e-07
Cox7b	1.44787e-11	0.702019	0.353	0.205	3.73261e-07
Rbfox2	1.46817e-11	-2.29749	0.013	0.061	3.78493e-07
Eif1	1.52847e-11	0.436974	0.771	0.659	3.94041e-07
Cela3b	1.60699e-11	0.180972	1	0.996	4.14282e-07
Tmem39a	1.67535e-11	-2.47549	0.018	0.072	4.31905e-07
Ago2	1.69338e-11	-2.29338	0.012	0.06	4.36554e-07
Ramp1	1.76856e-11	1.01476	0.229	0.107	4.55935e-07
Srsf11	1.8842e-11	-1.93492	0.03	0.095	4.85746e-07
Ubr3	1.97602e-11	-2.40654	0.011	0.059	5.09417e-07
Usp3	2.01534e-11	-1.90845	0.025	0.085	5.19555e-07
Oga	2.1203e-11	-2.55432	0.011	0.057	5.46612e-07
Cers6	2.467e-11	-2.98739	0.009	0.053	6.35993e-07
Cox7c	2.51454e-11	0.534322	0.509	0.338	6.48248e-07
Peg3	2.56813e-11	-4.93492	0.001	0.028	6.62064e-07
Arid2	2.65154e-11	-2.7036	0.009	0.053	6.83568e-07
Sugp1	2.7777e-11	-2.43402	0.014	0.063	7.16091e-07
Pnliprp1	2.85265e-11	0.202875	0.998	0.996	7.35412e-07
Btbd9	2.8583e-11	-2.83539	0.009	0.051	7.3687e-07
B4galt1	2.94619e-11	-3.04184	0.005	0.042	7.59527e-07
Trim16	3.11082e-11	-2.765	0.005	0.042	8.01968e-07
Sf3b1	3.14331e-11	-1.91255	0.028	0.089	8.10345e-07
Nr1d1	3.17552e-11	-1.78736	0.024	0.083	8.1865e-07
Osbpl3	3.23991e-11	-2.90016	0.007	0.047	8.35249e-07
Nhsl1	3.31036e-11	-2.86453	0.007	0.047	8.53411e-07
Abtb2	3.56574e-11	-2.24808	0.006	0.044	9.19249e-07
Homer2	3.59148e-11	-1.17593	0.095	0.192	9.25884e-07
Aak1	4.0852e-11	-2.32396	0.013	0.06	1.05317e-06
Bclaf1	4.13642e-11	-1.75272	0.024	0.082	1.06637e-06
Babam2	4.37802e-11	-2.10895	0.018	0.072	1.12865e-06
Smurf2	4.82588e-11	-2.34996	0.012	0.059	1.24411e-06
Arhgap6	4.93351e-11	-5.01292	0.001	0.029	1.27186e-06
Daam1	4.96224e-11	-3.5426	0.003	0.035	1.27927e-06
Rbm25	4.96496e-11	-2.05551	0.03	0.092	1.27997e-06
Cpeb3	5.32151e-11	-2.41409	0.011	0.057	1.37189e-06
Ptger4	5.6456e-11	-2.04386	0.018	0.07	1.45543e-06
Dusp6	6.36055e-11	-3.02803	0.003	0.037	1.63975e-06
Mtus1	6.39597e-11	-1.60522	0.049	0.123	1.64888e-06
Mafk	6.61903e-11	-2.2675	0.014	0.063	1.70639e-06
Zfp609	6.67095e-11	-2.41136	0.01	0.054	1.71977e-06
Ptbp3	6.79826e-11	-1.34996	0.048	0.123	1.75259e-06
Dbi	6.83189e-11	0.359332	0.427	0.264	1.76126e-06
Sh3d19	7.29933e-11	-2.12048	0.014	0.063	1.88177e-06
Tm9sf3	7.32243e-11	-0.993166	0.168	0.28	1.88772e-06
Cp	7.41456e-11	-2.2355	0.014	0.061	1.91147e-06
Dmxl1	7.46409e-11	-3.53759	0.004	0.038	1.92424e-06
Cpn1	7.47302e-11	-1.32274	0.058	0.138	1.92655e-06
Farp2	7.58176e-11	-2.5283	0.01	0.053	1.95458e-06
Jund	7.77201e-11	-0.731573	0.384	0.511	2.00362e-06
Ccnd3	7.94424e-11	-2.23579	0.019	0.072	2.04803e-06
Tmem131l	7.99747e-11	-2.27841	0.014	0.061	2.06175e-06
Arglu1	8.11889e-11	-2.22797	0.019	0.072	2.09305e-06
Zfand3	8.44448e-11	-1.98886	0.034	0.098	2.17699e-06
Fam193a	8.48477e-11	-2.80247	0.009	0.05	2.18737e-06
Pkhd1	8.50442e-11	-1.9472	0.01	0.053	2.19244e-06
Tle4	8.78046e-11	-3.19126	0.005	0.04	2.2636e-06
Lemd3	8.96377e-11	-2.97145	0.005	0.04	2.31086e-06
Akap9	9.02672e-11	-1.90097	0.014	0.061	2.32709e-06
Usp33	9.05567e-11	-2.63947	0.009	0.05	2.33455e-06
Gpd2	9.20178e-11	-2.59388	0.009	0.05	2.37222e-06
Irf2bp2	9.4714e-11	-1.26644	0.075	0.161	2.44173e-06
Tasp1	9.49476e-11	-2.42035	0.009	0.05	2.44775e-06
Rnf38	9.57955e-11	-3.08692	0.007	0.045	2.46961e-06
Eml4	9.64538e-11	-2.51223	0.008	0.048	2.48658e-06
Dnajc1	9.79134e-11	-1.52712	0.09	0.179	2.52421e-06
Trio	9.79604e-11	-2.7036	0.008	0.048	2.52542e-06
Hdac4	9.98334e-11	-2.87721	0.007	0.047	2.57371e-06
Gna14	1.00808e-10	-1.93492	0.019	0.072	2.59884e-06
Ptbp2	1.01179e-10	-2.765	0.005	0.041	2.6084e-06
Bptf	1.02643e-10	-1.98223	0.016	0.066	2.64614e-06
Ugcg	1.02793e-10	-2.83539	0.007	0.045	2.65e-06
Cog5	1.07525e-10	-2.42035	0.013	0.059	2.772e-06
Bst2	1.08117e-10	0.974741	0.216	0.101	2.78725e-06
Pafah1b1	1.17157e-10	-1.61061	0.048	0.12	3.02031e-06
Insr	1.2871e-10	-1.87603	0.025	0.082	3.31816e-06
Exoc5	1.32668e-10	-1.85086	0.028	0.088	3.42019e-06
Rps6ka3	1.36777e-10	-2.765	0.011	0.056	3.5261e-06
Plekha5	1.38125e-10	-2.60776	0.011	0.056	3.56087e-06
Lnpep	1.38303e-10	-2.24687	0.012	0.057	3.56544e-06
Slc3a2	1.39113e-10	0.858149	0.246	0.124	3.58633e-06
Nsd1	1.40764e-10	-1.77964	0.021	0.075	3.6289e-06
Mapre1	1.43405e-10	-1.765	0.028	0.088	3.69698e-06
Usp15	1.53021e-10	-1.89428	0.022	0.078	3.94487e-06
Tacc2	1.63992e-10	-1.78059	0.02	0.073	4.22771e-06
Erbin	1.64372e-10	-2.02065	0.022	0.076	4.2375e-06
Pah	1.68459e-10	-1.37911	0.053	0.129	4.34287e-06
Matn4	1.70358e-10	-1.33226	0.044	0.114	4.39184e-06
Pdxdc1	1.77092e-10	-1.62061	0.028	0.088	4.56542e-06
Glyr1	1.78434e-10	-1.46317	0.049	0.122	4.60004e-06
Ap2b1	1.81017e-10	-1.65929	0.02	0.073	4.66661e-06
Ldlrad4	1.81295e-10	-2.57235	0.003	0.034	4.6738e-06
Wdr33	1.83654e-10	-2.03277	0.02	0.072	4.7346e-06
Prpsap1	1.85349e-10	-1.77738	0.088	0.174	4.77829e-06
Wnk1	1.90084e-10	-1.72652	0.022	0.076	4.90038e-06
Arhgap26	1.91032e-10	-1.75206	0.024	0.081	4.92481e-06
9030622O22Rik	1.92516e-10	-2.14832	0.011	0.054	4.96306e-06
Fam135a	1.93947e-10	-1.91474	0.024	0.079	4.99996e-06
Taok3	1.95737e-10	-2.49882	0.01	0.053	5.0461e-06
Hnrnph1	1.96379e-10	-2.13696	0.025	0.081	5.06264e-06
Ncoa2	2.09761e-10	-2.2675	0.01	0.053	5.40764e-06
Nup98	2.27749e-10	-2.765	0.009	0.05	5.87136e-06
Carmil1	2.28131e-10	-2.38391	0.01	0.051	5.88121e-06
Fut8	2.30047e-10	-1.69188	0.043	0.111	5.93062e-06
Lmtk2	2.36038e-10	-2.6063	0.009	0.05	6.08506e-06
Uqcrb	2.39611e-10	0.556932	0.327	0.186	6.17717e-06
Ntn1	2.41631e-10	-1.2893	0.083	0.168	6.22924e-06
Mob3b	2.43995e-10	-2.40243	0.013	0.059	6.29019e-06
Slc25a25	2.49616e-10	-2.45958	0.009	0.05	6.4351e-06
Chd7	2.49961e-10	-3.31343	0.004	0.037	6.444e-06
Itpkc	2.51817e-10	-2.90455	0.009	0.048	6.49185e-06
Bcl6	2.53097e-10	-3.22443	0.004	0.037	6.52485e-06
Csnk1a1	2.54292e-10	-1.09104	0.126	0.224	6.55565e-06
Ppp2r2a	2.56425e-10	-2.13845	0.016	0.064	6.61063e-06
Smad1	2.56975e-10	-1.94786	0.019	0.07	6.62482e-06
Purb	2.71908e-10	-1.68601	0.027	0.085	7.00979e-06
Map4k3	2.84259e-10	-2.72193	0.008	0.047	7.32821e-06
Rad51b	2.84621e-10	-3.28284	0.005	0.038	7.33754e-06
Vti1a	2.88421e-10	-1.90845	0.026	0.083	7.4355e-06
Rab27b	2.92802e-10	-1.6447	0.038	0.104	7.54844e-06
Copa	2.93493e-10	-1.44408	0.039	0.105	7.56625e-06
Camk2d	2.99959e-10	-3.07788	0.007	0.044	7.73295e-06
Smad7	3.01077e-10	-4.15731	0.002	0.029	7.76176e-06
Focad	3.02759e-10	-3.07242	0.005	0.04	7.80512e-06
Srsf5	3.03451e-10	-1.32396	0.072	0.154	7.82298e-06
Avl9	3.05446e-10	-3.02803	0.005	0.04	7.87441e-06
Tanc1	3.05998e-10	-2.50196	0.008	0.047	7.88863e-06
Vps13c	3.07898e-10	-3.08692	0.006	0.042	7.9376e-06
Nup153	3.12282e-10	-2.80062	0.007	0.044	8.05063e-06
Gigyf2	3.19431e-10	-2.05522	0.02	0.072	8.23493e-06
Tnks1bp1	3.22507e-10	-2.20794	0.005	0.04	8.31422e-06
Gpatch8	3.2271e-10	-2.691	0.007	0.044	8.31946e-06
Nfkbia	3.29832e-10	-1.3444	0.085	0.174	8.50306e-06
Stx16	3.33309e-10	-2.72847	0.006	0.042	8.5927e-06
Slk	3.41961e-10	-2.43402	0.012	0.056	8.81575e-06
Ghitm	3.48388e-10	0.88708	0.211	0.1	8.98144e-06
Celf1	3.49948e-10	-1.52214	0.03	0.089	9.02165e-06
Fgl1	3.56956e-10	-4.59789	0.001	0.025	9.20232e-06
Myo1b	3.62951e-10	-1.60372	0.048	0.119	9.35688e-06
Rbm26	3.81504e-10	-2.18285	0.015	0.061	9.83518e-06
Tmem135	3.92322e-10	-2.5426	0.011	0.054	1.01141e-05
Fermt1	4.00037e-10	-3.36703	0.011	0.053	1.0313e-05
Cab39	4.00726e-10	-1.71253	0.039	0.104	1.03307e-05
Rpl13a	4.02031e-10	-0.340322	0.962	0.981	1.03644e-05
Maml2	4.3295e-10	-4.40058	0.002	0.031	1.11614e-05
Calm1	4.47901e-10	-0.998657	0.252	0.363	1.15469e-05
Sec16b	4.48798e-10	-3.55159	0.002	0.031	1.157e-05
Zbtb10	4.53568e-10	-2.739	0.011	0.053	1.1693e-05
Rasal2	4.58087e-10	-3.34996	0.002	0.031	1.18095e-05
Abi1	4.58767e-10	-1.93492	0.029	0.086	1.1827e-05
Rel	4.59764e-10	-2.45305	0.002	0.031	1.18527e-05
Lgals1	4.74312e-10	0.262639	0.374	0.223	1.22278e-05
Actr3	5.01255e-10	-1.18223	0.072	0.154	1.29224e-05
Supt6	5.21079e-10	-2.17308	0.011	0.053	1.34334e-05
Myo5b	5.53367e-10	-2.48746	0.01	0.051	1.42658e-05
Wdr26	5.59342e-10	-1.55941	0.046	0.114	1.44198e-05
Kcnk3	5.60453e-10	-5.34996	0	0.022	1.44485e-05
Cd164	5.61139e-10	0.808673	0.254	0.136	1.44662e-05
Ubr2	5.69546e-10	-2.38099	0.01	0.051	1.46829e-05
Tmem131	5.7245e-10	-1.52612	0.037	0.101	1.47578e-05
Rps25	5.8429e-10	0.271073	0.945	0.881	1.5063e-05
Wapl	5.93641e-10	-1.47549	0.042	0.108	1.53041e-05
Ece1	6.09529e-10	-2.5075	0.013	0.057	1.57137e-05
Anxa4	6.09711e-10	-1.3639	0.053	0.126	1.57184e-05
Unc79	6.16131e-10	-3.06617	0.003	0.032	1.58839e-05
Arnt	6.3744e-10	-2.44949	0.01	0.05	1.64332e-05
Mycbp2	6.68137e-10	-1.70226	0.014	0.059	1.72246e-05
Arhgap18	6.82247e-10	-2.34996	0.013	0.057	1.75883e-05
Tspan1	6.91764e-10	1.29261	0.147	0.056	1.78337e-05
Clock	7.05615e-10	-2.37643	0.013	0.057	1.81908e-05
Lcorl	7.09939e-10	-2.03277	0.016	0.063	1.83022e-05
Atl2	7.14796e-10	-2.02238	0.016	0.063	1.84274e-05
Dcaf5	7.1514e-10	-3.4968	0.003	0.034	1.84363e-05
Nr4a1	7.18605e-10	-2.06819	0.018	0.067	1.85256e-05
Lgr4	7.34712e-10	-2.34996	0.018	0.066	1.89409e-05
Tmsb4x	7.4555e-10	-1.64296	0.437	0.517	1.92203e-05
Sfpq	7.49562e-10	-1.31007	0.048	0.117	1.93237e-05
Luzp1	7.53589e-10	-2.38391	0.009	0.048	1.94275e-05
Srgn	7.55321e-10	-2.60735	0.016	0.063	1.94722e-05
Srpk2	7.95613e-10	-2.93492	0.008	0.045	2.05109e-05
Ubr1	8.10454e-10	-3.43742	0.004	0.035	2.08935e-05
Tbc1d8	8.16694e-10	-2.77622	0.008	0.045	2.10544e-05
Ppm1h	8.19964e-10	-2.44949	0.009	0.047	2.11387e-05
Ccnl2	8.30579e-10	-1.88047	0.022	0.075	2.14123e-05
Srcap	8.46154e-10	-2.41707	0.009	0.047	2.18138e-05
Eif4g1	8.53078e-10	-1.17136	0.069	0.148	2.19924e-05
Fbxo11	8.53733e-10	-2.25976	0.013	0.056	2.20092e-05
Kcnq1ot1	8.70998e-10	-3.01981	0.004	0.035	2.24543e-05
Cyth3	9.00815e-10	-2.765	0.007	0.044	2.3223e-05
Ube2e2	9.05662e-10	-2.44307	0.015	0.06	2.3348e-05
Slc10a7	9.16031e-10	-2.30932	0.008	0.045	2.36153e-05
Per2	9.20278e-10	-3.18003	0.005	0.037	2.37248e-05
Msn	9.26524e-10	-3.34996	0.005	0.038	2.38858e-05
Rab11fip3	9.2766e-10	-3.13423	0.005	0.037	2.39151e-05
Srrm1	9.63505e-10	-1.55891	0.036	0.098	2.48392e-05
Sec31a	9.7636e-10	-1.3659	0.045	0.113	2.51706e-05
G2e3	9.84061e-10	-2.67189	0.007	0.042	2.53691e-05
Prdm2	9.84389e-10	-2.89745	0.006	0.041	2.53775e-05
St7	9.95088e-10	-2.25042	0.015	0.06	2.56534e-05
Phlpp1	1.00797e-09	-2.64274	0.006	0.041	2.59855e-05
Pmepa1	1.01822e-09	-2.765	0.006	0.041	2.62496e-05
Syncrip	1.10384e-09	-1.4968	0.042	0.107	2.8457e-05
Arid1a	1.1162e-09	-2.12757	0.017	0.064	2.87756e-05
Tenm2	1.1256e-09	-3.48746	0.002	0.028	2.9018e-05
Celsr1	1.19637e-09	-2.18395	0.011	0.053	3.08423e-05
Lpgat1	1.24367e-09	-1.83539	0.027	0.082	3.20619e-05
Cyrib	1.25252e-09	-2.6818	0.014	0.057	3.22901e-05
Midn	1.25317e-09	-2.14351	0.014	0.059	3.23066e-05
Rps29	1.39501e-09	0.229564	0.939	0.886	3.59634e-05
Cda	1.42246e-09	-1.8843	0.014	0.059	3.6671e-05
Bicd1	1.4516e-09	-1.95141	0.011	0.051	3.74224e-05
Eif5a	1.48114e-09	0.428348	0.403	0.256	3.81837e-05
Usp25	1.52591e-09	-2.53438	0.01	0.05	3.93381e-05
Mapk1	1.55642e-09	-1.69929	0.038	0.1	4.01245e-05
Tet2	1.59676e-09	-3.4968	0.002	0.029	4.11645e-05
Bmpr2	1.63351e-09	-2.14514	0.018	0.066	4.2112e-05
Kdm2a	1.63874e-09	-2.02803	0.018	0.066	4.22468e-05
Dhx34	1.65195e-09	1.2205	0.16	0.067	4.25872e-05
Zfr	1.73393e-09	-2.07124	0.016	0.061	4.47008e-05
Nek7	1.90596e-09	-2.22797	0.018	0.064	4.91356e-05
Ano1	1.93555e-09	-2.05623	0.02	0.069	4.98985e-05
Elf1	1.93752e-09	-2.39576	0.016	0.06	4.99493e-05
Uqcr11	2.08338e-09	0.541265	0.331	0.201	5.37096e-05
Atp8a1	2.1028e-09	-5.51988	0	0.02	5.42102e-05
Cavin2	2.17603e-09	-1.93492	0.02	0.069	5.60982e-05
Prkce	2.23343e-09	-2.28856	0.009	0.047	5.75778e-05
Rpl23a	2.24757e-09	-0.427663	0.826	0.868	5.79422e-05
Ankhd1	2.26793e-09	-2.5283	0.009	0.045	5.84673e-05
Nedd4	2.28814e-09	-1.00269	0.179	0.28	5.89883e-05
Gnpnat1	2.39505e-09	1.10583	0.188	0.089	6.17444e-05
Gstm7	2.41059e-09	-2.34996	0.009	0.045	6.2145e-05
Suco	2.48415e-09	-2.49292	0.012	0.053	6.40414e-05
Cdk19	2.5059e-09	-4.0504	0.001	0.025	6.46021e-05
Kdm6b	2.50958e-09	-2.25685	0.009	0.045	6.46969e-05
Nr0b2	2.5193e-09	-1.61845	0.024	0.076	6.49477e-05
Rims1	2.53668e-09	-2.99381	0.003	0.032	6.53956e-05
Rlf	2.54821e-09	-2.88601	0.003	0.032	6.56929e-05
Ammecr1	2.6053e-09	-2.39178	0.008	0.044	6.71646e-05
Ehmt1	2.66137e-09	-2.38391	0.008	0.044	6.861e-05
Faf1	2.82479e-09	-1.58026	0.048	0.114	7.28231e-05
Pld1	2.84309e-09	-3.17593	0.004	0.034	7.32948e-05
Pigr	2.87099e-09	-1.38536	0.079	0.157	7.40141e-05
Map3k1	2.89756e-09	-2.70751	0.007	0.041	7.46991e-05
Lin52	2.91847e-09	-3.34996	0.005	0.035	7.52381e-05
Dennd1b	2.91929e-09	-2.60776	0.011	0.051	7.52593e-05
Lnx1	2.93047e-09	-2.39435	0.007	0.042	7.55476e-05
Ptprc	3.07576e-09	-3.29749	0.005	0.037	7.9293e-05
Fgd4	3.11507e-09	-2.71919	0.006	0.04	8.03066e-05
Pde4b	3.16346e-09	-3.36882	0.005	0.037	8.1554e-05
Abl1	3.25009e-09	-2.69391	0.006	0.038	8.37874e-05
Rock2	3.29666e-09	-2.06617	0.019	0.066	8.4988e-05
Atp11b	3.30011e-09	-2.18821	0.017	0.061	8.50767e-05
Rps12	3.41782e-09	0.220809	0.983	0.962	8.81114e-05
Gapvd1	3.43965e-09	-2.20411	0.011	0.051	8.86742e-05
Kat6b	3.63266e-09	-2.37971	0.011	0.05	9.36501e-05
Sptlc2	3.87014e-09	-2.24687	0.014	0.056	9.97721e-05
Trpm7	3.95276e-09	-2.18821	0.016	0.06	0.000101902
Cert1	4.00617e-09	-2.13583	0.014	0.056	0.000103279
Rps21	4.18594e-09	0.245069	0.933	0.892	0.000107914
Mapk1ip1l	4.3853e-09	-1.89249	0.024	0.075	0.000113053
Smchd1	4.49508e-09	-2.23893	0.01	0.048	0.000115883
Rreb1	4.497e-09	-2.38099	0.01	0.048	0.000115933
Srpr	4.55295e-09	0.590962	0.307	0.183	0.000117375
Arhgap28	4.80147e-09	-2.71674	0.01	0.047	0.000123782
Arhgap21	4.86371e-09	-2.55159	0.01	0.047	0.000125386
Grk5	4.92785e-09	-4.80939	0.001	0.022	0.00012704
Tsix	4.93456e-09	-4.67189	0.001	0.022	0.000127213
Phf20l1	5.26692e-09	-2.10332	0.018	0.063	0.000135781
Herc1	5.46405e-09	-2.06819	0.016	0.059	0.000140863
Edem3	5.498e-09	-1.34996	0.066	0.139	0.000141738
Slmap	5.61432e-09	-2.40243	0.013	0.053	0.000144737
Maged1	5.79195e-09	-1.14078	0.084	0.164	0.000149317
Stxbp6	5.82315e-09	-1.87462	0.03	0.085	0.000150121
Frk	5.86927e-09	-1.99042	0.016	0.059	0.00015131
Helz	5.8945e-09	-2.21503	0.013	0.053	0.00015196
Bhlhe40	6.07398e-09	-2.45848	0.015	0.057	0.000156587
Coq10b	6.08711e-09	-2.34996	0.009	0.045	0.000156926
Prrc2b	6.27306e-09	-1.78292	0.018	0.063	0.000161719
Tesc	6.72522e-09	-4.15731	0.003	0.029	0.000173376
Stk3	6.85019e-09	-2.38743	0.009	0.044	0.000176598
Adamts9	6.86121e-09	-2.80939	0.008	0.042	0.000176882
Wwc2	6.94986e-09	-2.30932	0.009	0.044	0.000179167
Ehd4	7.07352e-09	-3.34996	0.003	0.029	0.000182355
Angpt1	7.19608e-09	-2.15731	0.015	0.057	0.000185515
Map4k4	7.37113e-09	-1.44072	0.03	0.085	0.000190028
Igfbp7	7.56327e-09	-2.54461	0.008	0.042	0.000194981
Tln2	7.60391e-09	-2.08692	0.012	0.051	0.000196029
Tent2	7.62519e-09	-2.10895	0.012	0.051	0.000196577
Slc9a9	7.74164e-09	-2.55432	0.008	0.042	0.00019958
Vill	7.77029e-09	-2.34996	0.008	0.042	0.000200318
Susd6	7.8968e-09	-2.53978	0.014	0.056	0.000203579
Gck	7.9001e-09	-5.25685	0	0.019	0.000203664
Myo15b	8.3487e-09	-2.4968	0.007	0.041	0.00021523
Gmeb2	8.35631e-09	-2.53759	0.007	0.041	0.000215426
Nedd4l	8.42684e-09	-2.46544	0.007	0.041	0.000217244
Zfp280d	8.55259e-09	-2.27334	0.011	0.05	0.000220486
Gls	8.65496e-09	-2.10332	0.017	0.06	0.000223125
Prkca	8.73425e-09	-3.57235	0.004	0.032	0.000225169
Plec	8.98464e-09	-2.691	0.007	0.04	0.000231624
Lyn	8.99434e-09	-2.63375	0.006	0.038	0.000231874
Ppp1r12b	9.07607e-09	-3.13423	0.004	0.032	0.000233981
Fancc	9.08127e-09	-4.08692	0.001	0.023	0.000234115
Pten	9.1393e-09	-1.48323	0.045	0.107	0.000235611
Flrt2	9.25496e-09	-2.40654	0.014	0.054	0.000238593
Iqsec1	9.26608e-09	-2.34996	0.007	0.04	0.00023888
Kmt5b	9.49294e-09	-2.32194	0.014	0.054	0.000244728
Myo6	9.60278e-09	-2.62298	0.006	0.038	0.00024756
Acadsb	9.61067e-09	-1.44072	0.042	0.102	0.000247763
Dmxl2	9.74327e-09	-2.5426	0.006	0.038	0.000251182
Pclo	1.00568e-08	-2.64541	0.006	0.037	0.000259265
Rundc1	1.00568e-08	-2.64541	0.006	0.037	0.000259265
Mysm1	1.0125e-08	-2.74851	0.005	0.035	0.000261023
Tns3	1.01304e-08	-2.19126	0.011	0.048	0.000261163
Pfn1	1.0143e-08	-1.02586	0.265	0.37	0.000261486
Ivns1abp	1.02697e-08	-1.20466	0.083	0.16	0.000264752
Atxn7l1	1.02892e-08	-2.62298	0.005	0.034	0.000265254
Taf4b	1.0537e-08	-2.64952	0.005	0.035	0.000271644
Leng8	1.05785e-08	-2.587	0.005	0.035	0.000272714
Enah	1.05869e-08	-1.96139	0.018	0.063	0.000272929
Smg1	1.07901e-08	-2.20411	0.011	0.048	0.000278168
Tes	1.09406e-08	-1.57823	0.052	0.116	0.000282049
Ndrg1	1.14039e-08	-1.4586	0.084	0.163	0.000293992
Rpl18a	1.16103e-08	-0.294935	0.971	0.988	0.000299315
Mindy1	1.17624e-08	-1.64441	0.028	0.079	0.000303236
Ap1g1	1.24394e-08	-2.18821	0.016	0.057	0.000320688
Cbfb	1.24465e-08	-2.23893	0.013	0.053	0.00032087
Fmnl2	1.36987e-08	-4.51988	0.002	0.025	0.000353152
Cpq	1.37896e-08	-2.45958	0.01	0.045	0.000355495
Map3k20	1.38005e-08	-2.42396	0.01	0.045	0.000355776
Tspan8	1.38471e-08	-4.20794	0.002	0.025	0.000356978
Dclk1	1.39816e-08	-3.98223	0.002	0.025	0.000360445
5031425E22Rik	1.40466e-08	-3.80939	0.002	0.025	0.000362121
Dtna	1.40967e-08	-3.74228	0.002	0.025	0.000363413
Itpr1	1.4133e-08	-3.78292	0.002	0.025	0.00036435
Rgmb	1.4178e-08	-1.71561	0.029	0.081	0.000365508
H2-Aa	1.45856e-08	-1.29897	0.024	0.073	0.000376018
Psmb10	1.49646e-08	0.461161	0.494	0.356	0.000385787
Tmem147	1.54135e-08	0.476323	0.406	0.272	0.000397361
Slc30a7	1.55756e-08	-2.29933	0.015	0.056	0.000401539
Ints6	1.57833e-08	-2.5283	0.009	0.044	0.000406894
Fuom	1.60639e-08	0.84615	0.218	0.117	0.000414126
Nisch	1.64517e-08	-2.0962	0.015	0.056	0.000424124
Khdc4	1.64975e-08	-2.34996	0.009	0.044	0.000425306
Fhip2a	1.69768e-08	-2.01292	0.013	0.051	0.000437663
Pnisr	1.75401e-08	-2.14832	0.009	0.044	0.000452185
Capzb	1.76796e-08	-1.21831	0.077	0.151	0.000455781
Cpa1	1.77689e-08	0.13799	1	0.997	0.000458082
Hs2st1	1.77911e-08	-2.10332	0.019	0.063	0.000458656
Ndufa7	1.79414e-08	0.771671	0.226	0.123	0.000462529
Rbm6	1.86092e-08	-1.83539	0.017	0.06	0.000479746
Pwwp2a	1.87972e-08	-3.85246	0.001	0.02	0.000484592
Mef2a	1.88745e-08	-1.73525	0.017	0.06	0.000486585
Pdss2	2.0254e-08	-2.19796	0.009	0.042	0.000522148
Pip5k1b	2.05125e-08	-2.06985	0.017	0.059	0.000528811
Cry1	2.09102e-08	-2.59789	0.008	0.041	0.000539066
Zc3h7a	2.0911e-08	-2.37853	0.011	0.048	0.000539087
Crebrf	2.09169e-08	-2.51223	0.011	0.048	0.000539238
Myo5c	2.11501e-08	-1.22747	0.047	0.108	0.000545248
Fem1c	2.12486e-08	-2.51988	0.008	0.041	0.000547788
Dcun1d3	2.16641e-08	-2.43242	0.008	0.041	0.000558501
Ubn1	2.18528e-08	-2.31959	0.011	0.048	0.000563366
Ddhd2	2.18917e-08	-2.28856	0.011	0.048	0.000564368
Tomm6	2.23305e-08	0.730531	0.255	0.148	0.00057568
Ets1	2.29031e-08	-3.96467	0.003	0.028	0.000590442
Map2k4	2.33975e-08	-2.02803	0.018	0.061	0.000603187
Adnp	2.38271e-08	-2.34996	0.014	0.053	0.000614263
Plch1	2.4036e-08	-3.15731	0.003	0.028	0.000619648
Dennd4c	2.40568e-08	-2.47924	0.007	0.04	0.000620185
Cnot6l	2.41768e-08	-1.80939	0.017	0.059	0.000623279
Cstb	2.42786e-08	0.712326	0.24	0.135	0.000625902
Gm20732	2.45151e-08	-2.99381	0.003	0.028	0.000631998
Atp5o	2.4693e-08	0.51464	0.403	0.278	0.000636586
Spata13	2.50358e-08	-2.86453	0.007	0.038	0.000645422
Zfp652	2.51593e-08	-1.77446	0.017	0.059	0.000648606
Prom1	2.56943e-08	-1.26046	0.072	0.143	0.000662399
Adam10	2.62495e-08	-1.16062	0.082	0.157	0.000676712
Zfp654	2.64423e-08	-3.67189	0.003	0.029	0.000681682
Stxbp5	2.64737e-08	-2.51223	0.011	0.047	0.000682491
Rif1	2.67003e-08	-2.53053	0.007	0.038	0.000688334
Otud7b	2.68878e-08	-2.34996	0.011	0.047	0.000693167
Mast2	2.69232e-08	-2.4968	0.007	0.038	0.000694079
Lnx2	2.72474e-08	-2.34996	0.011	0.047	0.000702439
Kng2	2.77797e-08	-3.00204	0.003	0.029	0.000716162
Pum2	2.77809e-08	-1.74228	0.03	0.082	0.000716193
Fth1	2.8067e-08	-0.307824	0.892	0.9	0.000723566
Tor1aip1	2.84293e-08	-1.97145	0.02	0.064	0.000732907
Dock9	2.85002e-08	-2.2625	0.007	0.038	0.000734735
Foxo1	2.90593e-08	-2.93492	0.006	0.035	0.000749149
Sema5a	2.91266e-08	-2.57235	0.006	0.037	0.000750883
Fam91a1	2.92477e-08	-1.68813	0.029	0.079	0.000754006
Cck	2.97315e-08	-5.67189	0	0.018	0.000766479
Thada	2.99088e-08	-2.97799	0.004	0.031	0.000771048
Hectd4	3.0124e-08	-3.07242	0.005	0.032	0.000776596
Pcnx	3.01249e-08	-2.765	0.006	0.035	0.000776619
Rai14	3.03162e-08	-2.4968	0.006	0.035	0.000781551
Arid4a	3.10742e-08	-2.41409	0.01	0.045	0.000801093
Thrap3	3.12061e-08	-1.90517	0.022	0.067	0.000804494
Eppk1	3.13509e-08	-2.88047	0.005	0.032	0.000808226
Rfx7	3.19537e-08	-2.38391	0.01	0.045	0.000823767
Ndufc1	3.25387e-08	0.671103	0.241	0.136	0.000838848
Scmh1	3.2645e-08	-2.40441	0.005	0.034	0.000841589
Eml6	3.28139e-08	-2.30689	0.005	0.032	0.000845943
Gpr39	3.30665e-08	-4.22443	0.001	0.022	0.000852454
Usp32	3.30814e-08	-2.39726	0.005	0.034	0.000852839
Zfp704	3.31069e-08	-2.25042	0.005	0.034	0.000853497
Syne1	3.33649e-08	-3.93492	0.001	0.022	0.000860148
Tsc22d1	3.33992e-08	-1.51193	0.05	0.111	0.000861032
Cox6a1	3.36422e-08	0.565756	0.302	0.186	0.000867297
Inpp5b	3.3659e-08	-2.14351	0.006	0.035	0.00086773
Rab27a	3.39131e-08	-2.06985	0.016	0.056	0.00087428
Tlk2	3.51533e-08	-2.05778	0.016	0.056	0.000906252
Cadps2	3.6409e-08	-1.93492	0.016	0.056	0.000938624
Slc1a3	3.68751e-08	-1.6619	0.03	0.081	0.000950641
Acat1	3.7484e-08	-1.04965	0.072	0.143	0.000966338
Usp7	3.88065e-08	-2.38558	0.01	0.044	0.00100043
Kpna4	3.88807e-08	-1.9447	0.023	0.069	0.00100234
Nhlrc2	3.92297e-08	-2.31519	0.01	0.044	0.00101134
Ski	3.93716e-08	-2.34996	0.01	0.044	0.001015
Tmem164	4.00738e-08	-2.31519	0.01	0.044	0.0010331
Rlim	4.19147e-08	-2.67189	0.009	0.042	0.00108056
Cflar	4.48064e-08	-2.49435	0.009	0.042	0.00115511
Slc25a35	4.53101e-08	-1.78808	0.017	0.059	0.00116809
Herc2	4.62591e-08	-2.31148	0.009	0.042	0.00119256
Sh3bgrl3	4.67513e-08	-1.3611	0.057	0.122	0.00120525
Rpsa	4.76576e-08	-0.312704	0.975	0.968	0.00122861
Limch1	5.01693e-08	-3.74228	0.002	0.023	0.00129337
Fmn1	5.12606e-08	-3.40885	0.002	0.023	0.0013215
Klf4	5.17161e-08	-2.52684	0.009	0.041	0.00133324
Nuak1	5.26307e-08	-2.01981	0.012	0.048	0.00135682
Pbrm1	5.28164e-08	-1.34996	0.049	0.11	0.00136161
Bbx	5.45964e-08	-2.64764	0.011	0.047	0.0014075
Atp5md	5.46891e-08	0.805016	0.212	0.116	0.00140988
Hectd1	5.50128e-08	-1.44072	0.037	0.091	0.00141823
Ralgps1	5.51654e-08	-2.25685	0.009	0.041	0.00142216
Atad2b	5.53451e-08	-2.27596	0.009	0.041	0.0014268
Clpx	5.56653e-08	-1.49618	0.04	0.095	0.00143505
Epb41l5	5.64948e-08	-1.74957	0.026	0.073	0.00145643
Srgap2	5.73046e-08	-2.13845	0.009	0.041	0.00147731
Nufip2	5.79168e-08	-1.9025	0.014	0.053	0.0014931
Cdc42bpb	5.88211e-08	-2.01292	0.009	0.041	0.00151641
Qrich1	6.01888e-08	-2.25374	0.016	0.056	0.00155167
R3hdm1	6.02813e-08	-1.66682	0.03	0.081	0.00155405
Ppm1l	6.09838e-08	-2.51988	0.008	0.04	0.00157216
Eif2ak4	6.10825e-08	-2.43742	0.008	0.04	0.00157471
Ccny	6.27377e-08	-1.80939	0.018	0.06	0.00161738
Ammecr1l	6.31724e-08	-2.30416	0.008	0.04	0.00162858
Tle5	6.38388e-08	0.466696	0.385	0.258	0.00164576
Syne2	6.59273e-08	-1.98739	0.011	0.047	0.0016996
Ssbp2	6.61191e-08	-3.55159	0.002	0.025	0.00170455
Hook1	6.74822e-08	-1.43242	0.038	0.092	0.00173969
Asxl1	6.83135e-08	-2.63536	0.007	0.038	0.00176112
Exph5	6.89262e-08	-4.15731	0.001	0.019	0.00177692
Eml5	6.99657e-08	-3.765	0.001	0.019	0.00180371
Klf2	7.16519e-08	-2.00204	0.032	0.082	0.00184718
Ndufb1	7.18692e-08	0.655375	0.265	0.158	0.00185279
Polr2k	7.21938e-08	1.01345	0.131	0.054	0.00186116
Slc35d1	7.3059e-08	-2.25685	0.007	0.038	0.00188346
Itch	7.31271e-08	-1.88699	0.024	0.069	0.00188522
Slc4a7	7.49996e-08	-2.69391	0.007	0.037	0.00193349
Lcor	7.57137e-08	-1.78884	0.022	0.066	0.0019519
Hdac8	7.71313e-08	-2.51988	0.007	0.037	0.00198845
Slit3	7.90521e-08	-3.62298	0.003	0.026	0.00203796
Slc25a13	7.91063e-08	-2.28856	0.013	0.05	0.00203936
St3gal4	7.94716e-08	-3.34996	0.003	0.026	0.00204878
Ifitm3	7.96949e-08	0.256022	0.593	0.451	0.00205453
Tango6	8.03157e-08	-3.34996	0.003	0.026	0.00207054
Shroom2	8.03157e-08	-3.40885	0.003	0.026	0.00207054
Clasp2	8.09589e-08	-2.82801	0.006	0.035	0.00208712
Vps13d	8.37214e-08	-2.80939	0.003	0.026	0.00215834
Sertad2	8.64953e-08	-2.55641	0.006	0.035	0.00222985
Arhgef3	8.71839e-08	-3.40058	0.003	0.028	0.0022476
Cystm1	8.73252e-08	-1.0368	0.145	0.228	0.00225124
Arhgap17	8.78036e-08	-2.59789	0.006	0.035	0.00226358
Inpp4a	8.82509e-08	-3.29749	0.003	0.028	0.00227511
Gcc2	9.04958e-08	-2.765	0.006	0.034	0.00233298
Peak1	9.1551e-08	-2.93492	0.003	0.028	0.00236019
Fign	9.27381e-08	-2.59097	0.006	0.034	0.00239079
Anapc1	9.30037e-08	-2.57235	0.006	0.034	0.00239764
Fam107b	9.35257e-08	-2.89428	0.003	0.028	0.00241109
Acer3	9.3612e-08	-2.67189	0.003	0.028	0.00241332
Ago3	9.4092e-08	-2.5075	0.006	0.034	0.00242569
Asap1	9.57186e-08	-2.44949	0.006	0.034	0.00246763
Snhg12	9.62902e-08	0.955386	0.161	0.078	0.00248236
Ly6a	9.67204e-08	-2.31893	0.019	0.06	0.00249345
Ankrd44	9.68051e-08	-3.02238	0.005	0.031	0.00249564
Htt	9.74138e-08	-2.88047	0.004	0.029	0.00251133
Sik1	9.76072e-08	-3.11549	0.005	0.031	0.00251631
Ggh	9.76793e-08	-0.429994	0.748	0.748	0.00251817
Gse1	9.79745e-08	-2.85897	0.005	0.032	0.00252578
Sash1	9.83696e-08	-2.30689	0.006	0.034	0.00253597
Ythdc1	9.8597e-08	-1.63173	0.023	0.067	0.00254183
Ahctf1	9.97516e-08	-2.69788	0.005	0.031	0.0025716
Nckap1	1.00593e-07	-1.29992	0.044	0.101	0.00259328
Nr4a2	1.03381e-07	-2.38743	0.01	0.042	0.00266515
Clcn5	1.047e-07	-2.34996	0.01	0.042	0.00269916
Ppp1r15a	1.06502e-07	-1.70462	0.028	0.075	0.00274561
S100a10	1.14081e-07	-2.62221	0.026	0.072	0.002941
Palmd	1.19238e-07	-4.40885	0.001	0.02	0.00307396
Gnai2	1.19438e-07	-1.74459	0.039	0.092	0.0030791
Zfp516	1.20438e-07	-4.08692	0.001	0.02	0.0031049
Zfp827	1.2104e-07	-3.85246	0.001	0.02	0.0031204
Ptpn12	1.23677e-07	-1.69509	0.009	0.041	0.00318839
Atp5g1	1.26657e-07	0.289003	0.584	0.435	0.00326522
Fchsd2	1.28207e-07	-2.09719	0.009	0.041	0.00330519
Slc16a7	1.29122e-07	-1.66407	0.021	0.063	0.00332878
Ddit3	1.29309e-07	1.51629	0.086	0.025	0.00333359
Ino80d	1.29562e-07	-2.24808	0.009	0.041	0.00334011
Tardbp	1.29695e-07	-1.587	0.03	0.079	0.00334354
Pdzrn3	1.35027e-07	-2.84181	0.009	0.04	0.00348099
Rcan1	1.37149e-07	-1.65374	0.029	0.076	0.0035357
Pja2	1.38944e-07	-1.85246	0.017	0.056	0.00358199
Rabgap1	1.45927e-07	-2.45958	0.009	0.04	0.00376199
Cpeb4	1.53736e-07	-2.14832	0.009	0.04	0.00396332
Ankrd10	1.55404e-07	-1.69285	0.018	0.059	0.00400632
Fxyd6	1.55955e-07	-1.64635	0.032	0.081	0.00402052
Prpf4b	1.63284e-07	-1.587	0.025	0.07	0.00420945
Gab2	1.64363e-07	-1.99381	0.011	0.045	0.00423727
Golgb1	1.66376e-07	-1.5384	0.018	0.059	0.00428917
Pdcd6ip	1.72129e-07	-1.55641	0.033	0.082	0.00443748
Sytl5	1.77704e-07	-3.51988	0.002	0.022	0.0045812
Acpp	1.7899e-07	-3.34996	0.002	0.022	0.00461436
N4bp2	1.79642e-07	-2.20794	0.008	0.038	0.00463117
Ctse	1.80032e-07	-3.57235	0.002	0.022	0.00464124
B4galt6	1.80303e-07	-2.23131	0.008	0.038	0.0046482
Nek1	1.81489e-07	-3.11549	0.002	0.022	0.0046788
Rsrc2	1.82622e-07	-1.53517	0.034	0.085	0.004708
Mcl1	1.843e-07	-1.14484	0.067	0.132	0.00475125
Ethe1	1.853e-07	1.24868	0.107	0.04	0.00477704
Bmt2	1.903e-07	-2.93492	0.007	0.037	0.00490594
Rab6a	1.91051e-07	-1.85811	0.023	0.066	0.00492529
Pck2	1.96347e-07	0.859495	0.192	0.104	0.00506184
Pdcd4	1.98822e-07	-0.92958	0.218	0.305	0.00512562
Bcl2l13	2.03862e-07	-2.30105	0.007	0.037	0.00525556
Acin1	2.07059e-07	-1.75132	0.025	0.069	0.00533799
Nr2f6	2.07282e-07	0.831648	0.184	0.097	0.00534374
Tet3	2.0826e-07	-2.18949	0.007	0.037	0.00536895
Tpd52	2.1286e-07	-0.850726	0.146	0.23	0.00548752
Eif5b	2.13814e-07	-0.983938	0.142	0.223	0.00551212
Wwc1	2.15093e-07	-1.51988	0.031	0.079	0.00554511
BC005537	2.23286e-07	-1.31717	0.041	0.095	0.00575631
Fli1	2.27648e-07	-3.67189	0.002	0.023	0.00586878
Ppp1r13b	2.29198e-07	-2.31679	0.01	0.042	0.00590872
Lrrc4	2.33715e-07	-3.01292	0.002	0.023	0.00602516
Srsf4	2.35497e-07	-2.23748	0.01	0.042	0.00607111
Abcc4	2.37877e-07	-2.79053	0.002	0.023	0.00613247
Sgk1	2.40129e-07	-1.30186	0.061	0.123	0.00619054
Mef2d	2.43446e-07	-2.1644	0.015	0.051	0.00627603
Ndufa2	2.48982e-07	0.425759	0.315	0.202	0.00641875
Mllt10	2.4954e-07	-2.26423	0.013	0.047	0.00643314
Rbbp6	2.56094e-07	-1.83539	0.01	0.042	0.0066021
Epha2	2.56319e-07	-4.25685	0.001	0.018	0.0066079
Afdn	2.56806e-07	-1.5686	0.028	0.073	0.00662045
Vtcn1	2.57038e-07	-4.0504	0.001	0.018	0.00662643
Pecam1	2.58086e-07	-4.39435	0.001	0.018	0.00665347
Lrch3	2.6244e-07	-2.30416	0.006	0.034	0.00676572
Qki	2.64865e-07	-2.17778	0.015	0.051	0.00682823
Atp9b	2.64885e-07	-2.10203	0.006	0.034	0.00682873
Tbck	2.67539e-07	-3.22443	0.003	0.025	0.00689717
Foxj3	2.70607e-07	-2.60372	0.006	0.032	0.00697625
Cxadr	2.72799e-07	-1.19484	0.101	0.173	0.00703275
Rapgef6	2.74298e-07	-2.49292	0.01	0.041	0.0070714
Wee1	2.84681e-07	-2.06819	0.017	0.054	0.00733909
Asns	2.8529e-07	0.430686	0.43	0.309	0.00735476
Mfge8	2.85718e-07	1.41943	0.074	0.019	0.0073658
E130308A19Rik	2.87957e-07	-2.18949	0.01	0.041	0.00742353
Calcrl	2.8979e-07	-3.15731	0.003	0.026	0.00747078
Zfp1	2.96516e-07	-3.03801	0.005	0.029	0.00764418
Ndufs6	2.98355e-07	0.549974	0.347	0.236	0.0076916
Cbl	2.98498e-07	-3.20794	0.004	0.028	0.00769528
Ccnt1	3.01532e-07	-2.00204	0.01	0.041	0.00777348
Ddx39b	3.02445e-07	-1.10534	0.052	0.11	0.00779703
AW554918	3.03998e-07	-2.93492	0.004	0.028	0.00783706
Hk2	3.04537e-07	-3.0504	0.004	0.028	0.00785097
C2cd4b	3.04669e-07	-1.56677	0.021	0.061	0.00785437
Gm26532	3.05824e-07	-2.78292	0.003	0.026	0.00788414
Atf7	3.06257e-07	-2.78292	0.005	0.029	0.00789531
Wdr7	3.06574e-07	-2.93492	0.004	0.028	0.00790347
Atp11c	3.06574e-07	-2.87352	0.004	0.028	0.00790347
Pnliprp2	3.19874e-07	0.164806	0.984	0.943	0.00824636
Ubr4	3.223e-07	-2.5479	0.009	0.04	0.0083089
Pcf11	3.35088e-07	-2.34996	0.009	0.04	0.00863856
Foxp4	3.39563e-07	-1.9915	0.012	0.045	0.00875394
Edem2	3.46035e-07	0.374543	0.447	0.325	0.00892078
Cdk12	3.52748e-07	-2.01292	0.009	0.04	0.00909385
Hamp2	3.55075e-07	-0.771983	0.112	0.19	0.00915383
Spcs1	3.55592e-07	0.622905	0.306	0.204	0.00916717
Golim4	3.67277e-07	-1.67189	0.02	0.06	0.00946839
Atp2b1	3.69827e-07	-1.5966	0.018	0.057	0.00953413
Nipal2	3.75116e-07	-1.47025	0.05	0.105	0.00967049
Arih2	3.82141e-07	-1.70226	0.022	0.063	0.00985159
Zfp395	3.90475e-07	-1.34996	0.032	0.079	0.0100664
Kmt2e	3.93319e-07	-1.87789	0.016	0.053	0.0101398
Cdc42bpa	3.99044e-07	-2.34996	0.011	0.044	0.0102874
Ncor2	4.01651e-07	-2.43742	0.009	0.038	0.0103546
Gcat	4.01658e-07	0.391873	0.468	0.344	0.0103547
Arcn1	4.02657e-07	-1.11202	0.079	0.146	0.0103805
Mex3c	4.04314e-07	-1.38695	0.036	0.085	0.0104232
Tmem245	4.09516e-07	-2.0545	0.014	0.048	0.0105573
Cnot1	4.10905e-07	-2.06617	0.014	0.048	0.0105931
Marchf3	4.34317e-07	-4.15731	0.001	0.019	0.0111967
Sema6a	4.38633e-07	-3.93492	0.001	0.019	0.011308
Mbp	4.40006e-07	-1.84028	0.021	0.061	0.0113433
Osbpl10	4.40797e-07	-3.67189	0.001	0.019	0.0113638
A330023F24Rik	4.51936e-07	-3.19796	0.001	0.019	0.0116509
Rps24	4.57113e-07	0.12907	0.989	0.982	0.0117844
Pam	4.60279e-07	-1.55941	0.031	0.078	0.011866
Prpf38b	4.62565e-07	-1.75522	0.018	0.056	0.0119249
Btg3	4.63708e-07	-1.44617	0.031	0.078	0.0119544
B3galnt2	4.83711e-07	-1.61299	0.021	0.061	0.0124701
Mga	4.89825e-07	-2.20557	0.011	0.042	0.0126277
App	4.91547e-07	-1.03486	0.145	0.221	0.0126721
Tdrd3	4.92623e-07	-2.20794	0.008	0.037	0.0126998
Rock1	5.16588e-07	-1.79053	0.024	0.066	0.0133176
Ptpn21	5.26241e-07	-1.98223	0.011	0.042	0.0135665
Tab2	5.45083e-07	-1.85811	0.022	0.063	0.0140522
Tomm7	5.47344e-07	0.838409	0.199	0.113	0.0141105
Phf10	5.53241e-07	0.782853	0.162	0.082	0.0142625
Fars2	5.60246e-07	-1.86453	0.019	0.057	0.0144431
Tmem208	5.62901e-07	-0.927268	0.101	0.173	0.0145116
Ctnnb1	5.84421e-07	-1.17801	0.09	0.157	0.0150664
Ezr	5.93074e-07	-2.03962	0.015	0.05	0.0152894
Itgb1	6.00764e-07	-1.32935	0.068	0.129	0.0154877
Coro1c	6.15034e-07	-2.63007	0.007	0.034	0.0158556
Rapgef4	6.1959e-07	-3.80939	0.002	0.02	0.015973
Dock10	6.22093e-07	-2.99042	0.007	0.034	0.0160376
Dram1	6.27833e-07	-1.57235	0.022	0.063	0.0161855
Yeats2	6.28167e-07	-3.34996	0.002	0.02	0.0161941
Specc1	6.28963e-07	-3.42035	0.002	0.02	0.0162147
Chsy3	6.3331e-07	-3.34996	0.002	0.02	0.0163267
Rps18	6.33413e-07	-0.287649	0.953	0.968	0.0163294
Fat1	6.39169e-07	-2.29338	0.013	0.045	0.0164778
Arfgef2	6.39217e-07	-2.44949	0.007	0.034	0.016479
Usp53	6.44877e-07	-2.44949	0.007	0.034	0.0166249
Spred1	6.56367e-07	-2.06365	0.01	0.041	0.0169211
Ap3b1	6.64449e-07	-2.06617	0.013	0.045	0.0171295
Zdhhc20	6.66127e-07	-2.01047	0.017	0.053	0.0171728
Hexb	6.75048e-07	-1.96467	0.013	0.045	0.0174027
Slc38a3	6.75856e-07	-1.0504	0.054	0.111	0.0174236
Dtnb	6.81648e-07	-1.42272	0.029	0.073	0.0175729
Ybx1	6.83567e-07	-0.661988	0.351	0.444	0.0176223
Cdc42se2	7.11429e-07	-2.85246	0.006	0.032	0.0183407
Hsbp1l1	7.1771e-07	1.08176	0.132	0.061	0.0185026
Phf12	7.18862e-07	-2.34996	0.01	0.04	0.0185323
Cxcl2	7.20132e-07	-2.16709	0.017	0.053	0.018565
Mcf2l	7.37611e-07	-2.46544	0.006	0.032	0.0190156
Smad3	7.37611e-07	-2.51988	0.006	0.032	0.0190156
ENSMUSG00000095041	7.40862e-07	-2.5426	0.006	0.032	0.0190994
Ewsr1	7.43109e-07	-1.86453	0.026	0.069	0.0191573
Synj2	7.51177e-07	-2.29338	0.006	0.032	0.0193653
Elf2	7.55763e-07	-1.75713	0.022	0.061	0.0194836
Psmd8	7.6468e-07	0.562435	0.252	0.152	0.0197135
Tra2b	7.64976e-07	-1.42713	0.045	0.097	0.0197211
Zfp618	7.7749e-07	-3.34996	0.002	0.022	0.0200437
Dhx9	7.843e-07	-1.75658	0.018	0.056	0.0202192
Cemip2	7.94562e-07	-3.06617	0.002	0.022	0.0204838
Epha7	7.97072e-07	-2.93492	0.002	0.022	0.0205485
Bax	7.99096e-07	0.725916	0.201	0.113	0.0206007
Ahcyl2	8.06682e-07	-2.03446	0.014	0.048	0.0207963
Thoc2l	8.0687e-07	-2.57235	0.006	0.031	0.0208011
Rapgef1	8.11128e-07	-2.30932	0.006	0.031	0.0209109
Ufm1	8.11374e-07	0.562931	0.25	0.154	0.0209172
Ncoa6	8.20611e-07	-2.46544	0.006	0.031	0.0211553
Elmo1	8.25795e-07	-2.58128	0.006	0.031	0.021289
Sparc	8.27212e-07	-1.89053	0.006	0.031	0.0213255
Lmcd1	8.31159e-07	-3.75595	0.005	0.029	0.0214273
Gm49980	8.32493e-07	-1.23831	0.044	0.095	0.0214617
Fnbp1l	8.37519e-07	-1.99381	0.016	0.051	0.0215912
Elf3	8.42785e-07	-1.80452	0.014	0.048	0.021727
Oat	8.46135e-07	-1.97445	0.012	0.044	0.0218134
Gtf3c2	8.5268e-07	-1.95568	0.012	0.044	0.0219821
Lyst	8.56056e-07	-3.67189	0.003	0.023	0.0220691
Coa3	8.65187e-07	0.501178	0.291	0.189	0.0223045
Ldha	8.65385e-07	-1.25139	0.048	0.101	0.0223096
Kdm3b	8.82755e-07	-3.34996	0.003	0.023	0.0227574
Garre1	8.85872e-07	-2.64541	0.005	0.029	0.0228378
Msh3	8.96357e-07	-3.01292	0.003	0.023	0.0231081
Ep300	8.98411e-07	-2.45687	0.005	0.029	0.023161
Irs2	9.05604e-07	-3.03801	0.005	0.028	0.0233465
Rtn4	9.08282e-07	-2.00316	0.052	0.105	0.0234155
Tbc1d23	9.08363e-07	-2.20557	0.009	0.038	0.0234176
Socs2	9.18413e-07	-1.2625	0.03	0.075	0.0236767
Inpp5a	9.19913e-07	-2.18003	0.009	0.038	0.0237153
Plscr1	9.25395e-07	-2.93492	0.005	0.028	0.0238567
Rasa2	9.3519e-07	-3.18646	0.003	0.025	0.0241092
Hook3	9.35616e-07	-2.74851	0.005	0.028	0.0241202
Nrp2	9.54726e-07	-2.93492	0.004	0.026	0.0246128
Pcnt	9.55208e-07	-4.25685	0.001	0.016	0.0246253
Shank2	9.56062e-07	-2.59097	0.005	0.028	0.0246473
Gm830	9.57757e-07	-4.0504	0.001	0.016	0.024691
Tle1	9.58108e-07	-1.46317	0.026	0.069	0.0247
Atp5k	9.63894e-07	0.672409	0.226	0.136	0.0248492
Pcgf5	9.71752e-07	-2.13583	0.014	0.047	0.0250518
Rdh10	9.83697e-07	-2.48746	0.004	0.026	0.0253597
Adgrl2	9.8969e-07	-2.42035	0.003	0.025	0.0255142
Atp5g2	9.90133e-07	0.274309	0.428	0.296	0.0255256
Rps3a1	9.96103e-07	-0.289092	0.956	0.968	0.0256795
Habp2	1.00413e-06	-1.26866	0.041	0.091	0.0258864
Trp53inp2	1.02018e-06	-1.72547	0.018	0.054	0.0263003
Raph1	1.02571e-06	-2.02803	0.011	0.042	0.0264428
Mgrn1	1.03259e-06	-2.0504	0.011	0.042	0.0266201
Zfp871	1.06818e-06	-1.95568	0.011	0.042	0.0275377
Zmym2	1.11198e-06	-2.22443	0.009	0.037	0.0286669
Snhg1	1.14774e-06	0.492302	0.207	0.117	0.0295887
Nlk	1.15227e-06	-2.20557	0.009	0.037	0.0297056
Rp9	1.16344e-06	0.597574	0.229	0.136	0.0299934
Slc7a2	1.16386e-06	-1.98739	0.009	0.037	0.0300042
Limk2	1.19575e-06	-2.38558	0.011	0.041	0.0308265
Pcbd1	1.22637e-06	0.424038	0.41	0.299	0.0316158
Jak2	1.22728e-06	-2.98739	0.008	0.035	0.0316394
Larp4b	1.23526e-06	-1.2892	0.045	0.097	0.031845
Rpl13	1.28231e-06	-0.231646	0.993	0.99	0.0330581
Kat6a	1.31126e-06	-2.30689	0.008	0.035	0.0338043
Zfx	1.33695e-06	-1.81391	0.013	0.045	0.0344665
Atp5j2	1.37005e-06	0.328448	0.391	0.275	0.0353199
Dsp	1.4497e-06	-1.43923	0.022	0.061	0.0373733
Gm11963	1.45062e-06	-1.53282	0.021	0.059	0.0373971
Cnpy2	1.49454e-06	0.368609	0.446	0.329	0.0385293
Tmem87a	1.50723e-06	-2.48746	0.007	0.034	0.0388564
Kif13a	1.52233e-06	-2.48746	0.007	0.034	0.0392457
Rps5	1.53914e-06	-0.325136	0.905	0.936	0.039679
Grpel1	1.55578e-06	0.852597	0.157	0.082	0.0401079
Macrod2	1.55695e-06	-2.23131	0.01	0.04	0.0401382
Sec11c	1.57242e-06	0.250111	0.697	0.552	0.040537
Adgre5	1.57326e-06	-4.22443	0.001	0.018	0.0405586
Atp10d	1.57327e-06	-4.22443	0.001	0.018	0.0405588
Hnrnph2	1.58064e-06	-1.691	0.015	0.048	0.040749
Epas1	1.58485e-06	-3.93492	0.001	0.018	0.0408575
Slc24a3	1.58872e-06	-3.93492	0.001	0.018	0.0409572
Wdr44	1.59259e-06	-3.765	0.001	0.018	0.0410571
Kdm4b	1.59647e-06	-3.57235	0.001	0.018	0.041157
Por	1.60036e-06	-1.53899	0.025	0.066	0.0412573
Cux2	1.60056e-06	-3.46544	0.001	0.018	0.0412625
Shb	1.60492e-06	-1.885	0.024	0.063	0.0413748
Tgfbr1	1.60688e-06	-1.86933	0.013	0.044	0.0414254
Bicra	1.60792e-06	-5.15731	0	0.013	0.0414522
Itga2	1.60792e-06	-5.80939	0	0.013	0.0414522
Ctla2a	1.60793e-06	-5.80939	0	0.013	0.0414524
Itgam	1.60793e-06	-5.74228	0	0.013	0.0414524
Cyyr1	1.60793e-06	-6.20794	0	0.013	0.0414525
Grk3	1.60793e-06	-4.67189	0	0.013	0.0414526
Rpl36	1.61014e-06	0.24182	0.898	0.843	0.0415094
Katnbl1	1.63037e-06	-1.95764	0.01	0.04	0.0420309
Rsrc1	1.65929e-06	-1.8253	0.018	0.054	0.0427764
N4bp2l2	1.67524e-06	-1.59507	0.028	0.07	0.0431876
Parva	1.67577e-06	-1.77622	0.017	0.051	0.0432014
Aldh1a7	1.67864e-06	-1.90939	0.01	0.04	0.0432754
Sec24a	1.68988e-06	-1.89745	0.013	0.044	0.0435651
Calu	1.69121e-06	-1.50668	0.026	0.067	0.0435994
Hnrnpul1	1.71762e-06	-1.60869	0.029	0.072	0.0442803
Med15	1.74496e-06	-2.587	0.007	0.032	0.0449851
Csde1	1.77698e-06	-0.738636	0.166	0.247	0.0458106
Uso1	1.7813e-06	-1.34996	0.034	0.079	0.0459218
Nt5c2	1.7821e-06	-2.45687	0.007	0.032	0.0459427
Smyd3	1.79016e-06	-2.77317	0.01	0.038	0.0461502
Fam193b	1.88627e-06	-2.16939	0.007	0.032	0.0486281
Mrpl34	1.9037e-06	0.875923	0.14	0.069	0.0490774
Mapk6	1.93865e-06	-1.75331	0.014	0.047	0.0499783
Ddhd1	1.94107e-06	-2.27957	0.01	0.038	0.0500408
Trps1	1.9495e-06	-1.86453	0.007	0.032	0.0502582
Bmpr1b	1.98529e-06	-2.18003	0.01	0.038	0.0511807
Clk4	1.99277e-06	-2.00204	0.02	0.056	0.0513736
Cxxc5	2.00434e-06	-1.03903	0.049	0.101	0.0516718
Sfmbt1	2.03429e-06	-2.67189	0.006	0.031	0.0524441
Vim	2.03827e-06	-2.17663	0.012	0.042	0.0525465
Pcm1	2.05277e-06	-1.77526	0.016	0.05	0.0529204
Dis3l2	2.08579e-06	-2.55641	0.006	0.031	0.0537716
Spry1	2.08886e-06	-2.40885	0.006	0.031	0.0538508
Rab5a	2.11039e-06	-1.66546	0.023	0.061	0.0544058
Phf20	2.11654e-06	-2.34996	0.006	0.031	0.0545644
Ubxn4	2.12547e-06	-1.00418	0.085	0.149	0.0547947
Rph3al	2.13487e-06	-1.587	0.014	0.047	0.055037
Wdfy3	2.15618e-06	-2.21669	0.006	0.031	0.0555863
Xpo6	2.15947e-06	-2.19796	0.006	0.031	0.0556711
Micu3	2.16925e-06	-3.74228	0.002	0.019	0.0559232
Mgat5	2.17661e-06	-3.59789	0.002	0.019	0.056113
Sec61a2	2.20659e-06	-3.15731	0.002	0.019	0.0568858
Kank1	2.20659e-06	-3.15731	0.002	0.019	0.0568858
Erc1	2.20849e-06	-1.82389	0.006	0.031	0.0569349
Aldh1l1	2.24766e-06	-1.6619	0.016	0.05	0.0579446
Arap2	2.269e-06	-2.84472	0.006	0.029	0.0584948
Gp2	2.27799e-06	0.160239	0.973	0.914	0.0587265
Reep6	2.30482e-06	2.1892	0.052	0.01	0.0594183
Bsdc1	2.31854e-06	-1.59388	0.02	0.056	0.059772
Pals1	2.33062e-06	-2.10895	0.014	0.045	0.0600835
Cenpc1	2.36452e-06	-2.47549	0.006	0.029	0.0609573
Nipa2	2.3651e-06	-2.00707	0.014	0.045	0.0609722
Tut7	2.37904e-06	-1.6015	0.02	0.056	0.0613316
Map1lc3b	2.38282e-06	0.412022	0.383	0.274	0.0614292
Cdc14b	2.4041e-06	-2.34996	0.006	0.029	0.0619777
Phldb2	2.40439e-06	-2.34996	0.006	0.029	0.0619851
Rhoj	2.41884e-06	-2.34996	0.006	0.029	0.0623576
Ctsd	2.42926e-06	0.392244	0.325	0.218	0.0626263
Sp3	2.43699e-06	-1.89745	0.014	0.045	0.0628257
Fbxl3	2.45424e-06	-1.90016	0.014	0.045	0.0632702
Tnks2	2.4672e-06	-1.32724	0.03	0.073	0.0636044
Acap2	2.4854e-06	-2.14351	0.006	0.029	0.0640737
Amotl2	2.51037e-06	-2.05623	0.009	0.037	0.0647174
Etnk1	2.51346e-06	-1.47549	0.026	0.066	0.064797
Chmp2a	2.51675e-06	0.684311	0.203	0.12	0.0648818
Rab3gap2	2.5303e-06	-1.93492	0.009	0.037	0.0652313
Spop	2.53702e-06	-1.06456	0.077	0.138	0.0654043
Maff	2.54351e-06	-2.04184	0.011	0.041	0.0655718
Phip	2.54723e-06	-1.82801	0.009	0.037	0.0656676
Rap1b	2.55616e-06	-1.81746	0.037	0.082	0.0658979
Socs3	2.57019e-06	-2.11863	0.011	0.041	0.0662595
Atp1b1	2.57414e-06	-1.71253	0.009	0.037	0.0663614
Zfp131	2.57561e-06	-1.86453	0.009	0.037	0.0663993
2210408I21Rik	2.58513e-06	-2.78292	0.005	0.028	0.0666447
Plac8	2.59883e-06	-4.40058	0.002	0.02	0.0669978
Cltc	2.60137e-06	-1.22894	0.036	0.082	0.0670632
Msantd2	2.62083e-06	-3.48746	0.002	0.02	0.067565
Fbxo34	2.62083e-06	-3.67189	0.002	0.02	0.0675651
Spidr	2.63194e-06	-3.48746	0.002	0.02	0.0678514
Phka1	2.65425e-06	-3.11549	0.002	0.02	0.0684267
Chm	2.66793e-06	-2.41409	0.005	0.028	0.0687792
Ppard	2.68138e-06	-1.67189	0.011	0.041	0.0691261
Lif	2.68706e-06	-2.34996	0.005	0.028	0.0692723
Wasf2	2.70411e-06	-1.47734	0.029	0.07	0.0697118
Tulp4	2.71144e-06	-1.53899	0.024	0.063	0.0699009
Zeb2	2.73875e-06	-2.72847	0.009	0.035	0.0706051
Dock11	2.74694e-06	-3.13423	0.005	0.026	0.070816
Nvl	2.75326e-06	-2.15731	0.005	0.028	0.0709789
Zfp869	2.80553e-06	-2.765	0.005	0.026	0.0723265
Sqstm1	2.8152e-06	0.681068	0.195	0.114	0.0725759
Zdhhc14	2.85571e-06	-2.74851	0.005	0.026	0.0736203
Npepps	2.86737e-06	-1.70841	0.019	0.054	0.0739209
Tpp2	2.87155e-06	-1.67189	0.016	0.048	0.0740287
Cblif	2.89084e-06	-2.48746	0.005	0.026	0.0745258
Prox1	2.89589e-06	-3.40885	0.003	0.022	0.0746559
Snx13	2.90028e-06	-2.2625	0.009	0.035	0.0747691
Plcb4	2.90662e-06	-1.61915	0.017	0.051	0.0749326
Prkdc	2.92495e-06	-3.01292	0.003	0.022	0.0754052
Prkg1	2.9303e-06	-3.59789	0.003	0.023	0.0755431
Runx1	2.9377e-06	-2.31679	0.005	0.026	0.0757339
Stk40	2.95596e-06	-1.64369	0.016	0.048	0.0762046
Slc12a6	2.98096e-06	-3.24304	0.003	0.023	0.0768493
Fyco1	2.98283e-06	-2.765	0.004	0.025	0.0768974
Fn1	3.00972e-06	-3.18003	0.003	0.023	0.0775905
Gstcd	3.01521e-06	-2.93492	0.003	0.023	0.0777321
Mical3	3.02698e-06	-2.87352	0.003	0.023	0.0780355
Ndufa1	3.04101e-06	0.666343	0.189	0.108	0.0783972
Gprin3	3.04548e-06	-1.99381	0.009	0.035	0.0785124
Naa15	3.06698e-06	-2.0545	0.013	0.044	0.0790668
Rptor	3.08847e-06	-2.00204	0.009	0.035	0.0796209
Pag1	3.09432e-06	-2.79742	0.003	0.023	0.0797716
Ang	3.13634e-06	-0.63173	0.268	0.35	0.0808549
Sipa1l1	3.14461e-06	-2.42796	0.003	0.023	0.0810681
Cracdl	3.14843e-06	-1.34996	0.027	0.067	0.0811664
C1qa	3.16869e-06	-1.36932	0.022	0.06	0.0816888
Pak2	3.20038e-06	-1.39779	0.041	0.088	0.0825058
Fbrsl1	3.21914e-06	-2.16709	0.011	0.04	0.0829895
Klf13	3.41345e-06	-1.96887	0.011	0.04	0.0879986
Hmgb1	3.41383e-06	-0.732462	0.246	0.329	0.0880086
Gata4	3.42909e-06	-1.41136	0.025	0.064	0.088402
Uvrag	3.43981e-06	-2.62559	0.008	0.034	0.0886783
Traf3	3.44676e-06	-2.34996	0.008	0.034	0.0888575
Prpf39	3.45465e-06	-2.30689	0.008	0.034	0.0890609
Cpsf6	3.48596e-06	-1.80939	0.015	0.047	0.0898681
Chic2	3.56707e-06	-1.28525	0.058	0.111	0.091959
Pcbp3	3.56729e-06	-4.25685	0.001	0.015	0.0919649
Rps6ka5	3.56729e-06	-4.25685	0.001	0.015	0.0919649
2610037D02Rik	3.56729e-06	-4.34996	0.001	0.015	0.0919649
Ccdc50	3.56786e-06	-1.45889	0.024	0.061	0.0919795
Ecscr	3.57203e-06	-4.0504	0.001	0.015	0.092087
Iapp	3.58176e-06	-3.80939	0.001	0.015	0.0923379
Scaf4	3.58642e-06	-2.13423	0.008	0.034	0.0924578
Vps54	3.60659e-06	-1.55641	0.026	0.066	0.0929779
Chd8	3.60972e-06	-2.00892	0.008	0.034	0.0930586
Ptf1a	3.92496e-06	0.876245	0.19	0.114	0.101186
Zbtb11	3.94261e-06	-2.25266	0.01	0.038	0.10164
Dgkd	3.96361e-06	-2.09998	0.01	0.038	0.102182
Gatad2b	4.00815e-06	-1.9025	0.013	0.042	0.10333
Uqcr10	4.04344e-06	0.622027	0.226	0.141	0.10424
Fus	4.05914e-06	-1.54874	0.043	0.089	0.104645
Hspa5	4.163e-06	0.326789	0.743	0.65	0.107322
Trak1	4.28537e-06	-2.18646	0.007	0.032	0.110477
Senp2	4.39253e-06	-2.05357	0.018	0.051	0.11324
Hnrnpa3	4.47657e-06	-0.709809	0.171	0.249	0.115406
Mical2	4.50515e-06	-1.765	0.014	0.045	0.116143
Suz12	4.63075e-06	-1.49882	0.023	0.06	0.119381
Bcas2	4.82068e-06	0.751737	0.185	0.108	0.124277
Phf3	4.83989e-06	-1.65161	0.021	0.057	0.124772
Tns1	4.93838e-06	-2.01292	0.012	0.041	0.127311
Ypel2	5.00692e-06	-2.11549	0.01	0.037	0.129078
Wbp1l	5.0634e-06	-1.50866	0.021	0.057	0.130534
Itga1	5.09015e-06	-1.91556	0.012	0.041	0.131224
Chmp4c	5.13971e-06	-1.45958	0.021	0.057	0.132502
Mark2	5.16302e-06	-1.57235	0.018	0.051	0.133103
Rassf1	5.20389e-06	-1.86453	0.01	0.037	0.134156
Ggt1	5.44977e-06	0.515112	0.331	0.239	0.140495
Psmd6	5.57171e-06	0.751737	0.193	0.116	0.143639
2610307P16Rik	5.69228e-06	-4.01292	0.001	0.016	0.146747
Chn2	5.71979e-06	-4.01292	0.001	0.016	0.147456
Ptgs2	5.81739e-06	-3.83539	0.001	0.016	0.149972
Gan	5.83829e-06	-3.0504	0.001	0.016	0.150511
Nbeal1	5.88802e-06	-2.5283	0.009	0.035	0.151793
Pds5a	5.8931e-06	-1.57737	0.022	0.059	0.151924
Kif16b	5.90465e-06	-1.5384	0.022	0.059	0.152222
Marf1	5.91257e-06	-2.29338	0.006	0.029	0.152426
Il31ra	5.92105e-06	-2.28856	0.006	0.029	0.152645
Nop10	5.92189e-06	0.556033	0.2	0.119	0.152666
Wdr72	5.97204e-06	-2.22443	0.006	0.029	0.153959
Golga4	6.01372e-06	-1.11629	0.056	0.108	0.155034
Alms1	6.12572e-06	-4.67189	0	0.012	0.157921
Trerf1	6.12584e-06	-5.25685	0	0.012	0.157924
Gm4258	6.12588e-06	-4.51988	0	0.012	0.157925
4732471J01Rik	6.12588e-06	-4.51988	0	0.012	0.157925
Gm48302	6.12588e-06	-4.51988	0	0.012	0.157925
Uhrf1	6.12588e-06	-4.51988	0	0.012	0.157925
Rsbn1l	6.32642e-06	-2.03585	0.009	0.035	0.163095
Pias2	6.34226e-06	-1.64952	0.019	0.053	0.163503
Ssr1	6.4532e-06	-0.839344	0.156	0.228	0.166363
Cnot6	6.54321e-06	-1.32299	0.027	0.066	0.168684
Gm56878	6.56881e-06	-1.64694	0.017	0.05	0.169344
Mindy2	6.62813e-06	-1.64952	0.019	0.053	0.170873
Tnrc18	6.6525e-06	-2.51988	0.006	0.028	0.171501
Acvr1	6.71087e-06	-2.47549	0.006	0.028	0.173006
Tcea1	6.78213e-06	0.758818	0.168	0.095	0.174843
Gtdc1	6.86401e-06	-2.40885	0.006	0.028	0.176954
Hnrnpm	6.88465e-06	-1.275	0.038	0.082	0.177486
Cd2ap	6.90052e-06	-1.19145	0.082	0.141	0.177895
Lmbrd2	7.45297e-06	-1.81944	0.013	0.042	0.192137
Rb1	7.49089e-06	-3.02803	0.005	0.026	0.193115
Afap1	7.58862e-06	-3.34996	0.002	0.018	0.195635
Cep85l	7.58862e-06	-3.34996	0.002	0.018	0.195635
Pip4k2a	7.61435e-06	-3.46544	0.002	0.018	0.196298
Pdgfc	7.63119e-06	-3.34996	0.002	0.018	0.196732
Lsmem1	7.6391e-06	-3.15731	0.002	0.018	0.196936
Map2k5	7.64193e-06	-2.40885	0.005	0.026	0.197009
Xpo1	7.64703e-06	-2.16939	0.009	0.034	0.19714
Dpyd	7.66544e-06	-3.0504	0.002	0.018	0.197615
Dlg2	7.66544e-06	-3.0504	0.002	0.018	0.197615
Fam120c	7.66544e-06	-3.0504	0.002	0.018	0.197615
Sfswap	7.7401e-06	-2.05623	0.009	0.034	0.19954
Rasd1	7.7418e-06	-2.83539	0.002	0.018	0.199584
Wwtr1	7.80156e-06	-1.67189	0.015	0.045	0.201124
Parp4	7.81983e-06	-2.67189	0.002	0.018	0.201595
Fam117b	7.82162e-06	-2.00892	0.009	0.034	0.201641
Dnajb6	7.86266e-06	-1.17452	0.066	0.12	0.202699
Dync2h1	7.87979e-06	-2.28856	0.005	0.026	0.203141
Xrn2	8.08448e-06	-1.61706	0.032	0.072	0.208418
Ube4a	8.15576e-06	-1.80247	0.009	0.034	0.210256
Prrc1	8.2388e-06	-1.17308	0.04	0.085	0.212396
Dusp8	8.28965e-06	-1.547	0.02	0.054	0.213707
Mgll	8.34277e-06	-1.25584	0.05	0.098	0.215077
Sec16a	8.37188e-06	-1.89053	0.011	0.038	0.215827
Slc6a6	8.3874e-06	-3.09998	0.005	0.025	0.216227
Agr2	8.42337e-06	-1.58942	0.036	0.078	0.217154
Clmn	8.49035e-06	-1.62749	0.017	0.048	0.218881
Cfb	8.49549e-06	-2.55159	0.005	0.025	0.219014
Sptan1	8.53258e-06	-2.40058	0.005	0.025	0.21997
Nck2	8.60417e-06	-2.42796	0.005	0.025	0.221815
Rbm27	8.62862e-06	-1.68438	0.011	0.038	0.222446
Chpf2	8.66627e-06	-2.34996	0.005	0.025	0.223417
Cnot2	8.68074e-06	-1.61845	0.023	0.059	0.22379
Fxyd5	8.70847e-06	-3.48746	0.002	0.019	0.224504
Zhx2	8.78093e-06	-3.42035	0.002	0.019	0.226372
Crybg3	8.78094e-06	-3.61299	0.002	0.019	0.226373
Hsd17b12	8.79681e-06	-1.57823	0.017	0.048	0.226782
Perp	8.80591e-06	0.79191	0.156	0.086	0.227016
Rad54l2	8.81733e-06	-3.19796	0.002	0.019	0.227311
Ebf1	8.82383e-06	-3.17099	0.004	0.023	0.227478
Snx29	8.85431e-06	-3.15731	0.002	0.019	0.228264
Cep192	8.88186e-06	-3.22443	0.002	0.019	0.228974
Arf2	8.89047e-06	-3.19796	0.002	0.019	0.229196
Camsap2	8.92721e-06	-2.93492	0.002	0.019	0.230144
Isoc2a	8.92721e-06	-2.93492	0.002	0.019	0.230144
Zc3h12b	8.92721e-06	-2.93492	0.002	0.019	0.230144
Setd3	8.94953e-06	-1.28856	0.037	0.081	0.230719
Atp7a	8.96491e-06	-3.01292	0.002	0.019	0.231115
Nipal1	8.96559e-06	-2.83539	0.002	0.019	0.231133
Ptges3l	8.96559e-06	-2.83539	0.002	0.019	0.231133
Hivep1	9.04653e-06	-2.82389	0.004	0.023	0.23322
Tiparp	9.11138e-06	-2.59097	0.004	0.023	0.234891
Traf3ip2	9.28733e-06	-2.19796	0.008	0.032	0.239427
Ppp1r15b	9.48665e-06	-1.12757	0.036	0.079	0.244566
Clasp1	9.48972e-06	-2.06985	0.008	0.032	0.244645
Fxyd3	9.51792e-06	-1.07472	0.097	0.157	0.245372
D130040H23Rik	9.51974e-06	-2.85246	0.003	0.02	0.245419
Shprh	9.52722e-06	-2.79053	0.003	0.022	0.245612
Arpc5l	9.55695e-06	0.88624	0.129	0.066	0.246378
Fubp1	9.56687e-06	-1.43742	0.023	0.059	0.246634
Lrrfip1	9.59801e-06	-1.77805	0.024	0.06	0.247437
Etv3	9.67098e-06	-2.63947	0.003	0.022	0.249318
Dstn	9.71647e-06	-1.14843	0.264	0.331	0.250491
Pign	9.76941e-06	-2.43742	0.003	0.022	0.251855
Septin11	9.82731e-06	-1.765	0.02	0.053	0.253348
Cpne1	1.01536e-05	-1.95764	0.01	0.037	0.26176
Zpr1	1.01988e-05	1.81997	0.048	0.01	0.262925
Atxn2	1.02796e-05	-1.88047	0.014	0.044	0.265009
Bdp1	1.04018e-05	-1.765	0.01	0.037	0.268159
Ppm1b	1.04328e-05	-1.50524	0.021	0.056	0.268958
Creb3l2	1.04336e-05	-1.5426	0.02	0.053	0.268978
Trim2	1.06173e-05	-1.71253	0.014	0.044	0.273715
Zmynd8	1.06724e-05	-2.65252	0.007	0.031	0.275133
Rab2a	1.06812e-05	-0.736763	0.182	0.256	0.275361
Gda	1.09944e-05	-2.23448	0.012	0.04	0.283436
Zfp703	1.13795e-05	-1.57823	0.018	0.05	0.293364
Hspb1	1.14714e-05	0.506677	0.266	0.18	0.295733
Rnf217	1.14945e-05	-2.10485	0.007	0.031	0.296328
Tmem176a	1.1642e-05	-1.69788	0.028	0.066	0.30013
Ppp1r2	1.20067e-05	-1.25804	0.042	0.086	0.309532
Lonp1	1.22924e-05	1.22036	0.098	0.044	0.316897
Itgb6	1.2298e-05	-1.83539	0.012	0.04	0.317043
Morf4l2	1.23374e-05	-0.969928	0.095	0.155	0.318058
Gpcpd1	1.25984e-05	-2.02803	0.01	0.035	0.324786
Pabpn1	1.272e-05	-1.2663	0.034	0.075	0.327923
Norad	1.27405e-05	-1.04595	0.055	0.104	0.32845
Itgav	1.29305e-05	-1.77677	0.026	0.063	0.333349
Prpf40a	1.32148e-05	-1.29338	0.039	0.082	0.340678
Pcbp2	1.3262e-05	-0.565984	0.318	0.394	0.341893
Lhfp	1.32825e-05	-4.51988	0.001	0.013	0.342422
Ppfia1	1.32845e-05	-1.53282	0.021	0.054	0.342475
Crot	1.33109e-05	-1.71253	0.01	0.035	0.343156
Dock6	1.33177e-05	-4.51988	0.001	0.013	0.343331
Flrt3	1.33529e-05	-3.93492	0.001	0.013	0.344237
Gm12840	1.33529e-05	-4.25685	0.001	0.013	0.344237
BC002059	1.33704e-05	-3.80939	0.001	0.013	0.34469
Adamts17	1.33887e-05	-3.67189	0.001	0.013	0.345161
Fam83b	1.33887e-05	-3.67189	0.001	0.013	0.345161
Gm50012	1.33887e-05	-3.67189	0.001	0.013	0.345161
Fblim1	1.35163e-05	-2.34996	0.007	0.029	0.34845
Elob	1.35931e-05	0.337799	0.26	0.17	0.350429
Slco3a1	1.35981e-05	-2.24304	0.007	0.029	0.350558
Gabpb2	1.38024e-05	-2.14351	0.007	0.029	0.355825
Tjp1	1.40093e-05	-1.68253	0.014	0.042	0.36116
Arpp19	1.40196e-05	0.616567	0.205	0.127	0.361427
Ppp2r5e	1.4025e-05	-1.66312	0.016	0.045	0.361566
Eif2s3x	1.40384e-05	-0.945568	0.069	0.123	0.36191
Ccnd2	1.45824e-05	0.764471	0.181	0.108	0.375934
Rell1	1.54284e-05	-1.4686	0.016	0.045	0.397744
Cog3	1.5537e-05	-2.12048	0.009	0.034	0.400544
Rbm5	1.5582e-05	-2.07242	0.009	0.034	0.401704
Dag1	1.56832e-05	-1.04595	0.052	0.1	0.404314
Plekha7	1.61196e-05	-1.93492	0.009	0.034	0.415564
Macc1	1.62013e-05	-2.34996	0.006	0.028	0.417671
Gtf2i	1.62392e-05	-1.39303	0.034	0.075	0.418648
Rabep1	1.63001e-05	-1.8843	0.013	0.041	0.420215
Fer	1.63286e-05	-2.30105	0.006	0.028	0.420951
Tifa	1.64894e-05	-2.29749	0.006	0.028	0.425097
Pard6b	1.66782e-05	-2.06617	0.006	0.028	0.429965
Amy2a2	1.67344e-05	0.833487	0.15	0.085	0.431413
Iffo2	1.68008e-05	-1.89745	0.013	0.041	0.433126
Taf3	1.68084e-05	-1.98739	0.006	0.028	0.43332
Frmd4b	1.68207e-05	-1.90939	0.006	0.028	0.433637
Atp1a1	1.7071e-05	-0.879508	0.106	0.168	0.44009
Hnrnpf	1.72529e-05	-0.690034	0.134	0.202	0.444781
Kdm5b	1.76473e-05	-2.31343	0.011	0.037	0.454948
Arfgap3	1.77026e-05	-1.00727	0.091	0.148	0.456373
Sfxn1	1.79633e-05	-0.824235	0.088	0.146	0.463093
Klk1b8	1.80566e-05	4.20463	0.026	0	0.465498
Acaa2	1.84249e-05	1.28009	0.07	0.025	0.474994
Actg1	1.85358e-05	-0.622335	0.607	0.687	0.477853
Cdk6	1.8562e-05	-1.71769	0.015	0.044	0.478527
Maco1	1.86503e-05	-1.15141	0.033	0.073	0.480804
Ugt2b34	1.88794e-05	1.43554	0.072	0.026	0.486711
Irag2	1.89553e-05	-1.51042	0.026	0.061	0.488669
Ktn1	1.90648e-05	-1.11389	0.051	0.098	0.491492
Klhl2	1.91024e-05	-2.20794	0.009	0.032	0.49246
Vcpip1	1.91552e-05	-2.28284	0.006	0.026	0.493822
Tmem161b	1.91552e-05	-2.34996	0.006	0.026	0.493822
Hmbox1	1.91552e-05	-2.28284	0.006	0.026	0.493822
Sec61b	1.96595e-05	0.15036	0.839	0.72	0.506822
Ddx50	2.01538e-05	-1.28125	0.043	0.086	0.519564
Rab1a	2.02358e-05	-1.006	0.077	0.132	0.521679
Csmd1	2.0503e-05	-5.12255	0.001	0.015	0.528566
Zfyve16	2.06002e-05	-3.57235	0.001	0.015	0.531073
Atp8a2	2.06976e-05	-3.34996	0.001	0.015	0.533585
Grip1	2.0748e-05	-3.22443	0.001	0.015	0.534884
Xkr6	2.0748e-05	-3.22443	0.001	0.015	0.534884
Prkd1	2.0797e-05	-3.25685	0.001	0.015	0.536147
Fam114a1	2.10007e-05	-1.48489	0.027	0.063	0.541397
Phkb	2.10927e-05	-1.91556	0.013	0.04	0.54377
Cox17	2.13323e-05	0.46038	0.235	0.154	0.549947
Cadm1	2.15894e-05	-2.64541	0.005	0.025	0.556574
Ogdh	2.18095e-05	-1.45687	0.027	0.063	0.562249
Chchd3	2.18368e-05	-1.0316	0.046	0.091	0.562953
Mrtfb	2.18784e-05	-1.83539	0.013	0.04	0.564025
Sertad1	2.19553e-05	-2.42035	0.005	0.025	0.566007
Ercc6	2.19553e-05	-2.42035	0.005	0.025	0.566007
Morc2a	2.20986e-05	-2.34996	0.005	0.025	0.569703
Senp7	2.22744e-05	-2.27596	0.005	0.025	0.574235
Tspan7	2.24438e-05	-2.19796	0.005	0.025	0.5786
Rpl37a	2.25209e-05	0.181282	0.961	0.921	0.580588
Gramd1b	2.26931e-05	-2.57235	0.005	0.025	0.585028
Rexo2	2.28247e-05	0.538724	0.194	0.119	0.58842
Ppa1	2.30415e-05	-1.09412	0.042	0.085	0.59401
Tnpo3	2.32384e-05	-1.64694	0.018	0.048	0.599086
Dnm2	2.32424e-05	-1.82801	0.014	0.042	0.59919
Efnb2	2.34703e-05	-4.51988	0	0.01	0.605064
Rgs17	2.34703e-05	-4.51988	0	0.01	0.605064
Arap3	2.34705e-05	-4.67189	0	0.01	0.605068
Napsa	2.34706e-05	-5.25685	0	0.01	0.605071
Gab3	2.34706e-05	-5.0504	0	0.01	0.605071
Cd38	2.34706e-05	-4.80939	0	0.01	0.605071
Tnfrsf1b	2.34707e-05	-5.51988	0	0.01	0.605073
Nr6a1os	2.34707e-05	-4.34996	0	0.01	0.605074
Cmklr1	2.34707e-05	-4.34996	0	0.01	0.605074
Nphs1	2.34707e-05	-4.34996	0	0.01	0.605074
Rccd1	2.34707e-05	-4.34996	0	0.01	0.605074
Pipox	2.34707e-05	-4.34996	0	0.01	0.605074
P3h2	2.34707e-05	-4.34996	0	0.01	0.605074
Orai2	2.35805e-05	-1.34996	0.024	0.059	0.607904
Wwp1	2.36099e-05	-1.48746	0.022	0.056	0.608664
Spata5	2.37146e-05	-2.25685	0.008	0.031	0.611361
Mpp7	2.40282e-05	-2.16939	0.008	0.031	0.619448
Asap2	2.44292e-05	-2.0504	0.008	0.031	0.629784
Senp6	2.46704e-05	-1.06405	0.043	0.086	0.636003
N4bp1	2.47879e-05	-1.96294	0.008	0.031	0.639031
Rpl8	2.48084e-05	-0.264007	0.932	0.934	0.639559
Mcu	2.51689e-05	-1.85692	0.008	0.031	0.648853
Mctp1	2.51933e-05	-2.65252	0.005	0.023	0.649482
Plppr1	2.54137e-05	-1.80247	0.01	0.035	0.655164
Nav1	2.54875e-05	-2.28856	0.005	0.023	0.657068
Serinc3	2.56773e-05	-0.698638	0.255	0.322	0.66196
Prex2	2.58801e-05	-4.20794	0.002	0.016	0.66719
S100pbp	2.6049e-05	-3.34996	0.002	0.016	0.671543
Slc9a1	2.62186e-05	-3.15731	0.002	0.016	0.675917
Ankrd1	2.62482e-05	-3.19796	0.002	0.016	0.676679
Arl4c	2.62769e-05	-3.11549	0.002	0.016	0.677418
1700110K17Rik	2.63038e-05	-3.0504	0.002	0.016	0.678111
Acaca	2.63918e-05	-2.93492	0.002	0.016	0.68038
Mapt	2.63918e-05	-2.93492	0.002	0.016	0.68038
Map3k9	2.63918e-05	-2.93492	0.002	0.016	0.68038
Tmprss4	2.66492e-05	-2.46544	0.002	0.016	0.687016
Serpina10	2.69215e-05	0.992929	0.113	0.057	0.694035
Far1	2.70097e-05	-2.93492	0.004	0.022	0.696311
Rasa1	2.70375e-05	-1.27196	0.016	0.045	0.697026
Pnpla7	2.75039e-05	-2.67189	0.004	0.022	0.709051
Snrk	2.75296e-05	-2.57235	0.004	0.022	0.709712
Zeb1	2.75311e-05	-2.90016	0.004	0.022	0.709752
Ippk	2.75941e-05	-1.99632	0.012	0.038	0.711376
Ncoa7	2.76258e-05	-2.61299	0.004	0.022	0.712194
Pou2f1	2.78641e-05	-2.42796	0.004	0.022	0.718336
Hbb-bs	2.7935e-05	-4.4759	0.021	0.053	0.720164
Fads3	2.8013e-05	-2.34996	0.004	0.022	0.722176
Itga5	2.80588e-05	-2.34996	0.004	0.022	0.723356
Mcmbp	2.83064e-05	-1.8264	0.012	0.038	0.729738
Mau2	2.83064e-05	-1.8264	0.012	0.038	0.729738
Cd63	2.86191e-05	0.163558	0.646	0.52	0.737801
Frs2	2.86702e-05	-3.29749	0.003	0.02	0.739118
Sars	2.91192e-05	0.621186	0.192	0.12	0.750694
Tgfbr3	2.91237e-05	-3.40885	0.002	0.018	0.750809
Rnd3	2.91817e-05	-3.19796	0.002	0.018	0.752304
Zbtb46	2.92984e-05	-2.86453	0.003	0.02	0.755314
Asah2	2.93463e-05	-1.57823	0.019	0.05	0.756547
Tra2a	2.93598e-05	-1.73698	0.017	0.047	0.756896
Mrtfa	2.93796e-05	-2.88047	0.003	0.02	0.757405
Birc3	2.94103e-05	-2.38558	0.007	0.029	0.758197
Ctif	2.94177e-05	-2.93492	0.002	0.018	0.758389
Ftx	2.94177e-05	-2.93492	0.002	0.018	0.758389
Cbfa2t2	2.94573e-05	-2.86453	0.003	0.02	0.75941
Auts2	2.94714e-05	-2.2675	0.007	0.029	0.759772
Dock2	2.94749e-05	-2.53899	0.007	0.029	0.759863
Mdn1	2.94856e-05	-2.80939	0.003	0.02	0.760139
Hspa9	2.95225e-05	0.548628	0.245	0.164	0.761089
Eefsec	2.95363e-05	-2.83539	0.002	0.018	0.761446
Smpd3	2.95363e-05	-2.83539	0.002	0.018	0.761446
Col4a5	2.9617e-05	-2.63007	0.003	0.02	0.763525
Plut	2.96592e-05	-2.72847	0.002	0.018	0.764614
Zfp141	2.96592e-05	-2.72847	0.002	0.018	0.764614
Nkain2	2.97773e-05	-2.5426	0.003	0.02	0.767659
Samd4	2.97786e-05	-2.67189	0.002	0.018	0.767692
Hkdc1	2.99447e-05	-2.44949	0.003	0.02	0.771974
Kank2	2.99574e-05	-3.01292	0.003	0.019	0.772301
Maml1	2.9959e-05	-2.63007	0.002	0.018	0.772342
Rcbtb1	2.99704e-05	-2.08692	0.007	0.029	0.772637
Wtip	3.00196e-05	-2.5426	0.002	0.018	0.773905
Lfng	3.00938e-05	-2.06617	0.007	0.029	0.775818
Wwp2	3.00938e-05	-2.06617	0.007	0.029	0.775818
Safb2	3.02948e-05	-1.49198	0.012	0.038	0.780999
Sfxn5	3.05309e-05	-2.67189	0.003	0.019	0.787086
Akap10	3.0542e-05	-2.18003	0.003	0.02	0.787373
Dnajc5	3.07863e-05	-1.32139	0.024	0.057	0.793671
Tgfbr2	3.12696e-05	-2.15731	0.003	0.019	0.80613
Fbxw11	3.15416e-05	-1.44512	0.017	0.047	0.813142
Fgl2	3.17475e-05	-1.11629	0.058	0.105	0.81845
Fgfr1op2	3.18067e-05	0.999626	0.083	0.035	0.819976
Stam	3.26107e-05	-1.52505	0.016	0.044	0.840704
Zyg11b	3.2643e-05	-1.72847	0.01	0.034	0.841537
Fgfr1	3.28023e-05	-1.43923	0.022	0.054	0.845644
Frmd6	3.28162e-05	-1.79742	0.01	0.034	0.846001
Zmiz1	3.30695e-05	-1.42035	0.016	0.044	0.852531
Qser1	3.36137e-05	-1.27467	0.03	0.067	0.86656
Bri3	3.52648e-05	0.338414	0.404	0.306	0.909127
Aco2	3.53838e-05	-1.24143	0.036	0.075	0.912195
Acvr2a	3.56721e-05	-1.95764	0.011	0.037	0.919627
Cbx4	3.56722e-05	-1.91184	0.011	0.037	0.919628
Ddi2	3.56783e-05	-1.29107	0.022	0.054	0.919787
Dusp3	3.5765e-05	-2.03585	0.011	0.037	0.922022
Tmed11	3.58431e-05	0.971969	0.119	0.063	0.924036
Tcea3	3.6062e-05	1.03251	0.114	0.059	0.929677
Ndufb6	3.66046e-05	0.683594	0.173	0.105	0.943668
Crebzf	3.68162e-05	-2.06617	0.007	0.028	0.949123
Cpne8	3.72429e-05	-1.07951	0.059	0.107	0.960123
Usp22	3.73079e-05	-1.43923	0.026	0.06	0.961797
Inpp1	3.73656e-05	-1.21461	0.036	0.075	0.963286
Txnip	3.77143e-05	-0.539585	0.244	0.316	0.972274
Zfyve9	3.77254e-05	-2.04184	0.013	0.04	0.972561
Kdm5a	3.7732e-05	-1.77526	0.017	0.045	0.97273
Rbpj	3.79278e-05	-2.01738	0.013	0.04	0.977778
Cct4	3.89569e-05	0.485604	0.203	0.127	1
Bcor	3.97011e-05	-1.765	0.009	0.032	1
Gne	3.98502e-05	-1.90635	0.009	0.032	1
Tank	3.98643e-05	-1.2638	0.026	0.06	1
Cox5b	4.02817e-05	0.426916	0.26	0.176	1
Ecpas	4.05689e-05	-1.46732	0.031	0.067	1
Klhl12	4.0748e-05	-1.78292	0.009	0.032	1
Pgpep1	4.08762e-05	-1.31433	0.023	0.056	1
Usp48	4.11725e-05	-1.56569	0.015	0.042	1
Stk39	4.16701e-05	-1.38793	0.041	0.082	1
Tspan13	4.1825e-05	-0.888379	0.086	0.141	1
Jmy	4.21287e-05	-1.49198	0.013	0.04	1
Cyfip1	4.22131e-05	-1.34996	0.015	0.042	1
Gm15417	4.28842e-05	1.49553	0.063	0.022	1
Pamr1	4.31859e-05	1.69444	0.036	0.006	1
Dusp10	4.33249e-05	-2.34996	0.006	0.026	1
Ndufv3	4.37147e-05	0.475138	0.227	0.149	1
Cry2	4.419e-05	-2.15731	0.006	0.026	1
Pcx	4.45482e-05	-2.08692	0.006	0.026	1
Phlda1	4.45668e-05	-2.37853	0.011	0.035	1
Mrps21	4.48223e-05	0.61798	0.182	0.113	1
Traf6	4.52519e-05	-1.96663	0.006	0.026	1
Kirrel3	4.61889e-05	-1.19982	0.045	0.086	1
Epc2	4.637e-05	-1.84472	0.011	0.035	1
Qtrt1	4.78338e-05	-1.09031	0.045	0.088	1
Cyb5b	4.81561e-05	-0.9773	0.063	0.111	1
Amotl1	4.84746e-05	-2.15731	0.009	0.031	1
Elk3	4.84746e-05	-2.20794	0.009	0.031	1
Cytip	4.85828e-05	-2.25374	0.013	0.038	1
Epb41l4b	4.86506e-05	-0.966044	0.059	0.105	1
Baiap2	4.87409e-05	-2.02134	0.014	0.041	1
Rnf185	4.89677e-05	-1.59789	0.018	0.047	1
Slc25a36	4.91777e-05	-1.87079	0.013	0.038	1
Galnt2	4.92528e-05	-0.95403	0.081	0.133	1
Ndufa3	4.94045e-05	0.833838	0.108	0.054	1
Romo1	4.9477e-05	0.453126	0.25	0.17	1
Nlrc5	4.99082e-05	-4.0504	0.001	0.012	1
Foxq1	4.99082e-05	-4.15731	0.001	0.012	1
Platr25	4.99082e-05	-3.93492	0.001	0.012	1
Flt1	4.99088e-05	-5.07788	0.001	0.012	1
Rhot1	4.99277e-05	-1.93492	0.009	0.031	1
Tfrc	4.99277e-05	-1.99381	0.009	0.031	1
Mrps18b	4.99624e-05	1.10947	0.082	0.035	1
Cped1	4.99733e-05	-3.93492	0.001	0.012	1
Pglyrp1	4.99733e-05	-3.80939	0.001	0.012	1
Gm56555	4.99733e-05	-3.80939	0.001	0.012	1
Nin	4.99733e-05	-3.80939	0.001	0.012	1
Pabpc1	4.99755e-05	-0.715091	0.216	0.284	1
Ksr1	5.00384e-05	-3.67189	0.001	0.012	1
Vil1	5.01053e-05	-3.51988	0.001	0.012	1
Crybb3	5.01053e-05	-3.51988	0.001	0.012	1
Galntl6	5.01053e-05	-3.51988	0.001	0.012	1
Ncapg2	5.01053e-05	-3.51988	0.001	0.012	1
Zfp799	5.01053e-05	-3.51988	0.001	0.012	1
Slc25a27	5.01053e-05	-3.51988	0.001	0.012	1
Trim44	5.02521e-05	-1.41269	0.022	0.054	1
Anxa3	5.02931e-05	-1.99905	0.019	0.048	1
Baz2a	5.05466e-05	-1.765	0.013	0.038	1
Irf2bpl	5.07767e-05	-1.91824	0.014	0.041	1
Atf7ip	5.083e-05	-1.82389	0.009	0.031	1
Cpsf7	5.13321e-05	-1.765	0.009	0.031	1
Rpl35a	5.14176e-05	0.128953	0.918	0.846	1
Cnksr3	5.18825e-05	-1.46544	0.009	0.031	1
Mcph1	5.23471e-05	-2.28284	0.006	0.025	1
Homer1	5.25126e-05	-2.23448	0.006	0.025	1
Rgs5	5.25176e-05	-2.11863	0.006	0.025	1
Chd3	5.27514e-05	-2.12757	0.006	0.025	1
Hnrnpc	5.2789e-05	-0.881189	0.071	0.122	1
Pcyox1l	5.31421e-05	-2.13845	0.006	0.025	1
Pde7a	5.32329e-05	-2.29749	0.006	0.025	1
Upf2	5.35943e-05	-1.47549	0.016	0.044	1
Rin2	5.4121e-05	-1.97145	0.006	0.025	1
Grhl2	5.42385e-05	-1.81944	0.006	0.025	1
Sf1	5.4243e-05	-1.29933	0.029	0.064	1
Ppfia4	5.51444e-05	-1.50196	0.014	0.041	1
Krt19	5.56997e-05	0.235004	0.136	0.075	1
Pnrc1	5.70808e-05	-0.994627	0.067	0.116	1
Rpl34	5.75535e-05	0.16647	0.942	0.893	1
Entpd7	5.78265e-05	-1.03143	0.058	0.104	1
Hspa4l	6.00119e-05	-1.79742	0.01	0.034	1
Tbc1d16	6.0676e-05	-1.23448	0.021	0.051	1
Exoc6	6.06918e-05	-2.53438	0.005	0.023	1
Uba6	6.12581e-05	-2.42035	0.005	0.023	1
Kdm3a	6.15482e-05	-2.53438	0.005	0.023	1
Foxn2	6.15633e-05	-1.93492	0.008	0.029	1
Crip1	6.18978e-05	-2.26979	0.012	0.037	1
Mier1	6.1902e-05	-1.73183	0.017	0.045	1
Xrcc4	6.2371e-05	-2.22443	0.005	0.023	1
Taf5l	6.24154e-05	-2.34996	0.005	0.023	1
Jag1	6.31348e-05	-1.87352	0.008	0.029	1
Mrpl30	6.31504e-05	0.355829	0.237	0.157	1
Ythdf1	6.3648e-05	-1.34996	0.028	0.061	1
Plekhg3	6.36926e-05	-2.01292	0.005	0.023	1
Tpm4	6.41183e-05	-1.62559	0.035	0.072	1
Usp4	6.42758e-05	-1.47828	0.022	0.053	1
Smg7	6.47984e-05	-1.7788	0.012	0.037	1
Eif2s3y	6.51345e-05	4.20463	0.023	0	1
Rb1cc1	6.52037e-05	-1.45687	0.034	0.07	1
Psma7	6.52387e-05	0.262893	0.298	0.208	1
Shoc2	6.53882e-05	-1.80062	0.016	0.042	1
Ube4b	6.57965e-05	-1.51502	0.017	0.045	1
Slc37a3	6.58718e-05	-1.73329	0.012	0.037	1
Creb5	6.60352e-05	-1.78167	0.016	0.042	1
Gata6	6.77265e-05	-1.51502	0.017	0.045	1
Srp9	6.7814e-05	0.210756	0.575	0.458	1
Tmod3	6.84019e-05	-1.59097	0.016	0.042	1
Lmnb1	7.1613e-05	-2.59097	0.005	0.022	1
Ints8	7.17448e-05	-2.13423	0.01	0.032	1
Ttll5	7.23625e-05	-2.27596	0.005	0.022	1
Zzef1	7.26886e-05	-2.10203	0.01	0.032	1
[truncated: 5,872 more rows]

## Sheet: KC-Cpa1_vs_KC
Online supplemental table 7 ADM markers inferred from scRNA-seq. ADM markers across genotypes in 8-week-old mice. Statistical test: two-sided Wilcoxon rank-sum test.
Gene symbol	p_val	avg_log2FC	pct.1	pct.2	p_val_adj
Pnlip	2.15754e-163	-5.07128	0.444	0.985	5.56214e-159
Cela1	1.56357e-160	-3.96744	0.844	0.997	4.03089e-156
Ctrl	8.08023e-154	-3.83515	0.674	0.981	2.08308e-149
Cela2a	1.37425e-151	-2.81119	0.982	1	3.54281e-147
Clu	3.98659e-146	2.9591	0.996	0.625	1.02774e-141
Clps	1.56397e-134	-2.46464	0.965	1	4.03192e-130
Gm2663	1.59181e-134	4.70911	0.809	0.11	4.10368e-130
Sycn	2.00386e-121	-2.12267	0.94	0.99	5.16596e-117
Ctsl	3.55484e-121	2.00875	0.986	0.682	9.16437e-117
Pla2g1b	1.47954e-113	-3.98468	0.209	0.82	3.81427e-109
Lcn2	3.8035e-108	4.55973	0.688	0.079	9.80543e-104
Cela3b	8.18607e-108	-1.51237	0.971	0.996	2.11037e-103
Rnase1	5.08138e-106	-1.54231	0.959	0.996	1.30998e-101
Cpb1	6.1868e-104	-1.44741	0.967	0.997	1.59496e-99
Try4	7.65549e-101	-1.74336	0.947	0.997	1.97359e-96
Cpa2	2.69153e-99	-1.67141	0.862	0.969	6.93876e-95
Eef1a1	1.58294e-95	1.23219	1	0.994	4.08082e-91
Cldn4	3.19004e-88	3.69399	0.595	0.061	8.22393e-84
Thbs1	4.29406e-86	3.21309	0.643	0.097	1.10701e-81
Try5	8.2977e-86	1.34109	1	0.999	2.13915e-81
Hsp90ab1	1.09213e-85	1.80024	0.949	0.602	2.81551e-81
Tmsb4x	1.25123e-85	1.32772	0.977	0.517	3.22568e-81
S100a11	1.46364e-85	2.44992	0.723	0.151	3.77325e-81
Tagln2	1.64147e-85	2.59765	0.741	0.179	4.23171e-81
Lgals1	4.50983e-85	2.31002	0.778	0.223	1.16264e-80
Epcam	2.55231e-84	2.17077	0.77	0.196	6.57985e-80
Pdia2	3.52917e-79	-2.2783	0.324	0.794	9.09821e-75
Tff2	4.42203e-79	-1.23577	0.918	0.981	1.14e-74
Cpa1	1.87687e-77	-1.00882	1	0.997	4.83856e-73
Gm20186	2.06757e-77	3.67327	0.548	0.063	5.33018e-73
Prdx1	7.72138e-76	1.82494	0.838	0.353	1.99057e-71
Zg16	1.55611e-75	-1.40893	0.825	0.984	4.01165e-71
Actg1	4.97264e-74	1.86294	0.953	0.687	1.28195e-69
Hspa8	1.01729e-73	1.63506	0.899	0.486	2.62258e-69
Cel	8.72876e-73	-1.32127	0.908	0.974	2.25027e-68
Ccn1	5.59998e-71	3.21662	0.573	0.098	1.44367e-66
Serpini2	9.39459e-70	-1.82095	0.48	0.843	2.42192e-65
Ly6a	2.08573e-69	3.59376	0.509	0.06	5.377e-65
Serpinb1a	2.16485e-68	1.92042	0.766	0.305	5.58099e-64
Nupr1	3.06269e-68	1.17771	0.979	0.931	7.89561e-64
Ptma	4.92323e-68	1.34992	0.961	0.663	1.26921e-63
Krt18	9.68468e-68	1.74324	0.871	0.482	2.49671e-63
Reg3b	1.09254e-67	0.953447	0.998	1	2.81656e-63
Dynll1	1.70485e-66	2.13	0.657	0.157	4.39511e-62
Cldn3	6.35126e-64	2.04931	0.727	0.266	1.63735e-59
Cd63	9.73531e-64	1.32489	0.885	0.52	2.50976e-59
Sox4	3.59676e-62	2.69655	0.575	0.126	9.27246e-58
Cmss1	5.74908e-62	-1.56242	0.877	0.971	1.48211e-57
Krt8	2.34205e-60	1.75192	0.862	0.483	6.0378e-56
Tpt1	2.35561e-60	0.644421	1	1	6.07275e-56
Ubb	8.21869e-60	1.27072	0.93	0.671	2.11878e-55
Myl12b	8.45572e-60	2.42779	0.565	0.117	2.17988e-55
Clic1	9.02249e-58	1.82781	0.612	0.143	2.326e-53
1810009J06Rik	2.682e-57	4.27723	0.423	0.044	6.9142e-53
Atp1a1	8.01713e-57	2.02282	0.614	0.168	2.06682e-52
Hspb1	1.41976e-56	2.09656	0.618	0.18	3.66013e-52
Actb	3.4328e-56	1.42757	0.957	0.725	8.84977e-52
Spint2	3.49538e-56	1.61363	0.791	0.429	9.01109e-52
Cldn7	7.20043e-56	2.30559	0.536	0.111	1.85627e-51
Tspan1	1.0553e-55	3.15598	0.437	0.056	2.72056e-51
Id3	1.76942e-55	3.30716	0.409	0.038	4.56157e-51
Tcim	2.06936e-55	2.89169	0.499	0.095	5.3348e-51
Ppia	1.15636e-54	1.14885	0.918	0.631	2.9811e-50
Lmna	1.22103e-54	2.59459	0.503	0.095	3.14781e-50
Rps2	2.91392e-53	0.812018	0.996	0.974	7.51207e-49
Marcks	2.05909e-52	2.06903	0.622	0.201	5.30833e-48
Btf3	3.17211e-52	1.30841	0.846	0.518	8.1777e-48
Myl12a	5.93573e-52	2.03095	0.579	0.151	1.53023e-47
Prss3b	7.00877e-52	-0.94488	0.945	0.996	1.80686e-47
Rpl27	1.67427e-51	0.833814	0.988	0.884	4.31627e-47
Gphn	1.69124e-51	-1.24168	0.893	0.974	4.36001e-47
Serpinb6b	2.16524e-51	3.4548	0.4	0.047	5.58198e-47
Ppp1r14b	1.1233e-50	1.62593	0.674	0.233	2.89587e-46
Clic4	2.15513e-50	2.32061	0.595	0.183	5.55594e-46
Ier3	3.11805e-50	2.24878	0.485	0.094	8.03833e-46
Id2	5.35418e-50	2.50625	0.472	0.091	1.38031e-45
Fxyd3	1.24174e-49	1.95157	0.575	0.157	3.2012e-45
Ifitm2	1.361e-49	1.52464	0.641	0.196	3.50865e-45
Eif4a1	3.33566e-49	1.54382	0.713	0.286	8.59934e-45
Eif1	5.50255e-49	1.09427	0.91	0.659	1.41856e-44
Rpl39	9.22357e-49	0.946676	0.957	0.751	2.37784e-44
Rpl22	1.02741e-48	0.924014	0.947	0.776	2.64865e-44
Cystm1	1.40972e-48	1.75256	0.651	0.228	3.63425e-44
Cp	1.41153e-48	2.31224	0.427	0.061	3.63892e-44
Pnliprp2	2.63128e-48	-1.01709	0.906	0.943	6.78344e-44
Tmsb10	3.87186e-48	1.75594	0.667	0.269	9.98164e-44
Sdc1	4.4464e-48	2.77127	0.402	0.054	1.14628e-43
Spink1	4.90042e-48	1.046	0.971	0.941	1.26333e-43
Actn1	1.36313e-47	2.40078	0.595	0.218	3.51416e-43
Spp1	1.88276e-47	2.28951	0.501	0.111	4.85376e-43
Krt19	2.23825e-47	2.59609	0.433	0.075	5.77022e-43
Tubb5	2.6805e-47	1.95589	0.552	0.149	6.91032e-43
Sfn	4.41712e-47	3.01433	0.384	0.048	1.13873e-42
Rps15a	4.75336e-47	0.797899	0.984	0.906	1.22542e-42
Ifitm3	4.86303e-47	1.21674	0.819	0.451	1.25369e-42
Fabp5	1.50791e-46	2.16835	0.536	0.151	3.8874e-42
Gas5	1.88158e-46	1.34413	0.791	0.408	4.85072e-42
Atf3	2.01884e-46	1.89667	0.657	0.28	5.20457e-42
Ybx1	4.4375e-46	1.34174	0.791	0.444	1.14399e-41
Tmed6	8.35446e-46	-1.78304	0.271	0.656	2.15378e-41
Hnrnpa1	9.99998e-46	1.87263	0.55	0.151	2.578e-41
Ubc	1.02741e-45	1.57357	0.784	0.493	2.64866e-41
Tgif1	1.13227e-45	3.03886	0.394	0.061	2.919e-41
Rps4x	1.75208e-45	0.684675	1	0.971	4.51685e-41
Serpinb9	2.13915e-45	3.17367	0.355	0.038	5.51472e-41
Rps14	3.05464e-45	0.608738	1	0.994	7.87487e-41
Cdkn1a	6.47055e-45	2.63938	0.458	0.104	1.66811e-40
Rpl6	7.01998e-45	0.769437	0.984	0.924	1.80975e-40
Rps11	7.68554e-45	0.791736	0.975	0.887	1.98133e-40
Arf1	1.3642e-44	1.62775	0.573	0.167	3.51691e-40
Psmd8	1.82721e-44	1.95489	0.538	0.152	4.71056e-40
Npm1	3.50775e-44	1.18369	0.809	0.461	9.04298e-40
Gapdh	3.72415e-44	1.7665	0.52	0.132	9.60087e-40
Alcam	5.09693e-44	1.90225	0.694	0.306	1.31399e-39
Ndufc2	7.51083e-44	1.76161	0.542	0.149	1.93629e-39
Prdx2	7.61954e-44	1.79645	0.528	0.138	1.96432e-39
Prxl2c	1.64998e-43	2.27556	0.454	0.1	4.25365e-39
Gng5	1.84772e-43	1.40844	0.653	0.245	4.76342e-39
Cfl1	4.40656e-43	1.77274	0.587	0.204	1.13601e-38
Id1	5.67832e-43	2.9474	0.345	0.04	1.46387e-38
Rps20	8.68782e-43	0.686301	0.998	0.962	2.23972e-38
Lars2	1.0168e-42	-1.09373	0.817	0.94	2.62132e-38
Rps26	1.62099e-42	0.723753	0.973	0.914	4.17891e-38
Lypd8l	1.67146e-42	4.17446	0.29	0.016	4.30901e-38
Pdgfa	1.71183e-42	2.1696	0.478	0.123	4.41311e-38
Selenop	1.89713e-42	1.34639	0.754	0.395	4.89081e-38
Cd24a	3.43561e-42	1.50721	0.692	0.322	8.85701e-38
Junb	3.96809e-42	1.34819	0.68	0.332	1.02297e-37
Kirrel3	7.01065e-42	3.4984	0.413	0.086	1.80735e-37
Rps12	9.98585e-42	0.632335	0.988	0.962	2.57435e-37
Cfb	2.90072e-41	3.4801	0.304	0.025	7.47806e-37
Rpl7	2.96099e-41	0.716874	0.977	0.934	7.63343e-37
Xbp1	3.91672e-41	1.15014	0.842	0.543	1.00973e-36
Ftl1	6.07279e-41	0.793081	0.934	0.782	1.56556e-36
Rps21	8.22758e-41	0.758738	0.986	0.892	2.12107e-36
Pigr	1.18319e-40	2.04348	0.517	0.157	3.05027e-36
Myl6	5.26198e-40	1.19239	0.747	0.407	1.35654e-35
Ctsb	5.8669e-40	1.58134	0.548	0.17	1.51249e-35
Rcan1	7.59611e-40	2.68403	0.392	0.076	1.95828e-35
Ezr	1.37228e-39	2.8885	0.347	0.05	3.53773e-35
Rhob	1.45197e-39	2.48051	0.425	0.098	3.74318e-35
Rpl37	2.54165e-39	0.704608	0.982	0.925	6.55237e-35
Tes	2.59266e-39	2.25281	0.456	0.116	6.68389e-35
Tmbim6	3.10028e-39	1.56177	0.569	0.193	7.99251e-35
Hmgn1	3.62787e-39	1.96237	0.454	0.11	9.35264e-35
Gnb1	3.96784e-39	1.84476	0.497	0.138	1.02291e-34
Car9	7.51866e-39	3.74923	0.273	0.018	1.93831e-34
Reg3g	8.45617e-39	0.861255	0.982	0.886	2.18e-34
H3f3b	9.86465e-39	0.961232	0.912	0.703	2.54311e-34
Atp5g2	1.05744e-38	1.21915	0.694	0.296	2.72607e-34
Pfn1	1.06382e-38	1.1792	0.733	0.37	2.74252e-34
Arf5	1.22596e-38	1.29668	0.641	0.253	3.16052e-34
Dnaja1	1.46041e-38	2.23662	0.419	0.094	3.76493e-34
Rps3a1	1.48607e-38	0.597521	0.996	0.968	3.8311e-34
Tbca	1.64949e-38	1.47454	0.573	0.199	4.2524e-34
Fkbp11	1.7993e-38	-2.34723	0.117	0.471	4.6386e-34
Txn1	1.8965e-38	1.24069	0.669	0.274	4.88918e-34
S100a10	2.25398e-38	2.02623	0.392	0.072	5.81075e-34
F11r	2.34809e-38	2.34594	0.405	0.086	6.05338e-34
1810028F09Rik	2.58189e-38	-1.51528	0.294	0.653	6.65611e-34
Rps27	3.53429e-38	0.823333	0.916	0.643	9.11139e-34
Tceal9	4.45596e-38	1.15168	0.813	0.53	1.14875e-33
Tsc22d1	5.29357e-38	1.94391	0.448	0.111	1.36468e-33
Atpif1	7.12964e-38	1.51682	0.565	0.19	1.83802e-33
Hbegf	1.00152e-37	2.22914	0.446	0.12	2.58193e-33
Rpl9	1.44436e-37	0.58488	0.994	0.959	3.72357e-33
Amy2a5	1.58943e-37	-2.74908	0.066	0.397	4.09756e-33
Camk1d	2.79332e-37	-1.34313	0.698	0.896	7.20117e-33
Ywhaz	4.86513e-37	1.60995	0.559	0.204	1.25423e-32
Rpl15	6.18966e-37	0.660323	0.988	0.937	1.59569e-32
Dstn	6.74813e-37	1.1568	0.706	0.331	1.73967e-32
Ly6e	6.86079e-37	0.994286	0.825	0.577	1.76871e-32
Rpl34	7.6813e-37	0.661399	0.986	0.893	1.98024e-32
Tnfrsf12a	1.25524e-36	2.48173	0.349	0.059	3.23602e-32
Ier2	1.5388e-36	1.44739	0.745	0.477	3.96702e-32
Naca	1.68518e-36	0.812447	0.912	0.758	4.3444e-32
Jup	3.22107e-36	2.61949	0.337	0.054	8.30391e-32
Zyx	3.69814e-36	2.3229	0.37	0.072	9.53381e-32
Rpl14	4.79583e-36	0.645592	0.979	0.941	1.23636e-31
Pabpc1	4.93828e-36	1.30933	0.641	0.284	1.27309e-31
Tpm1	5.18997e-36	2.10812	0.47	0.141	1.33798e-31
Rhoa	5.2065e-36	1.66908	0.497	0.152	1.34223e-31
Lcmt1	5.40683e-36	-2.33284	0.113	0.449	1.39388e-31
Gkn3	7.42462e-36	2.27042	0.478	0.151	1.91407e-31
Ran	8.45048e-36	1.63216	0.491	0.149	2.17853e-31
Rtn4	1.02648e-35	1.89809	0.427	0.105	2.64626e-31
Jund	1.24947e-35	1.1884	0.778	0.511	3.22113e-31
Krt7	1.71876e-35	2.99961	0.281	0.028	4.43096e-31
Fosb	1.85021e-35	1.75372	0.643	0.34	4.76983e-31
Nectin2	2.84361e-35	2.77999	0.318	0.048	7.33083e-31
Cd2ap	4.00045e-35	1.90533	0.466	0.141	1.03132e-30
Cdh1	5.86445e-35	1.65982	0.618	0.274	1.51185e-30
Eif3f	6.72955e-35	1.18985	0.71	0.353	1.73488e-30
Dbi	9.08799e-35	1.28705	0.62	0.264	2.34288e-30
Rpl23	9.67579e-35	0.555681	0.998	0.993	2.49442e-30
Cxadr	1.71291e-34	1.82386	0.501	0.173	4.41588e-30
Hsp90aa1	2.21989e-34	1.5388	0.534	0.19	5.72288e-30
Sat1	3.21635e-34	1.7657	0.472	0.142	8.29174e-30
Rack1	4.33835e-34	0.639967	0.986	0.936	1.11843e-29
Rps5	4.54585e-34	0.562771	0.986	0.936	1.17192e-29
Hnrnpk	6.31957e-34	1.58861	0.511	0.176	1.62918e-29
Ndufa6	8.70307e-34	1.31694	0.608	0.242	2.24365e-29
Rpl37a	9.19088e-34	0.634348	0.986	0.921	2.36941e-29
Atp6v0e	9.60364e-34	1.61423	0.491	0.157	2.47582e-29
Ranbp1	1.48957e-33	1.85766	0.415	0.107	3.84011e-29
Adam10	1.54368e-33	1.61423	0.491	0.157	3.9796e-29
Hes1	1.58881e-33	2.13134	0.425	0.12	4.09595e-29
Gnb2	3.38625e-33	1.51515	0.509	0.174	8.72976e-29
Pmm1	3.79871e-33	3.65789	0.244	0.019	9.79308e-29
Cd81	4.68911e-33	1.48796	0.499	0.163	1.20885e-28
Lamp1	5.27384e-33	1.36629	0.54	0.193	1.3596e-28
Rpl7a	6.17321e-33	0.720669	0.924	0.818	1.59145e-28
Calm1	6.78403e-33	1.04638	0.704	0.363	1.74892e-28
Tpm4	1.10828e-32	1.85922	0.357	0.072	2.85714e-28
Fos	1.35416e-32	1.53053	0.725	0.507	3.49102e-28
Calm2	1.43849e-32	1.27183	0.517	0.176	3.70844e-28
2410006H16Rik	1.8057e-32	1.37451	0.513	0.18	4.6551e-28
Cd47	2.7385e-32	1.67097	0.392	0.094	7.05986e-28
Plp2	2.74228e-32	2.69308	0.292	0.042	7.06961e-28
Rpl27a	3.6208e-32	0.561647	0.99	0.958	9.33442e-28
Nfkbia	4.77639e-32	1.69032	0.483	0.174	1.23135e-27
Rps7	5.39628e-32	0.509894	1	0.971	1.39116e-27
Rps9	5.74133e-32	0.575955	0.99	0.96	1.48011e-27
Cox7a2l	6.46401e-32	1.09887	0.682	0.332	1.66642e-27
Slc25a3	8.12845e-32	1.22383	0.593	0.243	2.09551e-27
Sec11a	8.67376e-32	1.86281	0.388	0.097	2.23609e-27
Sumo2	1.20079e-31	1.45361	0.491	0.163	3.09563e-27
Phlda1	1.83152e-31	2.91357	0.271	0.035	4.72165e-27
Ywhae	2.93599e-31	1.31991	0.563	0.224	7.56897e-27
Ptges3	3.9722e-31	1.69068	0.425	0.122	1.02403e-26
Rpl10a	4.72775e-31	0.643292	0.969	0.864	1.21881e-26
Cd9	8.69949e-31	1.61508	0.38	0.091	2.24273e-26
Ywhaq	9.95745e-31	1.66505	0.439	0.135	2.56703e-26
Set	1.85387e-30	1.49534	0.528	0.205	4.77928e-26
Rps16	2.14375e-30	0.532859	0.996	0.962	5.52659e-26
Rpl17	2.15466e-30	0.526019	0.994	0.955	5.55472e-26
Cyba	2.2389e-30	1.33008	0.405	0.105	5.77189e-26
Trib1	2.28244e-30	1.70209	0.493	0.192	5.88413e-26
Bhlhe40	2.9609e-30	2.21233	0.31	0.057	7.63319e-26
Psmb3	2.99214e-30	1.4686	0.476	0.163	7.71375e-26
Fetub	3.18832e-30	1.772	0.423	0.129	8.21948e-26
Fermt1	3.41306e-30	2.51736	0.3	0.053	8.79888e-26
Cdk8	3.74292e-30	-2.19045	0.175	0.48	9.64925e-26
Jun	3.99021e-30	1.40155	0.717	0.485	1.02868e-25
Klf6	4.53506e-30	1.42128	0.735	0.488	1.16914e-25
St14	5.31924e-30	2.28052	0.324	0.069	1.3713e-25
Rgmb	5.54671e-30	2.25476	0.343	0.081	1.42994e-25
Myo1b	5.97483e-30	2.02562	0.405	0.119	1.54031e-25
Lsr	6.63203e-30	2.19385	0.329	0.07	1.70974e-25
Chchd2	7.68773e-30	0.868535	0.795	0.521	1.9819e-25
Rps8	1.04653e-29	0.456779	1	0.996	2.69797e-25
Rpl3	1.2879e-29	0.583706	0.979	0.941	3.32021e-25
Arf4	1.43787e-29	1.323	0.567	0.237	3.70684e-25
Laptm4a	1.50367e-29	1.5875	0.425	0.129	3.87647e-25
Btg2	1.63235e-29	1.09754	0.811	0.671	4.20819e-25
Clta	2.25382e-29	1.3269	0.524	0.201	5.81034e-25
Bax	2.78046e-29	1.76058	0.398	0.113	7.16801e-25
Klf2	3.50828e-29	2.04483	0.343	0.082	9.04434e-25
Cox7c	3.86852e-29	1.01102	0.684	0.338	9.97305e-25
Atox1	4.29808e-29	1.41294	0.421	0.123	1.10804e-24
Rpl30	6.90958e-29	0.53156	0.988	0.933	1.78129e-24
Oaz1	9.63906e-29	0.869567	0.76	0.467	2.48495e-24
Itgb1	1.0925e-28	1.80781	0.415	0.129	2.81647e-24
Anxa2	1.43797e-28	2.08357	0.294	0.053	3.70709e-24
Snrpe	1.45734e-28	1.45565	0.448	0.146	3.75702e-24
Psmb2	1.82225e-28	1.76719	0.382	0.107	4.69777e-24
Arpc5	1.90448e-28	1.77826	0.345	0.082	4.90976e-24
Cct4	1.95314e-28	1.56782	0.419	0.127	5.03521e-24
Ppp2ca	2.19095e-28	2.17149	0.32	0.07	5.64827e-24
Rbpms	2.25634e-28	2.16835	0.31	0.063	5.81685e-24
Iqgap1	2.91048e-28	1.79085	0.376	0.102	7.50323e-24
Aqp12	3.20898e-28	-2.63466	0.051	0.316	8.27275e-24
Ctse	3.77205e-28	3.05565	0.224	0.022	9.72435e-24
Ndufb1	4.22071e-28	1.4933	0.456	0.158	1.0881e-23
Creb5	4.77479e-28	3.41134	0.263	0.042	1.23094e-23
Ube2b	5.59467e-28	1.43662	0.446	0.148	1.44231e-23
Ube2i	6.01041e-28	1.74576	0.353	0.088	1.54948e-23
Rtcb	6.40828e-28	1.49809	0.468	0.176	1.65206e-23
Fau	8.696e-28	0.488583	0.975	0.896	2.24183e-23
Phldb2	9.52549e-28	3.22215	0.236	0.029	2.45567e-23
Prss2	1.18925e-27	-0.35775	1	1	3.06587e-23
Ndufa4	1.6709e-27	0.999406	0.667	0.353	4.30758e-23
Ccdc71l	1.87772e-27	3.19846	0.228	0.026	4.84075e-23
F3	1.98049e-27	4.38413	0.179	0.006	5.10571e-23
Lmo4	2.01791e-27	1.75342	0.39	0.119	5.20218e-23
Tle5	2.08068e-27	1.29107	0.563	0.258	5.364e-23
Pcbp1	2.77497e-27	1.14179	0.544	0.221	7.15388e-23
Rpl24	2.92699e-27	0.578395	0.961	0.865	7.54578e-23
Ctrc	3.08012e-27	-3.8836	0.016	0.246	7.94055e-23
Klf4	3.23104e-27	2.35738	0.261	0.041	8.32963e-23
1110038B12Rik	3.26105e-27	1.87939	0.314	0.069	8.40698e-23
Dag1	5.33624e-27	1.94253	0.355	0.1	1.37568e-22
Itgav	5.69516e-27	2.41118	0.298	0.063	1.46821e-22
Litaf	6.26711e-27	1.55306	0.411	0.132	1.61566e-22
Tmem97	8.50685e-27	1.01696	0.717	0.447	2.19307e-22
H3f3a	9.73802e-27	0.863087	0.71	0.392	2.51046e-22
Eif3h	9.78507e-27	1.13812	0.577	0.265	2.52259e-22
Eef2	2.02074e-26	0.727588	0.883	0.767	5.20946e-22
Gadd45a	2.22312e-26	2.63891	0.248	0.04	5.73121e-22
Timp3	2.36962e-26	2.85683	0.32	0.081	6.10888e-22
Snrpf	2.73576e-26	1.68704	0.378	0.113	7.0528e-22
Lpp	2.95349e-26	1.91773	0.376	0.116	7.61411e-22
Rps23	3.54204e-26	0.440804	0.996	0.969	9.13138e-22
Arpp19	3.90173e-26	1.63267	0.398	0.127	1.00587e-21
Fkbp1a	4.07549e-26	1.71036	0.359	0.1	1.05066e-21
Zfp36l1	4.21641e-26	1.34107	0.6	0.324	1.08699e-21
Rpl5	4.88001e-26	0.489264	0.99	0.978	1.25807e-21
Cd44	5.12815e-26	2.20678	0.253	0.04	1.32204e-21
Hnrnpa3	6.16759e-26	1.30539	0.54	0.249	1.59001e-21
Sem1	6.7762e-26	0.990464	0.587	0.262	1.7469e-21
Psmb1	8.13611e-26	1.19564	0.503	0.202	2.09749e-21
Fth1	8.14349e-26	0.439517	0.988	0.9	2.09939e-21
Hnrnpab	9.53974e-26	1.41396	0.474	0.186	2.45934e-21
Ctnna1	1.74676e-25	1.73994	0.376	0.117	4.50315e-21
Flna	1.80898e-25	3.01722	0.201	0.019	4.66354e-21
Rbm3	2.03448e-25	1.3087	0.448	0.161	5.24489e-21
Nr2f6	2.14845e-25	1.85151	0.345	0.097	5.53871e-21
Eif2s2	2.47581e-25	1.00969	0.645	0.346	6.38265e-21
Gpx4	3.54887e-25	1.21836	0.513	0.217	9.14899e-21
Fam3c	4.05497e-25	2.37177	0.265	0.051	1.04537e-20
Serbp1	4.27266e-25	1.07293	0.577	0.265	1.10149e-20
Eif3e	4.50272e-25	1.16265	0.52	0.214	1.1608e-20
Wtip	4.59387e-25	3.20221	0.195	0.018	1.1843e-20
Capzb	5.09651e-25	1.36827	0.431	0.151	1.31388e-20
Klf5	5.46607e-25	2.23731	0.29	0.066	1.40915e-20
Dap	6.00594e-25	0.841184	0.789	0.572	1.54833e-20
Arpc1a	6.16409e-25	1.56813	0.39	0.127	1.5891e-20
H2-K1	7.13633e-25	1.06299	0.62	0.329	1.83975e-20
Anxa4	7.69921e-25	1.7648	0.382	0.126	1.98486e-20
Rpl28	8.74325e-25	0.463644	0.984	0.952	2.25401e-20
Lamp2	9.29499e-25	1.27352	0.47	0.186	2.39625e-20
Rab11a	1.03632e-24	1.89514	0.316	0.081	2.67164e-20
Srsf3	1.07479e-24	1.42929	0.405	0.135	2.7708e-20
Nap1l1	1.13328e-24	1.41278	0.382	0.119	2.92159e-20
Eif3m	1.30964e-24	1.07112	0.589	0.278	3.37624e-20
Rpl18	1.44618e-24	0.505147	0.967	0.909	3.72826e-20
Tax1bp3	1.87498e-24	2.48796	0.228	0.034	4.8337e-20
Rnf11	1.92298e-24	1.98936	0.331	0.094	4.95743e-20
Ddx5	2.04501e-24	1.02196	0.671	0.407	5.27204e-20
Ctnnb1	2.38562e-24	1.4742	0.423	0.157	6.15014e-20
Cdc42	2.45391e-24	1.09092	0.507	0.212	6.32618e-20
Arpc1b	2.55106e-24	1.62974	0.326	0.085	6.57663e-20
Psma3	2.64824e-24	1.49974	0.388	0.126	6.82717e-20
Cdk4	2.71063e-24	2.10362	0.304	0.078	6.98799e-20
Tpm3	3.3357e-24	1.61111	0.331	0.088	8.59943e-20
Cttn	3.43796e-24	2.40307	0.24	0.041	8.86306e-20
Rtraf	4.01318e-24	1.15268	0.517	0.225	1.0346e-19
Bri3	4.19819e-24	1.06986	0.591	0.306	1.08229e-19
Psmb4	6.7769e-24	1.42251	0.411	0.143	1.74708e-19
Tuba1a	7.39161e-24	2.32447	0.22	0.031	1.90556e-19
Mdh2	7.41987e-24	1.34328	0.4	0.135	1.91284e-19
Gcnt2	7.53429e-24	2.8572	0.228	0.037	1.94234e-19
Pdia3	7.67399e-24	1.45117	0.4	0.141	1.97835e-19
Cnn3	9.52687e-24	2.17178	0.253	0.048	2.45603e-19
Pnrc1	1.03303e-23	1.62429	0.363	0.116	2.66316e-19
Nono	1.26083e-23	1.71929	0.341	0.101	3.25043e-19
Eif3l	1.34626e-23	1.5875	0.374	0.123	3.47067e-19
Ncl	1.36968e-23	1.08204	0.53	0.239	3.53104e-19
Prdx6	1.47899e-23	1.39706	0.405	0.141	3.81284e-19
Mif	1.83962e-23	0.98528	0.626	0.316	4.74255e-19
Tuba1c	1.88463e-23	1.74118	0.322	0.089	4.85858e-19
Anp32b	2.06189e-23	1.18058	0.439	0.165	5.31556e-19
Sdc4	2.32998e-23	1.77609	0.331	0.095	6.0067e-19
Rplp0	2.5412e-23	0.473902	0.99	0.974	6.55121e-19
Ctnnd1	3.06568e-23	1.41714	0.478	0.215	7.90332e-19
Tmem59	3.3622e-23	1.22628	0.505	0.227	8.66775e-19
Akr1a1	4.41389e-23	1.48173	0.372	0.122	1.1379e-18
Cstb	5.35509e-23	1.45578	0.388	0.135	1.38054e-18
Tmed10	5.86718e-23	0.950671	0.634	0.34	1.51256e-18
Sec61g	6.18657e-23	0.824868	0.733	0.436	1.5949e-18
Sema3f	6.3674e-23	3.51544	0.181	0.018	1.64152e-18
Bsg	6.69515e-23	1.07293	0.552	0.269	1.72601e-18
Pnliprp1	7.26511e-23	-0.516408	0.99	0.996	1.87295e-18
Rpl38	7.78133e-23	0.519308	0.943	0.843	2.00603e-18
Pfdn5	7.82405e-23	0.706641	0.77	0.507	2.01704e-18
Pmepa1	8.115e-23	2.09283	0.234	0.041	2.09205e-18
Hnrnpu	8.28893e-23	1.36789	0.398	0.142	2.13689e-18
Pbx1	8.35511e-23	1.82795	0.441	0.189	2.15395e-18
Rps19	8.71917e-23	0.518938	0.969	0.934	2.2478e-18
Tomm7	8.82852e-23	1.673	0.353	0.113	2.27599e-18
Ptms	8.91404e-23	1.27479	0.468	0.199	2.29804e-18
Itm2b	9.74257e-23	0.895721	0.637	0.366	2.51164e-18
Marcksl1	1.24089e-22	2.29532	0.228	0.04	3.19901e-18
Bex3	1.25096e-22	1.78421	0.294	0.075	3.22497e-18
Ddx39b	1.2542e-22	1.61545	0.349	0.11	3.23333e-18
Arpc2	1.55759e-22	1.18782	0.425	0.161	4.01547e-18
Tjp2	1.56603e-22	2.08647	0.316	0.092	4.03724e-18
Snrpg	1.64954e-22	1.27426	0.376	0.122	4.25252e-18
Vtn	1.67549e-22	-2.73208	0.041	0.256	4.3194e-18
Erp29	1.78547e-22	1.4277	0.359	0.114	4.60293e-18
Eif4g2	2.18348e-22	1.05861	0.538	0.25	5.62901e-18
Flnb	2.28169e-22	2.1346	0.335	0.107	5.8822e-18
Ddb1	2.28349e-22	1.77337	0.316	0.091	5.88685e-18
Rps29	2.32635e-22	0.436047	0.975	0.886	5.99732e-18
Gpx2	2.50419e-22	2.43838	0.218	0.035	6.45581e-18
Taf10	2.52613e-22	1.45973	0.396	0.145	6.51236e-18
Itgb4	2.6815e-22	2.32195	0.246	0.051	6.9129e-18
Eif5	3.5121e-22	1.19536	0.48	0.208	9.05419e-18
Gp2	4.32498e-22	-0.633615	0.858	0.914	1.11498e-17
Rpl19	4.39865e-22	0.450503	0.986	0.925	1.13397e-17
Actn4	4.43301e-22	1.65534	0.359	0.122	1.14283e-17
Tspan8	4.45327e-22	3.04784	0.193	0.025	1.14805e-17
Ddr1	4.74705e-22	2.53687	0.22	0.038	1.22379e-17
Ucp2	4.78237e-22	1.96796	0.267	0.061	1.2329e-17
Psma7	5.3345e-22	1.00643	0.495	0.208	1.37523e-17
Psma5	5.34681e-22	1.9332	0.285	0.073	1.37841e-17
Rpl36a	5.83989e-22	0.584301	0.891	0.745	1.50552e-17
Eif3i	6.4444e-22	0.982018	0.567	0.278	1.66137e-17
Serpinh1	6.95923e-22	2.14431	0.24	0.048	1.79409e-17
Reg3a	7.04539e-22	0.631248	0.975	0.953	1.8163e-17
Kcnj15	7.40981e-22	3.91795	0.16	0.012	1.91025e-17
Vcp	8.93548e-22	1.13738	0.472	0.199	2.30357e-17
Ralgps2	1.09287e-21	2.33596	0.23	0.044	2.81741e-17
Bok	1.24792e-21	1.99946	0.246	0.051	3.21714e-17
Cldn6	1.42769e-21	2.66381	0.205	0.032	3.68058e-17
Cct8	1.78094e-21	1.8416	0.275	0.069	4.59127e-17
Cct6a	1.98621e-21	1.58008	0.329	0.101	5.12045e-17
Stmn1	2.18379e-21	1.69441	0.287	0.075	5.62981e-17
Swi5	2.21921e-21	1.3528	0.394	0.146	5.72112e-17
Pld1	2.36786e-21	2.22493	0.209	0.034	6.10435e-17
Mest	2.91495e-21	4.17246	0.146	0.007	7.51474e-17
Dsg2	3.04778e-21	1.62547	0.326	0.102	7.85718e-17
Tm9sf3	3.14092e-21	0.998379	0.556	0.28	8.0973e-17
Rbx1	3.90016e-21	1.30899	0.413	0.161	1.00546e-16
Nedd9	4.08996e-21	1.86423	0.285	0.078	1.05439e-16
Lmcd1	4.54738e-21	2.39667	0.197	0.029	1.17231e-16
Rpl41	4.67014e-21	0.407933	0.986	0.98	1.20396e-16
Atp5a1	5.32197e-21	1.0419	0.515	0.242	1.372e-16
Rpsa	5.45456e-21	0.371319	0.996	0.968	1.40619e-16
Ceacam1	6.02142e-21	1.43643	0.376	0.136	1.55232e-16
Atp5l	6.11641e-21	0.898385	0.593	0.309	1.57681e-16
Sulf2	7.0691e-21	2.15423	0.253	0.06	1.82241e-16
Jpt1	8.45654e-21	1.67308	0.3	0.086	2.1801e-16
Tubb4b	8.74532e-21	1.99201	0.251	0.057	2.25454e-16
Elob	9.34182e-21	1.22838	0.421	0.17	2.40832e-16
Rps27a	1.02626e-20	0.389783	0.994	0.963	2.64571e-16
Ndufa7	1.04408e-20	1.38413	0.357	0.123	2.69164e-16
Rpl10	1.10927e-20	0.378211	0.99	0.978	2.8597e-16
Ube2r2	1.1545e-20	1.54511	0.322	0.101	2.97631e-16
Tspo	1.20352e-20	1.20016	0.331	0.101	3.10268e-16
H13	1.55647e-20	1.03111	0.542	0.272	4.01259e-16
Ocln	1.77786e-20	2.16604	0.234	0.05	4.58333e-16
Zfp36	2.43628e-20	1.17839	0.548	0.302	6.28074e-16
Ptger3	2.47372e-20	1.16487	0.567	0.328	6.37726e-16
Procr	2.61829e-20	2.24696	0.257	0.066	6.74995e-16
Rps10	2.72807e-20	0.375489	0.988	0.972	7.03297e-16
Hamp2	2.76941e-20	-3.62056	0.014	0.19	7.13954e-16
Erp27	3.08973e-20	-0.768661	0.62	0.747	7.96532e-16
Ldha	3.72486e-20	1.48066	0.32	0.101	9.60269e-16
Ywhah	3.73297e-20	1.83846	0.257	0.063	9.62359e-16
Por	3.79905e-20	1.94969	0.259	0.066	9.79395e-16
Anxa3	3.85872e-20	1.9186	0.232	0.048	9.94779e-16
Ier5	3.88535e-20	2.5725	0.185	0.026	1.00164e-15
Rps3	4.05874e-20	0.456894	0.967	0.915	1.04634e-15
Eef1d	4.45329e-20	0.843295	0.604	0.318	1.14806e-15
Ablim1	4.70949e-20	1.68476	0.211	0.038	1.21411e-15
Rps18	5.05008e-20	0.354151	0.984	0.968	1.30191e-15
G3bp1	5.08586e-20	1.51771	0.318	0.101	1.31113e-15
Plk2	5.18956e-20	2.23716	0.232	0.051	1.33787e-15
Phb2	5.2048e-20	1.54423	0.322	0.105	1.3418e-15
Morf4l2	5.40528e-20	1.28682	0.396	0.155	1.39348e-15
Hmgb1	6.50147e-20	0.87521	0.589	0.329	1.67608e-15
Pbrm1	6.51315e-20	1.48796	0.331	0.11	1.67909e-15
Lrg1	6.52935e-20	1.21273	0.565	0.305	1.68327e-15
Hspd1	7.1648e-20	1.53859	0.3	0.089	1.84709e-15
Gdf15	7.39264e-20	2.5776	0.211	0.041	1.90582e-15
Cfdp1	7.63837e-20	1.54183	0.329	0.11	1.96917e-15
Polr1d	1.33609e-19	0.994924	0.548	0.287	3.44445e-15
Rpl26	1.37376e-19	0.371864	0.988	0.956	3.54154e-15
Egr1	1.44646e-19	1.19835	0.725	0.599	3.72898e-15
Atp6v1g1	1.51966e-19	1.38105	0.37	0.141	3.91768e-15
Rpl23a	1.68467e-19	0.457045	0.943	0.868	4.34307e-15
Rpl12	1.90795e-19	0.34283	0.994	0.984	4.9187e-15
Zfand5	2.28974e-19	1.80247	0.271	0.075	5.90296e-15
Cct2	2.37764e-19	1.08961	0.421	0.17	6.12955e-15
Shisa4	2.53892e-19	2.67865	0.185	0.029	6.54533e-15
Rps28	2.85285e-19	0.513977	0.934	0.826	7.35464e-15
Rab11fip5	2.89519e-19	2.07293	0.244	0.061	7.46379e-15
Gadd45g	3.89615e-19	1.5838	0.407	0.179	1.00443e-14
Krt23	3.9443e-19	2.53129	0.205	0.041	1.01684e-14
Rhou	3.95707e-19	1.34635	0.368	0.141	1.02013e-14
Tmed2	4.40552e-19	0.79246	0.645	0.378	1.13574e-14
Tpd52	5.26563e-19	1.12737	0.476	0.23	1.35748e-14
D17H6S56E-5	5.91955e-19	1.63719	0.238	0.057	1.52606e-14
Snhg12	6.53379e-19	1.26557	0.275	0.078	1.68441e-14
Pdcd6	6.71462e-19	1.90979	0.248	0.064	1.73103e-14
Rps13	6.8145e-19	0.413633	0.973	0.893	1.75678e-14
Vdac2	6.93634e-19	1.0421	0.464	0.208	1.78819e-14
Eif4a2	6.95382e-19	1.04525	0.45	0.198	1.7927e-14
Ctsh	7.2443e-19	1.5956	0.24	0.057	1.86758e-14
Rpl35a	9.49629e-19	0.453856	0.951	0.846	2.44814e-14
Ethe1	1.0368e-18	2.1531	0.203	0.04	2.67288e-14
Kdelr2	1.08689e-18	1.27115	0.384	0.154	2.802e-14
Ltb	1.18414e-18	3.45995	0.142	0.012	3.05271e-14
Ccdc141	1.20755e-18	1.48364	0.378	0.154	3.11306e-14
Pfdn2	1.26417e-18	1.63606	0.29	0.091	3.25903e-14
Fnbp1l	1.34227e-18	1.89939	0.226	0.051	3.46037e-14
Sox9	1.42319e-18	1.29083	0.417	0.187	3.66898e-14
Gm19951	1.46085e-18	-1.64954	0.142	0.367	3.76607e-14
Zfp706	1.5847e-18	0.866475	0.616	0.344	4.08536e-14
Abracl	1.76398e-18	1.109	0.396	0.16	4.54753e-14
Brk1	1.93741e-18	1.23671	0.357	0.132	4.99464e-14
Rpl29	2.03535e-18	0.455692	0.914	0.861	5.24714e-14
Prelid1	2.04679e-18	1.54899	0.294	0.094	5.27663e-14
Slc26a9	2.11851e-18	2.88789	0.166	0.023	5.46153e-14
Hnrnpf	2.24041e-18	1.08251	0.444	0.202	5.77579e-14
Uqcrb	2.34688e-18	1.02613	0.435	0.186	6.05026e-14
Cox5a	2.85516e-18	0.903001	0.524	0.265	7.36061e-14
Paip2	3.20287e-18	1.47129	0.312	0.105	8.25699e-14
Arpc3	3.2252e-18	1.06466	0.392	0.157	8.31457e-14
Fblim1	3.65589e-18	2.35738	0.179	0.029	9.42489e-14
Enho	3.65999e-18	2.54241	0.191	0.037	9.43545e-14
Socs2	4.13013e-18	2.06539	0.257	0.075	1.06475e-13
Crb3	4.21127e-18	1.66729	0.277	0.085	1.08566e-13
Tm4sf4	4.33631e-18	1.88906	0.248	0.067	1.1179e-13
Tjp1	4.70659e-18	2.4005	0.201	0.042	1.21336e-13
Bcap31	4.79168e-18	1.66854	0.255	0.07	1.23529e-13
Cxcl16	5.29956e-18	2.37249	0.166	0.023	1.36623e-13
Lgals9	5.76351e-18	1.84281	0.24	0.063	1.48583e-13
Ptprj	5.86579e-18	1.4362	0.415	0.186	1.5122e-13
Klf7	6.10889e-18	1.65973	0.267	0.079	1.57487e-13
Prom1	6.23006e-18	1.39254	0.359	0.143	1.60611e-13
Ctsd	6.41003e-18	1.03752	0.46	0.218	1.65251e-13
Tpd52l2	6.95774e-18	1.73732	0.234	0.059	1.79371e-13
C3	6.98452e-18	1.24576	0.156	0.019	1.80061e-13
Txnl1	7.05906e-18	1.36398	0.298	0.097	1.81983e-13
Cox6b1	7.58256e-18	0.859665	0.497	0.233	1.95478e-13
Ubald2	8.20222e-18	1.82016	0.238	0.063	2.11453e-13
Prr15l	9.95286e-18	1.37132	0.345	0.133	2.56585e-13
Gabarap	9.99223e-18	0.607016	0.739	0.502	2.576e-13
Nfe2l2	1.2567e-17	1.78985	0.23	0.059	3.23978e-13
Srsf7	1.27168e-17	1.86648	0.195	0.038	3.27838e-13
Plpp2	1.37165e-17	2.0994	0.203	0.044	3.5361e-13
Gatm	1.50548e-17	-0.979162	0.476	0.701	3.88112e-13
Septin11	1.50679e-17	2.02194	0.22	0.053	3.8845e-13
Wdr1	1.53507e-17	1.86383	0.197	0.04	3.95742e-13
Trf	1.56931e-17	2.56719	0.271	0.088	4.04569e-13
Tcp1	1.81484e-17	1.33596	0.322	0.117	4.67867e-13
Slc39a5	1.98959e-17	-4.31939	0.006	0.151	5.12917e-13
Chic2	2.0283e-17	1.3564	0.314	0.111	5.22897e-13
Rpl21	2.13055e-17	0.354169	0.979	0.946	5.49256e-13
Bnip3l	2.1742e-17	1.86905	0.211	0.048	5.60508e-13
2200002D01Rik	2.38533e-17	3.63771	0.129	0.01	6.14937e-13
Vdac1	2.39222e-17	1.55508	0.248	0.069	6.16713e-13
Anxa5	2.51399e-17	1.29346	0.29	0.092	6.48106e-13
Foxq1	2.52231e-17	3.1884	0.133	0.012	6.50252e-13
Psmb10	2.69789e-17	-1.54766	0.14	0.356	6.95517e-13
Aplp2	2.73867e-17	1.40635	0.3	0.104	7.06029e-13
Cxxc5	2.81532e-17	1.54174	0.296	0.101	7.2579e-13
Nsa2	2.87281e-17	1.04496	0.437	0.201	7.40612e-13
Pdlim1	3.07202e-17	1.20868	0.316	0.111	7.91967e-13
Nes	3.17808e-17	2.1104	0.203	0.045	8.1931e-13
Muc1	3.36642e-17	1.04084	0.476	0.239	8.67862e-13
Sfr1	3.49577e-17	1.39943	0.285	0.092	9.01209e-13
Rnh1	3.51945e-17	1.08394	0.423	0.193	9.07314e-13
Slc12a2	3.59402e-17	1.58288	0.324	0.123	9.26538e-13
Rac1	3.69231e-17	1.29364	0.343	0.133	9.51879e-13
Nrp1	3.82543e-17	1.2268	0.376	0.158	9.86195e-13
Ccng1	4.25438e-17	1.56949	0.287	0.097	1.09678e-12
Maged1	4.75823e-17	1.18762	0.384	0.164	1.22667e-12
Lsm8	4.87425e-17	1.77621	0.23	0.06	1.25658e-12
Rps27l	4.96069e-17	0.538865	0.854	0.695	1.27887e-12
Atp5b	5.17678e-17	0.942364	0.495	0.25	1.33457e-12
Sh3glb1	5.31202e-17	1.07293	0.335	0.123	1.36944e-12
Psma6	5.44524e-17	1.45049	0.279	0.089	1.40378e-12
Fus	5.57212e-17	1.23063	0.281	0.089	1.43649e-12
Myh9	5.60911e-17	1.27266	0.392	0.171	1.44603e-12
Elf3	5.68666e-17	2.17333	0.205	0.048	1.46602e-12
Bzw1	5.70533e-17	1.38956	0.287	0.095	1.47083e-12
Kif5b	6.34027e-17	1.24328	0.335	0.126	1.63452e-12
Atf4	6.38305e-17	1.25412	0.368	0.152	1.64555e-12
Ubl5	7.25347e-17	1.29692	0.355	0.146	1.86994e-12
Commd3	8.25601e-17	1.40138	0.316	0.117	2.1284e-12
Nedd8	8.45808e-17	1.24328	0.345	0.135	2.18049e-12
Eif3k	8.51148e-17	0.786875	0.548	0.293	2.19426e-12
Snhg1	8.54718e-17	0.973391	0.329	0.117	2.20346e-12
Rala	8.58046e-17	1.43074	0.296	0.102	2.21204e-12
Nedd4	9.02915e-17	0.884623	0.522	0.28	2.32772e-12
G3bp2	9.33426e-17	1.84048	0.24	0.069	2.40637e-12
Ube2d3	9.50872e-17	1.02517	0.444	0.212	2.45135e-12
Hdgf	1.05721e-16	1.39755	0.314	0.116	2.72548e-12
Ptp4a2	1.06356e-16	1.07921	0.441	0.218	2.74185e-12
Kras	1.14226e-16	2.41641	0.185	0.038	2.94475e-12
Lasp1	1.23195e-16	1.85053	0.201	0.045	3.17596e-12
Tmem98	1.25962e-16	2.73189	0.158	0.025	3.2473e-12
Rplp2	1.34999e-16	0.406068	0.969	0.877	3.48029e-12
Itm2c	1.38007e-16	1.54325	0.236	0.064	3.55782e-12
Slc25a5	1.42835e-16	1.03425	0.423	0.198	3.6823e-12
Hnrnpm	1.59388e-16	1.54455	0.263	0.082	4.10903e-12
Mat2a	1.77792e-16	1.47148	0.285	0.098	4.58348e-12
Maff	1.90315e-16	2.00254	0.191	0.041	4.90631e-12
Hnrnpc	2.0359e-16	1.2275	0.324	0.122	5.24855e-12
Dynlrb1	2.15868e-16	1.25579	0.324	0.123	5.56508e-12
Irf2bpl	2.15944e-16	1.82988	0.191	0.041	5.56703e-12
Rps24	2.45812e-16	0.337733	0.996	0.982	6.33704e-12
Pcbp2	2.54242e-16	0.740238	0.637	0.394	6.55437e-12
Mal2	2.59321e-16	2.28052	0.172	0.032	6.68529e-12
Gsto1	2.80494e-16	2.04545	0.226	0.063	7.23114e-12
Tsg101	2.92751e-16	1.80989	0.207	0.051	7.54711e-12
Atp6v0c	3.1066e-16	1.16914	0.316	0.116	8.00882e-12
Hspe1	3.34737e-16	0.904655	0.431	0.202	8.62951e-12
Tnks2	4.00278e-16	1.65024	0.244	0.073	1.03192e-11
Dsp	4.05749e-16	1.84411	0.224	0.061	1.04602e-11
Paics	4.2686e-16	1.54005	0.259	0.082	1.10045e-11
Serpinb6a	4.55308e-16	1.26453	0.3	0.108	1.17378e-11
Psmb6	4.5669e-16	1.06965	0.384	0.167	1.17735e-11
Eif6	4.86587e-16	1.7443	0.222	0.06	1.25442e-11
Abi1	4.94513e-16	1.71721	0.263	0.086	1.27485e-11
Csrp1	5.84669e-16	0.823274	0.429	0.202	1.50728e-11
Eif4b	6.16716e-16	0.967654	0.417	0.193	1.58989e-11
Krtcap3	6.87677e-16	2.17762	0.183	0.04	1.77283e-11
Zfas1	7.26111e-16	1.1717	0.335	0.13	1.87192e-11
Smarce1	7.45543e-16	1.903	0.211	0.056	1.92201e-11
Aldoa	7.61424e-16	1.34277	0.292	0.104	1.96295e-11
Gm56730	7.95601e-16	0.963884	0.179	0.035	2.05106e-11
Psma2	8.22786e-16	1.0943	0.347	0.141	2.12114e-11
Pdlim7	8.52595e-16	2.7709	0.131	0.015	2.19799e-11
Itpkc	8.58812e-16	2.31708	0.197	0.048	2.21402e-11
Csde1	8.61666e-16	0.986486	0.47	0.247	2.22137e-11
Slc25a4	8.85138e-16	1.71036	0.218	0.059	2.28189e-11
Prdx4	9.13473e-16	-1.12466	0.277	0.486	2.35493e-11
Ube2d2a	9.47177e-16	1.36511	0.298	0.108	2.44182e-11
Rpl11	9.58574e-16	0.324658	0.979	0.95	2.4712e-11
Ralgapa2	9.90424e-16	1.67341	0.281	0.101	2.55331e-11
Bcas2	9.96817e-16	1.36096	0.296	0.108	2.56979e-11
Dram1	9.96865e-16	1.7559	0.224	0.063	2.56992e-11
Trmt112	1.00719e-15	1.3911	0.265	0.086	2.59654e-11
Pitpnc1	1.15102e-15	1.81959	0.24	0.073	2.96734e-11
Atf5	1.19507e-15	1.41471	0.32	0.129	3.0809e-11
Diaph1	1.488e-15	1.55129	0.255	0.082	3.83607e-11
Pfdn1	1.56242e-15	1.51991	0.255	0.082	4.02792e-11
Lif	1.65107e-15	2.80989	0.156	0.028	4.25647e-11
Lpgat1	1.72698e-15	1.59709	0.253	0.082	4.45216e-11
Tspan31	1.73297e-15	1.86142	0.211	0.057	4.46759e-11
Mia	1.80462e-15	1.05123	0.487	0.28	4.65231e-11
Hspa9	1.86981e-15	1.16842	0.372	0.164	4.82037e-11
Fat1	2.13099e-15	2.01403	0.191	0.045	5.4937e-11
Atosa	2.16484e-15	2.14004	0.185	0.042	5.58096e-11
Idh1	2.16906e-15	1.93966	0.181	0.04	5.59185e-11
Sdcbp	2.17083e-15	1.17602	0.333	0.133	5.59639e-11
Dmbt1	2.20342e-15	0.467511	0.992	0.966	5.68043e-11
Smim3	2.3943e-15	2.01153	0.172	0.035	6.17251e-11
Trir	2.44621e-15	1.42503	0.281	0.101	6.30633e-11
Glud1	3.08855e-15	1.06382	0.378	0.167	7.96227e-11
Nudc	3.09942e-15	1.44437	0.285	0.105	7.9903e-11
Atp5g3	3.15065e-15	0.894589	0.458	0.23	8.12237e-11
Stk38l	3.37903e-15	2.98546	0.14	0.02	8.71113e-11
Galnt1	3.59062e-15	1.35123	0.298	0.113	9.25661e-11
Mgst1	3.60261e-15	1.35146	0.232	0.067	9.28753e-11
Ppp1ca	3.78333e-15	1.15908	0.341	0.143	9.75342e-11
Macroh2a1	3.84731e-15	1.61229	0.187	0.042	9.91838e-11
Ggt1	3.89412e-15	-1.93237	0.066	0.239	1.0039e-10
Scara3	4.0392e-15	2.41396	0.14	0.02	1.04131e-10
Anpep	4.10943e-15	1.87589	0.218	0.063	1.05941e-10
Polr2m	4.2032e-15	1.55405	0.242	0.076	1.08359e-10
Slc12a8	4.80101e-15	1.18222	0.37	0.165	1.2377e-10
Magoh	4.81598e-15	1.81629	0.199	0.051	1.24156e-10
Galnt7	4.98527e-15	1.27399	0.407	0.205	1.2852e-10
Rbm8a	4.99004e-15	1.32569	0.298	0.114	1.28643e-10
Ssu72	5.00011e-15	1.31513	0.287	0.105	1.28903e-10
Dtymk	5.07516e-15	1.38905	0.273	0.097	1.30838e-10
Ptp4a3	6.17293e-15	1.48796	0.265	0.092	1.59138e-10
H2aj	6.4939e-15	1.08258	0.363	0.16	1.67413e-10
Rab27b	6.55913e-15	1.51899	0.279	0.104	1.69094e-10
Fam91a1	6.98082e-15	1.57162	0.244	0.079	1.79966e-10
Lgmn	8.05024e-15	2.00643	0.175	0.038	2.07535e-10
Fhl2	8.38874e-15	2.56976	0.16	0.032	2.16262e-10
Tmem147	8.44193e-15	0.878548	0.499	0.272	2.17633e-10
Snx24	8.49976e-15	2.99046	0.121	0.013	2.19124e-10
Snrpd1	8.63706e-15	1.37778	0.228	0.067	2.22663e-10
Ppp1cb	9.49398e-15	1.13612	0.347	0.148	2.44755e-10
Cox5b	9.93146e-15	1.00693	0.384	0.176	2.56033e-10
Lrrfip1	1.0252e-14	1.33379	0.216	0.06	2.64296e-10
Mgat4b	1.07535e-14	1.67484	0.207	0.057	2.77226e-10
Esd	1.10883e-14	1.37834	0.265	0.092	2.85857e-10
Dusp16	1.17857e-14	1.69377	0.22	0.064	3.03836e-10
Ggh	1.2847e-14	-0.675488	0.587	0.748	3.31196e-10
Mprip	1.28902e-14	1.85053	0.183	0.044	3.32309e-10
Cnih1	1.39281e-14	2.00254	0.187	0.047	3.59066e-10
Smim22	1.40363e-14	1.24044	0.333	0.142	3.61857e-10
Mrpl24	1.44145e-14	1.25116	0.322	0.135	3.71607e-10
Tomm20	1.45129e-14	0.828619	0.415	0.198	3.74142e-10
Tmed9	1.54898e-14	1.68388	0.218	0.064	3.99326e-10
Serinc3	1.62918e-14	0.663882	0.567	0.322	4.20003e-10
U2af1	1.66103e-14	1.119	0.308	0.12	4.28214e-10
Map1lc3b	1.74705e-14	0.828423	0.493	0.274	4.50389e-10
Atp1b3	1.78649e-14	2.04739	0.183	0.045	4.60556e-10
Nradd	1.83844e-14	2.0405	0.17	0.038	4.73949e-10
Myo1d	1.85067e-14	1.69556	0.287	0.113	4.77103e-10
Psmd14	1.86531e-14	1.92654	0.179	0.042	4.80876e-10
Phlda3	1.90398e-14	2.50504	0.15	0.028	4.90846e-10
Sars	1.9151e-14	1.23063	0.302	0.12	4.93713e-10
Denr	1.97495e-14	1.26694	0.275	0.101	5.09141e-10
Cpn1	2.07199e-14	1.33596	0.322	0.138	5.34158e-10
Niban1	2.10998e-14	1.67156	0.224	0.069	5.43952e-10
St13	2.14094e-14	1.13889	0.306	0.122	5.51934e-10
Txnrd1	2.24416e-14	1.8416	0.201	0.056	5.78544e-10
Fxyd6	2.42152e-14	1.44614	0.242	0.081	6.24267e-10
Rnf10	2.46651e-14	1.36243	0.271	0.098	6.35866e-10
Las1l	2.64466e-14	1.9815	0.183	0.045	6.81793e-10
Rdh10	2.77016e-14	2.67239	0.146	0.026	7.14146e-10
Cggbp1	2.8375e-14	1.58372	0.205	0.057	7.31507e-10
Spint1	2.94069e-14	1.45716	0.261	0.094	7.5811e-10
Chmp2b	2.97967e-14	1.78862	0.189	0.048	7.68158e-10
Trim28	3.04585e-14	2.01343	0.175	0.041	7.85219e-10
Atp1b1	3.58027e-14	1.903	0.166	0.037	9.22993e-10
Mgat4a	3.63448e-14	1.29264	0.335	0.148	9.36968e-10
Osbpl3	3.6489e-14	2.3878	0.183	0.047	9.40687e-10
Capns1	3.7504e-14	1.91968	0.189	0.05	9.66854e-10
Fbxw11	4.17231e-14	2.14283	0.183	0.047	1.07562e-09
Smad1	4.17539e-14	1.70298	0.222	0.07	1.07641e-09
Arf3	4.37044e-14	1.78458	0.201	0.057	1.1267e-09
Caprin1	4.45708e-14	1.44329	0.267	0.098	1.14904e-09
Oga	4.58187e-14	1.86857	0.201	0.057	1.18121e-09
Rer1	4.66954e-14	1.19157	0.302	0.122	1.20381e-09
Efhd2	4.85462e-14	1.37495	0.224	0.069	1.25152e-09
Magi1	4.89702e-14	1.20786	0.384	0.183	1.26245e-09
Sdf2	4.98982e-14	1.39485	0.248	0.085	1.28638e-09
Serf2	5.09063e-14	0.365043	0.856	0.694	1.31236e-09
Prmt1	5.12394e-14	1.50056	0.216	0.064	1.32095e-09
Csnk1a1	5.19944e-14	0.865527	0.446	0.224	1.34042e-09
Morf4l1	5.3335e-14	1.02007	0.324	0.135	1.37498e-09
Skil	5.7127e-14	1.55905	0.259	0.092	1.47273e-09
Ptprf	6.25442e-14	1.33124	0.302	0.124	1.61239e-09
Txndc17	6.51062e-14	1.07643	0.343	0.151	1.67844e-09
Rnd3	7.5041e-14	2.77747	0.125	0.018	1.93456e-09
Map2k4	7.66938e-14	1.87043	0.207	0.061	1.97717e-09
Sfpq	7.73876e-14	1.38312	0.294	0.117	1.99505e-09
1700017B05Rik	7.96411e-14	2.88028	0.121	0.016	2.05315e-09
Mrpl52	8.76101e-14	1.1322	0.376	0.182	2.25859e-09
Cdc42se1	8.78918e-14	1.77176	0.199	0.057	2.26585e-09
Cda	8.90065e-14	1.76807	0.201	0.059	2.29459e-09
Ldlrad4	9.51987e-14	2.03111	0.158	0.034	2.45422e-09
Kcmf1	9.63983e-14	1.25017	0.292	0.117	2.48515e-09
Mdm2	9.8067e-14	2.27224	0.154	0.032	2.52817e-09
Cftr	1.02294e-13	3.08433	0.129	0.02	2.63714e-09
Colgalt1	1.02337e-13	1.61229	0.205	0.06	2.63825e-09
Noct	1.08939e-13	2.22179	0.16	0.035	2.80846e-09
Npc2	1.10767e-13	1.0509	0.203	0.057	2.85558e-09
Hmgb3	1.19139e-13	2.17246	0.166	0.04	3.07139e-09
Rcan2	1.25715e-13	2.54686	0.136	0.023	3.24094e-09
Dclk1	1.34447e-13	2.40413	0.14	0.025	3.46604e-09
Eps8l2	1.46851e-13	3.09283	0.119	0.016	3.78583e-09
Itgb6	1.53265e-13	2.19157	0.166	0.04	3.95117e-09
Cers2	1.69355e-13	1.6896	0.211	0.066	4.36598e-09
Meis2	1.79724e-13	1.18897	0.38	0.186	4.63329e-09
Fkbp4	1.92538e-13	1.25629	0.273	0.105	4.96364e-09
Sqstm1	1.9699e-13	1.34983	0.283	0.114	5.07839e-09
Khdrbs1	1.97417e-13	1.71473	0.195	0.056	5.08942e-09
Tbl1x	2.03484e-13	1.55116	0.224	0.073	5.24581e-09
Ero1b	2.04422e-13	-1.52938	0.082	0.252	5.27e-09
Msn	2.09658e-13	1.62312	0.166	0.038	5.40499e-09
Lrrc59	2.09708e-13	1.03159	0.322	0.139	5.40628e-09
Fam104a	2.16298e-13	1.1765	0.283	0.111	5.57617e-09
Ccdc25	2.18611e-13	1.74278	0.185	0.05	5.6358e-09
Dusp1	2.18807e-13	0.881306	0.326	0.143	5.64085e-09
Rpl22l1	2.27449e-13	0.49665	0.807	0.64	5.86363e-09
0610040J01Rik	2.30461e-13	2.09	0.15	0.031	5.9413e-09
Ndufa2	2.31776e-13	0.904888	0.405	0.202	5.97519e-09
Reg3d	2.58064e-13	-0.664904	0.708	0.807	6.65289e-09
Acp1	2.73157e-13	1.677	0.209	0.066	7.04198e-09
Anxa7	2.856e-13	1.62547	0.199	0.059	7.36277e-09
Matn4	3.02732e-13	1.39604	0.279	0.114	7.80443e-09
Spry1	3.05056e-13	2.23643	0.148	0.031	7.86434e-09
Jpt2	3.29588e-13	1.5135	0.216	0.069	8.49679e-09
St3gal4	3.36239e-13	2.20678	0.14	0.026	8.66824e-09
Psmd11	3.45087e-13	1.54499	0.226	0.076	8.89634e-09
Atp13a3	3.50263e-13	1.33893	0.409	0.22	9.02978e-09
Apex1	3.50683e-13	1.95611	0.164	0.04	9.04062e-09
Map1lc3a	3.52512e-13	1.11932	0.29	0.117	9.08776e-09
Rpl18a	3.53515e-13	0.325185	0.986	0.988	9.11361e-09
Filip1l	3.65345e-13	2.0405	0.146	0.029	9.4186e-09
Atxn7l3b	3.68228e-13	1.3856	0.234	0.081	9.49292e-09
Kng2	4.03279e-13	2.38608	0.144	0.029	1.03965e-08
Rnf19a	4.0452e-13	2.24285	0.142	0.028	1.04285e-08
Arid5b	4.2946e-13	1.5016	0.292	0.124	1.10715e-08
Galnt2	4.41608e-13	1.18646	0.308	0.133	1.13846e-08
Mrfap1	4.48538e-13	1.00254	0.326	0.143	1.15633e-08
Atp5j	4.81004e-13	0.906981	0.4	0.199	1.24003e-08
Rbms1	5.10067e-13	1.28865	0.222	0.072	1.31495e-08
H2az2	5.19279e-13	1.17276	0.279	0.111	1.3387e-08
Cct7	5.23871e-13	1.14476	0.306	0.13	1.35054e-08
Edn1	5.35451e-13	3.62312	0.109	0.013	1.38039e-08
Iffo2	5.43537e-13	1.85475	0.166	0.041	1.40124e-08
Ppp2r1a	5.45112e-13	1.40996	0.203	0.061	1.4053e-08
Prkcsh	5.49879e-13	1.7636	0.177	0.047	1.41759e-08
Gnai2	5.82292e-13	0.966327	0.255	0.092	1.50115e-08
Selenok	5.89579e-13	0.997825	0.402	0.211	1.51993e-08
Cdc37	6.14786e-13	1.25902	0.275	0.11	1.58492e-08
Psmd7	6.50595e-13	1.48796	0.228	0.079	1.67724e-08
Timp1	6.58933e-13	2.50786	0.113	0.015	1.69873e-08
Rab5if	6.82733e-13	0.912104	0.376	0.182	1.76008e-08
Slc4a4	6.84765e-13	2.40357	0.131	0.023	1.76533e-08
Hspa1b	7.0172e-13	4.60344	0.082	0.003	1.80903e-08
Plscr1	7.7216e-13	2.20881	0.14	0.028	1.99063e-08
Plxnb2	7.72673e-13	1.80317	0.185	0.053	1.99195e-08
Nop10	7.8131e-13	1.18944	0.287	0.119	2.01422e-08
Enc1	7.99962e-13	2.65789	0.115	0.016	2.0623e-08
Snrpd2	8.30765e-13	0.857198	0.37	0.174	2.14171e-08
Psmc6	8.37541e-13	1.5895	0.193	0.057	2.15918e-08
Baiap2l1	8.44415e-13	1.14898	0.337	0.152	2.1769e-08
Gsk3b	9.25633e-13	1.08542	0.285	0.116	2.38628e-08
Nme2	1.05528e-12	0.316341	0.895	0.807	2.72052e-08
Psma1	1.15697e-12	1.66484	0.187	0.054	2.98267e-08
Ssbp3	1.16553e-12	1.59947	0.205	0.066	3.00473e-08
Tmem176b	1.18591e-12	0.942802	0.314	0.136	3.05728e-08
Snu13	1.25125e-12	1.1871	0.255	0.097	3.22572e-08
Cldn2	1.25854e-12	3.03228	0.107	0.013	3.24452e-08
Mast4	1.26949e-12	1.73142	0.187	0.054	3.27275e-08
Gtf3c6	1.35595e-12	1.91423	0.16	0.04	3.49565e-08
Metap2	1.3584e-12	0.94192	0.411	0.22	3.50197e-08
Med21	1.3924e-12	2.27804	0.148	0.034	3.5896e-08
Syne2	1.40684e-12	1.87701	0.172	0.047	3.62683e-08
1110004F10Rik	1.43193e-12	1.71874	0.199	0.063	3.69152e-08
Anp32a	1.47127e-12	1.35833	0.214	0.07	3.79292e-08
Tnip1	1.52278e-12	1.96601	0.142	0.029	3.92573e-08
Dnajb1	1.6339e-12	2.00734	0.136	0.026	4.21219e-08
Dazap2	1.7146e-12	1.44424	0.22	0.075	4.42023e-08
Gar1	1.73338e-12	1.90943	0.144	0.031	4.46865e-08
Mcrip1	1.74078e-12	1.62814	0.199	0.063	4.48772e-08
Snrpc	1.75263e-12	1.73412	0.189	0.057	4.51828e-08
St3gal1	1.79789e-12	2.05565	0.138	0.028	4.63497e-08
Rp9	1.80068e-12	1.07696	0.312	0.136	4.64214e-08
Snx6	1.80628e-12	1.62547	0.197	0.061	4.65658e-08
Pnp	1.82746e-12	2.34357	0.125	0.022	4.71119e-08
Ndfip2	1.89304e-12	1.54043	0.197	0.061	4.88025e-08
Eif4h	2.09957e-12	1.48796	0.22	0.076	5.41268e-08
Tsn	2.12472e-12	1.42759	0.209	0.069	5.47752e-08
Nr5a2	2.18735e-12	1.11049	0.333	0.158	5.63899e-08
Rps6	2.24845e-12	0.309858	0.951	0.939	5.7965e-08
Prr13	2.26283e-12	1.80989	0.154	0.037	5.83358e-08
Cyb5r3	2.29494e-12	1.50079	0.203	0.066	5.91637e-08
Pcbd1	2.43609e-12	0.835062	0.497	0.299	6.28024e-08
Ddost	2.49357e-12	0.991626	0.353	0.171	6.42842e-08
9530068E07Rik	2.59959e-12	2.03545	0.142	0.031	6.70175e-08
Relb	2.62626e-12	1.48796	0.152	0.035	6.7705e-08
Ephx1	2.70384e-12	2.36243	0.121	0.02	6.9705e-08
Timm23	2.72323e-12	1.04739	0.294	0.124	7.02048e-08
Tomm22	2.72502e-12	1.20016	0.265	0.105	7.02511e-08
Uqcrh	2.73498e-12	0.58686	0.647	0.436	7.05078e-08
Cox6c	2.79019e-12	0.805934	0.423	0.224	7.19312e-08
Clca3a1	2.79437e-12	3.48796	0.09	0.007	7.20388e-08
Rpl8	2.91751e-12	0.322924	0.975	0.934	7.52133e-08
Tspan5	2.92621e-12	1.53772	0.175	0.048	7.54377e-08
Eif5a	2.98337e-12	0.705555	0.464	0.256	7.69113e-08
Bcl2l1	3.28422e-12	2.32195	0.138	0.029	8.46673e-08
Gdi2	3.52913e-12	0.935423	0.304	0.13	9.09809e-08
Pdlim5	3.70583e-12	1.64551	0.31	0.145	9.55363e-08
Ddit4	3.74365e-12	1.68261	0.189	0.059	9.65114e-08
Aff1	3.78997e-12	1.32621	0.238	0.089	9.77054e-08
Cldn10	3.91799e-12	-1.51204	0.086	0.243	1.01006e-07
Hnrnpa2b1	3.92579e-12	0.85212	0.402	0.209	1.01207e-07
Ptbp1	3.9331e-12	1.44142	0.211	0.072	1.01395e-07
Gnas	3.93424e-12	0.682551	0.61	0.419	1.01425e-07
Npdc1	4.16395e-12	1.25629	0.277	0.119	1.07347e-07
Hnrnpa0	4.22397e-12	1.27646	0.253	0.098	1.08894e-07
Lama5	4.2379e-12	2.65789	0.101	0.012	1.09253e-07
Fndc3b	4.27561e-12	0.766981	0.423	0.225	1.10225e-07
Mboat1	4.32656e-12	2.57043	0.119	0.02	1.11539e-07
Tinag	4.40039e-12	1.92854	0.189	0.06	1.13442e-07
Psme1	4.56894e-12	1.50323	0.166	0.044	1.17787e-07
Pacsin2	4.61242e-12	1.73259	0.175	0.05	1.18908e-07
Eny2	4.63957e-12	1.18952	0.279	0.119	1.19608e-07
Pah	4.69467e-12	-2.98597	0.016	0.129	1.21029e-07
Rps25	4.83076e-12	0.340688	0.932	0.881	1.24537e-07
Txndc9	4.90382e-12	1.6058	0.187	0.057	1.2642e-07
Psme2	4.99371e-12	1.8331	0.158	0.041	1.28738e-07
Mcl1	5.12972e-12	0.917952	0.304	0.132	1.32244e-07
Sostdc1	5.39129e-12	-4.07682	0.004	0.102	1.38987e-07
Plin3	5.56783e-12	1.73794	0.164	0.044	1.43539e-07
Tnfaip8	5.61167e-12	0.95409	0.341	0.163	1.44669e-07
Gna11	5.86837e-12	1.27523	0.211	0.072	1.51287e-07
Gnmt	5.9112e-12	-3.26692	0.01	0.116	1.52391e-07
Actr3	6.15656e-12	1.18078	0.322	0.154	1.58716e-07
Txnip	6.24649e-12	1.01097	0.503	0.316	1.61035e-07
Mrpl34	6.90003e-12	1.38668	0.205	0.069	1.77883e-07
Zfhx3	7.32221e-12	1.30937	0.224	0.081	1.88767e-07
Vamp8	7.45068e-12	0.862812	0.4	0.209	1.92078e-07
Ext1	7.64438e-12	1.40996	0.24	0.092	1.97072e-07
Csnk1d	7.689e-12	2.07293	0.127	0.025	1.98222e-07
Leprot	8.04011e-12	1.61836	0.156	0.04	2.07274e-07
Ei24	8.06752e-12	1.80055	0.15	0.037	2.07981e-07
Farp1	8.48957e-12	1.27817	0.283	0.123	2.18861e-07
Igsf23	8.71689e-12	2.3547	0.123	0.023	2.24721e-07
Dnajc5	8.87267e-12	1.57203	0.185	0.057	2.28737e-07
Csrp2	9.03051e-12	1.14004	0.287	0.126	2.32806e-07
Sarnp	9.09794e-12	1.44879	0.191	0.06	2.34545e-07
Ptpn2	9.21435e-12	1.89916	0.17	0.048	2.37546e-07
Trp53inp1	9.64785e-12	0.387968	0.495	0.283	2.48722e-07
Igf1r	9.8648e-12	1.08803	0.24	0.091	2.54315e-07
Chd4	9.90424e-12	1.15484	0.257	0.102	2.55331e-07
Lsm2	1.00214e-11	1.7443	0.164	0.045	2.58352e-07
Atxn10	1.17548e-11	1.17246	0.253	0.101	3.03038e-07
Cdc42ep5	1.18752e-11	1.7817	0.144	0.034	3.06142e-07
Alyref	1.23777e-11	1.86648	0.158	0.042	3.19096e-07
Brd2	1.25547e-11	1.46149	0.193	0.063	3.23661e-07
Banf1	1.28207e-11	1.26865	0.248	0.1	3.30519e-07
Apobec3	1.29712e-11	1.64408	0.14	0.032	3.34398e-07
Ryk	1.336e-11	1.43821	0.207	0.072	3.44421e-07
Ttc3	1.40233e-11	1.65355	0.156	0.041	3.61522e-07
Perp	1.47936e-11	1.24783	0.23	0.086	3.81379e-07
Serinc2	1.49742e-11	2.22493	0.127	0.026	3.86034e-07
Smagp	1.5114e-11	1.97671	0.154	0.041	3.8964e-07
Rpl4	1.55476e-11	0.407724	0.883	0.776	4.00818e-07
Hdac3	1.61633e-11	2.03545	0.144	0.035	4.1669e-07
Sgms2	1.72229e-11	1.18664	0.31	0.146	4.44006e-07
Sub1	1.73402e-11	0.843352	0.347	0.168	4.47031e-07
Tmem238	1.83477e-11	0.850534	0.405	0.218	4.73003e-07
Krtcap2	1.87106e-11	0.528991	0.706	0.51	4.8236e-07
Bcl10	2.00961e-11	1.96189	0.136	0.031	5.18076e-07
Tapbp	2.41318e-11	1.63481	0.162	0.045	6.22117e-07
Med13l	2.44423e-11	1.21588	0.187	0.059	6.30123e-07
Eif3g	2.48297e-11	0.932527	0.312	0.145	6.4011e-07
Cul1	2.58852e-11	1.49974	0.199	0.069	6.6732e-07
Gal	2.61624e-11	-4.15589	0.004	0.097	6.74466e-07
Bbc3	2.6471e-11	2.29532	0.133	0.031	6.82422e-07
Rab14	2.66781e-11	1.14811	0.23	0.086	6.8776e-07
Sri	2.68167e-11	1.21629	0.197	0.066	6.91334e-07
Taldo1	2.7873e-11	0.725003	0.388	0.204	7.18565e-07
Pik3r1	2.83044e-11	-2.75996	0.07	0.205	7.29686e-07
Cct5	2.83565e-11	1.08687	0.285	0.127	7.3103e-07
Tff1	2.87284e-11	3.9075	0.084	0.007	7.40619e-07
Psmc3	2.95367e-11	1.32447	0.22	0.082	7.61456e-07
Celf1	3.12498e-11	1.1884	0.232	0.089	8.05621e-07
Fosl1	3.14185e-11	3.77337	0.076	0.004	8.09968e-07
Gm42031	3.20353e-11	2.48796	0.105	0.016	8.25871e-07
Psmd1	3.32093e-11	1.57543	0.158	0.044	8.56135e-07
Plaur	3.35571e-11	2.30613	0.105	0.016	8.65103e-07
Cald1	3.3739e-11	1.2983	0.199	0.069	8.69793e-07
Cyth2	3.41472e-11	1.98677	0.125	0.026	8.80314e-07
Erbin	3.43245e-11	1.27938	0.211	0.076	8.84887e-07
Abhd2	3.48523e-11	2.05828	0.142	0.035	8.98492e-07
Vasp	3.57192e-11	1.3547	0.16	0.044	9.20841e-07
Ece1	3.69829e-11	1.27384	0.183	0.057	9.53418e-07
Pdcd10	3.95319e-11	1.60615	0.158	0.044	1.01913e-06
Paqr5	3.95575e-11	2.48796	0.107	0.018	1.01979e-06
Chmp2a	3.98681e-11	1.03545	0.275	0.12	1.0278e-06
Kmt5a	4.02083e-11	1.44216	0.181	0.057	1.03657e-06
Siva1	4.06096e-11	1.28238	0.197	0.067	1.04692e-06
C1qbp	4.14711e-11	1.19737	0.224	0.085	1.06912e-06
Hnrnph1	4.16261e-11	1.13706	0.222	0.081	1.07312e-06
Maml3	4.5755e-11	1.17266	0.285	0.132	1.17956e-06
Eif3a	4.60091e-11	0.660025	0.472	0.271	1.18611e-06
M6pr	4.84326e-11	2.20417	0.121	0.025	1.24859e-06
Csnk2b	5.05288e-11	1.25915	0.238	0.097	1.30263e-06
Atp5c1	5.24087e-11	0.717633	0.423	0.233	1.3511e-06
Cct3	5.42404e-11	1.54455	0.181	0.059	1.39832e-06
Cd14	5.73956e-11	1.92854	0.107	0.018	1.47966e-06
Casp3	5.88361e-11	2.02853	0.121	0.025	1.51679e-06
Smoc1	6.12427e-11	1.74239	0.207	0.076	1.57884e-06
Rtn3	6.28079e-11	1.21836	0.244	0.101	1.61919e-06
Arfgef1	6.35557e-11	1.59759	0.193	0.067	1.63847e-06
Clcf1	6.53851e-11	3.97982	0.074	0.004	1.68563e-06
Mafg	6.57305e-11	1.93376	0.14	0.035	1.69453e-06
Grcc10	6.66421e-11	1.13728	0.261	0.111	1.71803e-06
Eif2s3x	6.69175e-11	1.10094	0.275	0.123	1.72513e-06
Ndufa8	7.02083e-11	0.992269	0.339	0.174	1.80997e-06
Zdhhc3	7.12875e-11	1.17886	0.216	0.081	1.83779e-06
Dctn4	7.14568e-11	1.95263	0.123	0.026	1.84216e-06
Cltc	7.2648e-11	1.22132	0.218	0.082	1.87287e-06
Rpl36	8.10962e-11	0.338994	0.914	0.843	2.09066e-06
Amotl2	8.18726e-11	1.76259	0.142	0.037	2.11068e-06
Bltp2	8.27925e-11	1.62226	0.16	0.047	2.13439e-06
Pum1	8.34006e-11	1.19125	0.209	0.076	2.15007e-06
Tead1	8.70675e-11	1.04773	0.312	0.154	2.2446e-06
Ube2m	8.71526e-11	1.10305	0.224	0.085	2.24679e-06
Sf3b6	8.89916e-11	1.32541	0.185	0.061	2.2942e-06
Csnk1g1	9.35672e-11	2.07293	0.136	0.034	2.41216e-06
Kctd14	9.52702e-11	1.903	0.146	0.04	2.45607e-06
Rpl32	9.73606e-11	0.248493	0.986	0.984	2.50996e-06
Map4k4	1.0098e-10	1.16383	0.222	0.085	2.60327e-06
Mrpl33	1.04156e-10	1.48796	0.179	0.059	2.68514e-06
Cdk9	1.09265e-10	1.90943	0.136	0.034	2.81686e-06
Cast	1.11432e-10	1.68234	0.17	0.054	2.87271e-06
Dync1li2	1.11654e-10	2.21732	0.113	0.022	2.87844e-06
Zmiz1	1.12007e-10	1.63481	0.154	0.044	2.88754e-06
Pon2	1.12696e-10	2.23212	0.121	0.026	2.9053e-06
Trp53	1.1397e-10	2.01634	0.129	0.031	2.93815e-06
Pomp	1.14427e-10	1.08905	0.228	0.089	2.94992e-06
Bex4	1.18309e-10	1.34824	0.207	0.078	3.05e-06
H2az1	1.19677e-10	0.568652	0.54	0.341	3.08529e-06
Ube2n	1.22124e-10	1.61629	0.156	0.045	3.14836e-06
Cd164	1.2446e-10	0.940476	0.294	0.136	3.20859e-06
Ano6	1.24626e-10	1.71556	0.211	0.082	3.21285e-06
Serpina10	1.29533e-10	1.58984	0.175	0.057	3.33937e-06
Itih4	1.31672e-10	-1.59503	0.072	0.208	3.39449e-06
Msi2	1.34029e-10	1.09904	0.292	0.139	3.45527e-06
Vapa	1.34565e-10	0.86731	0.306	0.145	3.46908e-06
Psmd2	1.35619e-10	1.54241	0.154	0.044	3.49627e-06
Etl4	1.36668e-10	1.40996	0.205	0.076	3.52331e-06
Rhoc	1.36874e-10	1.63339	0.144	0.038	3.5286e-06
Kxd1	1.38603e-10	1.40223	0.179	0.059	3.57319e-06
Ghitm	1.40513e-10	1.03545	0.242	0.1	3.62243e-06
Tmc5	1.46575e-10	1.29532	0.242	0.102	3.7787e-06
Ptbp3	1.50033e-10	1.03228	0.273	0.123	3.86785e-06
Dctn2	1.525e-10	1.50391	0.168	0.053	3.93144e-06
Erbb3	1.58101e-10	2.07293	0.115	0.023	4.07583e-06
Wsb2	1.64557e-10	1.86648	0.142	0.038	4.24229e-06
Fis1	1.67797e-10	1.43734	0.195	0.07	4.32582e-06
Tgoln1	1.69295e-10	1.32447	0.183	0.061	4.36441e-06
Septin9	1.71196e-10	1.82781	0.14	0.037	4.41343e-06
BC005537	1.82705e-10	1.21495	0.232	0.095	4.71013e-06
Frat2	1.95678e-10	2.09565	0.117	0.025	5.04459e-06
Smim38	1.98863e-10	-3.90435	0.004	0.089	5.12669e-06
Fasn	1.98977e-10	2.30739	0.111	0.022	5.12962e-06
Tmbim4	1.99297e-10	1.45016	0.189	0.066	5.13788e-06
Ppp4c	2.0458e-10	1.34679	0.191	0.067	5.27408e-06
Vsig2	2.06437e-10	1.88282	0.133	0.034	5.32195e-06
Mapk13	2.08843e-10	1.50204	0.193	0.07	5.38398e-06
Hsbp1	2.21573e-10	0.843059	0.304	0.143	5.71215e-06
Eef1g	2.21768e-10	0.477205	0.721	0.553	5.71717e-06
Atp5k	2.23891e-10	1.04693	0.287	0.136	5.77191e-06
Tc2n	2.28026e-10	1.16016	0.271	0.126	5.87851e-06
Ly6k	2.30389e-10	5.53236	0.057	0	5.93942e-06
Mrpl23	2.31461e-10	1.04255	0.261	0.114	5.96706e-06
Appbp2	2.33425e-10	1.79282	0.148	0.042	6.01771e-06
Tra2b	2.37516e-10	0.979817	0.238	0.097	6.12316e-06
Ilf2	2.37879e-10	1.9474	0.105	0.019	6.13252e-06
Ywhag	2.46114e-10	1.33596	0.199	0.073	6.34482e-06
Cnih4	2.54111e-10	1.44949	0.187	0.066	6.55099e-06
Lamc2	2.57973e-10	4.14332	0.074	0.006	6.65055e-06
Dusp10	2.60309e-10	2.07293	0.119	0.026	6.71076e-06
St6gal1	2.65916e-10	2.34856	0.099	0.016	6.85532e-06
Bpnt2	2.72148e-10	1.26557	0.195	0.07	7.01598e-06
Amy1	2.79437e-10	-1.90734	0.045	0.164	7.20389e-06
Fgfr1	2.93537e-10	1.48796	0.168	0.054	7.56738e-06
Anxa10	2.96827e-10	2.78342	0.062	0.001	7.65221e-06
Atp5h	3.04203e-10	0.610911	0.522	0.322	7.84236e-06
Ndfip1	3.09303e-10	0.723852	0.304	0.143	7.97384e-06
Tma7	3.1731e-10	1.02194	0.248	0.107	8.18026e-06
Naxe	3.31404e-10	1.50634	0.156	0.047	8.54359e-06
Rin2	3.64083e-10	2.16604	0.115	0.025	9.38605e-06
Psenen	3.65366e-10	1.14305	0.246	0.107	9.41913e-06
Urah	3.67052e-10	1.16604	0.224	0.091	9.4626e-06
Hnrnpl	3.79094e-10	1.47429	0.183	0.064	9.77304e-06
Carhsp1	3.84877e-10	1.32254	0.201	0.076	9.92212e-06
Ptprs	3.93646e-10	2.55209	0.084	0.01	1.01482e-05
Atp5e	4.08115e-10	0.515747	0.567	0.356	1.05212e-05
Acadl	4.13282e-10	1.43352	0.183	0.064	1.06544e-05
Mrpl53	4.20749e-10	0.991202	0.294	0.142	1.08469e-05
Snhg8	4.28945e-10	1.62932	0.14	0.038	1.10582e-05
Tob1	4.37068e-10	0.869598	0.322	0.161	1.12676e-05
Itga2	4.54003e-10	2.36838	0.09	0.013	1.17042e-05
Ndufab1	4.78705e-10	0.800903	0.331	0.167	1.2341e-05
Tnpo1	4.80042e-10	1.2983	0.195	0.072	1.23755e-05
Egf	4.90227e-10	-3.48932	0.006	0.091	1.26381e-05
Pgam1	5.3301e-10	1.54686	0.14	0.038	1.3741e-05
Lrrc8c	5.33386e-10	2.751	0.086	0.012	1.37507e-05
Cisd2	5.34791e-10	1.38668	0.189	0.069	1.37869e-05
Mapk14	5.37205e-10	1.38105	0.197	0.075	1.38491e-05
Otud7b	5.47589e-10	1.94114	0.152	0.047	1.41169e-05
Eif3c	5.5653e-10	0.769999	0.349	0.183	1.43473e-05
Tcf12	5.575e-10	1.15539	0.24	0.102	1.43723e-05
Eps8	5.59303e-10	1.56325	0.172	0.059	1.44188e-05
Tbc1d9	5.69865e-10	2.07293	0.119	0.028	1.46911e-05
Prkar1a	5.79179e-10	1.16604	0.201	0.076	1.49312e-05
Tusc3	5.81755e-10	1.48796	0.142	0.04	1.49976e-05
Psmb5	5.82956e-10	0.822754	0.312	0.152	1.50286e-05
Atp5d	5.84864e-10	0.687273	0.444	0.262	1.50778e-05
S100g	5.87252e-10	4.61725	0.06	0.001	1.51393e-05
Palld	5.97167e-10	1.47656	0.222	0.092	1.5395e-05
Wdr83os	5.9836e-10	1.17333	0.228	0.095	1.54257e-05
Bcl3	6.07416e-10	2.51771	0.086	0.012	1.56592e-05
Pfdn4	6.31116e-10	2.35303	0.099	0.018	1.62702e-05
Lima1	6.43482e-10	1.34824	0.185	0.066	1.6589e-05
Stt3a	6.53672e-10	0.975514	0.248	0.107	1.68517e-05
Lsm7	6.58098e-10	1.68351	0.136	0.037	1.69658e-05
Epha2	6.66093e-10	2.28151	0.099	0.018	1.71719e-05
Gprc5a	6.69083e-10	2.91423	0.082	0.01	1.7249e-05
Ndufs6	6.69569e-10	0.758416	0.411	0.236	1.72615e-05
Cnpy2	6.73165e-10	0.664461	0.509	0.329	1.73542e-05
Atp6v1f	7.0351e-10	0.938357	0.296	0.143	1.81365e-05
Rnpep	7.10379e-10	1.24918	0.183	0.064	1.83136e-05
Tmem256	7.20237e-10	1.1368	0.232	0.098	1.85677e-05
Ehf	7.42826e-10	1.38744	0.179	0.063	1.91501e-05
Snrpb	7.73387e-10	1.04626	0.236	0.1	1.99379e-05
Nfia	7.78236e-10	0.64762	0.39	0.212	2.00629e-05
Gclc	8.50154e-10	0.759068	0.287	0.133	2.1917e-05
Dhx9	8.52093e-10	1.25499	0.168	0.056	2.1967e-05
Marveld2	8.83529e-10	2.2535	0.101	0.019	2.27774e-05
Lmo7	8.85571e-10	2.34357	0.101	0.019	2.283e-05
Smarcc1	9.07765e-10	1.31648	0.179	0.063	2.34022e-05
Nckap1	9.25112e-10	1.2684	0.232	0.101	2.38494e-05
Ube2e3	9.30859e-10	1.36458	0.201	0.079	2.39975e-05
Srsf6	9.50049e-10	0.816018	0.31	0.154	2.44923e-05
Arfrp1	9.7318e-10	1.45694	0.168	0.057	2.50886e-05
Npepps	1.00288e-09	1.38327	0.164	0.054	2.58542e-05
Nmt2	1.02317e-09	2.24285	0.094	0.016	2.63774e-05
Mex3c	1.05621e-09	1.06683	0.214	0.085	2.7229e-05
Mapkapk2	1.06987e-09	1.28767	0.16	0.051	2.75814e-05
Top1	1.07434e-09	1.05466	0.244	0.107	2.76964e-05
Egfr	1.07779e-09	1.22781	0.22	0.091	2.77854e-05
Sh3rf1	1.09747e-09	1.18216	0.209	0.085	2.82928e-05
Dock11	1.10333e-09	1.83755	0.115	0.026	2.84437e-05
Pard6b	1.11431e-09	1.98677	0.117	0.028	2.87269e-05
Dusp4	1.14628e-09	2.48796	0.097	0.018	2.9551e-05
Dock1	1.14853e-09	1.17386	0.222	0.092	2.96091e-05
Tle1	1.16208e-09	1.43247	0.185	0.069	2.99584e-05
Smad4	1.19833e-09	1.4722	0.158	0.051	3.08929e-05
Emg1	1.24093e-09	1.023	0.246	0.108	3.19911e-05
Mtpn	1.243e-09	1.35046	0.15	0.045	3.20445e-05
Atp6v1b2	1.25135e-09	1.6896	0.123	0.031	3.22598e-05
Tmc4	1.25295e-09	1.87129	0.117	0.028	3.2301e-05
Cd151	1.27072e-09	1.70369	0.136	0.038	3.27591e-05
Nfib	1.36925e-09	1.01521	0.257	0.12	3.52994e-05
Uqcrfs1	1.41524e-09	1.14997	0.23	0.1	3.6485e-05
Tmem64	1.45756e-09	1.6783	0.154	0.05	3.7576e-05
Slc2a1	1.4742e-09	2.86648	0.08	0.01	3.8005e-05
Psmd4	1.50354e-09	1.20166	0.22	0.092	3.87613e-05
Cox4i1	1.53277e-09	0.338133	0.795	0.65	3.95148e-05
2900026A02Rik	1.54101e-09	1.22118	0.214	0.088	3.97273e-05
Vamp3	1.58192e-09	2.57543	0.092	0.016	4.07819e-05
Arid1a	1.59222e-09	1.23928	0.179	0.064	4.10475e-05
Inava	1.61033e-09	2.62547	0.086	0.013	4.15144e-05
Timm8b	1.64244e-09	1.33299	0.183	0.067	4.23422e-05
Coa3	1.66268e-09	0.867201	0.345	0.189	4.28638e-05
Tacc2	1.67573e-09	1.80989	0.187	0.073	4.32004e-05
Smarcb1	1.67626e-09	1.81981	0.129	0.035	4.3214e-05
Uchl3	1.67711e-09	1.6655	0.158	0.053	4.32359e-05
Sppl3	1.71365e-09	1.81981	0.131	0.037	4.41778e-05
Dhcr24	1.73634e-09	2.13182	0.099	0.019	4.47628e-05
Gm56743	1.77593e-09	2.23339	0.107	0.023	4.57835e-05
Ano1	1.85567e-09	1.37926	0.185	0.069	4.78392e-05
Ets2	1.86493e-09	0.855173	0.281	0.135	4.80779e-05
Plekhg3	1.86724e-09	2.42986	0.107	0.023	4.81374e-05
Tmem63b	1.91582e-09	1.24511	0.211	0.088	4.93898e-05
Trp53bp2	1.93746e-09	2.17246	0.086	0.013	4.99476e-05
Dnaja2	1.9494e-09	1.06243	0.234	0.102	5.02555e-05
Pdcd5	1.962e-09	1.14888	0.199	0.078	5.05803e-05
Cox14	2.07527e-09	1.61836	0.144	0.044	5.35004e-05
Dph3	2.11149e-09	1.01223	0.234	0.102	5.44342e-05
Eif4ebp1	2.11284e-09	0.803606	0.374	0.211	5.44689e-05
Eif2s1	2.12608e-09	1.68061	0.148	0.047	5.48104e-05
Usp9x	2.14208e-09	1.08312	0.228	0.098	5.52228e-05
D8Ertd738e	2.18036e-09	0.906029	0.279	0.136	5.62098e-05
Amy2a1	2.18069e-09	-2.64589	0.014	0.102	5.62181e-05
Gpx1	2.18372e-09	0.933764	0.228	0.097	5.62963e-05
Plcb1	2.22458e-09	-2.54351	0.055	0.167	5.73498e-05
Slc25a24	2.25907e-09	2.89006	0.072	0.007	5.82387e-05
Fxr1	2.28984e-09	1.33596	0.164	0.056	5.90321e-05
Hras	2.45157e-09	1.48796	0.164	0.057	6.32016e-05
Sf3b4	2.50024e-09	2.26557	0.094	0.018	6.44561e-05
Armc10	2.51139e-09	3.2535	0.068	0.006	6.47435e-05
Adgrg1	2.52e-09	1.80989	0.14	0.042	6.49657e-05
Map2k3	2.6222e-09	1.32447	0.168	0.059	6.76003e-05
Sh3d19	2.62486e-09	1.54885	0.172	0.063	6.76688e-05
Traf4	2.73859e-09	1.98677	0.119	0.031	7.06008e-05
Shisa5	2.74964e-09	1.53103	0.107	0.023	7.08856e-05
Ost4	2.77131e-09	0.779304	0.296	0.145	7.14443e-05
Psma4	2.98235e-09	1.06022	0.211	0.086	7.68851e-05
Lrrc58	3.07126e-09	1.17801	0.207	0.085	7.9177e-05
Fbl	3.21378e-09	1.2535	0.183	0.069	8.28513e-05
Bod1	3.21427e-09	1.68061	0.127	0.035	8.28639e-05
Psmd3	3.2191e-09	1.79282	0.142	0.044	8.29884e-05
Selenof	3.27034e-09	0.779427	0.382	0.221	8.43093e-05
Tamalin	3.29487e-09	1.7709	0.129	0.037	8.49417e-05
Scaf11	3.29572e-09	1.48796	0.136	0.04	8.49638e-05
Nucks1	3.37648e-09	1.18186	0.185	0.07	8.70458e-05
Map2k2	3.51895e-09	0.878754	0.224	0.094	9.07186e-05
Ssb	3.55357e-09	1.42759	0.187	0.073	9.16111e-05
Luc7l3	3.65667e-09	1.24373	0.187	0.072	9.42689e-05
Tinagl1	3.66052e-09	2.33596	0.09	0.016	9.43682e-05
Ccnd2	3.87504e-09	1.00797	0.24	0.108	9.98984e-05
App	3.87866e-09	0.607804	0.39	0.221	9.99919e-05
Pgpep1	4.07679e-09	1.46982	0.16	0.056	0.0001051
Rcn1	4.15811e-09	1.88651	0.113	0.028	0.000107196
Mkrn1	4.16679e-09	1.67779	0.133	0.04	0.00010742
Epb41l4aos	4.30886e-09	1.39943	0.154	0.051	0.000111082
Use1	4.31044e-09	0.897355	0.302	0.155	0.000111123
Adamts9	4.3702e-09	0.951364	0.142	0.042	0.000112664
Shroom3	4.45986e-09	0.992127	0.257	0.12	0.000114975
Tlnrd1	4.52636e-09	2.40223	0.092	0.018	0.00011669
Lrrfip2	4.56982e-09	1.40272	0.179	0.067	0.00011781
Stbd1	4.57558e-09	1.7648	0.123	0.034	0.000117958
Exoc4	4.57605e-09	0.861779	0.24	0.107	0.000117971
Prpf19	4.5867e-09	1.16604	0.185	0.07	0.000118245
Arf6	4.58946e-09	1.57285	0.129	0.037	0.000118316
Rcc2	4.77547e-09	1.15472	0.228	0.102	0.000123112
Lzts2	4.792e-09	1.62123	0.133	0.04	0.000123538
Sh3bgrl3	4.79578e-09	0.840635	0.259	0.122	0.000123635
Papola	4.93182e-09	0.919014	0.265	0.126	0.000127142
Apc	4.96165e-09	1.21812	0.22	0.097	0.000127911
Smdt1	4.99334e-09	0.822081	0.339	0.186	0.000128728
2610035D17Rik	5.03224e-09	2.38413	0.092	0.018	0.000129731
Nt5c	5.17156e-09	1.58418	0.121	0.032	0.000133323
Slk	5.41644e-09	1.4039	0.16	0.056	0.000139636
Micos13	5.42963e-09	1.01743	0.261	0.126	0.000139976
Abtb2	5.79917e-09	1.8986	0.14	0.044	0.000149502
Zfp703	5.91684e-09	1.52273	0.15	0.05	0.000152536
Rbp4	6.33046e-09	1.27887	0.183	0.072	0.000163199
Tead2	6.56769e-09	1.17077	0.228	0.104	0.000169315
Tceal8	6.65376e-09	1.12415	0.228	0.102	0.000171534
Aopep	6.70355e-09	0.909921	0.351	0.196	0.000172818
Aff4	6.71381e-09	0.978289	0.251	0.119	0.000173082
Gm12840	6.90162e-09	2.19578	0.082	0.013	0.000177924
Sf3b5	7.12282e-09	1.07832	0.232	0.105	0.000183626
Rbbp4	7.28082e-09	1.08054	0.179	0.067	0.0001877
Srsf9	7.47807e-09	1.16334	0.189	0.075	0.000192785
Crip2	7.48626e-09	2.04868	0.103	0.023	0.000192996
Cd55	7.49728e-09	2.32085	0.097	0.02	0.00019328
Arpc4	7.60275e-09	1.52359	0.144	0.047	0.000195999
Ddx3x	7.64291e-09	0.733815	0.343	0.187	0.000197034
B4galt3	7.85307e-09	1.7983	0.121	0.034	0.000202452
Kpnb1	7.87662e-09	1.42085	0.156	0.054	0.000203059
Romo1	7.92929e-09	0.839436	0.318	0.17	0.000204417
Kdelr1	8.05564e-09	0.745296	0.355	0.199	0.000207674
Mbd2	8.06893e-09	1.22493	0.181	0.07	0.000208017
Ubtf	8.26248e-09	1.14888	0.197	0.081	0.000213007
Sf1	8.26527e-09	1.33882	0.172	0.064	0.000213079
Pdap1	8.53087e-09	1.03228	0.234	0.107	0.000219926
Itprid2	8.72853e-09	0.762358	0.409	0.249	0.000225021
Aimp1	8.99985e-09	0.973391	0.257	0.123	0.000232016
Pip4p2	9.50541e-09	1.9644	0.115	0.031	0.000245049
Mal	9.51401e-09	2.48796	0.078	0.012	0.000245271
Smad7	9.52242e-09	1.92854	0.113	0.029	0.000245488
Prpf40a	9.52806e-09	1.16604	0.197	0.082	0.000245633
Sertad1	9.53178e-09	1.97829	0.105	0.025	0.000245729
Ndufb8	9.69179e-09	0.698324	0.349	0.192	0.000249854
Dlg1	9.75977e-09	1.15178	0.203	0.085	0.000251607
Med10	9.92808e-09	1.43282	0.144	0.047	0.000255946
Surf4	9.93428e-09	0.834522	0.329	0.18	0.000256106
Timm13	9.98346e-09	0.652595	0.351	0.193	0.000257374
Rpl13	1.00255e-08	0.207141	0.998	0.99	0.000258457
Arhgap5	1.01711e-08	0.940476	0.265	0.13	0.000262212
Calm3	1.10567e-08	1.00557	0.232	0.107	0.000285042
Ndel1	1.12009e-08	1.13103	0.193	0.079	0.00028876
Dnajc2	1.1263e-08	1.60726	0.123	0.035	0.00029036
1810018F18Rik	1.14455e-08	-3.31939	0.006	0.079	0.000295064
Arhgap15	1.14473e-08	-0.743362	0.016	0.101	0.000295112
Dusp6	1.15552e-08	1.69742	0.125	0.037	0.000297892
Mapk3	1.17449e-08	1.83192	0.117	0.032	0.000302784
Yy1	1.18475e-08	1.36548	0.15	0.051	0.000305428
Atp6v1e1	1.20715e-08	1.11475	0.191	0.078	0.000311203
Zfand3	1.20863e-08	0.948598	0.222	0.098	0.000311584
Mmp7	1.22308e-08	4.39485	0.055	0.003	0.00031531
Mast2	1.23139e-08	1.74322	0.127	0.038	0.000317451
Sf3b2	1.25036e-08	1.22493	0.158	0.056	0.000322343
Sel1l	1.25491e-08	-0.967682	0.491	0.609	0.000323515
Ramac	1.26064e-08	1.04436	0.189	0.076	0.000324992
Fbxo32	1.26107e-08	2.5923	0.08	0.013	0.000325105
Canx	1.26642e-08	0.615156	0.386	0.224	0.000326482
Gabarapl2	1.27532e-08	1.0849	0.214	0.094	0.000328777
Cdc42ep1	1.31619e-08	1.57816	0.125	0.037	0.000339315
Srp14	1.32541e-08	0.952245	0.257	0.126	0.00034169
Rpia	1.33244e-08	2.32927	0.086	0.016	0.000343502
Rock2	1.35498e-08	1.27426	0.172	0.066	0.000349314
Anxa11	1.36158e-08	1.42287	0.121	0.034	0.000351015
Hyal2	1.37987e-08	2.14004	0.086	0.016	0.00035573
Cep170b	1.39269e-08	1.5453	0.142	0.047	0.000359036
Zmynd11	1.39737e-08	1.37632	0.152	0.053	0.000360242
Mecom	1.40352e-08	1.05418	0.423	0.274	0.000361828
Spcs1	1.40454e-08	0.771757	0.353	0.204	0.00036209
Gnpnat1	1.41268e-08	1.11245	0.207	0.089	0.000364188
Ube2l3	1.41972e-08	1.06287	0.238	0.114	0.000366004
Rpl31	1.4312e-08	0.376296	0.735	0.609	0.000368964
Eif1ax	1.43829e-08	1.00103	0.255	0.124	0.000370792
Med28	1.48415e-08	1.35231	0.133	0.041	0.000382613
C77080	1.48887e-08	1.68351	0.131	0.041	0.00038383
Skp1	1.53194e-08	1.24696	0.191	0.079	0.000394935
Tmcc3	1.541e-08	1.79609	0.08	0.013	0.00039727
Stk39	1.57115e-08	1.22118	0.195	0.082	0.000405041
Myo18a	1.58147e-08	1.39239	0.14	0.045	0.000407702
Rab11fip1	1.58892e-08	1.92092	0.08	0.013	0.000409623
Emp1	1.62389e-08	1.94168	0.092	0.019	0.000418639
Insig2	1.64285e-08	1.77747	0.121	0.035	0.000423528
Ormdl2	1.66507e-08	1.74172	0.121	0.035	0.000429256
Vtcn1	1.70257e-08	2.37249	0.088	0.018	0.000438924
Stox2	1.70519e-08	1.11785	0.246	0.122	0.000439597
Cox7a2	1.77404e-08	0.612951	0.405	0.242	0.000457349
Osbpl9	1.78603e-08	1.95745	0.113	0.031	0.000460438
Met	1.82985e-08	1.55209	0.15	0.053	0.000471734
Gm42047	1.84359e-08	2.30739	0.088	0.018	0.000475279
Usp22	1.87325e-08	1.31984	0.162	0.06	0.000482925
Mt2	1.89566e-08	-0.626841	0.483	0.621	0.000488702
Mt1	1.89799e-08	-0.414244	0.85	0.908	0.000489302
Capza2	1.91456e-08	1.02712	0.172	0.066	0.000493574
Stoml2	1.98154e-08	1.48796	0.133	0.042	0.000510842
Mrpl20	2.01144e-08	0.807505	0.273	0.138	0.000518548
Ptgr1	2.07016e-08	2.17984	0.082	0.015	0.000533687
Dnajc7	2.08972e-08	1.07988	0.193	0.081	0.00053873
Sugt1	2.09559e-08	1.13182	0.183	0.073	0.000540242
Ankrd10	2.20084e-08	1.48796	0.158	0.059	0.000567378
Rab11b	2.20404e-08	1.25735	0.144	0.048	0.0005682
Dync1i2	2.21363e-08	1.40357	0.15	0.053	0.000570673
Sra1	2.2343e-08	1.23928	0.181	0.073	0.000576004
Xist	2.24698e-08	0.903529	0.439	0.291	0.000579271
Elavl1	2.28025e-08	0.944602	0.226	0.102	0.000587849
Ins2	2.28526e-08	-3.99316	0.004	0.072	0.00058914
Dcun1d5	2.32654e-08	1.41688	0.177	0.072	0.000599782
Rbbp7	2.36241e-08	1.45144	0.142	0.048	0.000609029
Ap2b1	2.38071e-08	1.43643	0.179	0.073	0.000613747
Map3k2	2.4001e-08	1.45016	0.17	0.067	0.000618747
Stk25	2.4017e-08	1.24004	0.175	0.069	0.000619159
Tor1aip2	2.42577e-08	1.64843	0.125	0.038	0.000625363
Tmem230	2.4586e-08	2.56597	0.072	0.01	0.000633827
Rab34	2.50216e-08	3.39485	0.057	0.004	0.000645056
Casp6	2.54188e-08	2.32927	0.084	0.016	0.000655297
Ppp3ca	2.55871e-08	0.704001	0.355	0.202	0.000659635
Nrip1	2.56029e-08	1.4055	0.189	0.081	0.000660043
Mpzl1	2.59602e-08	2.48796	0.062	0.006	0.000669255
Myof	2.65733e-08	2.29532	0.078	0.013	0.00068506
Src	2.67544e-08	1.74172	0.117	0.034	0.000689729
Capn2	2.68093e-08	2.04436	0.09	0.019	0.000691143
Rars	2.81195e-08	1.57543	0.127	0.04	0.000724921
Dynlt1f	2.83205e-08	1.89235	0.09	0.019	0.000730102
Nol12	2.88816e-08	1.5875	0.115	0.032	0.000744568
Pebp1	2.89031e-08	0.78523	0.265	0.13	0.000745122
Sft2d2	2.94648e-08	1.36932	0.138	0.045	0.000759602
Tbcb	2.95841e-08	1.34277	0.16	0.06	0.000762677
Daam1	3.03401e-08	1.75475	0.119	0.035	0.000782167
Ppp1r11	3.07218e-08	1.62932	0.131	0.042	0.000792008
Poldip2	3.13086e-08	1.83374	0.109	0.029	0.000807136
Dctn3	3.15649e-08	0.93813	0.187	0.076	0.000813744
Stard3nl	3.1647e-08	1.751	0.109	0.029	0.00081586
Tbrg1	3.22073e-08	0.918108	0.238	0.113	0.000830304
Vdac3	3.24231e-08	0.945646	0.199	0.085	0.000835868
Pafah1b1	3.29014e-08	0.826488	0.248	0.12	0.000848197
Fstl4	3.40583e-08	2.17246	0.068	0.009	0.000878024
Dst	3.4712e-08	1.83589	0.092	0.02	0.000894876
Cox7b	3.49141e-08	0.685501	0.359	0.205	0.000900087
Btg1	3.49199e-08	0.739503	0.353	0.212	0.000900236
Cnot1	3.55702e-08	1.30425	0.142	0.048	0.000916999
Tm2d1	3.57436e-08	1.725	0.123	0.038	0.000921469
Myo5c	3.61119e-08	1.19541	0.226	0.108	0.000930964
Chmp5	3.64336e-08	1.42085	0.15	0.054	0.000939258
Dram2	3.6497e-08	1.10267	0.179	0.072	0.000940892
Schip1	3.73978e-08	1.4548	0.078	0.013	0.000964115
Fam32a	3.79428e-08	1.3051	0.142	0.048	0.000978165
Utp3	3.81588e-08	1.62998	0.121	0.037	0.000983734
Scx	3.86908e-08	2.903	0.064	0.007	0.000997448
Svil	4.02132e-08	1.01559	0.269	0.141	0.0010367
Cdk17	4.02199e-08	0.693078	0.248	0.12	0.00103687
Glmp	4.09175e-08	1.55835	0.121	0.037	0.00105485
Map3k5	4.16165e-08	1.54241	0.177	0.072	0.00107287
Chmp4b	4.26655e-08	0.891686	0.22	0.1	0.00109992
Lamtor1	4.27239e-08	1.23421	0.175	0.07	0.00110142
Atrnl1	4.28677e-08	1.24511	0.175	0.07	0.00110513
Slc25a39	4.33941e-08	0.775126	0.349	0.206	0.0011187
Rab5c	4.3749e-08	1.44844	0.136	0.045	0.00112785
Tmem33	4.57604e-08	1.43138	0.136	0.045	0.0011797
Enpp1	4.59744e-08	1.46779	0.14	0.048	0.00118522
Gdpd1	4.60441e-08	1.76098	0.115	0.034	0.00118702
Hspa4	4.60893e-08	0.961895	0.209	0.094	0.00118818
Cux1	4.61376e-08	0.998702	0.226	0.107	0.00118943
Kcnk1	4.78345e-08	1.55835	0.125	0.04	0.00123317
Il34	4.79344e-08	2.40223	0.082	0.016	0.00123575
Maea	4.91246e-08	1.80989	0.105	0.028	0.00126643
Cox17	5.02645e-08	0.863255	0.287	0.154	0.00129582
Lims1	5.03636e-08	1.17703	0.133	0.044	0.00129837
Mpc1	5.09551e-08	1.01451	0.209	0.095	0.00131362
Psmc1	5.13191e-08	1.59033	0.127	0.041	0.00132301
Kansl1	5.14695e-08	1.27479	0.189	0.081	0.00132688
Wfdc2	5.15372e-08	1.95509	0.088	0.019	0.00132863
Ppdpf	5.23957e-08	1.29532	0.162	0.063	0.00135076
Rpl36al	5.2505e-08	0.326065	0.799	0.678	0.00135358
Zfp511	5.25962e-08	3.29532	0.055	0.004	0.00135593
Fkbp8	5.27287e-08	1.48796	0.146	0.053	0.00135935
Spr	5.29066e-08	1.23578	0.16	0.061	0.00136393
Sec13	5.36932e-08	1.27384	0.181	0.076	0.00138421
Atp5md	5.54812e-08	0.986083	0.236	0.116	0.00143031
Fosl2	5.55822e-08	1.17762	0.166	0.066	0.00143291
Vmp1	5.58093e-08	0.451804	0.448	0.284	0.00143876
Arhgdia	5.62852e-08	0.967132	0.164	0.063	0.00145103
Lsm5	5.71055e-08	1.12888	0.17	0.067	0.00147218
Atp5mpl	5.853e-08	0.962502	0.232	0.111	0.0015089
Rbfox2	5.87376e-08	1.28767	0.16	0.061	0.00151425
Slc38a5	5.92973e-08	-2.38651	0.016	0.094	0.00152869
Psap	5.9369e-08	0.376071	0.203	0.086	0.00153053
Baiap2	6.0579e-08	1.52113	0.127	0.041	0.00156173
Psmc2	6.08098e-08	1.71929	0.107	0.029	0.00156768
Synpo	6.18466e-08	2.85053	0.066	0.009	0.0015944
Ndufb7	6.2067e-08	0.694415	0.308	0.167	0.00160009
Bag6	6.25974e-08	2.00254	0.076	0.013	0.00161376
Prdm16	6.30918e-08	1.16312	0.175	0.072	0.00162651
Gars	6.47366e-08	1.14811	0.218	0.104	0.00166891
Fbxw9	6.50069e-08	2.24696	0.084	0.018	0.00167588
Chka	6.54691e-08	0.79712	0.384	0.24	0.00168779
Eeig1	6.65864e-08	2.41396	0.066	0.009	0.0017166
Brd4	6.66408e-08	0.945009	0.226	0.107	0.001718
Pard3b	6.69153e-08	1.13889	0.216	0.101	0.00172508
Myc	6.70682e-08	1.56813	0.136	0.047	0.00172902
Tmed11	6.89311e-08	-3.97147	0.002	0.063	0.00177704
Myo5b	7.01371e-08	1.62845	0.142	0.051	0.00180813
Slc3a2	7.02834e-08	0.858802	0.251	0.124	0.00181191
Nsmce1	7.03312e-08	1.7983	0.109	0.031	0.00181314
Bspry	7.03569e-08	1.91246	0.101	0.026	0.0018138
Ostc	7.05997e-08	0.857198	0.277	0.146	0.00182006
Esrp1	7.10063e-08	0.960452	0.207	0.094	0.00183054
Thoc7	7.10448e-08	0.840266	0.226	0.105	0.00183153
Rrp15	7.323e-08	2.45144	0.072	0.012	0.00188787
Actr2	7.33977e-08	0.888502	0.168	0.066	0.00189219
Dbndd2	7.37184e-08	1.73189	0.09	0.02	0.00190046
Rab25	7.54988e-08	0.957449	0.207	0.094	0.00194636
Nme1	7.57324e-08	0.57155	0.466	0.307	0.00195238
Polr2f	7.59777e-08	1.03277	0.218	0.102	0.0019587
Znrf1	7.62873e-08	1.61135	0.109	0.031	0.00196669
Rhoq	7.88004e-08	1.19006	0.181	0.076	0.00203147
Tsc22d2	8.02149e-08	0.957878	0.236	0.114	0.00206794
Rasef	8.04695e-08	1.30088	0.187	0.082	0.0020745
Gng12	8.09766e-08	1.03011	0.156	0.059	0.00208758
Aig1	8.3049e-08	1.27887	0.183	0.079	0.002141
Tmem167	8.33753e-08	0.742065	0.292	0.157	0.00214941
Copb2	8.35326e-08	0.915825	0.218	0.101	0.00215347
Supt4a	8.55311e-08	0.829883	0.201	0.089	0.00220499
Gsr	8.65056e-08	0.966617	0.15	0.056	0.00223012
Hspa1a	8.69277e-08	2.62547	0.062	0.007	0.002241
Selenot	8.74306e-08	1.08587	0.195	0.086	0.00225396
Rela	8.89813e-08	1.2992	0.164	0.066	0.00229394
Slc35f5	9.07535e-08	1.14004	0.187	0.081	0.00233963
Pcnp	9.0998e-08	1.21878	0.15	0.056	0.00234593
Klhdc2	9.11249e-08	1.65302	0.129	0.044	0.0023492
Zdhhc18	9.1202e-08	2.77337	0.068	0.01	0.00235119
Sec62	9.19119e-08	0.771462	0.345	0.204	0.00236949
Ctdspl	9.26372e-08	1.22965	0.183	0.079	0.00238819
Ralgds	9.33832e-08	3.16604	0.057	0.006	0.00240742
Shb	9.43978e-08	1.05246	0.16	0.063	0.00243358
Ube2v1	9.49369e-08	1.2418	0.162	0.064	0.00244747
Cacul1	9.71681e-08	1.2535	0.131	0.044	0.00250499
Tent5c	9.83986e-08	-2.12871	0.027	0.11	0.00253672
Micall1	9.84055e-08	1.86648	0.094	0.023	0.00253689
Pamr1	9.85e-08	2.53236	0.057	0.006	0.00253933
Maged2	9.86411e-08	2.8572	0.057	0.006	0.00254297
Plscr3	9.92885e-08	2.80989	0.057	0.006	0.00255966
Llph	9.9518e-08	0.956517	0.218	0.102	0.00256558
Ifngr2	1.00451e-07	1.903	0.086	0.019	0.00258962
Stard10	1.01551e-07	0.651463	0.351	0.205	0.00261798
Arhgef3	1.0226e-07	1.77973	0.103	0.028	0.00263626
Adss	1.03672e-07	1.43419	0.127	0.042	0.00267265
Sptlc2	1.04119e-07	1.15934	0.15	0.056	0.0026842
Pgrmc1	1.05545e-07	1.46594	0.115	0.035	0.00272096
Etf1	1.06143e-07	0.5709	0.287	0.152	0.00273637
Rps15	1.0697e-07	0.218366	0.957	0.919	0.00275769
Dnaaf9	1.08372e-07	1.56597	0.103	0.028	0.00279382
Poldip3	1.10117e-07	2.00734	0.08	0.016	0.0028388
Tnfrsf23	1.12923e-07	3.12023	0.053	0.004	0.00291116
Cttnbp2nl	1.14319e-07	2.14508	0.074	0.013	0.00294715
Wdr82	1.14511e-07	3.80989	0.049	0.003	0.00295211
Mical3	1.15243e-07	1.71929	0.094	0.023	0.00297096
Gm56862	1.1595e-07	1.48796	0.115	0.035	0.0029892
Paox	1.2002e-07	1.92406	0.088	0.02	0.00309411
Acot9	1.2131e-07	1.82357	0.097	0.025	0.00312737
Hif1a	1.22682e-07	0.953627	0.183	0.078	0.00316273
Galnt3	1.25079e-07	1.54686	0.136	0.048	0.00322454
Glul	1.25473e-07	1.42826	0.127	0.042	0.0032347
Tesc	1.25531e-07	1.4355	0.105	0.029	0.00323619
Sptlc1	1.30076e-07	2.14004	0.082	0.018	0.00335336
Ifi27l2b	1.30258e-07	1.88389	0.099	0.026	0.00335805
Desi1	1.30638e-07	1.09802	0.168	0.069	0.00336784
Septin7	1.30995e-07	1.04545	0.138	0.048	0.00337706
Zfp568	1.3162e-07	2.58312	0.076	0.015	0.00339317
Tgfbr1	1.31767e-07	1.47109	0.129	0.044	0.00339694
Specc1	1.32432e-07	1.76807	0.088	0.02	0.0034141
Tmem234	1.34575e-07	0.76134	0.287	0.158	0.00346934
Tkt	1.36349e-07	1.06573	0.179	0.076	0.00351509
Bmpr1a	1.38512e-07	1.29052	0.129	0.044	0.00357084
Tmx1	1.38522e-07	1.59986	0.121	0.04	0.0035711
Ifrd1	1.39173e-07	0.468145	0.585	0.442	0.00358788
Ganab	1.40129e-07	1.2553	0.15	0.057	0.00361253
Ddx6	1.40295e-07	0.718918	0.271	0.142	0.0036168
Akirin2	1.4415e-07	1.59649	0.123	0.041	0.00371618
Cib1	1.47753e-07	1.38978	0.136	0.048	0.00380907
Ap1s1	1.50228e-07	1.71036	0.111	0.034	0.00387287
U2surp	1.51941e-07	1.48796	0.119	0.038	0.00391703
Map7	1.5273e-07	1.07293	0.211	0.101	0.00393739
Hpn	1.53873e-07	1.18631	0.172	0.073	0.00396686
Msmo1	1.54221e-07	2.23799	0.07	0.012	0.00397583
Egflam	1.54411e-07	3.11245	0.06	0.007	0.00398071
Cnbp	1.56539e-07	0.768072	0.314	0.179	0.00403558
Cyb5a	1.57164e-07	0.874987	0.244	0.124	0.00405169
Frk	1.57395e-07	1.18631	0.152	0.059	0.00405765
Nfyb	1.57548e-07	1.66484	0.099	0.026	0.00406158
Tpi1	1.5847e-07	1.07293	0.142	0.051	0.00408537
Tmem54	1.59353e-07	2.8572	0.06	0.007	0.00410813
Cab39	1.59689e-07	0.935423	0.218	0.104	0.00411678
Nol7	1.60709e-07	1.02733	0.197	0.089	0.00414308
Mbd1	1.66153e-07	2.0214	0.092	0.023	0.00428341
Rabac1	1.67719e-07	0.453748	0.579	0.413	0.0043238
Ccnd1	1.67997e-07	0.34552	0.156	0.06	0.00433096
Ssr4	1.70061e-07	-0.489552	0.637	0.716	0.00438417
Nhp2	1.70528e-07	1.11475	0.193	0.088	0.0043962
Polr3c	1.70814e-07	1.51653	0.099	0.026	0.00440358
Snx3	1.72857e-07	0.983921	0.193	0.086	0.00445626
Tmem183a	1.75808e-07	1.32849	0.144	0.054	0.00453234
Kdm1a	1.81621e-07	1.37115	0.146	0.056	0.00468219
Cyb561	1.81665e-07	1.63997	0.113	0.035	0.00468333
Gipc1	1.8386e-07	1.61135	0.113	0.035	0.0047399
Ddx17	1.90889e-07	0.776309	0.226	0.11	0.00492111
Reep3	1.9178e-07	1.33944	0.15	0.059	0.00494408
Dusp5	1.92124e-07	0.920923	0.238	0.12	0.00495296
Ddx1	1.93439e-07	1.56325	0.113	0.035	0.00498687
Samd4b	1.94181e-07	1.72675	0.103	0.029	0.00500599
Vps29	1.95333e-07	1.56072	0.113	0.035	0.00503568
Bcar1	1.95704e-07	1.71036	0.084	0.019	0.00504524
Trim44	1.95869e-07	1.35964	0.144	0.054	0.00504949
Me1	1.97678e-07	2.44732	0.066	0.01	0.00509614
Ninj1	1.97854e-07	1.40307	0.127	0.044	0.00510068
Acbd6	1.99456e-07	1.08836	0.177	0.076	0.00514198
Gtpbp4	2.01287e-07	1.52644	0.131	0.047	0.00518919
Vps36	2.03243e-07	1.07293	0.162	0.066	0.00523962
Cenpb	2.08018e-07	1.12184	0.168	0.07	0.00536271
Naa12	2.11682e-07	1.07293	0.185	0.082	0.00545715
Srrm2	2.22158e-07	0.678786	0.314	0.176	0.00572723
Eif4e2	2.2255e-07	1.10687	0.162	0.066	0.00573734
Plut	2.25384e-07	2.40223	0.08	0.018	0.0058104
Vcl	2.29844e-07	0.92206	0.31	0.176	0.00592537
Irf2bp2	2.32592e-07	0.773121	0.29	0.161	0.00599623
Ckap4	2.34398e-07	1.21732	0.123	0.041	0.00604277
Man2a2	2.34828e-07	4.13182	0.043	0.001	0.00605385
Ola1	2.39784e-07	1.2299	0.172	0.075	0.00618163
Myrf	2.43507e-07	2.14508	0.08	0.018	0.0062776
Ssna1	2.49764e-07	1.44216	0.119	0.04	0.00643892
Fam89b	2.52981e-07	1.36932	0.133	0.048	0.00652185
Mpzl3	2.55055e-07	1.83589	0.097	0.026	0.00657532
Derl3	2.58416e-07	-1.73984	0.037	0.123	0.00666196
Copa	2.59596e-07	0.918108	0.218	0.105	0.00669238
Gsta4	2.59679e-07	3.07293	0.047	0.003	0.00669453
Nipbl	2.68501e-07	0.710356	0.209	0.098	0.00692195
Clic6	2.70259e-07	2.27646	0.074	0.015	0.00696727
Tmem205	2.75838e-07	0.880281	0.24	0.123	0.0071111
Ssbp4	2.76289e-07	1.51771	0.094	0.025	0.00712273
Fbxo6	2.76428e-07	2.48796	0.068	0.012	0.00712631
Arhgap12	2.78472e-07	1.903	0.099	0.028	0.007179
Sf3b1	2.81326e-07	0.891686	0.195	0.089	0.00725259
Cs	2.81755e-07	1.48796	0.121	0.041	0.00726364
Rps17	2.88487e-07	0.257738	0.889	0.848	0.00743721
Dip2c	2.8878e-07	1.07293	0.144	0.054	0.00744474
Tle6	2.89055e-07	1.36838	0.154	0.063	0.00745184
Cox20	2.91116e-07	2.2352	0.082	0.019	0.00750498
Hmgcs1	2.91629e-07	1.42656	0.086	0.02	0.0075182
Lap3	2.91836e-07	1.02853	0.203	0.097	0.00752353
Mthfd2	2.95281e-07	0.864527	0.261	0.139	0.00761234
Mapk1ip1l	3.00304e-07	0.99173	0.175	0.075	0.00774184
Churc1	3.02447e-07	1.1176	0.152	0.06	0.00779709
Cox8a	3.04389e-07	0.473116	0.435	0.272	0.00784714
Nipal2	3.05014e-07	0.93157	0.218	0.105	0.00786327
Trim8	3.06665e-07	1.41641	0.107	0.032	0.00790581
Hbp1	3.07189e-07	1.5875	0.109	0.034	0.00791932
Rad23b	3.10025e-07	0.937767	0.201	0.094	0.00799244
Lsm14a	3.20511e-07	1.60344	0.099	0.028	0.00826278
Tecr	3.29065e-07	1.30841	0.154	0.063	0.00848329
Bhlha15	3.36127e-07	-1.83396	0.027	0.105	0.00866534
Stx3	3.42234e-07	1.91118	0.103	0.031	0.00882279
Zfp644	3.47451e-07	0.986566	0.216	0.105	0.00895728
Zranb2	3.67053e-07	1.51105	0.111	0.035	0.00946262
Map4	3.69866e-07	2.17077	0.084	0.02	0.00953516
Mrps33	3.72278e-07	0.903001	0.187	0.083	0.00959731
Cnot8	3.72567e-07	2.48796	0.07	0.013	0.00960477
Ypel2	3.77299e-07	1.64843	0.113	0.037	0.00972678
Ubfd1	3.78413e-07	1.60344	0.101	0.029	0.00975548
Foxa2	3.78656e-07	1.82238	0.105	0.032	0.00976174
Zmat3	3.80581e-07	2.0214	0.094	0.026	0.00981137
Rc3h1	3.83518e-07	1.34041	0.111	0.035	0.00988709
Ugp2	3.89464e-07	1.44949	0.131	0.048	0.0100404
Sdf4	3.89761e-07	1.2131	0.146	0.057	0.010048
Naa20	3.95968e-07	2.27646	0.07	0.013	0.010208
Trip12	3.98725e-07	1.00078	0.181	0.081	0.0102791
Ivns1abp	4.14675e-07	0.675824	0.29	0.16	0.0106903
Mcrs1	4.14775e-07	1.43905	0.113	0.037	0.0106929
Coq8b	4.15186e-07	1.44216	0.113	0.037	0.0107035
Pef1	4.23669e-07	1.85993	0.084	0.02	0.0109222
Mta1	4.23669e-07	1.85993	0.084	0.02	0.0109222
Dhx32	4.29003e-07	1.68061	0.092	0.025	0.0110597
Taok3	4.29557e-07	1.08233	0.14	0.053	0.011074
Dusp8	4.38444e-07	1.1033	0.142	0.054	0.0113031
Cnot6	4.41303e-07	1.15236	0.158	0.066	0.0113768
Raly	4.49065e-07	1.46594	0.115	0.038	0.0115769
Phc2	4.51092e-07	1.56597	0.103	0.031	0.0116291
Nudcd2	4.58447e-07	1.31109	0.131	0.048	0.0118188
Prdx3	4.59601e-07	1.53377	0.119	0.041	0.0118485
Ppm1a	4.63584e-07	1.16256	0.146	0.057	0.0119512
Bcl11a	4.64142e-07	2.10945	0.078	0.018	0.0119656
Fam83g	4.70716e-07	3.13182	0.049	0.004	0.0121351
Ramp1	4.72352e-07	0.843623	0.218	0.107	0.0121772
Tuft1	4.77482e-07	0.864933	0.24	0.123	0.0123095
Pdcd6ip	4.78985e-07	0.973391	0.183	0.082	0.0123482
Nip7	4.84217e-07	1.92406	0.086	0.022	0.0124831
Agps	4.86665e-07	1.53859	0.105	0.032	0.0125462
Fgd6	4.87574e-07	2.07293	0.078	0.018	0.0125697
Creb3	4.88024e-07	2.00254	0.078	0.018	0.0125812
Spg21	4.89032e-07	1.37431	0.115	0.038	0.0126072
Zwint	4.90218e-07	1.75544	0.109	0.035	0.0126378
Gm10076	4.94118e-07	0.285639	0.817	0.709	0.0127384
Ralb	4.98458e-07	1.06347	0.142	0.054	0.0128503
Ccdc12	4.98692e-07	1.26557	0.136	0.051	0.0128563
Mark2	5.033e-07	1.39943	0.136	0.051	0.0129751
Pak2	5.09963e-07	0.784581	0.191	0.088	0.0131469
Rbis	5.11158e-07	1.29532	0.14	0.054	0.0131776
Ythdf2	5.12308e-07	1.18311	0.127	0.045	0.0132073
Cdk5rap1	5.23059e-07	2.27646	0.072	0.015	0.0134845
Fam135a	5.34652e-07	1.26895	0.177	0.079	0.0137833
Atf2	5.35427e-07	1.4005	0.119	0.041	0.0138033
Spin1	5.51634e-07	1.4355	0.105	0.032	0.0142211
Arl6ip5	5.55939e-07	1.30088	0.119	0.041	0.0143321
Cbx5	5.61265e-07	1.4005	0.121	0.042	0.0144694
Slc30a4	5.63963e-07	1.95509	0.088	0.023	0.014539
Kitl	5.64161e-07	1.78075	0.072	0.015	0.0145441
Vti1b	5.67472e-07	1.56391	0.129	0.048	0.0146294
Amy2a2	5.72113e-07	-2.22475	0.016	0.085	0.0147491
Itpr3	5.75099e-07	2.16604	0.06	0.009	0.014826
Pdgfb	5.83797e-07	1.76098	0.078	0.018	0.0150503
Kdm5b	5.85069e-07	1.20256	0.113	0.037	0.0150831
Raph1	5.97746e-07	1.39485	0.121	0.042	0.0154099
Car8	6.0039e-07	1.97829	0.088	0.023	0.0154781
Bst2	6.06876e-07	0.809892	0.207	0.101	0.0156453
Rnf4	6.1002e-07	1.40779	0.125	0.045	0.0157263
Ist1	6.12856e-07	1.825	0.088	0.023	0.0157994
Slc1a3	6.21876e-07	-2.51204	0.014	0.081	0.016032
Commd7	6.25899e-07	1.7636	0.088	0.023	0.0161357
Csnk1e	6.36578e-07	1.27224	0.119	0.041	0.016411
Emc6	6.45923e-07	0.869054	0.214	0.105	0.0166519
Ube2z	6.59901e-07	1.21915	0.148	0.06	0.0170122
Cops2	6.60596e-07	1.11415	0.136	0.051	0.0170302
Arhgef2	6.65346e-07	1.09368	0.133	0.05	0.0171526
Rpp21	6.78288e-07	1.44844	0.131	0.05	0.0174863
Nfe2l1	6.95321e-07	1.39485	0.127	0.047	0.0179254
Lbh	7.01938e-07	0.309446	0.538	0.37	0.018096
Pxn	7.12895e-07	1.77747	0.08	0.019	0.0183784
Pip5k1a	7.17651e-07	1.66484	0.088	0.023	0.0185011
Carmil1	7.19831e-07	1.40155	0.133	0.051	0.0185572
Dusp11	7.22997e-07	0.963697	0.168	0.073	0.0186389
Cycs	7.23533e-07	0.790148	0.236	0.123	0.0186527
Enah	7.28543e-07	1.19846	0.152	0.063	0.0187818
Plekha6	7.29675e-07	2.61725	0.062	0.01	0.018811
Yipf3	7.35026e-07	1.51181	0.115	0.04	0.018949
Tnfaip1	7.43758e-07	1.62041	0.101	0.031	0.0191741
Wdfy1	7.52951e-07	1.71036	0.09	0.025	0.0194111
Anapc11	7.63428e-07	1.33987	0.129	0.048	0.0196812
Cdin1	7.67585e-07	2.38608	0.068	0.013	0.0197883
Flrt3	7.67621e-07	2.26055	0.068	0.013	0.0197893
Mdh1	7.70139e-07	1.00078	0.211	0.107	0.0198542
Klf11	7.71803e-07	1.903	0.074	0.016	0.0198971
Farsb	7.78555e-07	1.37061	0.113	0.038	0.0200712
Matr3	7.84764e-07	0.670167	0.209	0.1	0.0202312
Zpr1	7.98149e-07	2.29532	0.062	0.01	0.0205763
Nup62cl	8.08102e-07	3.16604	0.051	0.006	0.0208329
Erp44	8.08755e-07	0.807032	0.23	0.119	0.0208497
Impdh2	8.11924e-07	0.870684	0.189	0.088	0.0209314
Numa1	8.19166e-07	1.60826	0.09	0.025	0.0211181
Dlgap4	8.32151e-07	1.6663	0.082	0.02	0.0214528
Patj	8.39232e-07	1.24576	0.146	0.06	0.0216354
Mtch2	8.4575e-07	1.28016	0.136	0.053	0.0218034
Rxylt1	8.63408e-07	1.34041	0.119	0.042	0.0222587
Ergic3	8.94717e-07	1.28151	0.138	0.054	0.0230658
Uhrf1bp1l	8.95492e-07	1.39175	0.103	0.032	0.0230858
B4galt6	9.00412e-07	1.26557	0.113	0.038	0.0232126
Khsrp	9.16931e-07	1.5923	0.082	0.02	0.0236385
Eid1	9.20904e-07	0.982073	0.175	0.079	0.0237409
Zfand6	9.27616e-07	0.648428	0.232	0.119	0.023914
Klf3	9.32326e-07	0.982728	0.158	0.067	0.0240354
Casz1	9.49643e-07	1.45882	0.092	0.026	0.0244818
Ctbp1	9.54689e-07	1.27804	0.144	0.059	0.0246119
Glis3	9.56822e-07	1.22048	0.144	0.059	0.0246669
Btbd9	9.6326e-07	1.29532	0.133	0.051	0.0248329
Uqcrc2	9.85771e-07	0.869054	0.209	0.104	0.0254132
Rpl13a	9.93169e-07	0.151118	0.982	0.981	0.0256039
Adipor2	1.00358e-06	1.14586	0.133	0.051	0.0258724
Pak4	1.00736e-06	2.23799	0.07	0.015	0.0259698
Acsl4	1.02162e-06	1.48796	0.105	0.034	0.0263374
Etv6	1.04104e-06	0.939838	0.156	0.067	0.0268381
Cebpzos	1.04942e-06	1.60344	0.094	0.028	0.027054
Copz2	1.05168e-06	-1.18791	0.078	0.177	0.0271123
Cdv3	1.05311e-06	0.826766	0.23	0.12	0.0271491
Prss3	1.05698e-06	0.682388	0.587	0.479	0.0272489
Polr2a	1.06346e-06	1.51181	0.107	0.035	0.027416
Arl8a	1.06879e-06	1.70096	0.097	0.029	0.0275534
Vars	1.0942e-06	0.917952	0.181	0.083	0.0282084
Ubxn1	1.09565e-06	0.93157	0.179	0.082	0.0282459
Prkab1	1.10659e-06	1.85053	0.07	0.015	0.028528
Arl1	1.10764e-06	1.03765	0.189	0.091	0.0285549
Ywhab	1.11181e-06	1.19423	0.15	0.063	0.0286624
Trim35	1.11646e-06	2.23799	0.064	0.012	0.0287824
Glod4	1.13388e-06	1.48796	0.109	0.037	0.0292315
Bub3	1.14041e-06	1.48796	0.094	0.028	0.0293998
Nck2	1.14444e-06	1.94048	0.088	0.025	0.0295036
C1d	1.15823e-06	1.23894	0.123	0.045	0.0298592
Arhgef38	1.16185e-06	1.27574	0.22	0.117	0.0299525
Yeats4	1.22052e-06	1.27646	0.107	0.035	0.0314649
Ivd	1.22752e-06	-1.73443	0.033	0.11	0.0316455
Mcu	1.23922e-06	1.63997	0.099	0.031	0.031947
Ppfibp1	1.25179e-06	1.70209	0.099	0.031	0.0322712
Ppic	1.26125e-06	0.72967	0.316	0.192	0.032515
Acer2	1.28375e-06	1.69232	0.101	0.032	0.0330951
Eif3b	1.33459e-06	1.05733	0.168	0.076	0.0344056
Trappc1	1.34471e-06	1.23212	0.125	0.047	0.0346666
Hnrnpdl	1.36115e-06	0.846418	0.179	0.082	0.0350906
Pafah1b3	1.37697e-06	1.32621	0.109	0.037	0.0354984
Igfbp7	1.38245e-06	0.487964	0.119	0.042	0.0356394
Nedd4l	1.38628e-06	1.52449	0.115	0.041	0.0357383
Sorbs2	1.38629e-06	1.09701	0.175	0.081	0.0357385
Eif2a	1.39501e-06	1.08164	0.154	0.066	0.0359634
Zc3h15	1.3969e-06	0.837906	0.226	0.119	0.036012
Atp8a1	1.40724e-06	1.903	0.08	0.02	0.0362785
Adam9	1.40933e-06	1.64324	0.088	0.025	0.0363325
Adipor1	1.41445e-06	0.929474	0.211	0.108	0.0364645
Rsl1d1	1.41943e-06	1.21787	0.127	0.048	0.0365929
Wdr26	1.42551e-06	0.704775	0.224	0.114	0.0367497
Pdcl3	1.46377e-06	1.01343	0.17	0.078	0.037736
Uba2	1.46728e-06	1.71036	0.08	0.02	0.0378265
Rplp1	1.48963e-06	0.157091	0.998	0.996	0.0384027
Igdcc4	1.50735e-06	2.39485	0.06	0.01	0.0388596
Psmd13	1.50922e-06	1.16604	0.127	0.048	0.0389076
Naxd	1.59809e-06	0.975514	0.23	0.124	0.0411989
Pkn2	1.60874e-06	1.34041	0.115	0.041	0.0414732
Pik3c2a	1.60964e-06	0.987066	0.164	0.073	0.0414966
Rbm15b	1.61088e-06	1.63235	0.08	0.02	0.0415284
Rcor1	1.61453e-06	1.48796	0.103	0.034	0.0416225
C4b	1.61914e-06	0.394499	0.415	0.269	0.0417415
Ppie	1.62154e-06	1.43352	0.101	0.032	0.0418033
Srsf2	1.62174e-06	0.852375	0.203	0.101	0.0418085
Pkig	1.62842e-06	1.14401	0.101	0.032	0.0419806
Derl1	1.65282e-06	0.95509	0.177	0.082	0.0426098
Ap2m1	1.67298e-06	1.5135	0.103	0.034	0.0431293
1810037I17Rik	1.67608e-06	0.856608	0.175	0.081	0.0432094
Drap1	1.70764e-06	0.950591	0.197	0.098	0.044023
Fubp1	1.71881e-06	1.17309	0.142	0.059	0.0443109
Tm9sf1	1.71989e-06	1.46197	0.103	0.034	0.0443388
Dad1	1.74115e-06	0.466695	0.355	0.218	0.0448868
Rbm17	1.75916e-06	1.10464	0.136	0.054	0.0453512
Cbx1	1.76042e-06	1.34041	0.117	0.042	0.0453835
Il4ra	1.81017e-06	2.38105	0.049	0.006	0.0466661
Gusb	1.82016e-06	1.829	0.074	0.018	0.0469237
Nenf	1.82423e-06	0.740506	0.24	0.129	0.0470287
Mrpl38	1.84569e-06	1.29532	0.119	0.044	0.0475819
Tspan3	1.85004e-06	1.80989	0.074	0.018	0.0476941
Smurf1	1.88254e-06	1.903	0.084	0.023	0.0485319
Trio	1.88986e-06	1.23119	0.125	0.048	0.0487205
Hspa5	1.89495e-06	0.350007	0.764	0.65	0.0488519
Erh	1.89836e-06	1.06266	0.133	0.053	0.0489396
Fgf14	1.91514e-06	-5.44277	0	0.045	0.0493722
Zdhhc5	1.91946e-06	1.8416	0.084	0.023	0.0494837
Frg1	1.94001e-06	1.41134	0.105	0.035	0.0500135
Golga7	1.95162e-06	1.51771	0.092	0.028	0.0503129
Psmd5	2.00543e-06	2.63481	0.055	0.009	0.0516999
Srgap1	2.04357e-06	2.80989	0.045	0.004	0.0526831
Ctxn1	2.04761e-06	2.48796	0.055	0.009	0.0527874
Ppp2cb	2.05534e-06	1.26865	0.121	0.045	0.0529866
Pno1	2.0572e-06	2.00254	0.076	0.019	0.0530346
Ckb	2.05751e-06	2.29532	0.045	0.004	0.0530426
Tmbim1	2.07011e-06	1.41396	0.107	0.037	0.0533675
Scamp2	2.07127e-06	1.46287	0.109	0.038	0.0533973
Eif4enif1	2.08175e-06	1.95745	0.068	0.015	0.0536675
Gon4l	2.08281e-06	1.54241	0.094	0.029	0.0536948
Ilkap	2.09781e-06	0.866475	0.154	0.066	0.0540816
Herc4	2.11341e-06	1.10572	0.129	0.051	0.0544838
Scand1	2.11366e-06	0.63702	0.281	0.161	0.0544902
Gm56555	2.11786e-06	2.42085	0.062	0.012	0.0545985
Aph1a	2.12124e-06	1.03393	0.142	0.059	0.0546855
Tars	2.12245e-06	1.09	0.158	0.07	0.0547168
Snx10	2.15693e-06	0.969833	0.146	0.061	0.0556055
Ddit4l	2.17478e-06	2.16604	0.062	0.012	0.056066
Rap2b	2.17706e-06	2.22493	0.055	0.009	0.0561245
Pdha1	2.17787e-06	1.03816	0.16	0.072	0.0561455
Tsc1	2.19259e-06	3.60344	0.041	0.003	0.0565249
Asah1	2.22935e-06	1.37693	0.094	0.029	0.0574727
Eloc	2.24019e-06	0.694415	0.199	0.097	0.057752
Rab18	2.25954e-06	0.69655	0.197	0.097	0.0582511
Gata4	2.29327e-06	1.27804	0.148	0.064	0.0591205
Nfil3	2.29664e-06	1.30155	0.107	0.037	0.0592073
Calr	2.35241e-06	0.668902	0.368	0.245	0.0606452
Parm1	2.36467e-06	0.875889	0.214	0.111	0.0609611
Ahnak	2.36981e-06	1.23894	0.09	0.026	0.0610936
Zfp207	2.37939e-06	1.30155	0.109	0.038	0.0613406
Rnf169	2.38346e-06	1.751	0.086	0.025	0.0614456
Klf10	2.40815e-06	2.01153	0.078	0.02	0.0620821
Ndufa10	2.40884e-06	1.2498	0.142	0.06	0.0620999
Imp3	2.43464e-06	0.824999	0.218	0.114	0.0627649
Cnot7	2.53556e-06	1.56597	0.101	0.034	0.0653666
Snrpb2	2.54884e-06	1.37693	0.097	0.031	0.0657091
Dennd4a	2.57959e-06	-0.534404	0.027	0.098	0.0665017
Akt1s1	2.59643e-06	1.34594	0.113	0.041	0.0669361
Cacybp	2.6486e-06	1.48796	0.099	0.032	0.0682809
Mcam	2.67471e-06	2.65789	0.051	0.007	0.0689541
Mad2l2	2.70204e-06	2.60344	0.051	0.007	0.0696587
Nit1	2.71093e-06	1.85053	0.07	0.016	0.0698877
Zmat2	2.75523e-06	1.19322	0.136	0.056	0.0710297
Tnip3	2.75977e-06	2.48796	0.051	0.007	0.0711468
Tomm6	2.77285e-06	0.717098	0.261	0.148	0.0714842
Suds3	2.77647e-06	1.15093	0.146	0.063	0.0715773
Leprotl1	2.7777e-06	1.12779	0.131	0.053	0.071609
Paqr8	2.78368e-06	2.65789	0.057	0.01	0.0717632
Uri1	2.80328e-06	1.00822	0.187	0.092	0.0722684
Gpi1	2.81439e-06	0.866475	0.189	0.092	0.0725548
Park7	2.82567e-06	0.589604	0.263	0.146	0.0728459
Sumo1	2.82922e-06	0.943643	0.16	0.072	0.0729374
Cdk6	2.86032e-06	1.43282	0.117	0.044	0.0737391
Ctnnbip1	2.86052e-06	2.16604	0.064	0.013	0.0737442
Dpm2	2.87102e-06	1.63997	0.078	0.02	0.0740149
Tcf7l2	2.87951e-06	1.17446	0.152	0.067	0.0742338
Fjx1	2.89642e-06	2.48796	0.057	0.01	0.0746696
Tax1bp1	2.90025e-06	0.717098	0.226	0.12	0.0747685
Psmc4	2.90511e-06	0.897355	0.17	0.079	0.0748938
Csrnp1	2.91356e-06	0.994149	0.16	0.072	0.0751115
Bloc1s2	2.91612e-06	1.12539	0.111	0.04	0.0751775
Arc	2.92516e-06	2.39485	0.057	0.01	0.0754106
Limd2	2.92738e-06	1.60995	0.07	0.016	0.0754678
Pard3	2.95513e-06	0.797508	0.22	0.116	0.0761833
Btc	2.96447e-06	2.34594	0.057	0.01	0.0764241
Mrpl11	3.01157e-06	1.01343	0.177	0.085	0.0776383
Ptov1	3.01385e-06	1.11245	0.142	0.06	0.0776969
Sumo3	3.02185e-06	1.1854	0.115	0.042	0.0779032
Tmem50a	3.02976e-06	1.10207	0.131	0.053	0.0781072
Desi2	3.03945e-06	0.809892	0.232	0.126	0.0783569
Gm43305	3.05396e-06	1.10609	0.115	0.042	0.078731
Atrx	3.07901e-06	0.826766	0.193	0.095	0.0793768
Grpel1	3.10733e-06	0.985463	0.172	0.082	0.0801069
Elovl7	3.11463e-06	1.37693	0.101	0.034	0.0802952
Mtx2	3.19032e-06	1.10207	0.138	0.057	0.0822464
Gem	3.191e-06	1.56196	0.064	0.013	0.0822639
Grpel2	3.20798e-06	1.17077	0.117	0.044	0.0827017
Abcc3	3.22075e-06	1.43734	0.105	0.037	0.083031
Yap1	3.25239e-06	0.898052	0.162	0.073	0.0838465
Midn	3.25365e-06	1.07293	0.14	0.059	0.0838792
Mrpl17	3.26025e-06	0.898897	0.209	0.11	0.0840494
Palmd	3.27795e-06	1.3987	0.078	0.02	0.0845055
Exoc6b	3.29543e-06	1.08788	0.144	0.061	0.0849561
Rsf1	3.33952e-06	1.41134	0.088	0.026	0.0860928
Grip1	3.36067e-06	2.42085	0.066	0.015	0.086638
Fam136a	3.38122e-06	1.57911	0.092	0.029	0.0871678
Cdk2ap1	3.38554e-06	1.02499	0.144	0.061	0.0872793
Zc3h14	3.44272e-06	1.12268	0.115	0.042	0.0887534
Nras	3.4606e-06	1.44066	0.105	0.037	0.0892142
Atp5o	3.48648e-06	0.546857	0.411	0.278	0.0898814
Smad2	3.49369e-06	2.27646	0.066	0.015	0.0900673
Chmp4c	3.4971e-06	1.28016	0.136	0.057	0.0901552
Akt1	3.51506e-06	0.871879	0.199	0.101	0.0906183
Rnf7	3.51898e-06	0.898897	0.203	0.105	0.0907194
Gpr39	3.52496e-06	1.4548	0.08	0.022	0.0908734
Smg1	3.53363e-06	1.27322	0.123	0.048	0.0910971
Btbd1	3.53391e-06	1.28865	0.101	0.034	0.0911041
Gemin7	3.55373e-06	1.20925	0.121	0.047	0.0916152
Mrpl43	3.57624e-06	1.02046	0.154	0.069	0.0921955
Sprr1a	3.58417e-06	2.44216	0.047	0.006	0.0923998
Psmc5	3.61035e-06	1.21043	0.127	0.051	0.0930747
Wwp2	3.61318e-06	1.54936	0.092	0.029	0.0931477
Znrd2	3.61531e-06	1.46287	0.109	0.04	0.0932028
Card19	3.65205e-06	1.48796	0.08	0.022	0.0941497
Eif3d	3.66e-06	0.883265	0.209	0.11	0.0943549
Oxa1l	3.67581e-06	1.39485	0.09	0.028	0.0947624
Coa5	3.68935e-06	1.51899	0.092	0.029	0.0951114
Edem2	3.75221e-06	0.461875	0.464	0.325	0.0967319
Wapl	3.79372e-06	0.903001	0.207	0.108	0.097802
Rras	3.81832e-06	1.48796	0.092	0.029	0.0984362
Nsfl1c	3.85567e-06	1.14332	0.119	0.045	0.0993991
Tmem43	3.91372e-06	2.68061	0.053	0.009	0.100896
Higd1a	3.94469e-06	0.924063	0.133	0.054	0.101694
Duoxa2	3.95285e-06	4.57543	0.031	0	0.101904
Eif4g1	4.00826e-06	0.743523	0.259	0.148	0.103333
Wasf2	4.03013e-06	0.861779	0.156	0.07	0.103897
Gtpbp2	4.03457e-06	1.88028	0.074	0.019	0.104011
Bcl9	4.06441e-06	2.4355	0.053	0.009	0.10478
B4galt5	4.06717e-06	1.76807	0.074	0.019	0.104852
Serp1	4.07009e-06	-0.661852	0.421	0.523	0.104927
Polr2g	4.11186e-06	0.889326	0.14	0.059	0.106004
Ccni	4.14973e-06	1.10769	0.119	0.045	0.10698
Btbd2	4.17782e-06	2.29532	0.053	0.009	0.107704
Commd2	4.20617e-06	1.37431	0.109	0.04	0.108435
Resf1	4.22997e-06	1.2352	0.074	0.019	0.109049
Uqcr10	4.24415e-06	0.787524	0.248	0.141	0.109414
Pcyox1l	4.25601e-06	1.69947	0.084	0.025	0.10972
Clasp1	4.25765e-06	1.61135	0.097	0.032	0.109762
Casp8	4.25807e-06	1.45995	0.094	0.031	0.109773
Csnk2a2	4.36381e-06	1.51653	0.097	0.032	0.112499
Esyt2	4.39111e-06	0.965543	0.166	0.078	0.113203
Gnai3	4.40186e-06	1.13081	0.154	0.07	0.11348
Pkm	4.4548e-06	1.07293	0.123	0.048	0.114845
Hsph1	4.4864e-06	2.17984	0.068	0.016	0.115659
Arhgef1	4.54622e-06	2.02853	0.053	0.009	0.117202
Mrpl58	4.55942e-06	1.07293	0.154	0.07	0.117542
Eef1b2	4.57402e-06	0.176266	0.906	0.859	0.117918
BC016579	4.65851e-06	3.73589	0.035	0.001	0.120096
Paip1	4.66909e-06	1.33124	0.115	0.044	0.120369
Zbtb8a	4.67113e-06	3.65789	0.035	0.001	0.120422
Slc38a1	4.67258e-06	1.04436	0.074	0.019	0.120459
Hprt	4.70082e-06	0.850534	0.121	0.047	0.121187
Tmem106c	4.71628e-06	1.599	0.101	0.035	0.121586
Gtf2ird1	4.74598e-06	1.99698	0.068	0.016	0.122351
Ube2d1	4.75952e-06	1.74172	0.06	0.012	0.1227
Phf5a	4.7597e-06	1.08134	0.156	0.072	0.122705
Acads	4.77519e-06	1.51544	0.099	0.034	0.123104
Rsrp1	4.79874e-06	1.0913	0.133	0.056	0.123712
Gnai1	4.80984e-06	1.03816	0.16	0.075	0.123998
Igsf9	4.87753e-06	1.91681	0.068	0.016	0.125743
Mtarc2	4.94233e-06	0.789133	0.242	0.136	0.127413
Smim7	4.94781e-06	0.726751	0.22	0.117	0.127554
Puf60	4.95845e-06	1.10945	0.146	0.064	0.127829
Adnp	4.9985e-06	1.05356	0.129	0.053	0.128861
Erg28	5.00763e-06	1.43138	0.099	0.034	0.129097
Furin	5.18962e-06	0.954532	0.136	0.057	0.133789
Polr2h	5.19342e-06	1.30088	0.121	0.048	0.133886
Ufc1	5.20612e-06	0.581623	0.314	0.19	0.134214
Hnrnpd	5.25788e-06	0.837298	0.168	0.079	0.135548
Agfg1	5.36976e-06	1.55508	0.076	0.02	0.138432
Mrpl36	5.40172e-06	1.29532	0.129	0.054	0.139256
Rnf121	5.4081e-06	1.61921	0.088	0.028	0.139421
Gprc5c	5.4197e-06	2.54686	0.049	0.007	0.13972
Ankrd54	5.4197e-06	2.54686	0.049	0.007	0.13972
Snrpd3	5.42437e-06	0.813734	0.179	0.086	0.13984
Ptprk	5.44626e-06	0.54101	0.31	0.187	0.140404
Snhg6	5.45715e-06	0.966011	0.144	0.063	0.140685
Hypk	5.46864e-06	0.913728	0.177	0.086	0.140981
Kif2a	5.55135e-06	1.77747	0.078	0.022	0.143114
Samd8	5.55135e-06	1.77747	0.078	0.022	0.143114
Rrp1	5.55789e-06	1.09802	0.111	0.041	0.143282
Txn2	5.56305e-06	0.987535	0.158	0.073	0.143415
Prdx5	5.56513e-06	0.883892	0.175	0.085	0.143469
Afdn	5.57148e-06	1.05782	0.158	0.073	0.143633
Ndufb6	5.65554e-06	0.859933	0.201	0.105	0.1458
St6galnac2	5.656e-06	1.68061	0.09	0.029	0.145812
Med15	5.66823e-06	1.25092	0.097	0.032	0.146127
Vat1	5.73135e-06	1.38843	0.101	0.035	0.147754
Ndufb2	5.794e-06	0.82717	0.197	0.102	0.149369
Cradd	5.85097e-06	1.677	0.09	0.029	0.150838
Ap3b1	5.96303e-06	1.09368	0.117	0.045	0.153727
Try10	5.96372e-06	0.854995	0.848	0.789	0.153745
Kdsr	5.96404e-06	1.89006	0.07	0.018	0.153753
Clca3a2	5.97757e-06	2.37549	0.055	0.01	0.154102
Hivep2	6.05572e-06	1.13007	0.133	0.057	0.156116
Cpsf2	6.17089e-06	1.80989	0.08	0.023	0.159085
Ins1	6.17527e-06	-4.46623	0	0.041	0.159199
Cwc15	6.17585e-06	0.87791	0.197	0.102	0.159214
Wwtr1	6.22055e-06	1.10464	0.117	0.045	0.160366
Rbms2	6.23784e-06	1.1884	0.121	0.048	0.160812
Krcc1	6.34736e-06	1.15278	0.123	0.05	0.163635
Smox	6.35393e-06	1.36666	0.105	0.038	0.163804
Limch1	6.38078e-06	1.71036	0.08	0.023	0.164497
Tsen34	6.40516e-06	1.18594	0.136	0.059	0.165125
Ktn1	6.45157e-06	0.81629	0.191	0.098	0.166322
Edem1	6.46877e-06	-0.852169	0.216	0.324	0.166765
Hspb8	6.53529e-06	1.58312	0.092	0.031	0.16848
Marchf7	6.57834e-06	0.786305	0.162	0.076	0.16959
Aars	6.61107e-06	1.36666	0.107	0.04	0.170433
Jmjd1c	6.66215e-06	0.822383	0.211	0.113	0.17175
Krt20	6.68756e-06	1.4005	0.142	0.063	0.172405
Hectd1	6.69411e-06	0.830852	0.183	0.091	0.172574
Mpp1	6.78046e-06	2.92092	0.045	0.006	0.1748
Kcnq5	6.82344e-06	-1.76646	0.039	0.111	0.175908
Brix1	6.83455e-06	1.25664	0.088	0.028	0.176195
Lsm10	6.8813e-06	1.51771	0.092	0.031	0.1774
Gpx8	6.88876e-06	2.15093	0.064	0.015	0.177592
Nr4a1	7.01287e-06	0.543459	0.15	0.067	0.180792
F8a	7.08919e-06	2.02853	0.064	0.015	0.182759
Ube2k	7.14314e-06	0.650517	0.224	0.12	0.18415
Mrps35	7.34825e-06	1.79053	0.072	0.019	0.189438
Rapgef2	7.38392e-06	1.07293	0.131	0.056	0.190358
Trim47	7.42072e-06	2.26557	0.045	0.006	0.191306
Ssbp1	7.43241e-06	1.28314	0.111	0.042	0.191608
Ndufs2	7.43967e-06	0.839949	0.187	0.095	0.191795
Ythdc1	7.58047e-06	1.23421	0.148	0.067	0.195424
Mrpl21	7.61826e-06	0.889062	0.181	0.091	0.196399
Arhgef11	7.67334e-06	2.63481	0.051	0.009	0.197819
Znhit1	7.74362e-06	1.0622	0.127	0.053	0.199631
Nars	7.80645e-06	0.689011	0.224	0.122	0.20125
Tnfsf10	7.82051e-06	2.22493	0.057	0.012	0.201613
Aktip	7.82051e-06	2.22493	0.057	0.012	0.201613
Nt5c2	7.85309e-06	1.5135	0.094	0.032	0.202453
Tra2a	7.92788e-06	0.965286	0.119	0.047	0.204381
Fam168a	7.92811e-06	1.7443	0.072	0.019	0.204387
Nbeal1	7.98163e-06	0.843059	0.101	0.035	0.205766
Sh3bp4	7.99496e-06	1.60995	0.072	0.019	0.20611
Csnk1g2	8.07032e-06	1.48796	0.097	0.034	0.208053
Map3k20	8.24853e-06	1.33596	0.115	0.045	0.212647
Faap20	8.25879e-06	1.4055	0.097	0.034	0.212912
Eif1a	8.26055e-06	0.985463	0.138	0.06	0.212957
Klhl24	8.44051e-06	0.977769	0.127	0.053	0.217596
Glrx3	8.44133e-06	0.75566	0.228	0.127	0.217618
Kif3a	8.45738e-06	2.9474	0.041	0.004	0.218031
Nat8f1	8.50813e-06	-2.75996	0.006	0.054	0.21934
Zdhhc12	8.51075e-06	2.88028	0.041	0.004	0.219407
Ift81	8.51075e-06	2.88028	0.041	0.004	0.219407
Tpbg	8.51075e-06	2.88028	0.041	0.004	0.219407
Ilk	8.53596e-06	1.61921	0.084	0.026	0.220057
Dnajc10	8.53755e-06	1.00536	0.129	0.054	0.220098
Pvt1	8.57137e-06	1.66484	0.084	0.026	0.22097
Ror2	8.57274e-06	1.66484	0.084	0.026	0.221005
Lsm12	8.65647e-06	1.03393	0.136	0.059	0.223164
Wipf2	8.68602e-06	1.8572	0.057	0.012	0.223926
Naa38	8.80591e-06	1.37249	0.097	0.034	0.227016
Dnajb6	8.84972e-06	0.548846	0.222	0.12	0.228146
Myo1c	8.87958e-06	1.63997	0.074	0.02	0.228916
Cops6	8.90502e-06	0.961895	0.146	0.066	0.229571
Hsd17b13	8.91605e-06	0.582086	0.411	0.296	0.229856
Hes6	8.91793e-06	1.9474	0.066	0.016	0.229904
Sephs2	8.95828e-06	0.757724	0.24	0.138	0.230944
Ndufa11	9.12905e-06	0.768865	0.23	0.13	0.235347
Pkp2	9.14724e-06	1.65024	0.086	0.028	0.235816
Arrdc1	9.21663e-06	1.89006	0.066	0.016	0.237605
Bcl7c	9.23718e-06	0.985463	0.133	0.057	0.238134
Ppig	9.58732e-06	1.14508	0.142	0.064	0.247161
Ldlrad3	9.70876e-06	1.2519	0.146	0.067	0.250292
Gm49890	9.80064e-06	3.73589	0.033	0.001	0.252661
Akr1b8	9.84405e-06	3.57543	0.033	0.001	0.25378
Eda2r	9.84405e-06	3.57543	0.033	0.001	0.25378
Mrpl32	9.96865e-06	1.41396	0.103	0.038	0.256992
Mvp	1.00247e-05	1.15676	0.119	0.048	0.258437
Nrbp2	1.0074e-05	1.73589	0.076	0.022	0.259709
Zmpste24	1.00835e-05	1.75805	0.076	0.022	0.259953
Atxn1	1.0224e-05	0.786726	0.29	0.177	0.263575
Plxnd1	1.02601e-05	1.15423	0.138	0.061	0.264506
[truncated: 7,395 more rows]

## Sheet: KC-Cpa1_vs_Cpa1
Online supplemental table 7 ADM markers inferred from scRNA-seq. ADM markers across genotypes in 8-week-old mice. Statistical test: two-sided Wilcoxon rank-sum test.
Gene symbol	p_val	avg_log2FC	pct.1	pct.2	p_val_adj
Lcn2	2.99401e-295	8.55354	0.688	0.006	7.71855e-291
Pnlip	1.12113e-246	-5.91481	0.444	0.999	2.89027e-242
Cela1	2.56302e-246	-5.33038	0.844	0.999	6.60747e-242
Reg3b	3.11747e-241	4.10749	0.998	0.921	8.03683e-237
Cela2a	2.99458e-239	-3.36052	0.982	1	7.72004e-235
Ctrl	8.4335e-237	-4.28495	0.674	0.999	2.17416e-232
Pla2g1b	3.00018e-235	-5.18306	0.209	0.98	7.73447e-231
Cpa2	5.59087e-222	-2.55916	0.862	0.994	1.44133e-217
Lrg1	1.86119e-221	6.48869	0.565	0.013	4.79815e-217
Gm20186	2.40347e-216	7.21227	0.548	0.011	6.19615e-212
Try4	4.04707e-212	-2.54185	0.947	1	1.04334e-207
Ccn1	7.05147e-206	5.77603	0.573	0.026	1.81787e-201
Reg3g	6.36408e-202	3.07937	0.982	0.69	1.64066e-197
Pdia2	1.06885e-199	-3.34666	0.324	0.948	2.75551e-195
Alcam	2.65462e-199	4.58467	0.694	0.082	6.8436e-195
Gkn3	6.25998e-199	9.19673	0.478	0.002	1.61382e-194
Reg3a	6.49252e-197	3.52536	0.975	0.705	1.67377e-192
Cela3b	1.41409e-196	-1.69334	0.971	1	3.64553e-192
Prss3b	2.64164e-196	-1.59612	0.945	1	6.81015e-192
Ctsl	3.79165e-195	2.35376	0.986	0.731	9.77489e-191
Thbs1	2.6266e-193	4.74398	0.643	0.063	6.77138e-189
Fosb	6.17208e-192	4.59622	0.643	0.066	1.59116e-187
Cpb1	3.12123e-191	-1.87502	0.967	0.999	8.04653e-187
Sycn	8.53532e-191	-1.96354	0.94	0.996	2.2004e-186
Tmsb4x	1.68751e-190	2.97068	0.977	0.437	4.35041e-186
Ly6a	6.10397e-185	5.91269	0.509	0.019	1.5736e-180
Clic4	7.47171e-183	5.01558	0.595	0.052	1.92621e-178
Tff2	6.74879e-178	-1.67141	0.918	0.994	1.73984e-173
Cpa1	1.14737e-176	-1.14681	1	1	2.95792e-172
Clps	2.46421e-176	-2.2538	0.965	1	6.35274e-172
Spp1	6.70174e-173	4.71073	0.501	0.022	1.72771e-168
Xist	2.27079e-171	7.02537	0.439	0.007	5.85409e-167
Rnase1	3.08038e-167	-1.65602	0.959	0.999	7.94123e-163
Serpinb1a	3.7083e-166	3.08795	0.766	0.185	9.56e-162
Marcks	4.55968e-160	3.61916	0.622	0.085	1.17549e-155
Ier3	5.12805e-157	4.70257	0.485	0.029	1.32201e-152
Hbegf	7.86438e-156	5.3552	0.446	0.018	2.02744e-151
Trib1	2.08382e-153	4.5439	0.493	0.036	5.3721e-149
Actn1	3.62264e-153	4.38323	0.595	0.086	9.33916e-149
Cp	8.21822e-153	4.54774	0.427	0.014	2.11866e-148
Atf3	3.36652e-152	3.48728	0.657	0.118	8.67888e-148
Eef1a1	6.99032e-152	1.39919	1	0.996	1.8021e-147
Cldn4	1.65895e-150	3.9881	0.595	0.086	4.27678e-146
Tagln2	2.71244e-149	3.23444	0.741	0.19	6.99267e-145
Ctnnd1	3.1876e-148	4.65895	0.478	0.035	8.21764e-144
Fos	3.77958e-148	3.56673	0.725	0.192	9.74375e-144
Zg16	4.68734e-148	-1.80219	0.825	0.989	1.2084e-143
Junb	2.16567e-147	3.05305	0.68	0.133	5.58309e-143
Actb	9.0505e-147	2.64816	0.957	0.573	2.33322e-142
Id3	1.07863e-144	5.18763	0.409	0.014	2.78071e-140
Tpt1	1.74974e-143	1.03062	1	0.999	4.51083e-139
Prdx1	2.5299e-142	2.45137	0.838	0.315	6.52208e-138
Clu	1.51055e-141	1.93902	0.996	0.986	3.89421e-137
Zfp36l1	4.50258e-139	3.54595	0.6	0.101	1.16076e-134
Mia	1.20493e-138	4.12743	0.487	0.046	3.10631e-134
Sox4	1.99528e-138	3.98377	0.575	0.088	5.14383e-134
Klf6	2.70123e-135	3.10709	0.735	0.211	6.96376e-131
Atp1a1	9.63135e-135	2.90233	0.614	0.106	2.48296e-130
Sox9	1.43032e-134	4.54964	0.417	0.024	3.68737e-130
Pbx1	2.19145e-133	4.84467	0.441	0.034	5.64955e-129
Tmed6	2.26607e-132	-2.37581	0.271	0.865	5.84193e-128
S100a11	3.78944e-131	2.96101	0.723	0.198	9.76917e-127
Jun	1.60406e-130	2.98679	0.717	0.203	4.13528e-126
Actg1	2.24638e-130	2.48528	0.953	0.607	5.79116e-126
Mecom	1.1182e-129	4.88146	0.423	0.03	2.88272e-125
Ywhaz	1.37485e-129	3.16285	0.559	0.086	3.54437e-125
Fndc3b	3.31187e-129	4.31117	0.423	0.029	8.538e-125
Lmna	4.13628e-128	3.37055	0.503	0.059	1.06633e-123
Dynll1	1.70812e-126	2.75979	0.657	0.147	4.40354e-122
Fxyd3	2.49944e-126	3.02629	0.575	0.097	6.44355e-122
Hspa8	2.71239e-126	1.95171	0.899	0.424	6.99255e-122
Cystm1	1.73046e-125	2.78936	0.651	0.145	4.46112e-121
Epcam	6.28089e-125	2.5185	0.77	0.246	1.61921e-120
Ubc	1.31533e-124	2.51956	0.784	0.292	3.39091e-120
Hes1	3.41214e-123	4.15224	0.425	0.035	8.7965e-119
Clic1	3.96637e-123	2.77081	0.612	0.121	1.02253e-118
Ptprj	1.67505e-122	4.04285	0.415	0.032	4.31828e-118
Tcim	5.97688e-122	3.63678	0.499	0.067	1.54084e-117
Sfn	1.51329e-121	4.93853	0.384	0.023	3.90127e-117
S100a10	1.54173e-120	4.64844	0.392	0.026	3.97458e-116
Magi1	6.70208e-120	4.33947	0.384	0.024	1.7278e-115
Ier2	4.43441e-119	2.597	0.745	0.253	1.14319e-114
Btg2	5.67222e-119	2.41017	0.811	0.376	1.4623e-114
Lpp	1.05952e-118	4.66135	0.376	0.022	2.73145e-114
Pigr	1.30231e-118	3.42885	0.517	0.079	3.35735e-114
Tes	3.19721e-118	3.83104	0.456	0.052	8.24241e-114
Iqgap1	1.48798e-117	4.21356	0.376	0.022	3.83602e-113
Serpinb6b	3.14657e-117	4.30071	0.4	0.031	8.11185e-113
Id1	4.6012e-117	5.16409	0.345	0.014	1.18619e-112
Rcan1	5.91231e-117	4.33777	0.392	0.029	1.52419e-112
Ezr	7.62774e-117	4.92812	0.347	0.015	1.96643e-112
Cfb	8.16998e-116	6.03169	0.304	0.005	2.10622e-111
Timp3	7.24407e-115	6.28858	0.32	0.009	1.86752e-110
Xbp1	1.34338e-114	2.00886	0.842	0.426	3.46324e-110
Tsc22d1	1.58207e-114	3.45584	0.448	0.05	4.07857e-110
Tjp2	3.46334e-114	5.91642	0.316	0.009	8.9285e-110
Zfp36	6.59057e-114	3.09059	0.548	0.099	1.69905e-109
Cdh1	6.43271e-113	3.11429	0.618	0.155	1.65835e-108
Flnb	1.04664e-112	5.34254	0.335	0.014	2.69823e-108
Dmbt1	1.91993e-112	1.45028	0.992	0.981	4.94959e-108
Ccdc141	1.97114e-112	4.46241	0.378	0.028	5.0816e-108
Lypd8l	6.9684e-111	6.52442	0.29	0.004	1.79645e-106
Myh9	2.14769e-110	3.83412	0.392	0.033	5.53676e-106
Errfi1	2.65056e-110	2.91884	0.556	0.107	6.83313e-106
C4b	3.46034e-110	3.55982	0.415	0.041	8.92075e-106
Pnliprp2	3.53195e-110	-1.18189	0.906	0.984	9.10536e-106
Ifitm2	5.57621e-110	2.28758	0.641	0.149	1.43755e-105
Malat1	7.96835e-110	3.26115	0.585	0.123	2.05424e-105
Rps14	2.91787e-109	0.943321	1	0.993	7.52228e-105
Kirrel3	9.10212e-109	4.69822	0.413	0.045	2.34653e-104
Klk1	1.00586e-108	-0.944188	0.932	0.995	2.59312e-104
Ptma	1.24585e-108	1.668	0.961	0.641	3.21181e-104
Id2	1.35362e-108	3.19479	0.472	0.066	3.48963e-104
Klf5	1.67117e-108	5.86029	0.29	0.005	4.30828e-104
Actn4	2.61059e-108	4.36787	0.359	0.025	6.73009e-104
Rpl7	1.91923e-107	1.22665	0.977	0.883	4.94776e-103
Hsp90ab1	1.66458e-106	1.70164	0.949	0.644	4.29128e-102
Rtn4	3.56743e-106	3.90125	0.427	0.052	9.19684e-102
Mgat4a	6.23842e-105	4.62398	0.335	0.02	1.60826e-100
Chka	2.01316e-104	3.65121	0.384	0.035	5.18993e-100
Rps2	3.34203e-104	1.0652	0.996	0.982	8.61576e-100
Fermt1	1.8755e-103	5.8844	0.3	0.011	4.83503e-99
Litaf	5.41032e-103	3.35553	0.411	0.047	1.39478e-98
Trf	6.89531e-103	7.17091	0.271	0.004	1.77761e-98
H3f3b	3.50405e-102	1.69634	0.912	0.538	9.03344e-98
Tubb5	6.90697e-102	2.95792	0.552	0.117	1.78062e-97
Ybx1	7.31653e-102	2.00373	0.791	0.351	1.8862e-97
Rack1	1.71542e-101	1.13275	0.986	0.905	4.42236e-97
Cel	2.91346e-101	-1.22143	0.908	0.99	7.51091e-97
Aopep	4.49882e-101	4.39553	0.351	0.028	1.1598e-96
Ceacam1	4.53187e-101	4.01442	0.376	0.036	1.16832e-96
Pfn1	4.94124e-101	2.20506	0.733	0.265	1.27385e-96
Bhlhe40	4.94865e-101	4.67081	0.31	0.015	1.27576e-96
Adam10	7.791e-101	2.77484	0.491	0.082	2.00852e-96
Lmo4	2.19055e-100	3.42896	0.39	0.041	5.64723e-96
Pdlim5	3.90484e-100	4.88855	0.31	0.016	1.00667e-95
Tgif1	1.36058e-99	3.54083	0.394	0.044	3.50757e-95
Myo1b	1.81558e-99	3.62934	0.405	0.048	4.68056e-95
Atp13a3	2.14027e-99	3.97128	0.409	0.051	5.51762e-95
Egr1	3.03898e-99	2.71773	0.725	0.31	7.8345e-95
Ddx5	1.23873e-98	2.17609	0.671	0.206	3.19346e-94
Mt1	2.18391e-98	-1.6024	0.85	0.977	5.63013e-94
Nfia	3.39705e-98	3.55217	0.39	0.043	8.75761e-94
Serpini2	2.07016e-97	-1.69788	0.48	0.887	5.33687e-93
Nfkbia	2.70197e-97	3.03472	0.483	0.085	6.96567e-93
Myl12a	2.89077e-97	2.46886	0.579	0.14	7.4524e-93
Ubb	3.61995e-97	1.52161	0.93	0.604	9.33223e-93
Cfl1	3.71763e-97	2.56655	0.587	0.15	9.58405e-93
Rpl27	4.50918e-97	1.08495	0.988	0.893	1.16247e-92
Nedd9	2.09595e-96	4.31999	0.285	0.011	5.40336e-92
Ralgapa2	2.68457e-96	5.31999	0.281	0.01	6.92082e-92
Rgmb	2.93209e-96	3.97037	0.343	0.029	7.55893e-92
Cxadr	3.0937e-96	3.0187	0.501	0.101	7.97557e-92
Ctnna1	1.28185e-95	3.76577	0.376	0.041	3.30461e-91
Lgals1	2.01638e-95	2.04738	0.778	0.374	5.19822e-91
Farp1	2.5402e-95	5.15985	0.283	0.011	6.54863e-91
Calm1	4.05083e-95	2.04503	0.704	0.252	1.0443e-90
Rps9	9.58915e-95	1.06287	0.99	0.928	2.47208e-90
Cd2ap	1.31938e-94	3.09678	0.466	0.082	3.40137e-90
Dstn	6.45508e-94	2.30522	0.706	0.264	1.66412e-89
Tpm4	1.19858e-93	3.48481	0.357	0.035	3.08993e-89
Ctrc	1.99717e-93	-5.1405	0.016	0.553	5.1487e-89
Rpl9	2.14957e-93	0.96886	0.994	0.951	5.5416e-89
Slc12a2	2.36037e-93	4.40677	0.324	0.025	6.08503e-89
Tead1	2.6613e-93	3.99205	0.312	0.021	6.86084e-89
Klf2	8.30484e-93	4.04687	0.343	0.032	2.14099e-88
Vcl	3.96255e-92	4.24164	0.31	0.021	1.02155e-87
Jup	1.94231e-91	3.86817	0.337	0.03	5.00728e-87
Arid5b	2.20862e-91	4.6959	0.292	0.016	5.69382e-87
Hnrnpa1	2.31002e-91	2.42442	0.55	0.13	5.95523e-87
Tnfaip8	2.74518e-91	3.71239	0.341	0.032	7.07708e-87
Phlda1	4.32634e-91	5.2921	0.271	0.011	1.11533e-86
Klf4	3.76834e-90	4.88422	0.261	0.009	9.71479e-86
Myo1d	5.314e-90	4.85287	0.287	0.016	1.36995e-85
Gnb1	1.00294e-89	2.49987	0.497	0.101	2.58558e-85
Gcnt2	4.31919e-89	7.01451	0.228	0.002	1.11349e-84
Ppia	9.78645e-89	1.44446	0.918	0.663	2.52295e-84
Maml3	1.06141e-88	4.28638	0.285	0.016	2.73631e-84
Jund	1.09181e-88	1.91998	0.778	0.384	2.81468e-84
Meis2	1.30076e-88	3.47384	0.38	0.049	3.35336e-84
Sulf2	1.9554e-88	4.77982	0.253	0.007	5.04103e-84
Rps3a1	7.47757e-88	0.886613	0.996	0.956	1.92772e-83
Fkbp11	8.98517e-88	-2.94185	0.117	0.64	2.31638e-83
Ctse	2.4792e-87	6.628	0.224	0.002	6.39138e-83
Skil	2.63074e-87	4.68038	0.259	0.01	6.78205e-83
Lcmt1	3.74351e-87	-2.88149	0.113	0.633	9.65076e-83
Eif4a1	4.18616e-86	1.88118	0.713	0.281	1.07919e-81
Atxn1	4.53574e-86	4.22894	0.29	0.019	1.16931e-81
Bex2	7.68242e-86	3.39864	0.386	0.056	1.98053e-81
Ank3	8.4311e-86	3.64528	0.308	0.025	2.17354e-81
Itgb1	1.25246e-85	3.13716	0.415	0.068	3.22884e-81
Zyx	1.87969e-85	3.22411	0.37	0.048	4.84584e-81
Pabpc1	3.22774e-85	2.02442	0.641	0.216	8.32112e-81
Dusp1	3.68372e-85	3.32773	0.326	0.032	9.49664e-81
Phldb2	5.88704e-85	5.57211	0.236	0.006	1.51768e-80
Rhob	6.84102e-85	3.02099	0.425	0.074	1.76361e-80
Anxa4	7.32506e-85	3.1287	0.382	0.053	1.8884e-80
Sdc1	8.89372e-85	2.94226	0.402	0.063	2.2928e-80
Stox2	1.12784e-84	5.47838	0.246	0.009	2.90757e-80
Rpl5	1.56129e-84	0.88616	0.99	0.961	4.02501e-80
Rpl18	1.96972e-84	1.04827	0.967	0.848	5.07793e-80
Tmsb10	1.36023e-83	2.20515	0.667	0.24	3.50667e-79
Tpm1	2.02087e-83	3.08958	0.47	0.103	5.2098e-79
Gclc	2.36944e-83	4.19476	0.287	0.021	6.10841e-79
Neat1	3.51079e-83	3.59658	0.287	0.02	9.05082e-79
Sgms1	4.47845e-83	3.91809	0.287	0.021	1.15454e-78
Pmepa1	8.16847e-83	4.85782	0.234	0.006	2.10583e-78
Reg2	2.08099e-82	1.21769	0.998	0.984	5.3648e-78
Capzb	5.55944e-82	2.58658	0.431	0.077	1.43322e-77
Galnt7	6.40103e-82	3.07852	0.407	0.07	1.65019e-77
Klf7	7.14935e-82	3.9932	0.267	0.016	1.8431e-77
Procr	1.23425e-81	5.03432	0.257	0.013	3.18188e-77
Cyba	1.29548e-81	2.6282	0.405	0.066	3.33974e-77
Zbtb20	3.24609e-81	3.29078	0.37	0.053	8.36842e-77
Creb5	5.32388e-81	5.19302	0.263	0.016	1.3725e-76
Itgav	5.97418e-81	4.18796	0.298	0.026	1.54014e-76
Rps4x	1.06925e-80	0.826599	1	0.981	2.75652e-76
Svil	1.33862e-80	4.27479	0.269	0.017	3.45095e-76
Itprid2	2.52798e-80	2.83792	0.409	0.07	6.51714e-76
Tuft1	3.37914e-79	4.29735	0.24	0.01	8.71144e-75
Ptprk	6.63499e-79	3.41251	0.31	0.032	1.7105e-74
Pitpnc1	7.52968e-79	4.73839	0.24	0.01	1.94115e-74
Car9	1.46604e-78	4.01673	0.273	0.02	3.77946e-74
Myl12b	1.75661e-78	2.12825	0.565	0.165	4.52854e-74
Diaph1	2.60148e-78	4.01673	0.255	0.014	6.70663e-74
Krt8	3.24125e-78	1.88391	0.862	0.577	8.35595e-74
Tsc22d2	3.34259e-78	5.26977	0.236	0.01	8.6172e-74
Nrp1	7.81996e-78	3.03619	0.376	0.06	2.01599e-73
Calm2	8.46975e-78	2.17266	0.517	0.134	2.1835e-73
Baiap2l1	9.12301e-78	3.51132	0.337	0.043	2.35191e-73
Pdgfa	3.5837e-77	2.38987	0.478	0.112	9.23879e-73
Spint2	3.7644e-77	1.61662	0.791	0.495	9.70463e-73
Pld1	7.63e-77	5.40086	0.209	0.004	1.96701e-72
Tcf12	1.11983e-76	4.94073	0.24	0.012	2.88691e-72
Dag1	1.78632e-76	2.98848	0.355	0.052	4.60512e-72
Sgms2	1.81612e-76	3.97472	0.31	0.035	4.68196e-72
Eef2	3.47393e-76	1.28763	0.883	0.715	8.95579e-72
Cldn3	5.1307e-76	1.87164	0.727	0.346	1.32269e-71
Cd63	1.15656e-75	1.16133	0.885	0.646	2.98162e-71
Krt7	2.44787e-75	3.8866	0.281	0.025	6.3106e-71
Myl6	8.64632e-75	1.6783	0.747	0.384	2.22902e-70
Tspan8	9.66132e-75	7.25578	0.193	0.002	2.49069e-70
Rps5	1.66606e-74	0.887907	0.986	0.905	4.29511e-70
Shroom3	1.68702e-74	3.89903	0.257	0.018	4.34914e-70
Wtip	3.16491e-74	5.74481	0.195	0.002	8.15913e-70
F11r	4.32344e-74	2.76044	0.405	0.078	1.11458e-69
Gm2663	5.39294e-74	3.14995	0.809	0.546	1.3903e-69
Rps15a	7.29174e-74	0.868593	0.984	0.936	1.87981e-69
Ctnnb1	9.67702e-74	2.65221	0.423	0.09	2.49473e-69
Cmip	2.79176e-73	4.81881	0.22	0.009	7.19715e-69
Gadd45g	5.48314e-73	3.1017	0.407	0.083	1.41355e-68
Ptger3	7.80132e-73	2.2317	0.567	0.192	2.01118e-68
Ddx39b	1.3447e-72	2.72079	0.349	0.052	3.46664e-68
Csrp1	1.37768e-72	2.59	0.429	0.094	3.55165e-68
Tm9sf3	2.07293e-72	1.99155	0.556	0.168	5.34401e-68
Eif3f	2.78564e-72	1.63116	0.71	0.31	7.18138e-68
Hnrnpk	4.04648e-72	2.07399	0.511	0.138	1.04318e-67
Ext1	7.16185e-72	4.10096	0.24	0.015	1.84633e-67
Etl4	2.42878e-71	5.30741	0.205	0.006	6.2614e-67
Hmgn1	3.53286e-71	2.36655	0.454	0.108	9.10771e-67
Nfib	8.32314e-71	3.67127	0.257	0.021	2.14571e-66
Cd44	1.41435e-70	3.84402	0.253	0.02	3.64619e-66
Lmcd1	4.02528e-70	6.15262	0.197	0.005	1.03772e-65
Msi2	4.62328e-70	3.35342	0.292	0.033	1.19188e-65
Cnn3	4.97724e-70	3.79093	0.253	0.02	1.28313e-65
Cldn7	1.66677e-69	2.06259	0.536	0.167	4.29693e-65
Gapdh	2.04092e-69	2.12092	0.52	0.152	5.26149e-65
Arf4	2.45805e-69	1.98954	0.567	0.184	6.33686e-65
Ppp2ca	3.7055e-69	3.1229	0.32	0.045	9.55277e-65
Gsk3b	4.54921e-69	3.13112	0.285	0.032	1.17279e-64
Rpl15	5.95731e-69	0.879256	0.988	0.935	1.53579e-64
Sh3rf1	6.51234e-69	4.48429	0.209	0.009	1.67888e-64
Pbrm1	7.54216e-69	2.83792	0.331	0.049	1.94437e-64
Dusp16	8.0062e-69	4.62869	0.22	0.011	2.064e-64
Rbms1	1.29613e-68	4.04849	0.222	0.012	3.34142e-64
Mbnl2	2.07496e-68	2.991	0.318	0.045	5.34924e-64
Naaladl2	2.16724e-68	5.78853	0.191	0.005	5.58713e-64
Cd9	4.76778e-68	2.44037	0.38	0.072	1.22913e-63
Srsf3	5.69479e-68	2.39592	0.405	0.084	1.46812e-63
Slc12a8	6.38527e-68	2.66869	0.37	0.068	1.64612e-63
Hnrnpa3	6.61929e-68	2.0152	0.54	0.171	1.70645e-63
Ywhae	1.40189e-67	1.97543	0.563	0.189	3.61406e-63
Fth1	2.03321e-67	0.747342	0.988	0.892	5.24162e-63
Rbp4	3.5353e-67	5.79875	0.183	0.003	9.11401e-63
Fau	3.59023e-67	0.809135	0.975	0.889	9.25562e-63
Srrm2	3.82501e-67	2.93018	0.314	0.045	9.86088e-63
Rhoa	4.27382e-67	2.09934	0.497	0.142	1.10179e-62
Jmjd1c	9.09158e-67	3.6959	0.211	0.01	2.34381e-62
Rbpms	9.43277e-67	3.20379	0.31	0.044	2.43177e-62
Cd81	1.07009e-66	1.89317	0.499	0.134	2.75868e-62
Pnrc1	1.18729e-66	2.61891	0.363	0.067	3.06085e-62
F3	1.28374e-66	6.31905	0.179	0.003	3.30948e-62
Vmp1	1.33402e-66	2.33069	0.448	0.113	3.43911e-62
Arhgef38	1.6399e-66	4.49564	0.22	0.013	4.22766e-62
Flna	1.86415e-66	4.30305	0.201	0.008	4.80577e-62
Gpx2	2.13332e-66	4.29735	0.218	0.013	5.49969e-62
Por	3.14407e-66	3.48869	0.259	0.025	8.10542e-62
Rpl7a	3.78837e-66	0.952446	0.924	0.819	9.76642e-62
Ldha	4.12079e-66	2.73205	0.32	0.048	1.06234e-61
Rbm39	4.46507e-66	2.57761	0.398	0.086	1.15109e-61
Ppp3ca	8.66055e-66	2.8002	0.355	0.065	2.23269e-61
Anxa2	1.18674e-65	3.51599	0.294	0.04	3.05942e-61
Serpinb9	1.7955e-65	3.03238	0.355	0.067	4.62879e-61
Exoc4	1.96684e-65	3.47884	0.24	0.02	5.0705e-61
Btf3	2.70374e-65	1.22125	0.846	0.572	6.97024e-61
Sema3f	2.78955e-65	5.56584	0.181	0.004	7.19147e-61
Ywhaq	4.35186e-65	2.28668	0.439	0.111	1.12191e-60
Tnfrsf12a	4.65839e-65	2.79485	0.349	0.063	1.20093e-60
Prdx4	5.67559e-65	-1.66321	0.277	0.7	1.46317e-60
Tmc5	6.07256e-65	3.80398	0.242	0.021	1.56551e-60
Pnliprp1	8.08145e-65	-0.719283	0.99	0.998	2.0834e-60
Fnbp1l	8.45275e-65	3.8932	0.226	0.016	2.17912e-60
Ppp1r14b	8.68112e-65	1.64384	0.674	0.302	2.23799e-60
Abi1	1.13432e-64	3.65213	0.263	0.029	2.92428e-60
Apc	1.20751e-64	3.97747	0.22	0.014	3.11297e-60
Arf1	1.22615e-64	1.67266	0.573	0.19	3.161e-60
Palld	1.44154e-64	4.32335	0.222	0.015	3.7163e-60
Itpkc	2.18779e-64	5.22163	0.197	0.009	5.64012e-60
Igf1r	3.11821e-64	3.07711	0.24	0.02	8.03876e-60
Dusp5	7.25884e-64	3.17777	0.238	0.02	1.87133e-59
Itga6	7.27966e-64	2.51701	0.37	0.074	1.8767e-59
Anxa3	1.01307e-63	3.91765	0.232	0.019	2.61169e-59
Prxl2c	1.2425e-63	2.10494	0.454	0.119	3.20316e-59
Tuba1c	1.33917e-63	2.76252	0.322	0.052	3.45237e-59
Eif3h	3.99913e-63	1.74063	0.577	0.206	1.03098e-58
Bex4	4.50749e-63	4.197	0.207	0.012	1.16203e-58
Pard3b	4.65444e-63	3.92942	0.216	0.014	1.19991e-58
Ano6	4.79672e-63	4.32491	0.211	0.013	1.2366e-58
Rpl22	6.85662e-63	0.870837	0.947	0.814	1.76764e-58
Ddx3x	7.06084e-63	2.62219	0.343	0.062	1.82028e-58
Aqp12	1.46575e-62	-3.17367	0.051	0.474	3.77871e-58
Fhl2	2.03824e-62	7.24164	0.16	0.001	5.25457e-58
Prom1	2.75237e-62	2.653	0.359	0.072	7.09562e-58
Fam3c	3.16693e-62	3.20716	0.265	0.031	8.16435e-58
Oga	3.19541e-62	4.42289	0.201	0.011	8.23776e-58
Chrm3	3.54474e-62	3.84382	0.238	0.022	9.13835e-58
Nr5a2	3.58081e-62	2.77203	0.333	0.059	9.23133e-58
Lpgat1	3.71161e-62	3.43247	0.253	0.027	9.56852e-58
Stat3	4.48293e-62	3.60013	0.234	0.021	1.1557e-57
Aff4	5.17346e-62	3.49817	0.251	0.026	1.33372e-57
Cox7a2l	9.95049e-62	1.44264	0.682	0.296	2.56524e-57
Rpsa	1.20078e-61	0.684022	0.996	0.975	3.09562e-57
Pard3	1.68271e-61	3.80838	0.22	0.017	4.33802e-57
Cdk17	1.88061e-61	3.33032	0.248	0.026	4.84822e-57
Fabp5	2.10195e-61	2.20008	0.536	0.191	5.41883e-57
Maged1	2.25844e-61	2.3284	0.384	0.084	5.82225e-57
Osbpl3	2.95248e-61	5.28796	0.183	0.007	7.6115e-57
Ralgps2	3.01713e-61	3.61553	0.23	0.02	7.77817e-57
Gadd45a	3.3796e-61	3.21835	0.248	0.026	8.71261e-57
Usp9x	4.36235e-61	3.63012	0.228	0.02	1.12461e-56
Hnrnpu	4.51573e-61	2.30281	0.398	0.093	1.16415e-56
Arf5	4.52289e-61	1.60196	0.641	0.278	1.166e-56
Serpinh1	4.65457e-61	3.43287	0.24	0.024	1.19995e-56
Marcksl1	5.38829e-61	3.51975	0.228	0.02	1.3891e-56
Rpl23a	6.05177e-61	0.884707	0.943	0.826	1.56015e-56
Nbea	6.18531e-61	4.77338	0.189	0.009	1.59457e-56
Mast4	6.40108e-61	4.26195	0.187	0.008	1.6502e-56
Lima1	6.43018e-61	4.55064	0.185	0.007	1.6577e-56
Rpl14	7.97927e-61	0.745292	0.979	0.951	2.05705e-56
Gm20275	8.09365e-61	3.20565	0.308	0.051	2.08654e-56
Map7	8.15823e-61	4.02434	0.211	0.015	2.10319e-56
Lsr	9.17174e-61	2.69319	0.329	0.059	2.36447e-56
Aff1	9.65051e-61	3.23944	0.238	0.023	2.4879e-56
Rab27b	9.84934e-61	3.16369	0.279	0.038	2.53916e-56
Sumo2	1.36422e-60	1.83792	0.491	0.145	3.51695e-56
Spag9	1.85098e-60	3.998	0.207	0.014	4.77182e-56
Socs2	1.97397e-60	3.32789	0.257	0.03	5.0889e-56
Nrip1	4.44368e-60	4.67746	0.189	0.009	1.14558e-55
Tpm3	4.7112e-60	2.49	0.331	0.06	1.21455e-55
Gas5	6.65636e-60	1.20622	0.791	0.438	1.71601e-55
Tox	6.79955e-60	3.84834	0.242	0.026	1.75292e-55
Pum1	1.00488e-59	3.78221	0.209	0.015	2.59057e-55
Atrnl1	1.08792e-59	4.49689	0.175	0.006	2.80466e-55
Tc2n	1.17963e-59	3.36517	0.271	0.037	3.04109e-55
Cald1	1.34053e-59	3.8499	0.199	0.012	3.45588e-55
Trp53inp1	1.47107e-59	2.38205	0.495	0.167	3.79243e-55
Ptges3	1.64373e-59	2.06573	0.425	0.109	4.23754e-55
Smad1	1.74468e-59	3.65084	0.222	0.019	4.49779e-55
Fblim1	1.7998e-59	4.70734	0.179	0.007	4.6399e-55
Dock1	1.89707e-59	3.40352	0.222	0.019	4.89064e-55
Ablim1	2.51264e-59	4.05709	0.211	0.016	6.4776e-55
Arpc2	3.04825e-59	2.11702	0.425	0.112	7.85839e-55
Elf3	3.95078e-59	3.97785	0.205	0.014	1.01851e-54
Cttn	4.37922e-59	3.29735	0.24	0.025	1.12896e-54
Cpn1	4.46866e-59	2.6587	0.322	0.058	1.15202e-54
Morf4l2	4.6377e-59	2.25675	0.396	0.095	1.1956e-54
Rtcb	5.71361e-59	1.88927	0.468	0.137	1.47297e-54
Rps23	9.69039e-59	0.650913	0.996	0.975	2.49818e-54
Gp2	1.07723e-58	-0.793854	0.858	0.973	2.77711e-54
Ghr	1.23025e-58	2.73521	0.402	0.104	3.17159e-54
Zfp644	1.38364e-58	3.78278	0.216	0.018	3.56703e-54
Tpd52	1.46359e-58	1.9781	0.476	0.146	3.77315e-54
Nedd4	1.62738e-58	1.88731	0.522	0.179	4.19539e-54
Zfhx3	1.98477e-58	3.32559	0.224	0.02	5.11675e-54
Tjp1	2.30504e-58	4.08304	0.201	0.014	5.9424e-54
Ocln	2.34664e-58	3.51599	0.234	0.024	6.04964e-54
Septin11	3.38108e-58	3.78694	0.22	0.02	8.71642e-54
Thsd4	4.02636e-58	5.57939	0.158	0.003	1.038e-53
Ldlrad4	5.08954e-58	4.60346	0.158	0.003	1.31208e-53
Lamp2	1.62107e-57	1.93845	0.47	0.141	4.17912e-53
Ccdc71l	1.79801e-57	3.61553	0.228	0.023	4.63527e-53
Msn	2.42402e-57	4.97308	0.166	0.005	6.24912e-53
Maff	2.45385e-57	4.04437	0.191	0.011	6.32603e-53
Sdc4	2.69236e-57	2.55635	0.331	0.065	6.94089e-53
Chd4	2.84968e-57	3.01725	0.257	0.033	7.34649e-53
Rpl27a	2.9954e-57	0.692995	0.99	0.957	7.72213e-53
Fam91a1	3.08497e-57	3.25975	0.244	0.029	7.95305e-53
Cda	3.09351e-57	3.65237	0.201	0.014	7.97507e-53
Fus	3.48967e-57	2.77937	0.281	0.043	8.99637e-53
Plk2	6.32218e-57	3.46928	0.232	0.025	1.62986e-52
Amy2a5	6.66658e-57	-3.0115	0.066	0.462	1.71864e-52
Csnk1a1	8.60204e-57	1.95657	0.446	0.126	2.21761e-52
Sfpq	1.11805e-56	2.69319	0.294	0.048	2.88233e-52
Cxxc5	1.30224e-56	2.58076	0.296	0.049	3.35717e-52
Chic2	1.32309e-56	2.64166	0.314	0.058	3.41092e-52
Ndel1	1.49118e-56	4.02696	0.193	0.013	3.84426e-52
Slc26a9	1.77204e-56	4.94835	0.166	0.006	4.56832e-52
Hspb1	2.83626e-56	1.58988	0.618	0.266	7.31187e-52
Med13l	3.03438e-56	3.75849	0.187	0.011	7.82262e-52
Ccnd1	3.22096e-56	4.39592	0.156	0.003	8.30362e-52
G3bp1	3.30241e-56	2.48685	0.318	0.06	8.51361e-52
Dram1	3.61886e-56	3.32825	0.224	0.022	9.32943e-52
Foxp1	3.89285e-56	2.84654	0.329	0.067	1.00358e-51
Prdx2	4.80966e-56	1.6603	0.528	0.184	1.23993e-51
Dsp	5.27235e-56	3.28333	0.224	0.022	1.35921e-51
Fat1	6.74021e-56	4.30741	0.191	0.013	1.73763e-51
H3f3a	6.7424e-56	1.33123	0.71	0.361	1.73819e-51
Rnf11	1.41194e-55	2.56171	0.331	0.067	3.63999e-51
Matn4	1.93625e-55	2.7283	0.279	0.044	4.99166e-51
Fosl2	1.94288e-55	4.67442	0.166	0.006	5.00876e-51
Rps20	2.01174e-55	0.65693	0.998	0.97	5.18628e-51
Npm1	3.06322e-55	1.091	0.809	0.503	7.89699e-51
Dlg1	3.54245e-55	3.48562	0.203	0.017	9.13243e-51
Egfr	3.94356e-55	3.49371	0.22	0.022	1.01665e-50
Tnks2	4.74172e-55	2.97747	0.244	0.03	1.22242e-50
Hmgb1	5.57057e-55	1.60767	0.589	0.246	1.43609e-50
Map2k4	5.77792e-55	3.89846	0.207	0.018	1.48955e-50
Chchd2	7.21671e-55	1.12867	0.795	0.5	1.86047e-50
Eif2ak3	7.76961e-55	2.50964	0.441	0.138	2.00301e-50
Mid1	1.34776e-54	4.33269	0.195	0.015	3.47452e-50
Rps16	1.43136e-54	0.673449	0.996	0.959	3.69005e-50
Rere	1.50978e-54	3.60346	0.203	0.017	3.89222e-50
Hnrnpm	1.58501e-54	2.81954	0.263	0.038	4.08615e-50
Rps7	1.76895e-54	0.610099	1	0.98	4.56034e-50
Cdc42	2.58378e-54	1.74929	0.507	0.176	6.66098e-50
Nono	2.91497e-54	2.37364	0.341	0.074	7.51479e-50
Hnrnpa2b1	3.05159e-54	1.97765	0.402	0.105	7.86701e-50
Tnpo1	3.35882e-54	3.75679	0.195	0.015	8.65903e-50
Zfand5	3.59148e-54	2.82313	0.271	0.042	9.25883e-50
Zswim6	4.15626e-54	5.05635	0.158	0.005	1.07148e-49
Baz2b	4.66156e-54	3.93414	0.179	0.01	1.20175e-49
Nectin2	7.08204e-54	2.43807	0.318	0.063	1.82575e-49
Ier5	7.81752e-54	3.69297	0.185	0.012	2.01536e-49
Ube2b	8.40773e-54	1.76654	0.446	0.129	2.16751e-49
Brd4	1.01142e-53	3.26897	0.226	0.025	2.60745e-49
Fxyd6	1.44353e-53	3.0925	0.242	0.032	3.72142e-49
Ctsh	1.54874e-53	2.92539	0.24	0.03	3.99265e-49
Nipbl	1.82773e-53	3.41262	0.209	0.02	4.71188e-49
Btg1	2.04442e-53	2.34875	0.353	0.081	5.2705e-49
Irf2bpl	2.08555e-53	3.74813	0.191	0.014	5.37655e-49
Lif	2.30841e-53	5.15985	0.156	0.005	5.95108e-49
Mest	3.3002e-53	5.52242	0.146	0.003	8.50793e-49
Psmb3	4.4516e-53	1.73904	0.476	0.153	1.14762e-48
Hnrnph1	5.05788e-53	3.27402	0.222	0.025	1.30392e-48
Cd24a	5.06315e-53	1.49197	0.692	0.388	1.30528e-48
Cuzd1	6.26839e-53	-0.930531	0.723	0.92	1.61599e-48
Dclk1	6.39523e-53	6.38636	0.14	0.002	1.64869e-48
Krt19	7.23925e-53	2.36109	0.433	0.136	1.86628e-48
Gal	7.75313e-53	-6.28102	0.004	0.361	1.99876e-48
Foxq1	9.12825e-53	7.34572	0.133	0.001	2.35326e-48
Map3k2	1.04269e-52	4.41017	0.17	0.009	2.68805e-48
Gnb2	1.05524e-52	1.78134	0.509	0.183	2.7204e-48
Immp2l	1.22652e-52	3.55064	0.195	0.016	3.16198e-48
Gm56730	1.29343e-52	3.47138	0.179	0.011	3.33446e-48
1810028F09Rik	1.4614e-52	-1.53884	0.294	0.676	3.76748e-48
Vcp	1.46951e-52	1.80105	0.472	0.155	3.78839e-48
Rps18	1.58393e-52	0.641801	0.984	0.953	4.08338e-48
Rpl23	2.10272e-52	0.597779	0.998	0.989	5.42082e-48
Hnrnpf	2.2939e-52	1.77255	0.444	0.134	5.91367e-48
Erbin	3.00592e-52	3.30003	0.211	0.022	7.74926e-48
Rps11	3.14748e-52	0.72624	0.975	0.942	8.1142e-48
Fbxl17	3.31753e-52	4.49193	0.158	0.006	8.55258e-48
Tanc2	4.99861e-52	3.99779	0.187	0.014	1.28864e-47
Lrrc58	5.14064e-52	3.43486	0.207	0.021	1.32526e-47
Mapk14	6.77858e-52	3.86029	0.197	0.018	1.74752e-47
Fetub	7.01116e-52	1.84342	0.423	0.121	1.80748e-47
Rpl6	7.94742e-52	0.658723	0.984	0.943	2.04884e-47
Ece1	9.57775e-52	3.78134	0.183	0.013	2.46914e-47
Atp6v0e	9.98573e-52	1.78646	0.491	0.172	2.57432e-47
Top1	1.09387e-51	2.86576	0.244	0.034	2.82001e-47
Rpl30	1.159e-51	0.629733	0.988	0.951	2.98791e-47
Pbx3	1.83959e-51	3.6959	0.193	0.017	4.74245e-47
Kng2	2.22642e-51	5.38812	0.144	0.003	5.7397e-47
Ctsb	2.75452e-51	1.48104	0.548	0.209	7.10115e-47
Celf1	2.98393e-51	2.71054	0.232	0.03	7.69258e-47
Lrrfip1	3.20938e-51	3.11185	0.216	0.024	8.27377e-47
Rpl3	3.36003e-51	0.666918	0.979	0.96	8.66216e-47
Rdh10	3.67299e-51	5.15985	0.146	0.004	9.46896e-47
Rpl10a	5.5143e-51	0.758501	0.969	0.906	1.42159e-46
Eps8	6.56821e-51	4.1356	0.172	0.011	1.69328e-46
Gnai2	7.35207e-51	2.71092	0.255	0.039	1.89536e-46
Tmtc2	8.35788e-51	3.82398	0.164	0.009	2.15466e-46
Atp1b1	8.6999e-51	3.61553	0.166	0.009	2.24283e-46
St3gal4	8.85053e-51	5.55674	0.14	0.003	2.28167e-46
Hnrnpab	1.01534e-50	1.84594	0.474	0.164	2.61755e-46
Dsg2	1.11369e-50	2.47973	0.326	0.074	2.8711e-46
2900026A02Rik	1.19735e-50	3.31436	0.214	0.024	3.08676e-46
Tcf7l2	1.25533e-50	4.71707	0.152	0.006	3.23624e-46
Rps6	1.29693e-50	0.693786	0.951	0.909	3.34349e-46
Cdkn1a	1.55128e-50	2.0652	0.458	0.155	3.9992e-46
Tuba1a	1.8348e-50	3.136	0.22	0.026	4.73011e-46
Ets2	1.86401e-50	2.37114	0.281	0.05	4.80541e-46
Eef1g	2.04718e-50	1.26452	0.721	0.424	5.27762e-46
Csrnp1	2.21327e-50	4.45263	0.16	0.008	5.7058e-46
Ddx6	3.14762e-50	2.45744	0.271	0.047	8.11456e-46
Prdm16	3.27478e-50	3.94372	0.175	0.012	8.44238e-46
Syne2	4.56649e-50	3.86439	0.172	0.011	1.17724e-45
Snrnp70	4.96671e-50	3.01301	0.218	0.026	1.28042e-45
Rasef	4.99684e-50	3.9534	0.187	0.016	1.28818e-45
Tceal9	1.34775e-49	1.11637	0.813	0.613	3.4745e-45
Actr3	1.50024e-49	2.36301	0.322	0.072	3.86761e-45
Hnrnpc	1.66183e-49	2.10869	0.324	0.071	4.2842e-45
Ppp1r12a	2.39049e-49	3.63629	0.193	0.018	6.16267e-45
Ddx17	2.6036e-49	3.01571	0.226	0.03	6.71208e-45
Itm2c	2.6941e-49	2.80574	0.236	0.033	6.94538e-45
Kansl1	2.99452e-49	3.81062	0.189	0.017	7.71987e-45
Ptbp3	3.03068e-49	2.38224	0.273	0.048	7.8131e-45
Patj	3.06757e-49	4.91765	0.146	0.005	7.9082e-45
Foxn3	4.35187e-49	3.49503	0.224	0.03	1.12191e-44
Nfasc	4.72983e-49	4.04179	0.181	0.015	1.21935e-44
Elavl1	4.94772e-49	2.91841	0.226	0.03	1.27552e-44
Ddb1	5.9517e-49	2.32631	0.316	0.07	1.53435e-44
Eif3e	7.77429e-49	1.46595	0.52	0.188	2.00421e-44
Tspo	8.90074e-49	2.29735	0.331	0.078	2.29461e-44
Mal2	1.46061e-48	3.7374	0.172	0.013	3.76546e-44
Exoc6b	2.47956e-48	4.7374	0.144	0.005	6.39232e-44
Oaz1	2.86856e-48	1.06954	0.76	0.456	7.39515e-44
Hsp90aa1	3.36811e-48	1.59015	0.534	0.219	8.68299e-44
Spry1	3.39511e-48	4.64528	0.148	0.006	8.75259e-44
Map3k5	4.91342e-48	4.09031	0.177	0.014	1.26668e-43
Trip12	7.09728e-48	3.46036	0.181	0.016	1.82968e-43
Lgmn	7.56396e-48	3.65895	0.175	0.014	1.94999e-43
Smim3	8.31787e-48	3.66104	0.172	0.013	2.14435e-43
Psmb2	8.42307e-48	1.92075	0.382	0.106	2.17147e-43
Plscr1	8.79859e-48	5.14373	0.14	0.005	2.26828e-43
Pcbp1	1.16871e-47	1.47581	0.544	0.217	3.01294e-43
Csde1	1.2958e-47	1.72512	0.47	0.166	3.34058e-43
Hif1a	1.55249e-47	3.56662	0.183	0.017	4.00232e-43
Pfdn5	1.62302e-47	1.04836	0.77	0.462	4.18414e-43
Tmbim6	1.6853e-47	1.3892	0.569	0.237	4.34472e-43
Spred2	1.75634e-47	4.56375	0.142	0.005	4.52785e-43
Pdlim7	2.51984e-47	4.70582	0.131	0.003	6.49615e-43
Aplp2	2.67075e-47	2.29164	0.3	0.064	6.88518e-43
Ptprm	3.20811e-47	3.72328	0.166	0.012	8.27052e-43
Met	3.77361e-47	4.36148	0.15	0.007	9.72836e-43
Itgb6	4.41139e-47	4.02696	0.166	0.012	1.13726e-42
Tspan1	4.50639e-47	1.86337	0.437	0.147	1.16175e-42
Esyt2	4.70376e-47	3.97543	0.166	0.012	1.21263e-42
Fbxw11	5.55735e-47	3.58794	0.183	0.017	1.43268e-42
Tbc1d1	5.81615e-47	6.33617	0.127	0.002	1.4994e-42
Lsm8	6.84034e-47	2.80424	0.23	0.034	1.76344e-42
Dnaja1	7.19204e-47	1.78403	0.419	0.13	1.85411e-42
Map4k4	9.88664e-47	2.60456	0.222	0.03	2.54877e-42
Parm1	1.10294e-46	3.08	0.214	0.028	2.84339e-42
Rbm3	1.15523e-46	1.71054	0.448	0.153	2.97819e-42
Krt20	1.15828e-46	4.96345	0.142	0.006	2.98605e-42
Igf1	1.24978e-46	2.20664	0.351	0.094	3.22194e-42
C3	1.47922e-46	3.33269	0.156	0.009	3.81344e-42
Glis3	1.56339e-46	4.68592	0.144	0.006	4.03041e-42
Setbp1	1.77945e-46	4.72774	0.146	0.007	4.58742e-42
Cux1	1.85566e-46	3.10275	0.226	0.033	4.78388e-42
Nfkbiz	1.87953e-46	3.38972	0.177	0.016	4.84543e-42
Picalm	1.9039e-46	3.34292	0.209	0.027	4.90826e-42
Dip2c	1.91439e-46	4.37708	0.144	0.006	4.9353e-42
Sh3d19	2.18728e-46	3.66932	0.172	0.014	5.63881e-42
Sbno2	2.53341e-46	4.20249	0.144	0.006	6.53113e-42
Pdlim1	2.63389e-46	2.3346	0.316	0.075	6.79017e-42
Lurap1l	2.82585e-46	3.02079	0.238	0.038	7.28504e-42
Ankrd11	3.76969e-46	3.2242	0.193	0.021	9.71826e-42
Rnd3	4.23212e-46	5.97543	0.125	0.002	1.09104e-41
Mcl1	4.93518e-46	2.0628	0.304	0.067	1.27229e-41
Rpl19	5.34122e-46	0.656736	0.986	0.947	1.37697e-41
Rpl18a	1.06247e-45	0.62012	0.986	0.971	2.73904e-41
Abtb2	1.23519e-45	4.14668	0.14	0.006	3.18433e-41
Iffo2	1.41328e-45	3.75219	0.166	0.013	3.64344e-41
Pcbp2	1.50175e-45	1.30622	0.637	0.318	3.8715e-41
Ppp1r9a	1.50769e-45	4.85782	0.129	0.003	3.88683e-41
Ran	1.53941e-45	1.72387	0.491	0.194	3.9686e-41
Brk1	1.68817e-45	1.92495	0.357	0.096	4.35211e-41
Ssr4	1.78475e-45	-0.860456	0.637	0.867	4.60108e-41
Tacc2	2.1527e-45	3.59048	0.187	0.02	5.54967e-41
Bok	2.20221e-45	2.61861	0.246	0.043	5.6773e-41
Dym	2.26178e-45	2.84865	0.228	0.035	5.83086e-41
Arid1a	2.96108e-45	3.36685	0.179	0.017	7.63367e-41
Tubb4b	3.09244e-45	2.68038	0.251	0.045	7.9723e-41
Nfe2l2	3.12337e-45	2.67587	0.23	0.036	8.05205e-41
Klk1b5	3.68152e-45	-2.32397	0.084	0.435	9.49097e-41
Arhgap5	3.73915e-45	2.52341	0.265	0.051	9.63952e-41
Luc7l2	3.80209e-45	2.74837	0.232	0.037	9.80179e-41
Sorbs2	4.06732e-45	3.71878	0.175	0.016	1.04856e-40
Arpc1a	4.67347e-45	1.78059	0.39	0.116	1.20482e-40
Wdr1	5.69764e-45	2.9914	0.197	0.024	1.46885e-40
Usp6nl	5.99682e-45	4.59691	0.14	0.006	1.54598e-40
Pik3c2a	7.22928e-45	3.8654	0.164	0.013	1.86371e-40
ENSMUSG00000121513	8.96166e-45	4.09779	0.146	0.008	2.31032e-40
Ccser1	8.96361e-45	3.98476	0.16	0.012	2.31082e-40
Slk	1.07207e-44	3.83792	0.16	0.012	2.76379e-40
Lrmda	1.08777e-44	3.22749	0.172	0.016	2.80426e-40
Fryl	1.10746e-44	4.21935	0.148	0.009	2.85502e-40
Clip1	1.2459e-44	3.08436	0.191	0.022	3.21192e-40
Herc4	1.27742e-44	4.99173	0.129	0.004	3.2932e-40
Rps27	1.2948e-44	0.722529	0.916	0.693	3.33799e-40
Rps3	1.32005e-44	0.679253	0.967	0.91	3.40309e-40
Ano1	1.68734e-44	3.43549	0.185	0.02	4.34996e-40
Zfand3	1.69328e-44	2.93746	0.222	0.034	4.36527e-40
Sdf2	1.96992e-44	2.47179	0.248	0.044	5.07845e-40
Tax1bp3	2.0014e-44	2.5633	0.228	0.036	5.15961e-40
Myo16	2.53433e-44	3.94895	0.164	0.014	6.53349e-40
Rac1	3.08377e-44	1.97879	0.343	0.092	7.94995e-40
G3bp2	3.33986e-44	2.60548	0.24	0.041	8.61017e-40
Psmb10	3.4379e-44	-2.00882	0.14	0.494	8.8629e-40
Ly6e	3.53726e-44	0.963821	0.825	0.702	9.11905e-40
Sec11a	4.47624e-44	1.8502	0.388	0.119	1.15397e-39
Dusp6	5.61505e-44	4.72545	0.125	0.003	1.44756e-39
Sdcbp	6.17163e-44	2.00341	0.333	0.086	1.59105e-39
Ppp1cb	7.38341e-44	2.02079	0.347	0.095	1.90344e-39
Idh1	7.6252e-44	3.09168	0.181	0.019	1.96578e-39
Rbfox2	8.12158e-44	3.58516	0.16	0.013	2.09374e-39
Cftr	8.57811e-44	5.65668	0.129	0.005	2.21144e-39
Ash1l	8.62005e-44	3.26926	0.162	0.013	2.22225e-39
Serinc3	8.62141e-44	1.36252	0.567	0.255	2.2226e-39
Set	8.80064e-44	1.46111	0.528	0.218	2.2688e-39
Ranbp1	1.186e-43	1.72628	0.415	0.136	3.0575e-39
Noct	2.61024e-43	4.09531	0.16	0.013	6.72921e-39
Rab11fip5	2.69358e-43	2.52242	0.244	0.044	6.94405e-39
Otud7b	2.69453e-43	4.2911	0.152	0.011	6.94649e-39
Ndufc2	2.80431e-43	1.36278	0.542	0.226	7.22952e-39
Ltb	2.83003e-43	4.51035	0.142	0.008	7.29583e-39
Phf21a	3.37921e-43	4.32978	0.138	0.007	8.7116e-39
Ifitm3	4.10342e-43	0.960718	0.819	0.593	1.05786e-38
Klf3	4.38707e-43	3.5191	0.158	0.013	1.13099e-38
Ube2r2	4.64209e-43	2.12354	0.322	0.084	1.19673e-38
Adamts9	4.82189e-43	3.76075	0.142	0.008	1.24308e-38
Arhgef28	5.28798e-43	3.63147	0.168	0.016	1.36324e-38
Strn3	5.4563e-43	3.20049	0.183	0.021	1.40664e-38
Plp2	5.87261e-43	2.22428	0.292	0.067	1.51396e-38
Macf1	5.94216e-43	3.39923	0.158	0.013	1.53189e-38
Pde4d	6.33952e-43	3.76954	0.144	0.009	1.63433e-38
Erp27	7.84188e-43	-0.81206	0.62	0.864	2.02164e-38
Ubr5	8.14161e-43	3.34694	0.179	0.02	2.09891e-38
Mcc	9.36418e-43	4.67664	0.129	0.005	2.41409e-38
Mt2	1.01734e-42	-1.27115	0.483	0.777	2.62271e-38
Slc4a4	1.34862e-42	4.628	0.131	0.006	3.47675e-38
Daam1	1.44501e-42	5.29735	0.119	0.003	3.72524e-38
Bex3	1.45719e-42	2.15554	0.294	0.068	3.75663e-38
Clta	1.6318e-42	1.36718	0.524	0.213	4.20677e-38
Slc7a1	2.16076e-42	2.69876	0.23	0.04	5.57045e-38
Eif3l	2.28501e-42	1.77081	0.374	0.112	5.89075e-38
Stk38l	2.37312e-42	4.33542	0.14	0.008	6.11791e-38
St3gal1	2.59993e-42	4.1255	0.138	0.007	6.70261e-38
Smad7	2.78554e-42	6.08585	0.113	0.002	7.18111e-38
Atosa	2.846e-42	3.42289	0.185	0.022	7.33699e-38
Nr6a1	3.30707e-42	3.91427	0.144	0.009	8.52562e-38
Pafah1b1	4.22069e-42	2.4371	0.248	0.048	1.08809e-37
Kras	4.4721e-42	3.22871	0.185	0.022	1.15291e-37
Ap2b1	4.74029e-42	3.09572	0.179	0.02	1.22205e-37
Kcnj15	4.97188e-42	3.7374	0.16	0.014	1.28175e-37
Anxa5	6.91837e-42	2.21867	0.29	0.068	1.78356e-37
Grb10	6.99936e-42	3.33617	0.164	0.016	1.80444e-37
Ptp4a2	7.35193e-42	1.69852	0.441	0.164	1.89533e-37
Yap1	7.81944e-42	3.26791	0.162	0.015	2.01585e-37
Tnrc6a	1.12293e-41	3.76684	0.154	0.013	2.89492e-37
Kif5b	1.15002e-41	1.91517	0.335	0.092	2.96474e-37
Mir99ahg	1.19416e-41	4.15985	0.129	0.006	3.07855e-37
Cacnb2	1.3543e-41	4.22259	0.136	0.007	3.49138e-37
Tbca	1.47761e-41	1.31495	0.573	0.265	3.80927e-37
Niban1	1.58686e-41	2.75849	0.224	0.038	4.09093e-37
BC005537	1.94576e-41	2.53211	0.232	0.041	5.01616e-37
Amotl2	2.00366e-41	3.81881	0.142	0.009	5.16544e-37
Rnf19a	2.02294e-41	3.85584	0.142	0.009	5.21513e-37
Marchf7	3.02585e-41	3.39152	0.162	0.016	7.80063e-37
Rock2	3.12954e-41	3.34042	0.172	0.019	8.06795e-37
Prrc2c	3.67356e-41	3.26016	0.175	0.02	9.47045e-37
Krt23	3.72577e-41	3.26152	0.205	0.032	9.60504e-37
Arpc1b	4.56607e-41	1.95636	0.326	0.089	1.17713e-36
Psmb4	4.71468e-41	1.57185	0.411	0.137	1.21544e-36
Ascc3	5.11854e-41	2.94226	0.189	0.025	1.31956e-36
Eif4a2	5.96092e-41	1.59535	0.45	0.167	1.53673e-36
Etv6	6.0202e-41	3.17815	0.156	0.014	1.55201e-36
Glud1	6.05431e-41	1.76088	0.378	0.119	1.5608e-36
Wwox	6.59237e-41	3.00785	0.17	0.018	1.69951e-36
0610040J01Rik	7.26275e-41	3.78788	0.15	0.012	1.87234e-36
Colgalt1	7.81224e-41	2.67537	0.205	0.031	2.014e-36
Tra2b	8.19165e-41	2.40694	0.238	0.045	2.11181e-36
Dnajc5	1.0323e-40	2.89342	0.185	0.024	2.66127e-36
Edn1	1.10733e-40	6.78044	0.109	0.002	2.85469e-36
Sf3b1	1.16789e-40	2.80424	0.195	0.028	3.01081e-36
Fkbp1a	1.28571e-40	1.90831	0.359	0.111	3.31455e-36
Galnt2	1.32273e-40	2.14049	0.308	0.081	3.40999e-36
Rps15	1.37744e-40	0.599662	0.957	0.897	3.55105e-36
Nktr	1.6703e-40	2.81746	0.199	0.029	4.30602e-36
Usp34	1.98785e-40	3.08436	0.175	0.02	5.12468e-36
Cltc	1.99601e-40	2.45026	0.218	0.036	5.14571e-36
Lamp1	2.48293e-40	1.32258	0.54	0.237	6.40099e-36
2200002D01Rik	4.30835e-40	4.28723	0.129	0.007	1.11069e-35
Myo5b	4.32083e-40	4.11591	0.142	0.01	1.11391e-35
Ucp2	5.19492e-40	2.08472	0.267	0.059	1.33925e-35
Tmcc1	5.47044e-40	5.29735	0.115	0.003	1.41028e-35
Dhx9	5.50445e-40	3.01157	0.168	0.018	1.41905e-35
Atrx	6.02362e-40	2.96651	0.193	0.028	1.55289e-35
Ptk2	6.32495e-40	3.66235	0.142	0.01	1.63057e-35
Nckap1	8.3241e-40	2.56832	0.232	0.044	2.14595e-35
Laptm4a	1.15275e-39	1.53103	0.425	0.15	2.97179e-35
Mex3c	1.30534e-39	2.45378	0.214	0.036	3.36516e-35
Srsf2	1.37679e-39	2.55781	0.203	0.032	3.54937e-35
Rpl17	1.39004e-39	0.528726	0.994	0.974	3.58352e-35
Eif3k	1.46722e-39	1.2586	0.548	0.242	3.7825e-35
Psmb1	1.72645e-39	1.38132	0.503	0.214	4.45079e-35
Ncor1	2.5053e-39	2.39622	0.222	0.04	6.45866e-35
Dip2b	2.60551e-39	4.15985	0.123	0.006	6.717e-35
Rps10	2.79646e-39	0.530393	0.988	0.974	7.20928e-35
Mast2	2.88758e-39	4.24002	0.127	0.007	7.44418e-35
Ppp2r1a	3.2524e-39	2.59281	0.203	0.032	8.38469e-35
Ptpn13	3.63697e-39	5.23024	0.113	0.003	9.3761e-35
Btbd9	3.72806e-39	4.1307	0.133	0.009	9.61093e-35
Taok3	4.78151e-39	3.58115	0.14	0.01	1.23267e-34
Reg1	5.3641e-39	0.460333	1	1	1.38286e-34
Mprip	6.01738e-39	2.86489	0.183	0.025	1.55128e-34
Kdelr2	6.11732e-39	1.64365	0.384	0.127	1.57705e-34
Sh3bgrl3	6.36936e-39	2.20173	0.259	0.057	1.64202e-34
Psmd8	6.94422e-39	1.39246	0.538	0.252	1.79022e-34
Arih1	7.12555e-39	2.76704	0.201	0.032	1.83697e-34
Cab39	7.35081e-39	2.64795	0.218	0.039	1.89504e-34
Epha2	8.16016e-39	6.53836	0.099	0.001	2.10369e-34
Sptlc2	1.18699e-38	3.40621	0.15	0.014	3.06006e-34
Tbl1x	1.19986e-38	2.52426	0.224	0.042	3.09325e-34
Ankrd17	1.22679e-38	2.73604	0.181	0.024	3.16267e-34
Lrrc7	1.24442e-38	3.65151	0.148	0.013	3.2081e-34
Ptprf	1.48336e-38	2.03169	0.302	0.08	3.8241e-34
Eif4b	1.84549e-38	1.54268	0.417	0.15	4.75766e-34
Ankrd28	2.32727e-38	3.92985	0.131	0.009	5.99971e-34
Cxcl16	2.33758e-38	3.13748	0.166	0.02	6.02629e-34
Sik3	2.56885e-38	3.38224	0.142	0.011	6.6225e-34
Arpc3	2.6211e-38	1.63701	0.392	0.136	6.75719e-34
Mat2a	2.6734e-38	2.0617	0.285	0.072	6.89203e-34
Vdac2	2.71927e-38	1.46421	0.464	0.186	7.01027e-34
Rpl37	2.81135e-38	0.534376	0.982	0.932	7.24766e-34
Tle1	2.97853e-38	2.89564	0.185	0.026	7.67864e-34
Cers2	3.00498e-38	2.53367	0.211	0.037	7.74684e-34
Airn	3.19538e-38	5.15985	0.113	0.004	8.23769e-34
Lasp1	3.27133e-38	2.63861	0.201	0.033	8.43349e-34
Npepps	3.32149e-38	3.09168	0.164	0.019	8.56279e-34
Copa	3.32368e-38	2.36219	0.218	0.039	8.56844e-34
Bsg	3.5451e-38	1.32262	0.552	0.265	9.13926e-34
Dock11	4.19605e-38	4.97178	0.115	0.005	1.08174e-33
Myo10	4.34023e-38	3.5191	0.15	0.014	1.11891e-33
Fam135a	4.52317e-38	3.1837	0.177	0.024	1.16607e-33
Zmiz1	4.52793e-38	3.05515	0.154	0.016	1.1673e-33
Irf2bp2	7.14508e-38	2.03956	0.29	0.075	1.842e-33
Ptbp1	7.30369e-38	2.52073	0.211	0.037	1.88289e-33
Cldn2	9.36922e-38	5.38224	0.107	0.003	2.41538e-33
Cd47	1.15659e-37	1.62075	0.392	0.137	2.98168e-33
Krt18	1.2068e-37	1.08266	0.871	0.742	3.11112e-33
Noxa1	1.2665e-37	3.67746	0.136	0.01	3.26504e-33
Carmil1	1.32415e-37	3.78546	0.133	0.01	3.41366e-33
Hivep2	1.48326e-37	3.57023	0.133	0.01	3.82385e-33
Ube2d2a	1.70454e-37	2.02599	0.298	0.08	4.3943e-33
Frk	2.32597e-37	3.17672	0.152	0.016	5.99635e-33
Nes	2.39905e-37	2.70829	0.203	0.035	6.18475e-33
S100a6	2.48031e-37	3.68018	0.162	0.02	6.39423e-33
Desi2	2.97669e-37	2.61671	0.232	0.048	7.67391e-33
Timp1	3.2247e-37	4.56832	0.113	0.005	8.31328e-33
Alpk1	3.27257e-37	4.56832	0.113	0.005	8.43668e-33
Naca	3.28822e-37	0.642437	0.912	0.825	8.47703e-33
Rev3l	3.77504e-37	3.18842	0.156	0.017	9.73206e-33
Cct2	4.00405e-37	1.4105	0.421	0.155	1.03224e-32
Ubald2	4.1614e-37	2.31926	0.238	0.051	1.07281e-32
Kansl1l	4.69759e-37	3.47019	0.142	0.013	1.21104e-32
Dusp10	5.27983e-37	4.42289	0.119	0.006	1.36114e-32
Tesc	5.74606e-37	5.59281	0.105	0.003	1.48133e-32
Cdk4	6.02615e-37	1.89998	0.304	0.084	1.55354e-32
Nap1l1	7.70451e-37	1.55816	0.382	0.13	1.98622e-32
Trio	7.85828e-37	3.93478	0.125	0.008	2.02587e-32
Rps19	7.95097e-37	0.637935	0.969	0.934	2.04976e-32
Rapgef2	8.1751e-37	3.72245	0.131	0.01	2.10754e-32
Eif2s3x	8.77949e-37	2.04651	0.275	0.069	2.26335e-32
Itga2	9.36105e-37	8.17777	0.09	0	2.41328e-32
Rbm47	9.381e-37	2.66189	0.193	0.031	2.41842e-32
Abracl	9.83252e-37	1.52912	0.396	0.14	2.53482e-32
Mapk1ip1l	9.89852e-37	2.88422	0.175	0.024	2.55184e-32
Fgfr1	1.0334e-36	2.92719	0.168	0.022	2.6641e-32
Plpp2	1.16158e-36	2.55319	0.203	0.036	2.99454e-32
Ankrd10	1.20388e-36	3.18081	0.158	0.018	3.10359e-32
Ptpn2	1.22719e-36	3.41139	0.17	0.023	3.16369e-32
Rpl26	1.27384e-36	0.493183	0.988	0.966	3.28397e-32
Prdx6	1.48985e-36	1.52305	0.405	0.147	3.84083e-32
Atpif1	1.61807e-36	1.14299	0.565	0.267	4.17138e-32
Nsa2	1.91613e-36	1.41393	0.437	0.167	4.93979e-32
Unc13b	2.50656e-36	3.32335	0.142	0.013	6.46191e-32
Arhgef12	2.74447e-36	2.81145	0.177	0.025	7.07524e-32
Ikzf2	3.35072e-36	4.3525	0.115	0.006	8.63815e-32
Rin2	3.63399e-36	4.13748	0.115	0.006	9.36842e-32
Slc25a3	3.66832e-36	1.14919	0.593	0.302	9.45692e-32
Meis1	3.95401e-36	4.15985	0.119	0.007	1.01934e-31
Myo5c	3.99417e-36	2.42289	0.226	0.047	1.0297e-31
Pard6b	4.05669e-36	4.05294	0.117	0.006	1.04581e-31
St14	4.5971e-36	1.86041	0.324	0.099	1.18513e-31
Atox1	4.96481e-36	1.36502	0.421	0.156	1.27993e-31
Ldlrad3	5.30874e-36	3.52242	0.146	0.015	1.36859e-31
Uqcrq	5.89742e-36	-0.922169	0.513	0.776	1.52035e-31
Rps8	6.60855e-36	0.40504	1	0.992	1.70368e-31
Serp1	7.60469e-36	-1.02123	0.421	0.731	1.96049e-31
Ttc3	8.53258e-36	3.00351	0.156	0.018	2.1997e-31
Abhd2	8.7129e-36	3.45263	0.142	0.014	2.24619e-31
Reep5	9.03697e-36	-0.943613	0.489	0.759	2.32973e-31
Eif3i	9.10747e-36	1.14865	0.567	0.273	2.3479e-31
Cnot1	9.9225e-36	3.37042	0.142	0.014	2.55802e-31
App	1.05873e-35	1.64267	0.39	0.145	2.72939e-31
Arpc5	1.07088e-35	1.61452	0.345	0.109	2.76072e-31
Psd3	1.14848e-35	4.05424	0.107	0.004	2.96078e-31
Hdgf	1.3753e-35	1.91155	0.314	0.094	3.54553e-31
Bcl2l1	1.39741e-35	3.61051	0.138	0.013	3.60252e-31
Las1l	1.43828e-35	2.77203	0.183	0.029	3.7079e-31
Clca3a1	1.46145e-35	6.42289	0.09	0.001	3.76761e-31
Wdr26	1.51495e-35	2.26419	0.224	0.046	3.90555e-31
Fhit	1.62478e-35	4.34694	0.111	0.005	4.18868e-31
Rpl34	1.94155e-35	0.494929	0.986	0.942	5.00531e-31
Itm2b	2.02393e-35	1.03719	0.637	0.349	5.21769e-31
Morf4l1	2.02511e-35	1.79549	0.324	0.1	5.22072e-31
1700025G04Rik	2.08869e-35	4.24601	0.113	0.006	5.38463e-31
Galnt1	2.13344e-35	1.88074	0.298	0.084	5.50001e-31
Dync1h1	2.18879e-35	3.98476	0.111	0.005	5.64269e-31
Lrba	2.3502e-35	4.10471	0.121	0.008	6.05882e-31
Eif4g2	2.68386e-35	1.30796	0.538	0.264	6.91898e-31
Atp5a1	2.96403e-35	1.27402	0.515	0.238	7.64127e-31
Rpl8	2.97952e-35	0.586931	0.975	0.932	7.6812e-31
Tmem176b	3.12696e-35	1.72471	0.314	0.092	8.0613e-31
Cast	3.20166e-35	3.14778	0.17	0.025	8.25388e-31
Tnrc6b	3.25347e-35	3.48178	0.127	0.01	8.38744e-31
Arhgef3	3.60838e-35	5.18031	0.103	0.003	9.30241e-31
Enho	3.71148e-35	2.71017	0.191	0.033	9.56818e-31
Snd1	4.86959e-35	1.93103	0.277	0.074	1.25538e-30
Rpl12	6.06386e-35	0.444242	0.994	0.98	1.56326e-30
Rora	6.21e-35	3.18188	0.15	0.017	1.60094e-30
Gmds	8.9943e-35	3.19022	0.166	0.024	2.31873e-30
Vtcn1	9.45489e-35	6.42289	0.088	0.001	2.43747e-30
Efhd2	1.02973e-34	2.28538	0.224	0.047	2.65464e-30
Atp5g2	1.03277e-34	0.944838	0.694	0.428	2.66248e-30
Ube2i	1.09852e-34	1.66509	0.353	0.119	2.83198e-30
Psme4	1.11145e-34	2.28333	0.214	0.043	2.86533e-30
Arid2	1.43666e-34	3.9534	0.123	0.009	3.70372e-30
Frat2	1.47613e-34	4.03057	0.117	0.007	3.80546e-30
Kdm5c	1.57545e-34	3.85898	0.121	0.009	4.0615e-30
Arid5a	1.58849e-34	3.9534	0.117	0.007	4.09514e-30
Enah	1.65544e-34	3.15985	0.152	0.018	4.26772e-30
Enc1	1.67723e-34	3.90831	0.115	0.007	4.3239e-30
Rabgap1l	1.82078e-34	3.92985	0.119	0.008	4.69397e-30
Tinag	1.85464e-34	2.76392	0.189	0.033	4.78127e-30
Gfpt1	1.85757e-34	2.23801	0.218	0.045	4.78882e-30
Clint1	1.94596e-34	2.40227	0.211	0.043	5.01669e-30
Septin9	2.08918e-34	3.37042	0.14	0.014	5.38591e-30
Eif1	2.19776e-34	0.6573	0.91	0.771	5.66582e-30
Igfbp7	2.25261e-34	3.03257	0.119	0.008	5.80722e-30
Lmo7	2.32944e-34	5.2785	0.101	0.003	6.0053e-30
Tff1	2.54531e-34	8.57939	0.084	0	6.5618e-30
Midn	2.62295e-34	3.21643	0.14	0.014	6.76196e-30
Rpl24	2.76968e-34	0.568069	0.961	0.892	7.14023e-30
Cfi	2.78844e-34	3.27088	0.101	0.003	7.18859e-30
Zfp703	2.90845e-34	3.10096	0.15	0.018	7.49797e-30
Slc38a2	3.25661e-34	2.19902	0.236	0.054	8.39554e-30
Psmd14	4.33527e-34	2.64178	0.179	0.029	1.11763e-29
Zcchc7	4.56407e-34	3.11803	0.148	0.017	1.17662e-29
Tmem59	4.66498e-34	1.27878	0.505	0.233	1.20263e-29
Plaur	5.2781e-34	4.31905	0.105	0.005	1.36069e-29
Wnk2	5.51881e-34	3.42289	0.131	0.012	1.42275e-29
Clcn3	5.86199e-34	2.33716	0.228	0.051	1.51122e-29
Plekhg3	6.54001e-34	4.44278	0.107	0.005	1.68601e-29
Txnip	7.95877e-34	1.55056	0.503	0.244	2.05177e-29
Kcnq1	8.55186e-34	2.56696	0.195	0.036	2.20467e-29
Jak1	8.72894e-34	2.57044	0.177	0.028	2.25032e-29
Sntb1	8.90739e-34	2.7867	0.209	0.044	2.29633e-29
Ivns1abp	9.32866e-34	1.88048	0.29	0.083	2.40493e-29
Nedd4l	9.60576e-34	3.98993	0.115	0.007	2.47636e-29
Rpl29	1.0206e-33	0.58098	0.914	0.872	2.6311e-29
Plxnb2	1.04428e-33	2.49193	0.185	0.032	2.69216e-29
Ywhah	1.12653e-33	2.04003	0.257	0.065	2.9042e-29
Ptprn2	1.12717e-33	3.09168	0.16	0.022	2.90585e-29
Khdrbs1	1.13327e-33	2.49	0.195	0.036	2.92157e-29
Nr4a1	1.25721e-33	2.61165	0.15	0.018	3.24109e-29
Bpnt2	1.29211e-33	2.46353	0.195	0.036	3.33107e-29
Sat1	1.40613e-33	1.32102	0.472	0.202	3.62501e-29
Lncpint	1.50094e-33	3.2785	0.138	0.014	3.86943e-29
Mkln1	1.5571e-33	3.34316	0.136	0.014	4.01421e-29
St6gal1	1.74695e-33	4.62452	0.099	0.003	4.50364e-29
Snrpe	1.74943e-33	1.3412	0.448	0.19	4.51004e-29
Rpl13a	1.97203e-33	0.49144	0.982	0.962	5.08388e-29
Wapl	2.19546e-33	2.37849	0.207	0.042	5.65988e-29
Ppp4c	3.1695e-33	2.49193	0.191	0.035	8.17098e-29
Bzw1	3.35885e-33	1.78788	0.287	0.082	8.65912e-29
Itgb4	3.45687e-33	2.30066	0.246	0.063	8.91181e-29
Sertad1	3.49255e-33	4.39864	0.105	0.005	9.0038e-29
Mapre1	3.57973e-33	2.53307	0.175	0.028	9.22855e-29
Zfp148	3.58032e-33	2.85541	0.144	0.017	9.23006e-29
Setd5	4.42092e-33	2.75151	0.144	0.017	1.13971e-28
Dock7	5.06782e-33	4.07496	0.111	0.007	1.30648e-28
Psma3	5.63006e-33	1.49042	0.388	0.146	1.45143e-28
Rpl13	5.63483e-33	0.438786	0.998	0.993	1.45266e-28
Akr1a1	6.56738e-33	1.50976	0.372	0.134	1.69307e-28
Pawr	6.9959e-33	3.12882	0.162	0.024	1.80354e-28
Pgpep1	7.22946e-33	2.78415	0.16	0.023	1.86375e-28
1110038B12Rik	7.38498e-33	1.5654	0.314	0.098	1.90385e-28
Amy1	7.65851e-33	-2.8601	0.045	0.311	1.97436e-28
Rps12	8.36271e-33	0.411526	0.988	0.983	2.15591e-28
Cdc42se1	8.44111e-33	2.35988	0.199	0.039	2.17612e-28
Ssbp3	9.26029e-33	2.47138	0.205	0.043	2.3873e-28
Atp8a1	1.058e-32	7.42289	0.08	0	2.72753e-28
Rbm25	1.09122e-32	2.72245	0.177	0.03	2.81317e-28
Rtraf	1.18907e-32	1.19005	0.517	0.245	3.06542e-28
Tspan5	1.18984e-32	2.86258	0.175	0.029	3.0674e-28
Tgfbr1	1.2754e-32	3.34042	0.129	0.013	3.28798e-28
Epc1	1.32733e-32	3.80476	0.125	0.011	3.42185e-28
Atxn7l3b	1.35605e-32	2.04274	0.234	0.056	3.49591e-28
Txnrd1	1.44745e-32	2.30837	0.201	0.04	3.73153e-28
Sem1	1.46993e-32	1.07739	0.587	0.313	3.78947e-28
Ambra1	1.53338e-32	4.35577	0.099	0.004	3.95304e-28
Hipk2	1.54347e-32	3.43582	0.146	0.018	3.97905e-28
Shb	1.5602e-32	2.93746	0.16	0.024	4.02219e-28
Specc1	1.70192e-32	5.18842	0.088	0.002	4.38754e-28
Ube2d3	1.81353e-32	1.46511	0.444	0.195	4.67528e-28
Prpf40a	1.88304e-32	2.45941	0.197	0.039	4.85448e-28
Lama5	2.00594e-32	4.13338	0.101	0.005	5.17131e-28
Ube2e2	2.01452e-32	3.58924	0.136	0.015	5.19343e-28
Zdhhc3	2.06596e-32	2.19867	0.216	0.047	5.32603e-28
Pdcd6ip	2.32238e-32	2.5298	0.183	0.033	5.98709e-28
Csnk1g1	2.39998e-32	3.37226	0.136	0.015	6.18714e-28
Gm12840	2.53636e-32	6.45263	0.082	0.001	6.53874e-28
Gprc5a	2.55222e-32	6.26419	0.082	0.001	6.57962e-28
Cct6a	2.61503e-32	1.70313	0.329	0.11	6.74154e-28
Smg1	2.62936e-32	3.47733	0.123	0.011	6.77849e-28
Eif4g1	2.83084e-32	1.91488	0.259	0.069	7.2979e-28
Rpl36a	3.30563e-32	0.600776	0.891	0.821	8.52191e-28
Brd2	3.5434e-32	2.40299	0.193	0.037	9.13488e-28
Large1	3.69773e-32	3.94226	0.113	0.008	9.53274e-28
Jpt1	3.84578e-32	1.82289	0.3	0.092	9.91442e-28
Zfc3h1	4.33605e-32	3.38541	0.115	0.009	1.11783e-27
B4galt6	4.56072e-32	3.49689	0.113	0.008	1.17575e-27
Rhou	4.72282e-32	1.61092	0.368	0.137	1.21754e-27
2610035D17Rik	4.73456e-32	4.90401	0.092	0.003	1.22057e-27
Ubn2	4.91113e-32	3.02079	0.133	0.014	1.26609e-27
Utrn	5.6305e-32	3.08408	0.142	0.017	1.45154e-27
Abl2	6.59564e-32	4.62219	0.094	0.003	1.70036e-27
Mical3	6.74109e-32	4.59281	0.094	0.003	1.73785e-27
Snrpg	7.13492e-32	1.46128	0.376	0.14	1.83938e-27
Dusp4	8.68916e-32	4.53836	0.097	0.004	2.24006e-27
Ppp2r2a	8.76376e-32	3.07893	0.138	0.016	2.2593e-27
Nipal2	1.03512e-31	2.40182	0.218	0.05	2.66853e-27
Rab11a	1.06029e-31	1.74629	0.316	0.105	2.73342e-27
Smurf2	1.08165e-31	3.3525	0.125	0.012	2.7885e-27
Dyrk1a	1.09862e-31	3.62642	0.121	0.011	2.83223e-27
Srsf7	1.10456e-31	2.38636	0.195	0.039	2.84755e-27
Sf1	1.13187e-31	2.63815	0.172	0.029	2.91797e-27
Rpl28	1.19775e-31	0.444438	0.984	0.968	3.0878e-27
Bclaf1	1.2647e-31	2.64178	0.158	0.024	3.26041e-27
Huwe1	1.27347e-31	2.54419	0.181	0.033	3.28299e-27
Ccnl1	1.31348e-31	2.62493	0.146	0.019	3.38614e-27
Krtcap3	1.49998e-31	2.5045	0.183	0.034	3.86695e-27
Son	1.59674e-31	2.63439	0.158	0.024	4.11641e-27
Ehf	1.60943e-31	2.53094	0.179	0.032	4.14911e-27
Agap1	1.88754e-31	2.82282	0.142	0.018	4.86607e-27
Adnp	1.94224e-31	3.40352	0.129	0.014	5.0071e-27
Peli1	1.97061e-31	3.92539	0.109	0.007	5.08024e-27
Ggt1	2.11685e-31	-2.44748	0.066	0.331	5.45725e-27
Rpl10	2.50748e-31	0.378709	0.99	0.976	6.46428e-27
Tinagl1	2.6418e-31	5.00785	0.09	0.003	6.81056e-27
Usp22	2.95885e-31	2.75907	0.162	0.026	7.62792e-27
Macroh2a1	3.20649e-31	2.24855	0.187	0.036	8.26634e-27
Rpl39	3.35952e-31	0.52044	0.957	0.874	8.66085e-27
Srsf5	3.88103e-31	1.82931	0.261	0.072	1.00053e-26
Dnajb1	4.07232e-31	3.26419	0.136	0.016	1.04984e-26
Arid1b	4.96361e-31	3.38106	0.133	0.016	1.27962e-26
Ndfip2	5.09536e-31	2.30543	0.197	0.041	1.31358e-26
Akap9	5.17052e-31	2.60148	0.129	0.014	1.33296e-26
Smarcc1	5.35692e-31	2.45833	0.179	0.033	1.38101e-26
Raph1	5.50837e-31	3.42289	0.121	0.011	1.42006e-26
Rps21	6.89352e-31	0.513668	0.986	0.933	1.77715e-26
Map3k20	7.68295e-31	3.75992	0.115	0.01	1.98066e-26
Magi3	9.34693e-31	4.22495	0.105	0.007	2.40964e-26
Braf	1.0901e-30	3.98476	0.103	0.006	2.81027e-26
Vill	1.15449e-30	3.73839	0.109	0.008	2.97627e-26
Gdi2	1.16386e-30	1.59507	0.304	0.097	3.00043e-26
Tamalin	1.19186e-30	3.12086	0.129	0.014	3.07261e-26
Rplp2	1.19628e-30	0.539424	0.969	0.934	3.08402e-26
Lrrc8c	1.27757e-30	4.61553	0.086	0.002	3.29358e-26
Stk39	1.35296e-30	2.6091	0.195	0.041	3.48794e-26
Pacsin2	1.43646e-30	2.51864	0.175	0.032	3.70321e-26
Cdc42ep5	1.47681e-30	2.91593	0.144	0.02	3.80721e-26
Serbp1	1.5123e-30	1.04096	0.577	0.314	3.89871e-26
Adk	1.56742e-30	1.39369	0.335	0.118	4.0408e-26
Vasp	1.82607e-30	2.70466	0.16	0.026	4.70762e-26
Appbp2	1.9877e-30	2.87269	0.148	0.021	5.1243e-26
Gpr39	2.22694e-30	5.67922	0.08	0.001	5.74106e-26
Cyb5r3	2.98884e-30	2.18237	0.203	0.045	7.70523e-26
H13	3.16894e-30	1.11313	0.542	0.283	8.16954e-26
Chd7	3.27611e-30	4.53836	0.092	0.004	8.44581e-26
Emp1	3.67357e-30	4.35577	0.092	0.004	9.47046e-26
Baiap2	3.7988e-30	3.54247	0.127	0.014	9.79331e-26
Rap1gap2	4.40875e-30	2.55982	0.191	0.04	1.13657e-25
Ypel2	4.65468e-30	3.76392	0.113	0.01	1.19998e-25
Fhip1a	5.71035e-30	4.10641	0.099	0.006	1.47213e-25
Ncl	6.22145e-30	1.04675	0.53	0.268	1.60389e-25
Caprin1	6.58883e-30	1.81989	0.267	0.078	1.6986e-25
Rbm6	6.73318e-30	2.95894	0.136	0.017	1.73581e-25
Fosl1	6.80097e-30	6.12332	0.076	0.001	1.75329e-25
Myo1e	6.8731e-30	3.78546	0.105	0.007	1.77189e-25
Nfkb1	6.88054e-30	2.49	0.136	0.017	1.7738e-25
Tsn	7.63739e-30	2.12332	0.209	0.048	1.96892e-25
Mrpl24	8.51404e-30	1.62784	0.322	0.113	2.19492e-25
Arhgdig	9.32632e-30	-0.952227	0.38	0.67	2.40432e-25
Anxa11	1.04483e-29	3.33673	0.121	0.013	2.69356e-25
Mafg	1.11629e-29	2.81978	0.14	0.019	2.87779e-25
Mboat1	1.16279e-29	3.54842	0.119	0.012	2.99766e-25
Akap13	1.24199e-29	3.07893	0.152	0.024	3.20186e-25
Cldn6	1.38389e-29	2.1988	0.205	0.047	3.56767e-25
Palmd	1.39493e-29	5.80755	0.078	0.001	3.59614e-25
Rpl37a	1.3959e-29	0.453066	0.986	0.961	3.59863e-25
Wfdc2	1.5377e-29	4.58516	0.088	0.003	3.9642e-25
Tmem98	1.65169e-29	2.71507	0.158	0.026	4.25805e-25
Insr	1.81817e-29	2.63701	0.154	0.025	4.68723e-25
Hectd1	2.03866e-29	2.27158	0.183	0.037	5.25567e-25
Diaph2	2.15915e-29	4.03294	0.111	0.01	5.56628e-25
Tns3	2.17525e-29	3.27533	0.115	0.011	5.60779e-25
Mark2	2.34304e-29	2.97178	0.136	0.018	6.04035e-25
Limch1	2.5952e-29	5.45263	0.08	0.002	6.69043e-25
Nfat5	3.1352e-29	3.30607	0.113	0.01	8.08255e-25
Ndufa4	3.18747e-29	0.932862	0.667	0.427	8.2173e-25
Pan3	3.20803e-29	4.03057	0.094	0.005	8.27031e-25
Dst	3.31763e-29	3.83792	0.092	0.005	8.55285e-25
Chd6	3.3343e-29	3.73409	0.107	0.009	8.59581e-25
Dusp8	3.35663e-29	2.6503	0.142	0.02	8.65339e-25
Pak2	3.66625e-29	2.18237	0.191	0.041	9.4516e-25
Mapk13	3.735e-29	2.22064	0.193	0.042	9.62883e-25
Camk2d	4.01695e-29	3.76866	0.101	0.007	1.03557e-24
Fgl1	4.31883e-29	6.32978	0.074	0.001	1.11339e-24
Zfp407	4.35229e-29	3.70466	0.099	0.006	1.12202e-24
Anxa7	4.46628e-29	2.14355	0.199	0.045	1.15141e-24
Bltp2	4.55495e-29	2.52242	0.16	0.028	1.17427e-24
Il34	4.61643e-29	4.86767	0.082	0.002	1.19012e-24
Rasal2	5.00176e-29	4.61928	0.082	0.002	1.28945e-24
Npc2	5.29949e-29	2.0274	0.203	0.047	1.36621e-24
1700017B05Rik	5.43866e-29	3.11476	0.121	0.013	1.40209e-24
Tbc1d9	5.81203e-29	3.31185	0.119	0.013	1.49834e-24
Ywhag	5.83222e-29	2.26534	0.199	0.045	1.50355e-24
Sub1	5.91525e-29	1.55301	0.347	0.132	1.52495e-24
Elf1	6.04641e-29	3.27604	0.127	0.016	1.55876e-24
Uqcrh	6.06291e-29	0.906745	0.647	0.389	1.56302e-24
Srsf11	6.20504e-29	2.49193	0.166	0.03	1.59966e-24
Smoc1	6.26156e-29	2.71383	0.207	0.05	1.61423e-24
Ythdc1	6.48583e-29	2.86594	0.148	0.023	1.67205e-24
Bcap31	7.40945e-29	1.77564	0.255	0.074	1.91016e-24
Plekha5	7.80089e-29	3.52381	0.115	0.011	2.01107e-24
Cnot6	8.5186e-29	2.47535	0.158	0.027	2.1961e-24
Kdm5b	1.02384e-28	3.51599	0.113	0.011	2.63945e-24
Inava	1.04783e-28	4.29735	0.086	0.003	2.7013e-24
Snx6	1.12494e-28	2.24424	0.197	0.045	2.90009e-24
Mdm2	1.42941e-28	2.62219	0.154	0.026	3.68502e-24
Crebbp	1.4626e-28	2.81931	0.125	0.015	3.77057e-24
Psma5	1.51847e-28	1.74329	0.285	0.093	3.91461e-24
Flrt2	1.5302e-28	3.38389	0.121	0.014	3.94485e-24
Hspa4	1.57519e-28	2.13128	0.209	0.051	4.06084e-24
Snrpf	1.6044e-28	1.34336	0.378	0.152	4.13615e-24
Afdn	1.85488e-28	2.62642	0.158	0.028	4.78188e-24
Btbd7	1.89504e-28	3.89682	0.09	0.005	4.88541e-24
Myof	1.89953e-28	4.64528	0.078	0.002	4.897e-24
Schip1	1.94097e-28	3.67922	0.078	0.002	5.00381e-24
Ythdf3	2.14957e-28	2.82143	0.142	0.021	5.54159e-24
Zfp704	2.17596e-28	3.65895	0.092	0.005	5.60961e-24
Rpl21	2.26328e-28	0.417887	0.979	0.953	5.83474e-24
Cd14	2.34393e-28	3.14725	0.107	0.009	6.04265e-24
Wsb1	2.35837e-28	3.76392	0.097	0.006	6.07987e-24
Fam13b	2.65557e-28	3.30923	0.101	0.007	6.84606e-24
Snx24	2.67285e-28	2.83792	0.121	0.014	6.89061e-24
Mob3b	2.69547e-28	3.21232	0.119	0.013	6.94893e-24
Plut	2.72041e-28	5.1307	0.08	0.002	7.01321e-24
Jpt2	3.35997e-28	2.0126	0.216	0.055	8.662e-24
Ap3b1	3.40183e-28	3.15985	0.117	0.013	8.76992e-24
Leprot	3.48639e-28	2.44985	0.156	0.027	8.9879e-24
Epb41l5	3.55175e-28	2.82249	0.152	0.026	9.1564e-24
Arf3	3.85603e-28	2.15031	0.201	0.048	9.94085e-24
Hnf4a	4.01105e-28	3.40182	0.115	0.012	1.03405e-23
Atp1b3	4.28904e-28	2.3415	0.183	0.039	1.10571e-23
Nradd	4.32736e-28	2.36662	0.17	0.033	1.11559e-23
Purb	4.54933e-28	2.35013	0.156	0.027	1.17282e-23
Trim44	4.64132e-28	2.77233	0.144	0.022	1.19653e-23
Psmd11	5.03758e-28	1.97879	0.226	0.06	1.29869e-23
Cdc37	5.4313e-28	1.65681	0.275	0.087	1.40019e-23
H2-K1	5.96279e-28	1.05644	0.62	0.367	1.53721e-23
Nisch	6.11713e-28	3.01301	0.123	0.015	1.577e-23
Bcar1	6.11773e-28	4.42289	0.084	0.003	1.57715e-23
Pdxdc1	6.71984e-28	2.41523	0.158	0.028	1.73238e-23
Pfdn2	7.14409e-28	1.63323	0.29	0.096	1.84175e-23
Ube2h	7.29836e-28	2.36977	0.177	0.036	1.88152e-23
Rplp0	7.35482e-28	0.479893	0.99	0.984	1.89607e-23
Bcl3	7.48638e-28	4.45263	0.086	0.004	1.92999e-23
Nck2	8.78621e-28	4.36844	0.088	0.005	2.26509e-23
Tardbp	1.07746e-27	2.53836	0.162	0.03	2.77768e-23
Tmed9	1.10847e-27	2.04702	0.218	0.057	2.85763e-23
Ddr1	1.18275e-27	1.89932	0.22	0.057	3.04914e-23
Dazap2	1.20317e-27	1.90609	0.22	0.057	3.10178e-23
Mpzl3	1.21065e-27	3.94484	0.097	0.007	3.12105e-23
Med15	1.30022e-27	3.83792	0.097	0.007	3.35197e-23
Gsto1	1.35382e-27	2.18081	0.226	0.062	3.49016e-23
Birc6	1.52975e-27	3.49327	0.097	0.007	3.9437e-23
Ehmt1	1.57086e-27	3.30359	0.101	0.008	4.04968e-23
Srrm1	1.7838e-27	2.32602	0.175	0.036	4.59864e-23
Vdac1	2.06089e-27	1.74277	0.248	0.073	5.31297e-23
Mdh2	2.49008e-27	1.26723	0.4	0.171	6.41941e-23
Cfdp1	2.64625e-27	1.38193	0.329	0.12	6.82203e-23
Pdcd10	2.78411e-27	2.5063	0.158	0.029	7.17745e-23
Smad4	3.10181e-27	2.48774	0.158	0.029	7.99648e-23
Eps8l2	3.12285e-27	3.27286	0.119	0.014	8.0507e-23
Gapvd1	3.30961e-27	3.13748	0.111	0.011	8.53217e-23
Prmt1	3.52209e-27	1.94195	0.216	0.056	9.07994e-23
Ntn1	3.52309e-27	1.92838	0.261	0.083	9.08253e-23
Zfp827	3.62955e-27	5.74481	0.072	0.001	9.35697e-23
Paqr5	3.79881e-27	3.42289	0.107	0.01	9.79333e-23
Gata4	3.90194e-27	2.6894	0.148	0.025	1.00592e-22
Nucb2	4.37341e-27	-1.11286	0.294	0.563	1.12747e-22
Kcnk3	4.73295e-27	6.92539	0.066	0	1.22015e-22
Arhgap21	4.75538e-27	3.42289	0.105	0.01	1.22594e-22
Rlim	4.76919e-27	3.73409	0.103	0.009	1.2295e-22
Dleu2	5.01418e-27	3.67922	0.101	0.009	1.29265e-22
D17H6S56E-5	5.10676e-27	1.74899	0.238	0.068	1.31652e-22
Eppk1	5.57236e-27	4.36844	0.086	0.005	1.43655e-22
Dnaaf9	5.84742e-27	3.34888	0.103	0.009	1.50746e-22
Gm56862	6.46858e-27	3.15985	0.115	0.013	1.6676e-22
Anp32b	6.5104e-27	1.20394	0.439	0.203	1.67838e-22
Fmnl2	6.59322e-27	5.45263	0.074	0.002	1.69973e-22
Fubp1	6.63233e-27	2.61051	0.142	0.023	1.70982e-22
Clcf1	6.66413e-27	5.32978	0.074	0.002	1.71801e-22
Mideas	6.74151e-27	4.03956	0.088	0.005	1.73796e-22
Trp53	6.74271e-27	2.97928	0.129	0.018	1.73827e-22
Nt5c2	6.84406e-27	3.97037	0.094	0.007	1.7644e-22
Lamc2	6.88263e-27	5.49327	0.074	0.002	1.77434e-22
Wasf2	7.18328e-27	2.33912	0.156	0.029	1.85185e-22
Gm5771	7.20092e-27	-1.9471	0.086	0.341	1.8564e-22
Rbx1	7.23026e-27	1.24391	0.413	0.183	1.86396e-22
Mcu	7.36338e-27	3.49689	0.099	0.008	1.89828e-22
Eif3m	7.94042e-27	0.932957	0.589	0.339	2.04704e-22
Eif5	8.36326e-27	1.19168	0.48	0.243	2.15605e-22
Apobec3	8.43749e-27	2.73101	0.14	0.022	2.17519e-22
Rpl4	8.54401e-27	0.588706	0.883	0.797	2.20265e-22
Rps26	8.89558e-27	0.389672	0.973	0.95	2.29328e-22
Bptf	9.08939e-27	2.64528	0.123	0.016	2.34324e-22
Swi5	1.00051e-26	1.26157	0.394	0.169	2.5793e-22
Serinc2	1.0256e-26	2.96721	0.127	0.018	2.64399e-22
Maml2	1.08683e-26	5.13909	0.076	0.002	2.80186e-22
Gstp1	1.09044e-26	-1.42058	0.16	0.427	2.81116e-22
Peg3	1.12552e-26	6.45263	0.068	0.001	2.90159e-22
Flrt3	1.1296e-26	6.19547	0.068	0.001	2.9121e-22
Fbxo11	1.16224e-26	2.92281	0.113	0.013	2.99625e-22
Eif4h	1.22988e-26	1.94663	0.22	0.06	3.17064e-22
Kmt2c	1.27156e-26	2.85678	0.121	0.016	3.27807e-22
Fndc3a	1.56645e-26	1.97901	0.24	0.072	4.0383e-22
Pdgfb	1.66818e-26	4.52598	0.078	0.003	4.30056e-22
Mal	1.72006e-26	4.49	0.078	0.003	4.43431e-22
Kdm6a	1.87617e-26	3.30259	0.107	0.011	4.83677e-22
Mef2a	2.12443e-26	2.7778	0.125	0.017	5.47677e-22
Chmp4c	2.17783e-26	2.73974	0.136	0.021	5.61444e-22
Fam107b	2.24779e-26	4.92539	0.08	0.003	5.79479e-22
Ski	2.45436e-26	3.44673	0.103	0.01	6.32733e-22
Hnrnpa0	2.56347e-26	1.78207	0.253	0.079	6.60862e-22
Paics	2.70839e-26	1.64656	0.259	0.082	6.98223e-22
Cct8	2.93442e-26	1.59141	0.275	0.091	7.56493e-22
Marveld2	3.07173e-26	3.42289	0.101	0.009	7.91893e-22
Prkar1a	3.26048e-26	1.91736	0.201	0.051	8.40552e-22
Nbeal1	3.30608e-26	3.37135	0.101	0.009	8.52308e-22
Arhgap18	3.61512e-26	3.08847	0.113	0.013	9.31977e-22
Atxn7	3.64277e-26	3.90401	0.094	0.007	9.39106e-22
Clasp1	3.69143e-26	3.6812	0.097	0.008	9.51651e-22
Nmt2	3.80143e-26	3.78546	0.094	0.007	9.80008e-22
Zfr	3.80371e-26	2.8764	0.121	0.016	9.80597e-22
Cbx5	4.1042e-26	2.83792	0.121	0.016	1.05806e-21
Numa1	4.11089e-26	3.89682	0.09	0.006	1.05979e-21
Tanc1	4.13017e-26	3.52598	0.097	0.008	1.06476e-21
Casz1	4.21259e-26	3.75219	0.092	0.007	1.086e-21
Slc39a8	4.76728e-26	3.00785	0.119	0.016	1.229e-21
Erp29	5.21054e-26	1.36426	0.359	0.149	1.34328e-21
Mllt3	5.35441e-26	3.37398	0.092	0.007	1.38037e-21
Stmn1	5.53822e-26	1.58638	0.287	0.101	1.42775e-21
Selenok	5.73698e-26	1.29392	0.402	0.182	1.47899e-21
Capns1	5.94058e-26	2.26964	0.189	0.046	1.53148e-21
Lgals9	6.70158e-26	1.77426	0.24	0.072	1.72767e-21
Wwtr1	6.80846e-26	2.77652	0.117	0.015	1.75522e-21
Cdk6	6.8105e-26	3.15051	0.117	0.015	1.75575e-21
Mgst1	7.56056e-26	1.54942	0.232	0.066	1.94911e-21
Cttnbp2nl	8.29024e-26	4.19547	0.074	0.002	2.13722e-21
Gamt	8.87105e-26	-1.23994	0.251	0.508	2.28696e-21
Agps	9.25683e-26	3.30359	0.105	0.011	2.38641e-21
Prr15l	1.03224e-25	1.39097	0.345	0.139	2.66111e-21
Nufip2	1.07752e-25	2.9534	0.115	0.014	2.77785e-21
Selenop	1.10768e-25	0.818342	0.754	0.609	2.8556e-21
Vti1a	1.15325e-25	2.64153	0.146	0.026	2.97309e-21
Gnaq	1.23381e-25	2.68264	0.127	0.019	3.18075e-21
Pals1	1.25979e-25	3.11476	0.113	0.014	3.24774e-21
Arid4b	1.2768e-25	2.91593	0.121	0.017	3.29159e-21
Sfr1	1.34877e-25	1.47637	0.285	0.099	3.47714e-21
Lzts2	1.35459e-25	2.56783	0.133	0.021	3.49214e-21
Plxna2	1.41718e-25	2.94028	0.111	0.013	3.65349e-21
Ube2e3	1.48365e-25	1.98707	0.201	0.052	3.82484e-21
Bcas3	1.56691e-25	3.85678	0.097	0.009	4.03948e-21
Mbd5	1.64944e-25	3.30359	0.099	0.009	4.25226e-21
Usp3	1.65385e-25	2.48283	0.142	0.025	4.26364e-21
Rab11fip1	1.70088e-25	4.42289	0.08	0.004	4.38486e-21
Tm4sf4	1.70357e-25	2.13211	0.248	0.08	4.39182e-21
Lpin2	1.75393e-25	2.38007	0.133	0.021	4.52162e-21
Map4	1.9009e-25	4.44673	0.084	0.005	4.90052e-21
Kdm2a	2.21038e-25	2.60346	0.125	0.018	5.69836e-21
Wwp2	2.30978e-25	3.61553	0.092	0.007	5.95462e-21
Rbbp4	2.34671e-25	2.12238	0.179	0.041	6.04981e-21
Tnks1bp1	2.4264e-25	3.36148	0.084	0.005	6.25526e-21
Usp53	2.42802e-25	3.73101	0.09	0.007	6.25944e-21
Tcf4	2.48009e-25	2.59281	0.125	0.018	6.39368e-21
Rnf38	2.50354e-25	3.68592	0.09	0.007	6.45414e-21
Apbb2	2.83203e-25	3.05205	0.09	0.007	7.30097e-21
Tpp2	2.8654e-25	2.83792	0.117	0.016	7.387e-21
Chchd10	2.91245e-25	-1.33927	0.232	0.482	7.50829e-21
Map2k3	3.26799e-25	2.29195	0.168	0.037	8.42488e-21
Papola	3.33901e-25	1.62512	0.265	0.088	8.60797e-21
Acsl4	3.4323e-25	3.37849	0.105	0.011	8.84847e-21
Chmp2b	4.08818e-25	1.98834	0.189	0.047	1.05393e-20
Larp4b	4.63563e-25	2.12065	0.185	0.045	1.19506e-20
Pum2	4.72715e-25	2.26419	0.154	0.03	1.21866e-20
Kpna4	4.9049e-25	2.68264	0.136	0.023	1.26448e-20
Tusc3	5.02876e-25	2.41262	0.142	0.025	1.29642e-20
Rnf10	5.61102e-25	1.58901	0.271	0.092	1.44652e-20
Ets1	6.26282e-25	4.6959	0.074	0.003	1.61456e-20
Galnt3	6.73636e-25	2.57489	0.136	0.023	1.73663e-20
Csnk1e	6.8856e-25	2.66284	0.119	0.017	1.77511e-20
Rreb1	6.8885e-25	3.197	0.101	0.01	1.77586e-20
Arhgap32	7.24975e-25	3.44561	0.099	0.01	1.86899e-20
Cnot4	7.39218e-25	3.49	0.099	0.01	1.9057e-20
Atp8b1	7.58888e-25	2.32602	0.166	0.037	1.95641e-20
E130308A19Rik	7.74197e-25	3.34488	0.099	0.01	1.99588e-20
Rasa2	7.77741e-25	4.58516	0.076	0.003	2.00502e-20
Smim22	7.99914e-25	1.38482	0.333	0.133	2.06218e-20
Mapkapk2	8.80395e-25	2.10711	0.16	0.033	2.26966e-20
Yes1	8.8895e-25	3.15985	0.099	0.01	2.29171e-20
Grip1	9.23528e-25	5.64528	0.066	0.001	2.38086e-20
Synpo	9.47204e-25	5.42289	0.066	0.001	2.44189e-20
Znrf1	9.61559e-25	2.86177	0.109	0.013	2.4789e-20
Thrb	1.02718e-24	3.01242	0.121	0.018	2.64807e-20
Pten	1.08033e-24	2.24128	0.183	0.045	2.7851e-20
Rpl11	1.12067e-24	0.401515	0.979	0.957	2.88909e-20
Smg6	1.1564e-24	3.07355	0.107	0.013	2.9812e-20
Ifrd1	1.1652e-24	1.69711	0.585	0.428	3.00388e-20
Aak1	1.20818e-24	3.20049	0.107	0.013	3.11468e-20
Ppp1ca	1.21923e-24	1.34158	0.341	0.139	3.14316e-20
Cck	1.22893e-24	6.88232	0.06	0	3.16818e-20
Mtmr12	1.24383e-24	4.1356	0.082	0.005	3.2066e-20
Med13	1.29033e-24	3.02775	0.107	0.013	3.32648e-20
Tnip1	1.30419e-24	2.4509	0.142	0.026	3.36219e-20
Ogt	1.3567e-24	2.90021	0.107	0.013	3.49758e-20
Hmgb3	1.36613e-24	2.13995	0.166	0.037	3.52187e-20
Trim8	1.4068e-24	2.96568	0.107	0.013	3.62672e-20
Pcyox1l	1.4354e-24	3.83792	0.084	0.006	3.70045e-20
Tbc1d5	1.45264e-24	3.59535	0.09	0.007	3.74491e-20
Gm42047	1.46484e-24	3.74481	0.088	0.007	3.77635e-20
Ptprs	1.68634e-24	3.55413	0.084	0.006	4.34739e-20
Fstl4	1.72076e-24	5.00785	0.068	0.002	4.43612e-20
St13	1.76396e-24	1.39693	0.306	0.115	4.54749e-20
Atp9b	1.78245e-24	3.2047	0.086	0.006	4.59515e-20
Coq8b	1.89565e-24	2.88523	0.113	0.015	4.88699e-20
Socs3	1.90091e-24	3.12743	0.103	0.011	4.90056e-20
Ubtf	1.95705e-24	2.06443	0.197	0.053	5.04527e-20
Psmd1	1.99359e-24	2.27003	0.158	0.033	5.13948e-20
Sppl3	2.02982e-24	2.44278	0.131	0.022	5.23288e-20
Aig1	2.21251e-24	2.19672	0.183	0.045	5.70384e-20
Stag1	2.28851e-24	2.93225	0.111	0.014	5.89977e-20
Mafk	2.32159e-24	2.96568	0.111	0.014	5.98505e-20
Gng5	2.32464e-24	0.789936	0.653	0.426	5.99292e-20
Tra2a	2.3542e-24	2.70227	0.119	0.017	6.06912e-20
Arhgap24	2.38867e-24	3.05294	0.103	0.011	6.15799e-20
Mtpn	2.41616e-24	2.3525	0.15	0.03	6.22886e-20
Fxr1	2.44709e-24	2.12032	0.164	0.036	6.30859e-20
Bicd1	2.64616e-24	3.04603	0.101	0.011	6.82181e-20
Igsf23	2.70812e-24	2.70466	0.123	0.019	6.98154e-20
Gm56555	2.91906e-24	6.23024	0.062	0.001	7.52535e-20
Nr1d2	3.14783e-24	3.32825	0.099	0.01	8.11511e-20
Snx10	3.25901e-24	2.31979	0.146	0.028	8.40174e-20
Fto	3.34345e-24	3.33269	0.099	0.01	8.61943e-20
Arhgap28	3.48154e-24	3.54419	0.097	0.01	8.97542e-20
Crb3	3.56769e-24	1.58901	0.277	0.099	9.1975e-20
Ptms	3.7148e-24	1.11018	0.468	0.244	9.57676e-20
Snrpd1	3.84594e-24	1.59603	0.228	0.068	9.91484e-20
Zmynd11	3.87804e-24	2.2585	0.152	0.031	9.99758e-20
Rsrc1	4.33828e-24	2.76577	0.121	0.018	1.11841e-19
Pnp	4.53765e-24	2.76392	0.125	0.02	1.16981e-19
Casp8	4.54643e-24	3.42289	0.094	0.009	1.17207e-19
Ryk	4.88284e-24	1.81283	0.207	0.058	1.2588e-19
Cbfb	5.18835e-24	2.89039	0.107	0.013	1.33756e-19
Gon4l	5.28051e-24	3.27088	0.094	0.009	1.36132e-19
Fam172a	5.3598e-24	3.15985	0.105	0.013	1.38176e-19
Dnajb6	5.4049e-24	1.72336	0.222	0.066	1.39338e-19
B4galt5	5.6882e-24	4.05092	0.074	0.003	1.46642e-19
Nsd1	5.82221e-24	2.37296	0.127	0.021	1.50097e-19
Psmd2	6.08371e-24	2.22358	0.154	0.032	1.56838e-19
Azin1	6.35523e-24	2.01024	0.218	0.065	1.63838e-19
Rtn3	7.0946e-24	1.74234	0.244	0.08	1.82899e-19
Dctn4	7.39778e-24	2.73699	0.123	0.02	1.90715e-19
Slc2a1	7.85157e-24	4.07893	0.08	0.005	2.02414e-19
Eif4g3	8.20532e-24	3.72245	0.084	0.006	2.11533e-19
Gcc2	8.40173e-24	3.77652	0.082	0.006	2.16597e-19
Lims1	8.46285e-24	2.49785	0.133	0.024	2.18172e-19
Gse1	9.11884e-24	3.72245	0.08	0.005	2.35084e-19
Erc1	9.39491e-24	3.31185	0.084	0.006	2.42201e-19
Ahnak	1.00045e-23	2.90205	0.09	0.008	2.57917e-19
Mgat5	1.03542e-23	5.23024	0.066	0.002	2.66932e-19
Cdk9	1.04243e-23	2.54318	0.136	0.025	2.68739e-19
Rab18	1.12232e-23	1.81044	0.197	0.053	2.89334e-19
Matr3	1.20971e-23	1.75478	0.209	0.06	3.11862e-19
Polr2m	1.21552e-23	1.56416	0.242	0.078	3.1336e-19
Cacul1	1.28282e-23	2.43353	0.131	0.023	3.30712e-19
H2az2	1.34907e-23	1.57769	0.279	0.103	3.47791e-19
Kat6b	1.43081e-23	3.06031	0.099	0.011	3.68862e-19
Acin1	1.53178e-23	2.31946	0.136	0.025	3.94893e-19
Atp6v0c	1.64586e-23	1.32723	0.316	0.125	4.24302e-19
Atxn10	1.6598e-23	1.55719	0.253	0.085	4.27895e-19
Ktn1	1.75954e-23	1.93018	0.191	0.051	4.53608e-19
Prickle2	1.85458e-23	6.04738	0.06	0.001	4.78112e-19
Tmem54	1.87449e-23	5.79212	0.06	0.001	4.83243e-19
Cul1	1.97378e-23	1.94755	0.199	0.056	5.0884e-19
Smagp	1.99234e-23	2.32667	0.154	0.033	5.13626e-19
Golim4	2.09625e-23	2.72545	0.123	0.02	5.40414e-19
Slit3	2.18886e-23	5.1837	0.07	0.003	5.64288e-19
Mapk1	2.23279e-23	2.13995	0.164	0.038	5.75612e-19
Cct3	2.36777e-23	1.9992	0.181	0.046	6.10411e-19
Ogdh	2.55735e-23	2.51252	0.14	0.027	6.59286e-19
Lcor	2.75752e-23	2.594	0.127	0.022	7.10888e-19
Uhrf1bp1l	2.81389e-23	3.05205	0.103	0.013	7.25422e-19
Nf1	2.81723e-23	3.55064	0.09	0.009	7.26282e-19
Cggbp1	3.09818e-23	1.79875	0.205	0.059	7.9871e-19
9530026P05Rik	3.24215e-23	3.29043	0.109	0.015	8.35827e-19
Pip5k1a	3.29864e-23	3.63147	0.088	0.008	8.50388e-19
Pdia3	3.56341e-23	1.2231	0.4	0.192	9.18646e-19
Slc39a5	3.62151e-23	-4.58834	0.006	0.186	9.33624e-19
Nuak1	3.62286e-23	3.21138	0.101	0.012	9.33974e-19
Tsg101	3.66812e-23	1.69419	0.207	0.06	9.45641e-19
Dmxl1	3.70429e-23	4.42289	0.074	0.004	9.54966e-19
Scara3	3.72199e-23	2.25296	0.14	0.027	9.59528e-19
Cox4i1	3.73281e-23	0.613558	0.795	0.644	9.62318e-19
Hivep1	3.75936e-23	4.12743	0.074	0.004	9.69163e-19
Kpnb1	3.76315e-23	2.20787	0.156	0.034	9.7014e-19
Prss1	3.8337e-23	-3.60778	0.012	0.199	9.88329e-19
Sptbn1	3.94825e-23	3.06925	0.088	0.008	1.01786e-18
Myo18a	3.97131e-23	2.27286	0.14	0.027	1.0238e-18
Rell1	4.00445e-23	2.59128	0.111	0.016	1.03235e-18
Rab6a	4.03199e-23	2.63147	0.129	0.023	1.03945e-18
Ralb	4.05989e-23	2.38541	0.142	0.028	1.04664e-18
Homer2	4.06964e-23	1.62642	0.265	0.095	1.04915e-18
Thrap3	4.26882e-23	2.33174	0.127	0.022	1.1005e-18
Fgd6	4.42145e-23	4.00785	0.078	0.005	1.13985e-18
Bmpr1a	4.54153e-23	2.60731	0.129	0.023	1.17081e-18
Shank2	4.57509e-23	3.87034	0.076	0.005	1.17946e-18
Trir	4.63677e-23	1.46012	0.281	0.105	1.19536e-18
Zfp207	4.70759e-23	2.60844	0.109	0.015	1.21362e-18
Ica1	4.87079e-23	2.11969	0.183	0.048	1.25569e-18
Smurf1	4.9268e-23	3.42289	0.084	0.007	1.27013e-18
Ptbp2	5.03397e-23	3.78901	0.078	0.005	1.29776e-18
Psap	5.54003e-23	1.45227	0.203	0.057	1.42822e-18
Dhcr24	5.69039e-23	3.02235	0.099	0.011	1.46698e-18
Osbpl9	5.75105e-23	2.75992	0.113	0.017	1.48262e-18
Dbi	5.81698e-23	0.927719	0.62	0.427	1.49962e-18
Cyrib	6.00071e-23	3.33749	0.105	0.014	1.54698e-18
Cct4	6.83894e-23	1.08221	0.419	0.203	1.76308e-18
Nipa2	6.99946e-23	3.02013	0.105	0.014	1.80446e-18
Pabpn1	7.86173e-23	2.11444	0.154	0.034	2.02675e-18
Slc25a4	8.30383e-23	1.69626	0.218	0.067	2.14073e-18
Babam2	8.65662e-23	2.6818	0.117	0.018	2.23168e-18
Rybp	1.01582e-22	3.34042	0.092	0.01	2.61877e-18
Psmb6	1.10811e-22	1.11944	0.384	0.176	2.8567e-18
Ppp6r3	1.14141e-22	2.93103	0.109	0.016	2.94256e-18
Hnrnpl	1.29701e-22	1.99758	0.183	0.049	3.34369e-18
Tango6	1.32389e-22	5.38224	0.068	0.003	3.41298e-18
Arl5b	1.35189e-22	2.83792	0.119	0.02	3.48518e-18
Dnajc1	1.3995e-22	1.62756	0.255	0.09	3.60791e-18
Arfgef1	1.43187e-22	2.02555	0.193	0.055	3.69136e-18
Zfand6	1.51843e-22	1.64528	0.232	0.076	3.9145e-18
Amotl1	1.54715e-22	3.42289	0.088	0.009	3.98854e-18
Surf4	1.73193e-22	1.37849	0.329	0.14	4.46493e-18
Cpsf6	2.00526e-22	2.8152	0.107	0.015	5.16955e-18
Ugp2	2.07667e-22	2.43267	0.131	0.025	5.35365e-18
Kdm1a	2.10928e-22	2.25877	0.146	0.031	5.43772e-18
Eml4	2.1152e-22	3.17353	0.086	0.008	5.453e-18
Scaf8	2.15091e-22	3.53182	0.084	0.007	5.54506e-18
Hs2st1	2.1931e-22	2.70864	0.117	0.019	5.65382e-18
Psma2	2.19797e-22	1.25296	0.347	0.15	5.66636e-18
Chp1	2.2565e-22	2.30999	0.148	0.032	5.81726e-18
Gmeb2	2.33416e-22	3.50089	0.084	0.007	6.01747e-18
Dennd2b	2.35389e-22	2.41216	0.127	0.023	6.06832e-18
Slc25a24	2.35982e-22	3.87745	0.072	0.004	6.08362e-18
Skp1	2.36671e-22	1.90504	0.191	0.053	6.10138e-18
Resf1	2.42873e-22	3.93308	0.074	0.005	6.26127e-18
Wdr72	2.44937e-22	3.77652	0.08	0.006	6.31446e-18
Arl15	2.46273e-22	3.93746	0.076	0.005	6.34891e-18
Ccnt2	2.47549e-22	3.72245	0.08	0.006	6.38182e-18
Nras	2.5254e-22	2.93746	0.105	0.014	6.51049e-18
Osmr	2.57251e-22	3.67922	0.08	0.006	6.63193e-18
Rai14	2.67583e-22	3.55413	0.078	0.006	6.89828e-18
Etf1	2.78116e-22	1.46999	0.287	0.112	7.16983e-18
Fasn	2.8873e-22	2.74481	0.111	0.017	7.44347e-18
Chd3	2.90454e-22	3.55413	0.078	0.006	7.4879e-18
Scmh1	2.91648e-22	3.5298	0.076	0.005	7.51868e-18
Tle4	2.93214e-22	3.57489	0.074	0.005	7.55906e-18
Cask	3.07776e-22	2.8654	0.097	0.011	7.93448e-18
9530068E07Rik	3.10156e-22	2.20321	0.142	0.029	7.99583e-18
Tnfrsf23	3.15705e-22	6.79212	0.053	0	8.13887e-18
Chd9	3.28513e-22	2.01592	0.175	0.045	8.46907e-18
Tulp4	3.29135e-22	2.42289	0.129	0.024	8.48509e-18
Gab2	3.31628e-22	2.83792	0.097	0.011	8.54936e-18
Smarce1	3.45651e-22	1.76753	0.211	0.065	8.91088e-18
Eif6	3.52899e-22	1.7096	0.222	0.071	9.09775e-18
Sp3	3.68463e-22	2.91884	0.103	0.014	9.49897e-18
Rab14	3.99716e-22	1.5618	0.23	0.075	1.03047e-17
Atf6	4.1542e-22	2.31246	0.16	0.038	1.07095e-17
Tomm20	4.58774e-22	1.0273	0.415	0.203	1.18272e-17
Atp6v1b2	4.69761e-22	2.55413	0.123	0.022	1.21104e-17
Ndufa8	5.15979e-22	1.2969	0.339	0.149	1.33019e-17
Esrp1	5.32219e-22	1.7016	0.207	0.063	1.37206e-17
Taf10	5.4483e-22	1.20253	0.396	0.192	1.40457e-17
Tgoln1	5.79429e-22	1.83792	0.183	0.049	1.49377e-17
Snrpb	5.96255e-22	1.64662	0.236	0.08	1.53715e-17
Shoc2	6.06492e-22	2.78901	0.107	0.016	1.56354e-17
Nhlrc2	6.18682e-22	3.11803	0.09	0.01	1.59496e-17
Gem	6.53015e-22	3.83792	0.064	0.002	1.68347e-17
Agmo	6.62158e-22	3.39735	0.088	0.009	1.70704e-17
Aco2	6.94781e-22	2.12172	0.154	0.036	1.79115e-17
Elapor1	7.21148e-22	1.2893	0.347	0.154	1.85912e-17
Dnaja2	7.31228e-22	1.65983	0.234	0.079	1.8851e-17
Sarnp	7.6521e-22	1.79875	0.191	0.055	1.97271e-17
Adam9	7.94427e-22	3.06031	0.088	0.009	2.04803e-17
Ube2l3	8.70209e-22	1.54658	0.238	0.082	2.2434e-17
Reep3	9.53065e-22	2.06321	0.15	0.034	2.457e-17
Tmem176a	9.54688e-22	2.06031	0.138	0.028	2.46118e-17
Wee1	9.74418e-22	2.99225	0.109	0.017	2.51205e-17
Tgfbr2	1.04361e-21	3.45263	0.066	0.003	2.69043e-17
Zdhhc18	1.07e-21	4.31597	0.068	0.003	2.75846e-17
Srcap	1.09111e-21	3.11803	0.086	0.009	2.81289e-17
Igsf9	1.11305e-21	4.15985	0.068	0.003	2.86944e-17
Tmem63b	1.13322e-21	1.77903	0.211	0.067	2.92143e-17
Crlf1	1.14299e-21	-1.73951	0.088	0.303	2.94663e-17
Sbf2	1.15285e-21	2.78546	0.097	0.012	2.97204e-17
Phc2	1.19305e-21	2.91593	0.103	0.014	3.07568e-17
Gng12	1.22019e-21	1.96503	0.156	0.037	3.14566e-17
Ccnl2	1.22967e-21	2.73839	0.123	0.022	3.1701e-17
Hnrnpd	1.25626e-21	1.96769	0.168	0.043	3.23865e-17
Pafah1b3	1.27315e-21	2.72057	0.109	0.017	3.28218e-17
Hdac4	1.29174e-21	3.36517	0.082	0.007	3.3301e-17
Zfp568	1.43475e-21	3.93308	0.076	0.006	3.69878e-17
Dennd1a	1.44762e-21	3.85898	0.076	0.006	3.73197e-17
Paqr8	1.47175e-21	5.42289	0.057	0.001	3.79417e-17
Ly6k	1.48256e-21	5.29735	0.057	0.001	3.82203e-17
Hapstr1	1.48288e-21	2.9534	0.094	0.011	3.82287e-17
Rad51b	1.54046e-21	3.80476	0.072	0.005	3.97132e-17
Grhl2	1.57332e-21	3.49503	0.076	0.006	4.05602e-17
Tomm22	1.81339e-21	1.47535	0.265	0.099	4.67491e-17
Dnajc7	1.90594e-21	1.7969	0.193	0.056	4.91352e-17
Adgrg1	1.92635e-21	2.3525	0.14	0.03	4.96613e-17
Glg1	2.03092e-21	2.54646	0.117	0.02	5.23572e-17
Sh3glb1	2.23844e-21	1.18977	0.335	0.145	5.77069e-17
Acox1	2.27668e-21	3.09168	0.099	0.013	5.86927e-17
Polr1d	2.73608e-21	0.924161	0.548	0.337	7.05361e-17
Ppfibp1	2.79914e-21	2.88855	0.099	0.013	7.21619e-17
Emg1	3.14251e-21	1.5614	0.246	0.088	8.10139e-17
Clk1	3.21996e-21	2.58158	0.119	0.021	8.30106e-17
Atp6v1e1	3.59735e-21	1.74481	0.191	0.056	9.27397e-17
Bbc3	3.76169e-21	2.43228	0.133	0.028	9.69763e-17
Dynlrb1	3.88157e-21	1.30213	0.324	0.141	1.00067e-16
Plekha6	4.01415e-21	4.38224	0.062	0.002	1.03485e-16
Zfp36l2	4.12286e-21	3.05205	0.086	0.009	1.06287e-16
Capza1	4.12673e-21	2.65151	0.103	0.015	1.06387e-16
Wwc1	4.24809e-21	2.10471	0.142	0.031	1.09516e-16
Rnf169	4.49888e-21	2.83792	0.086	0.009	1.15981e-16
Ankhd1	4.83175e-21	3.2047	0.084	0.009	1.24562e-16
Traf3	5.25521e-21	3.25296	0.082	0.008	1.35479e-16
Maco1	5.57498e-21	2.10096	0.146	0.033	1.43723e-16
Mtus1	5.72966e-21	1.95698	0.177	0.049	1.47711e-16
Tmc4	5.88535e-21	2.45941	0.117	0.021	1.51724e-16
Tab2	5.94778e-21	2.43353	0.121	0.022	1.53334e-16
Scaf11	6.35536e-21	2.18257	0.136	0.029	1.63841e-16
Dcaf5	6.50818e-21	4.24002	0.066	0.003	1.67781e-16
Gm42031	6.63621e-21	3.01849	0.105	0.016	1.71082e-16
Ube2k	6.80487e-21	1.55921	0.224	0.075	1.75429e-16
Gpatch8	6.85235e-21	3.71239	0.078	0.007	1.76654e-16
Rsrc2	6.92281e-21	2.13995	0.148	0.034	1.7847e-16
Ccdc25	7.14408e-21	1.93746	0.185	0.053	1.84174e-16
Celsr1	7.20404e-21	2.83792	0.092	0.011	1.8572e-16
G2e3	7.36867e-21	3.49	0.078	0.007	1.89964e-16
Map3k1	7.95424e-21	3.26419	0.078	0.007	2.0506e-16
Ganab	8.27845e-21	2.11546	0.15	0.036	2.13418e-16
Foxa2	8.31212e-21	2.74171	0.105	0.016	2.14286e-16
Rap1b	8.39832e-21	2.1705	0.152	0.037	2.16509e-16
Limk2	8.44537e-21	3.10096	0.09	0.011	2.17722e-16
Slc38a1	8.5834e-21	3.78134	0.074	0.006	2.2128e-16
Cdc14b	8.637e-21	3.64528	0.074	0.006	2.22662e-16
Dock5	9.03306e-21	3.67922	0.072	0.005	2.32872e-16
Rala	9.47386e-21	1.32418	0.296	0.122	2.44236e-16
Cdk19	9.78645e-21	4.92539	0.055	0.001	2.52295e-16
Ino80	1.01944e-20	3.26419	0.072	0.005	2.62811e-16
Rfx7	1.07843e-20	3.37634	0.088	0.01	2.78019e-16
Klk1b3	1.07942e-20	-2.41	0.043	0.23	2.78276e-16
Gnai1	1.10892e-20	1.98602	0.16	0.041	2.85879e-16
Trim28	1.13416e-20	1.91593	0.175	0.048	2.92387e-16
Wac	1.17794e-20	2.40352	0.125	0.025	3.03672e-16
Klhl24	1.22169e-20	2.12743	0.127	0.025	3.14953e-16
Serpina3n	1.27077e-20	6.92539	0.049	0	3.27604e-16
Chd2	1.34459e-20	3.34888	0.086	0.01	3.46635e-16
Srsf6	1.47914e-20	1.2075	0.31	0.13	3.81322e-16
Rad23b	1.52142e-20	1.76263	0.201	0.063	3.92221e-16
Gabarap	1.52981e-20	0.605363	0.739	0.565	3.94385e-16
Tut7	1.54442e-20	2.42289	0.113	0.02	3.98151e-16
Nedd8	1.81763e-20	1.20147	0.345	0.156	4.68586e-16
Cdk13	1.87779e-20	3.2047	0.084	0.009	4.84094e-16
Arglu1	1.91179e-20	2.62847	0.111	0.019	4.92859e-16
Dyrk2	1.91825e-20	2.60575	0.111	0.019	4.94524e-16
Eif5b	1.95341e-20	1.24328	0.326	0.142	5.0359e-16
Cul3	1.9782e-20	1.94049	0.166	0.044	5.0998e-16
Acer2	2.00035e-20	2.70786	0.101	0.015	5.1569e-16
Rbm26	2.03722e-20	2.76866	0.101	0.015	5.25197e-16
Psma6	2.15684e-20	1.33096	0.279	0.111	5.56034e-16
Pdcd6	2.17764e-20	1.48782	0.248	0.092	5.61395e-16
Ube2g1	2.40225e-20	2.35946	0.136	0.03	6.19299e-16
Septin7	2.45731e-20	2.05724	0.138	0.03	6.33494e-16
Actr2	2.45735e-20	1.97543	0.168	0.046	6.33504e-16
Polr2a	2.57477e-20	2.30923	0.107	0.017	6.63775e-16
Stard13	2.57635e-20	2.20989	0.14	0.032	6.64183e-16
Tmem205	2.5962e-20	1.52058	0.24	0.087	6.69301e-16
Zwint	2.70358e-20	2.73101	0.109	0.018	6.96984e-16
Ilf2	2.73906e-20	2.57489	0.105	0.017	7.06131e-16
Ilkap	2.75096e-20	2.0148	0.154	0.038	7.09197e-16
Alyref	2.86563e-20	2.07893	0.158	0.041	7.38759e-16
Dennd1b	2.87263e-20	3.197	0.09	0.011	7.40564e-16
Atf2	2.87712e-20	2.31436	0.119	0.022	7.41721e-16
Asap2	2.90879e-20	3.29735	0.08	0.008	7.49887e-16
Jak2	2.91135e-20	3.42289	0.08	0.008	7.50545e-16
Pglyrp1	3.00699e-20	5.83792	0.051	0.001	7.75201e-16
Kdm6b	3.00815e-20	2.9534	0.082	0.009	7.75501e-16
Vil1	3.01785e-20	5.59281	0.051	0.001	7.78002e-16
Rfx3	3.06491e-20	4.53836	0.062	0.003	7.90133e-16
N4bp1	3.06544e-20	3.24231	0.08	0.008	7.90271e-16
Senp6	3.15621e-20	2.04869	0.162	0.043	8.13672e-16
Csnk1d	3.2021e-20	2.13909	0.127	0.026	8.25501e-16
Enpp1	3.28602e-20	2.08078	0.14	0.032	8.47136e-16
Mpzl1	3.36644e-20	4.03057	0.062	0.003	8.67869e-16
Rps6ka3	3.37723e-20	2.9534	0.09	0.011	8.7065e-16
Exoc5	3.43292e-20	2.33882	0.131	0.028	8.85008e-16
Ddit4	3.5553e-20	1.74306	0.189	0.057	9.16558e-16
Slco3a1	3.65423e-20	3.64528	0.076	0.007	9.42061e-16
Acot9	3.65834e-20	2.92199	0.097	0.014	9.43121e-16
Zfp280d	3.71768e-20	2.7873	0.09	0.011	9.58417e-16
Bax	3.73592e-20	1.03467	0.398	0.201	9.63121e-16
Nhsl1	3.92607e-20	3.45683	0.076	0.007	1.01214e-15
Zfp292	4.0049e-20	3.42289	0.076	0.007	1.03246e-15
Rsf1	4.13021e-20	3.03432	0.088	0.011	1.06477e-15
Rlf	4.23877e-20	3.72545	0.064	0.003	1.09276e-15
Ptprd	4.30208e-20	3.9932	0.072	0.006	1.10908e-15
Cgnl1	4.40552e-20	2.3424	0.117	0.022	1.13574e-15
Mctp2	4.59817e-20	3.94226	0.07	0.005	1.18541e-15
Kif13b	4.64685e-20	3.26419	0.074	0.006	1.19796e-15
Avl9	4.6615e-20	3.90831	0.07	0.005	1.20173e-15
Me1	4.69722e-20	3.79728	0.066	0.004	1.21094e-15
Dram2	4.70156e-20	1.83792	0.179	0.052	1.21206e-15
Numb	4.72137e-20	3.94226	0.068	0.005	1.21717e-15
Arrdc1	4.87896e-20	3.72545	0.066	0.004	1.2578e-15
Cadps2	5.21109e-20	2.86177	0.101	0.016	1.34342e-15
Trim16	5.29334e-20	3.57489	0.07	0.005	1.36462e-15
Rab2a	5.41543e-20	1.11825	0.376	0.182	1.3961e-15
Prpf38b	5.5539e-20	2.51111	0.107	0.018	1.4318e-15
Rc3h1	5.80646e-20	2.53836	0.111	0.02	1.49691e-15
Zfp609	5.84907e-20	2.95822	0.086	0.01	1.50789e-15
Pkig	5.96847e-20	2.68038	0.101	0.016	1.53867e-15
Nfil3	6.30226e-20	2.37398	0.107	0.018	1.62472e-15
Ncoa2	6.32389e-20	2.98993	0.086	0.01	1.6303e-15
Mbp	6.33005e-20	2.49	0.115	0.021	1.63189e-15
Pvt1	6.8966e-20	3.29043	0.084	0.01	1.77794e-15
Tax1bp1	7.27017e-20	1.52206	0.226	0.079	1.87425e-15
Tmed10	7.58708e-20	0.736861	0.634	0.426	1.95595e-15
Mbd1	7.69501e-20	2.97543	0.092	0.013	1.98377e-15
Kmt2a	7.78389e-20	3.1356	0.084	0.01	2.00669e-15
Tcp1	7.89547e-20	1.1699	0.322	0.142	2.03545e-15
Irag2	7.91426e-20	2.35532	0.125	0.026	2.0403e-15
Gsta4	8.04703e-20	6.74481	0.047	0	2.07453e-15
Sting1	8.05289e-20	6.42289	0.047	0	2.07604e-15
Gm56878	8.58356e-20	2.51599	0.105	0.017	2.21284e-15
Luc7l3	9.09101e-20	1.60556	0.187	0.056	2.34366e-15
Etv5	9.11772e-20	2.67442	0.099	0.015	2.35055e-15
Mmp7	1.00318e-19	4.74481	0.055	0.002	2.58619e-15
Atp6v1g1	1.03495e-19	1.06358	0.37	0.176	2.66811e-15
Csrp2	1.05302e-19	1.37849	0.287	0.12	2.71468e-15
Adipor2	1.10724e-19	2.23278	0.133	0.03	2.85446e-15
Kdelr1	1.13153e-19	1.15184	0.355	0.168	2.91708e-15
Chd1	1.15297e-19	2.96345	0.082	0.009	2.97235e-15
Rab11b	1.15951e-19	1.97928	0.144	0.034	2.98921e-15
Anpep	1.21957e-19	1.63069	0.218	0.075	3.14406e-15
Myrf	1.23906e-19	3.19547	0.08	0.009	3.19429e-15
Akirin2	1.24383e-19	2.33174	0.123	0.025	3.20659e-15
Zmym2	1.24757e-19	3.19156	0.08	0.009	3.21623e-15
Pxn	1.30593e-19	3.20989	0.08	0.009	3.36668e-15
Xpo1	1.33431e-19	3.07239	0.08	0.009	3.43985e-15
Fnip1	1.36467e-19	2.70466	0.097	0.014	3.51811e-15
Stt3a	1.44921e-19	1.40969	0.248	0.094	3.73606e-15
Bltp1	1.4793e-19	4.53836	0.057	0.002	3.81364e-15
Traf3ip2	1.49746e-19	3.32335	0.078	0.008	3.86045e-15
Mgll	1.53781e-19	1.95457	0.172	0.05	3.96448e-15
Arhgap35	1.57956e-19	3.19547	0.078	0.008	4.0721e-15
Erbb3	1.62787e-19	2.38541	0.115	0.022	4.19665e-15
Map4k3	1.66608e-19	3.10801	0.078	0.008	4.29515e-15
Arih2	1.68531e-19	2.32773	0.115	0.022	4.34474e-15
Tor1aip2	1.74214e-19	2.33096	0.125	0.026	4.49124e-15
Cert1	1.83582e-19	2.81283	0.094	0.014	4.73275e-15
Cdc42ep1	1.86157e-19	2.26761	0.125	0.026	4.79912e-15
Pkn2	1.90088e-19	2.24558	0.115	0.022	4.90048e-15
Hmgcs1	2.04504e-19	3.03956	0.086	0.011	5.2721e-15
Fbrsl1	2.05833e-19	3.03057	0.086	0.011	5.30637e-15
Timm23	2.17416e-19	1.20233	0.294	0.123	5.60499e-15
Arfrp1	2.17803e-19	1.90205	0.168	0.048	5.61497e-15
Bsdc1	2.18101e-19	2.47264	0.109	0.02	5.62264e-15
Calm3	2.18373e-19	1.57666	0.232	0.085	5.62966e-15
Plec	2.20822e-19	3.42289	0.074	0.007	5.6928e-15
Smarcb1	2.24858e-19	2.1451	0.129	0.028	5.79683e-15
Ugcg	2.25261e-19	3.32335	0.074	0.007	5.80724e-15
Ppp2r5e	2.2832e-19	2.74772	0.099	0.016	5.88609e-15
Rasa1	2.3455e-19	2.37135	0.101	0.016	6.0467e-15
Smad3	2.34638e-19	3.57489	0.072	0.006	6.04896e-15
Acvr1b	2.35657e-19	3.98476	0.062	0.003	6.07523e-15
Prdm2	2.42519e-19	3.59691	0.072	0.006	6.25215e-15
Trp53bp2	2.46576e-19	2.80621	0.086	0.011	6.35673e-15
Zfas1	2.51878e-19	1.0105	0.335	0.15	6.49341e-15
Sema5a	2.54616e-19	3.31185	0.072	0.006	6.56399e-15
Spink1	2.54657e-19	-0.364622	0.971	0.998	6.56507e-15
Tlnrd1	2.59268e-19	2.86767	0.092	0.013	6.68393e-15
Dync1li2	2.60358e-19	2.38894	0.113	0.021	6.71203e-15
Rnpep	2.79205e-19	1.71359	0.183	0.055	7.19791e-15
Lmnb1	2.94951e-19	3.58794	0.066	0.005	7.60384e-15
Rps27a	2.95749e-19	0.28723	0.994	0.973	7.6244e-15
Fzd3	2.96861e-19	2.72245	0.092	0.013	7.65308e-15
Dock4	3.08984e-19	3.02235	0.07	0.006	7.9656e-15
Lsm14a	3.23878e-19	2.49397	0.099	0.016	8.34958e-15
Fut8	3.37183e-19	2.02637	0.158	0.043	8.69259e-15
Cd55	3.41469e-19	2.81283	0.097	0.015	8.80307e-15
Use1	3.47209e-19	1.23051	0.302	0.13	8.95106e-15
Pkp4	3.49845e-19	2.63012	0.107	0.019	9.01901e-15
Srek1	3.58402e-19	2.86177	0.097	0.015	9.2396e-15
Eri3	3.61233e-19	3.14458	0.082	0.01	9.31259e-15
Paip2	3.63343e-19	1.11444	0.312	0.135	9.36699e-15
Syn3	3.65001e-19	5.20716	0.051	0.001	9.40971e-15
Pfdn1	3.85182e-19	1.3968	0.255	0.099	9.93e-15
Syncrip	3.95179e-19	2.00019	0.156	0.042	1.01877e-14
Gm56743	3.96758e-19	2.46136	0.107	0.019	1.02284e-14
Rassf1	4.00215e-19	2.93746	0.082	0.01	1.03176e-14
Gm43305	4.03139e-19	2.26761	0.115	0.022	1.03929e-14
Trip11	4.6632e-19	2.24558	0.115	0.022	1.20217e-14
Ranbp2	5.00287e-19	2.98088	0.088	0.012	1.28974e-14
Rbms2	5.05503e-19	2.3057	0.121	0.025	1.30319e-14
Srgap1	5.0931e-19	6.74481	0.045	0	1.313e-14
Nup98	5.13979e-19	3.06031	0.08	0.009	1.32504e-14
Tmcc3	5.16741e-19	2.9534	0.08	0.009	1.33216e-14
Cisd2	5.27709e-19	1.81193	0.189	0.06	1.36044e-14
Rapgef5	5.3658e-19	2.54842	0.101	0.017	1.3833e-14
Vps13b	5.46571e-19	2.88523	0.088	0.012	1.40906e-14
Coq10b	5.55231e-19	3.03057	0.08	0.009	1.43139e-14
Ewsr1	5.67613e-19	2.37296	0.123	0.026	1.46331e-14
Cdkal1	5.73002e-19	2.80991	0.088	0.012	1.4772e-14
Hsd17b12	5.80893e-19	2.49	0.101	0.017	1.49754e-14
Sipa1l3	5.97516e-19	3.29735	0.078	0.009	1.5404e-14
Tor1aip1	6.13138e-19	2.45941	0.109	0.02	1.58067e-14
Bcl9	6.72649e-19	4.00785	0.053	0.002	1.73409e-14
Cnih4	6.79497e-19	1.68982	0.187	0.059	1.75174e-14
Mif	6.88655e-19	0.751743	0.626	0.413	1.77535e-14
Cd151	6.93369e-19	2.14987	0.136	0.032	1.78751e-14
Tpd52l2	6.96482e-19	1.4315	0.234	0.087	1.79553e-14
Tmed2	6.97007e-19	0.695713	0.645	0.454	1.79688e-14
Foxp2	7.21985e-19	2.49	0.115	0.023	1.86128e-14
Ube3a	7.48075e-19	2.23929	0.123	0.026	1.92854e-14
Aldh1l1	7.60879e-19	2.6238	0.099	0.016	1.96155e-14
Eif4e	7.62486e-19	2.23278	0.129	0.029	1.96569e-14
Setd2	7.85113e-19	3.32978	0.076	0.008	2.02402e-14
Zfp871	7.97338e-19	2.83792	0.086	0.011	2.05554e-14
Bbx	8.00322e-19	2.83792	0.086	0.011	2.06323e-14
Zfp618	8.68678e-19	4.47019	0.055	0.002	2.23945e-14
Ptger4	8.83931e-19	2.55781	0.103	0.018	2.27878e-14
Lrrc8b	9.39117e-19	2.64528	0.092	0.014	2.42104e-14
Klk1b11	9.51091e-19	-2.17244	0.049	0.226	2.45191e-14
Prrc2b	1.00888e-18	2.42289	0.103	0.018	2.6009e-14
Rps17	1.01437e-18	0.4498	0.889	0.845	2.61504e-14
Capza2	1.04387e-18	1.71887	0.172	0.051	2.69109e-14
P4hb	1.10683e-18	-0.772168	0.505	0.696	2.85341e-14
Spata13	1.12044e-18	3.42289	0.072	0.007	2.8885e-14
Stx1a	1.20034e-18	5.53836	0.047	0.001	3.09449e-14
Arpp19	1.22623e-18	1.0161	0.398	0.205	3.16122e-14
Sf3a1	1.24112e-18	3.17896	0.072	0.007	3.1996e-14
Fads2	1.26533e-18	2.21097	0.136	0.033	3.26203e-14
Naa15	1.29001e-18	2.75546	0.09	0.013	3.32564e-14
Pak4	1.31011e-18	3.46241	0.07	0.006	3.37746e-14
Pds5a	1.32517e-18	2.43457	0.113	0.022	3.41629e-14
Synj2	1.33452e-18	3.38541	0.07	0.006	3.4404e-14
Kmt5a	1.39245e-18	1.63561	0.181	0.056	3.58973e-14
Tspan31	1.40201e-18	1.55187	0.211	0.074	3.61437e-14
Fam104a	1.45627e-18	1.30607	0.283	0.121	3.75427e-14
Zmym4	1.52929e-18	3.42289	0.068	0.006	3.94251e-14
Gsr	1.54114e-18	2.07739	0.15	0.04	3.97306e-14
Muc1	1.60995e-18	0.914816	0.476	0.276	4.15044e-14
Ubtd2	1.62774e-18	3.60346	0.064	0.005	4.19631e-14
Gna11	1.78241e-18	1.50257	0.211	0.074	4.59505e-14
Rps13	1.85983e-18	0.342992	0.973	0.943	4.79463e-14
Cpq	1.86372e-18	3.2047	0.08	0.01	4.80467e-14
Dync1i2	1.90827e-18	1.75353	0.15	0.04	4.91952e-14
U2af1	2.01256e-18	1.18585	0.308	0.138	5.18838e-14
Cstf3	2.04115e-18	2.71239	0.088	0.013	5.2621e-14
Crot	2.05704e-18	2.83792	0.08	0.01	5.30305e-14
Shisa4	2.09998e-18	1.74481	0.185	0.059	5.41376e-14
Ifi27l2b	2.15834e-18	2.57489	0.099	0.017	5.5642e-14
Parva	2.18631e-18	2.56584	0.099	0.017	5.63632e-14
2610307P16Rik	2.22917e-18	5.53836	0.049	0.001	5.7468e-14
Smad5	2.34618e-18	2.93308	0.086	0.012	6.04845e-14
Klf10	2.47752e-18	3.11356	0.078	0.009	6.38704e-14
Cep170b	2.536e-18	1.99618	0.142	0.036	6.53781e-14
B4galt3	2.59139e-18	2.23753	0.121	0.026	6.68061e-14
Micos10	2.66213e-18	1.00821	0.409	0.218	6.86297e-14
Ywhab	2.72328e-18	1.98476	0.15	0.04	7.02061e-14
Dnajc10	2.96181e-18	2.19486	0.129	0.03	7.63556e-14
Col27a1	3.22071e-18	6.53836	0.043	0	8.30298e-14
Rgs17	3.22071e-18	6.48178	0.043	0	8.30299e-14
Mtss1	3.40303e-18	2.93746	0.076	0.009	8.77302e-14
Srpk2	3.49758e-18	3.54574	0.074	0.008	9.01677e-14
Tnfaip1	3.59282e-18	2.58335	0.101	0.018	9.26229e-14
Ror2	3.65985e-18	2.9534	0.084	0.011	9.4351e-14
Usp47	3.68706e-18	2.62219	0.101	0.018	9.50523e-14
Nup62cl	3.70444e-18	4.83792	0.051	0.002	9.55005e-14
Mcam	3.74364e-18	4.59281	0.051	0.002	9.6511e-14
Gtf3c6	3.82338e-18	1.80476	0.16	0.046	9.85667e-14
Arhgef11	3.83631e-18	4.47019	0.051	0.002	9.89001e-14
Rab1a	3.85825e-18	1.35424	0.216	0.077	9.94656e-14
Chsy3	3.89066e-18	4.42289	0.051	0.002	1.00301e-13
Ckap4	3.90324e-18	2.14278	0.123	0.028	1.00626e-13
Casp6	3.95776e-18	2.74063	0.084	0.011	1.02031e-13
Rab5a	4.24722e-18	2.22871	0.113	0.023	1.09493e-13
Ptpn11	4.28655e-18	2.23024	0.113	0.023	1.10507e-13
Tgm2	4.32318e-18	3.07239	0.074	0.008	1.11452e-13
Nudc	4.37463e-18	1.26779	0.285	0.124	1.12778e-13
Lsm7	4.76065e-18	1.90021	0.136	0.033	1.2273e-13
Rbm8a	4.83554e-18	1.16954	0.298	0.132	1.2466e-13
Mycbp2	4.85959e-18	2.14131	0.09	0.014	1.2528e-13
Zmynd8	4.98949e-18	3.28858	0.072	0.007	1.28629e-13
Bri3	5.24465e-18	0.731446	0.591	0.404	1.35207e-13
Prr13	5.37287e-18	1.87227	0.154	0.043	1.38512e-13
Nr0b2	5.60775e-18	2.23647	0.115	0.024	1.44568e-13
Adipor1	5.74136e-18	1.43937	0.211	0.075	1.48012e-13
Ccdc88c	5.91073e-18	3.42289	0.07	0.007	1.52379e-13
Sec11c	6.20805e-18	-0.631563	0.487	0.697	1.60044e-13
Rock1	6.31557e-18	2.11803	0.115	0.024	1.62815e-13
Fgd4	6.49864e-18	3.61051	0.068	0.006	1.67535e-13
Fbxo32	6.54238e-18	3.01626	0.08	0.01	1.68663e-13
Acvr1	7.04261e-18	3.80476	0.066	0.006	1.81559e-13
Arap2	7.25071e-18	3.93308	0.066	0.006	1.86923e-13
Gm50397	7.4802e-18	6.36148	0.045	0.001	1.9284e-13
Bnip3l	7.70168e-18	1.45545	0.211	0.076	1.98549e-13
Phactr4	7.7141e-18	3.53836	0.066	0.006	1.9887e-13
Rbbp6	7.83084e-18	2.71763	0.08	0.01	2.01879e-13
Arc	7.97451e-18	3.93746	0.057	0.003	2.05583e-13
Phkb	7.9835e-18	2.74866	0.086	0.013	2.05815e-13
Eef1d	8.2075e-18	0.697651	0.604	0.406	2.11589e-13
B930095G15Rik	8.44384e-18	3.60346	0.064	0.005	2.17682e-13
Prkd3	8.44384e-18	3.60346	0.064	0.005	2.17682e-13
Kdm3a	8.60461e-18	3.58794	0.064	0.005	2.21827e-13
Aldoa	8.83671e-18	1.20292	0.292	0.129	2.2781e-13
Camkk2	8.84303e-18	3.668	0.062	0.005	2.27973e-13
Cblb	8.93433e-18	3.55781	0.064	0.005	2.30327e-13
B4galt1	9.41429e-18	3.18188	0.064	0.005	2.427e-13
Magoh	9.55256e-18	1.58129	0.199	0.069	2.46265e-13
Tmem164	9.64758e-18	2.93746	0.078	0.01	2.48715e-13
Lemd3	9.821e-18	3.30741	0.062	0.005	2.53185e-13
Arhgdia	1.03212e-17	1.82233	0.164	0.049	2.66081e-13
Wnk1	1.07023e-17	2.41442	0.109	0.022	2.75906e-13
Arpc4	1.07286e-17	1.92869	0.144	0.038	2.76583e-13
Pip4p2	1.11136e-17	2.31436	0.115	0.025	2.8651e-13
Prorp	1.13833e-17	2.34488	0.105	0.02	2.93461e-13
Atxn2	1.13964e-17	2.668	0.09	0.014	2.938e-13
Acbd3	1.199e-17	2.07561	0.136	0.034	3.09102e-13
Psmc4	1.20383e-17	1.60346	0.17	0.052	3.10348e-13
Pgd	1.2791e-17	2.29735	0.101	0.018	3.29752e-13
Luzp1	1.30475e-17	3.03057	0.076	0.009	3.36365e-13
Ino80d	1.3176e-17	2.9932	0.076	0.009	3.39676e-13
Slc25a25	1.33304e-17	2.91192	0.076	0.009	3.43659e-13
Btaf1	1.37712e-17	2.83792	0.076	0.009	3.55022e-13
Phip	1.38137e-17	2.70299	0.076	0.009	3.56117e-13
Smarca4	1.43789e-17	2.43832	0.09	0.014	3.70687e-13
Atp2a2	1.45306e-17	1.5498	0.172	0.053	3.74598e-13
Tmem131	1.47001e-17	1.83792	0.142	0.037	3.78968e-13
Armh3	1.48613e-17	4.64528	0.047	0.001	3.83125e-13
Stx3	1.49904e-17	2.55064	0.103	0.02	3.86452e-13
Ralgapa1	1.51473e-17	3.22259	0.074	0.009	3.90497e-13
Tle5	1.51669e-17	0.824376	0.563	0.385	3.91002e-13
Sec24d	1.63589e-17	2.44798	0.119	0.027	4.21732e-13
Fcho2	1.66211e-17	2.92539	0.082	0.011	4.28492e-13
Usp33	1.67565e-17	3.02555	0.074	0.009	4.31982e-13
Srgap2	1.7175e-17	3.02235	0.074	0.009	4.42772e-13
Src	1.73862e-17	2.17741	0.117	0.026	4.48215e-13
Kctd3	1.88797e-17	2.28538	0.113	0.024	4.86718e-13
Dcbld1	1.8957e-17	2.34042	0.099	0.018	4.88713e-13
Kdm7a	1.94669e-17	3.36844	0.072	0.008	5.01856e-13
Onecut3	2.03576e-17	6.42289	0.041	0	5.24818e-13
Eef1b2	2.07152e-17	0.41915	0.906	0.879	5.34039e-13
Yy1	2.10429e-17	1.78415	0.15	0.042	5.42486e-13
Pik3c2g	2.18324e-17	2.85962	0.086	0.013	5.62838e-13
Rhoq	2.25561e-17	1.73574	0.181	0.059	5.81497e-13
Mvp	2.27813e-17	2.14826	0.119	0.027	5.87302e-13
Dmd	2.45768e-17	2.53836	0.097	0.017	6.33589e-13
Uqcrc2	2.48391e-17	1.43582	0.209	0.076	6.40351e-13
Sltm	2.63161e-17	2.07893	0.119	0.027	6.7843e-13
Sri	2.8435e-17	1.49279	0.197	0.069	7.33054e-13
Nup93	3.19134e-17	4.32335	0.051	0.002	8.22727e-13
Golm1	3.19134e-17	4.32335	0.051	0.002	8.22727e-13
Prkci	3.32627e-17	3.03432	0.084	0.013	8.57513e-13
Shisa5	3.43334e-17	2.40182	0.107	0.022	8.85116e-13
Sfmbt1	3.50963e-17	3.50089	0.066	0.006	9.04783e-13
Dynlt1f	3.59024e-17	2.52242	0.09	0.015	9.25565e-13
Phlpp1	3.79297e-17	3.34888	0.066	0.006	9.77828e-13
Usp54	3.99895e-17	4.11094	0.053	0.003	1.03093e-12
Foxo1	4.08926e-17	3.71239	0.064	0.006	1.05421e-12
U2surp	4.22039e-17	2.25296	0.119	0.028	1.08802e-12
Nucks1	4.27414e-17	1.6535	0.185	0.063	1.10187e-12
Foxj3	4.30702e-17	3.30741	0.064	0.006	1.11035e-12
Tnks	4.34373e-17	2.97543	0.076	0.01	1.11981e-12
Zbtb46	4.37085e-17	4.38812	0.055	0.003	1.1268e-12
Lsm5	4.39708e-17	1.70327	0.17	0.054	1.13357e-12
Cnih1	4.44874e-17	1.63629	0.187	0.064	1.14688e-12
Rbbp7	4.57427e-17	1.85654	0.142	0.038	1.17925e-12
Ppm1a	4.5964e-17	1.90918	0.146	0.041	1.18495e-12
Efna5	4.73615e-17	5.83792	0.043	0.001	1.22098e-12
Ldlr	4.87123e-17	3.91593	0.057	0.004	1.2558e-12
Ago2	4.90261e-17	2.89237	0.082	0.012	1.26389e-12
Firre	4.93478e-17	3.74481	0.057	0.004	1.27219e-12
Runx1	5.49856e-17	3.26113	0.06	0.005	1.41753e-12
Srsf1	5.51853e-17	2.10586	0.113	0.025	1.42268e-12
Ppp1r15a	5.57375e-17	1.99465	0.119	0.028	1.43691e-12
Selenot	5.83856e-17	1.60088	0.195	0.069	1.50518e-12
Sec22a	6.21229e-17	2.9534	0.074	0.009	1.60153e-12
Ddx50	6.30524e-17	1.80398	0.15	0.043	1.62549e-12
Atl2	6.38797e-17	2.48178	0.092	0.016	1.64682e-12
Rbpjl	6.38895e-17	1.22757	0.285	0.128	1.64707e-12
Scamp1	6.76019e-17	1.99465	0.129	0.033	1.74278e-12
Rab5c	6.83187e-17	1.79839	0.136	0.036	1.76126e-12
Ero1b	6.93018e-17	-1.32423	0.082	0.266	1.7866e-12
Rcan2	7.5907e-17	2.04437	0.136	0.036	1.95688e-12
Map4k5	7.61325e-17	2.80755	0.08	0.011	1.9627e-12
Hspd1	7.62001e-17	1.16192	0.3	0.14	1.96444e-12
Kxd1	7.64676e-17	1.56999	0.179	0.059	1.97133e-12
Nop53	7.74939e-17	1.26061	0.234	0.092	1.99779e-12
Med21	7.75996e-17	1.87311	0.148	0.043	2.00052e-12
Cradd	7.91991e-17	2.71662	0.09	0.016	2.04175e-12
Tmem33	8.02599e-17	2.02235	0.136	0.036	2.0691e-12
Celf2	8.04919e-17	2.79353	0.09	0.016	2.07508e-12
Fam32a	8.05159e-17	1.85755	0.142	0.039	2.0757e-12
Atf7ip	8.08903e-17	3.15985	0.072	0.009	2.08535e-12
Ggnbp2	8.12688e-17	2.06031	0.136	0.036	2.09511e-12
Grpel2	8.24274e-17	2.1248	0.117	0.027	2.12498e-12
Zc3h15	8.30083e-17	1.38456	0.226	0.088	2.13995e-12
Anp32a	8.38481e-17	1.35074	0.214	0.08	2.1616e-12
Rcor1	8.46608e-17	2.44798	0.103	0.021	2.18256e-12
Lrrc59	8.70496e-17	1.07436	0.322	0.155	2.24414e-12
Gna14	8.83279e-17	2.59873	0.099	0.019	2.27709e-12
Puf60	8.96945e-17	1.87445	0.146	0.041	2.31232e-12
Bdh2	8.9742e-17	4.77652	0.045	0.001	2.31355e-12
Thoc2	8.99968e-17	2.64528	0.072	0.009	2.32012e-12
Nlk	9.13991e-17	2.76753	0.072	0.009	2.35627e-12
C77080	9.3559e-17	1.92158	0.131	0.034	2.41195e-12
Phb2	9.37128e-17	1.04528	0.322	0.155	2.41591e-12
Bag3	9.47622e-17	2.69353	0.072	0.009	2.44297e-12
Wars1	9.75679e-17	1.10096	0.359	0.188	2.5153e-12
N4bp2l2	1.02185e-16	2.12743	0.119	0.028	2.63432e-12
Tmod3	1.02521e-16	2.46595	0.09	0.016	2.643e-12
Nsmce2	1.04943e-16	2.11094	0.107	0.022	2.70543e-12
Prkab1	1.08847e-16	3.00785	0.07	0.008	2.80607e-12
Ptpn21	1.10383e-16	2.87355	0.078	0.011	2.84567e-12
Spint1	1.10551e-16	1.22894	0.261	0.111	2.85001e-12
Sinhcaf	1.12268e-16	2.34042	0.099	0.019	2.89428e-12
Ranbp9	1.12792e-16	2.87187	0.078	0.011	2.90778e-12
Ddx39a	1.15813e-16	2.77081	0.078	0.011	2.98566e-12
Copg1	1.16879e-16	1.85839	0.136	0.036	3.01313e-12
Psme1	1.16952e-16	1.60042	0.166	0.052	3.01502e-12
Agr2	1.18057e-16	2.64528	0.133	0.036	3.04352e-12
Npdc1	1.18157e-16	1.2253	0.277	0.125	3.0461e-12
Hbp1	1.24446e-16	2.25296	0.109	0.024	3.20823e-12
Casp3	1.2539e-16	2.08304	0.121	0.029	3.23255e-12
Rcn1	1.27636e-16	2.05205	0.113	0.025	3.29047e-12
Aqp5	1.28702e-16	7.36148	0.039	0	3.31793e-12
Asxl1	1.29433e-16	3.26419	0.068	0.007	3.33678e-12
Raly	1.29506e-16	2.15985	0.115	0.026	3.33866e-12
Cgn	1.29732e-16	3.2785	0.068	0.007	3.34448e-12
Bmpr2	1.30493e-16	2.6812	0.097	0.018	3.3641e-12
Srsf9	1.34481e-16	1.5907	0.189	0.066	3.46692e-12
Rangap1	1.35885e-16	2.65237	0.088	0.015	3.50311e-12
Ndufb1	1.37074e-16	0.837923	0.456	0.265	3.53377e-12
Fam210b	1.47637e-16	1.85703	0.146	0.042	3.80609e-12
Tmpo	1.5408e-16	2.2451	0.111	0.025	3.97219e-12
Rcc2	1.58359e-16	1.40034	0.228	0.091	4.0825e-12
Tpr	1.59974e-16	1.60844	0.154	0.046	4.12413e-12
Ube2n	1.67949e-16	1.7778	0.156	0.048	4.32972e-12
Taok1	1.71996e-16	2.34812	0.088	0.015	4.43405e-12
Rnf121	1.76375e-16	2.36148	0.088	0.015	4.54694e-12
Itch	1.83492e-16	1.99839	0.109	0.024	4.73041e-12
Bpgm	1.86535e-16	2.25296	0.113	0.026	4.80886e-12
Ssb	1.86586e-16	1.56874	0.187	0.065	4.81018e-12
Dapk1	1.8956e-16	2.8014	0.066	0.007	4.88685e-12
Ifngr1	1.91176e-16	2.52242	0.082	0.013	4.92851e-12
Slmap	1.914e-16	2.54247	0.082	0.013	4.93429e-12
Sec31a	1.9145e-16	1.73839	0.152	0.045	4.93558e-12
Gramd3	1.96258e-16	2.28153	0.113	0.026	5.05953e-12
ENSMUSG00000095041	1.9816e-16	3.3525	0.064	0.006	5.10855e-12
Gatad2b	1.98239e-16	2.51599	0.082	0.013	5.11059e-12
Ibtk	2.00091e-16	2.00785	0.117	0.028	5.15836e-12
Il4ra	2.00998e-16	3.9534	0.049	0.002	5.18172e-12
Gtdc1	2.18263e-16	3.61051	0.062	0.006	5.62682e-12
Txndc9	2.21055e-16	1.54456	0.187	0.065	5.69881e-12
Cnot3	2.22165e-16	3.46595	0.062	0.006	5.72741e-12
Snrpd2	2.22842e-16	0.973765	0.37	0.195	5.74486e-12
Ppm1b	2.27878e-16	2.35577	0.103	0.021	5.87469e-12
Dab2ip	2.32675e-16	3.33269	0.062	0.006	5.99835e-12
Phf20l1	2.36798e-16	2.61553	0.094	0.018	6.10465e-12
Ubap1	2.38715e-16	3.25296	0.062	0.006	6.15408e-12
Wdr33	2.44606e-16	2.44798	0.099	0.02	6.30593e-12
Nek7	2.4761e-16	2.43582	0.094	0.018	6.38339e-12
Ehd4	2.50754e-16	3.83792	0.051	0.003	6.46444e-12
Zfp654	2.5456e-16	4.11803	0.053	0.003	6.56255e-12
Garre1	2.5696e-16	3.46595	0.06	0.005	6.62444e-12
Arhgap12	2.57125e-16	2.43582	0.099	0.02	6.62867e-12
Map2k5	2.58101e-16	3.38224	0.06	0.005	6.65384e-12
Map1b	2.65034e-16	3.30505	0.072	0.009	6.83257e-12
Podxl	2.66894e-16	3.83792	0.053	0.003	6.88052e-12
Micall1	2.70874e-16	2.40908	0.094	0.018	6.98312e-12
Per2	2.74268e-16	3.57489	0.057	0.005	7.07063e-12
Socs5	2.7571e-16	3.6959	0.053	0.003	7.10782e-12
Hdac3	2.81755e-16	1.83792	0.144	0.041	7.26364e-12
Plekha7	2.8287e-16	3.02555	0.072	0.009	7.29239e-12
Mbnl1	2.96965e-16	2.24639	0.146	0.043	7.65576e-12
Chrnb1	3.0012e-16	5.36148	0.041	0.001	7.73709e-12
Rab3gap2	3.03281e-16	2.90831	0.072	0.009	7.81859e-12
Fkbp4	3.05595e-16	1.25607	0.273	0.123	7.87823e-12
Fam168a	3.14541e-16	2.94226	0.072	0.009	8.10888e-12
Shtn1	3.2126e-16	1.71374	0.152	0.046	8.28209e-12
Hnrnpul1	3.34935e-16	2.25939	0.119	0.029	8.63462e-12
Rpl31	3.80133e-16	0.538094	0.735	0.602	9.79983e-12
Furin	3.81003e-16	1.8764	0.136	0.037	9.82225e-12
Ubxn4	3.86761e-16	1.36662	0.218	0.085	9.97071e-12
Gls2	3.91249e-16	1.87915	0.138	0.038	1.00864e-11
Snu13	3.97602e-16	1.15203	0.255	0.108	1.02502e-11
Tnrc6c	4.06506e-16	2.43656	0.088	0.016	1.04797e-11
Stk3	4.22303e-16	2.91192	0.07	0.009	1.0887e-11
Txnl1	4.26312e-16	1.09542	0.298	0.14	1.09903e-11
1110004F10Rik	4.50853e-16	1.53367	0.199	0.074	1.1623e-11
Zbtb10	4.54462e-16	3.03057	0.076	0.011	1.1716e-11
Rab7	4.61063e-16	1.60965	0.179	0.061	1.18862e-11
Kif1b	4.66886e-16	1.9613	0.105	0.022	1.20363e-11
Zfp277	4.87721e-16	2.26242	0.097	0.019	1.25734e-11
Cavin2	4.92015e-16	2.62219	0.099	0.02	1.26842e-11
Ptgr1	4.95449e-16	2.64528	0.082	0.013	1.27727e-11
Ccni	5.02425e-16	2.00785	0.119	0.029	1.29525e-11
H2aj	5.02775e-16	0.965203	0.363	0.19	1.29615e-11
Cxcl1	5.04874e-16	3.14278	0.068	0.008	1.30156e-11
Rab10	5.09428e-16	1.40182	0.191	0.068	1.31331e-11
Ola1	5.14063e-16	1.72359	0.172	0.059	1.32525e-11
Bend7	5.30711e-16	3.00785	0.068	0.008	1.36817e-11
Gar1	5.4011e-16	1.79995	0.144	0.042	1.3924e-11
Cachd1	6.11363e-16	3.31597	0.066	0.007	1.57609e-11
Spns2	6.26069e-16	2.31185	0.099	0.02	1.61401e-11
Rnf4	6.28186e-16	2.03647	0.125	0.033	1.61946e-11
Tmem208	6.37492e-16	1.27568	0.24	0.101	1.64345e-11
U2af2	6.56831e-16	2.39432	0.094	0.018	1.69331e-11
Tbl1xr1	6.65082e-16	2.83792	0.08	0.013	1.71458e-11
Dennd4c	6.73011e-16	3.08585	0.066	0.007	1.73502e-11
Pcnp	6.89261e-16	1.68038	0.15	0.045	1.77691e-11
Lnx1	7.01723e-16	3.00785	0.066	0.007	1.80904e-11
Birc3	7.23995e-16	2.72545	0.066	0.007	1.86646e-11
Stk17b	7.29308e-16	2.95822	0.074	0.01	1.88016e-11
Pgap2	7.46213e-16	2.28271	0.094	0.018	1.92374e-11
Ssbp4	7.46213e-16	2.28271	0.094	0.018	1.92374e-11
Klf11	7.58351e-16	2.76753	0.074	0.01	1.95503e-11
Kctd14	7.69616e-16	1.89306	0.146	0.044	1.98407e-11
Cd38	8.12536e-16	6.23024	0.037	0	2.09472e-11
H2bc4	8.2647e-16	-1.67778	0.086	0.255	2.13064e-11
Gm35533	8.43067e-16	4.59281	0.045	0.002	2.17343e-11
Atp2b1	8.44392e-16	2.04274	0.094	0.018	2.17684e-11
Spin1	8.53905e-16	2.13338	0.105	0.023	2.20137e-11
Phc3	8.82666e-16	3.06031	0.064	0.007	2.27551e-11
Apaf1	8.8612e-16	4.15985	0.045	0.002	2.28442e-11
Mical2	9.41072e-16	2.48562	0.084	0.014	2.42608e-11
4930523C07Rik	9.87335e-16	3.39046	0.062	0.006	2.54535e-11
[truncated: 7,444 more rows]
