# Supplementary material for: Hereditary chronic pancreatitis induced plasticity cooperates with mutant Kras in early pancreatic carcinogenesis
Source: Gut. 2025 Dec 19;75(5):e335947. doi: 10.1136/gutjnl-2025-335947 (PMC13151493; doi:10.1136/gutjnl-2025-335947)
Supplement: online supplemental table 8 [file gutjnl-75-5-s016.xlsx]

## Sheet: Table S8
Online supplemental table 8 ADM ROC analysis of ADM in scRNA-seq. ROC analysis of ADM in KC-Cpa1 vs. Cpa1 and KC across ages.
Gene symbol	myAUC	avg_diff	power	avg_log2FC	pct.1	pct.2
Ctsl	0.78	0.828392	0.56	1.58408	0.913	0.737
Tpt1	0.748	0.420573	0.496	0.634513	1	1
Reg3b	0.748	0.905604	0.496	1.32024	0.983	0.955
Tmsb4x	0.739	0.79917	0.478	1.39858	0.795	0.446
Eef1a1	0.73	0.549639	0.46	0.859108	0.999	0.996
Actb	0.72	0.824891	0.44	1.47464	0.866	0.616
Reg3g	0.716	0.682117	0.432	1.09265	0.919	0.791
Dmbt1	0.707	0.483405	0.414	0.736601	0.99	0.978
Reg3a	0.706	0.738531	0.412	1.13237	0.919	0.817
Lcn2	0.701	1.12582	0.402	4.21601	0.44	0.044
Ubb	0.696	0.468879	0.392	1.03465	0.852	0.62
Rps14	0.692	0.341493	0.384	0.543966	0.998	0.994
Hspa8	0.689	0.501148	0.378	1.1284	0.757	0.479
Junb	0.688	0.491785	0.376	1.66177	0.563	0.214
Ubc	0.687	0.581832	0.374	1.5753	0.652	0.356
Fosb	0.686	0.684602	0.372	2.16194	0.525	0.182
Actg1	0.685	0.848024	0.37	1.5324	0.812	0.602
Fos	0.683	0.729608	0.366	1.88409	0.604	0.308
Rack1	0.683	0.346888	0.366	0.633361	0.973	0.925
Prdx1	0.683	0.517454	0.366	1.54089	0.616	0.316
Rpl7	0.683	0.361236	0.366	0.668545	0.964	0.907
Btg2	0.679	0.554077	0.358	1.24604	0.736	0.504
Jun	0.678	0.611186	0.356	1.63714	0.62	0.336
H3f3b	0.676	0.446497	0.352	0.937681	0.828	0.594
Rpl27	0.675	0.344268	0.35	0.659836	0.952	0.88
Gm2663	0.675	1.57229	0.35	2.81943	0.611	0.364
Serpinb1a	0.674	0.465914	0.348	1.79112	0.539	0.236
Jund	0.674	0.482848	0.348	1.27186	0.681	0.416
Rps5	0.673	0.297577	0.346	0.533883	0.981	0.921
Rps15a	0.672	0.333877	0.344	0.597071	0.977	0.925
Xbp1	0.671	0.410392	0.342	1.16127	0.702	0.475
Rpl5	0.671	0.292269	0.342	0.502902	0.985	0.972
Alcam	0.67	0.684688	0.34	2.30664	0.481	0.159
Rps3a1	0.67	0.286539	0.34	0.495055	0.986	0.966
Atf3	0.67	0.546167	0.34	1.88962	0.512	0.203
Rps2	0.669	0.350656	0.338	0.591537	0.988	0.98
Klf6	0.669	0.667204	0.338	1.61795	0.611	0.334
Ptma	0.668	0.498225	0.336	0.988812	0.81	0.607
Rpl9	0.666	0.296129	0.332	0.508984	0.983	0.958
Egr1	0.663	0.664814	0.326	1.45329	0.655	0.416
Ier2	0.663	0.512179	0.326	1.47727	0.6	0.338
Rpl18	0.661	0.281445	0.322	0.54303	0.953	0.884
Zfp36l1	0.659	0.5203	0.318	1.87373	0.483	0.183
Rps9	0.657	0.278633	0.314	0.490738	0.984	0.947
Tagln2	0.657	0.57433	0.314	2.09004	0.46	0.176
Rpl30	0.656	0.2663	0.312	0.472646	0.98	0.952
Fau	0.654	0.245432	0.308	0.45477	0.959	0.895
Hsp90ab1	0.654	0.497063	0.308	0.976517	0.802	0.63
Rps23	0.654	0.2415	0.308	0.414308	0.994	0.978
Mia	0.654	0.35869	0.308	1.79527	0.451	0.157
Malat1	0.653	0.747277	0.306	1.26096	0.554	0.243
Epcam	0.653	0.474332	0.306	1.62316	0.502	0.225
Rps4x	0.651	0.278361	0.302	0.465662	0.992	0.982
Calm1	0.65	0.310787	0.3	1.10796	0.566	0.292
Ppia	0.649	0.367623	0.298	0.801227	0.797	0.634
Thbs1	0.649	0.837003	0.298	2.95061	0.369	0.08
Ddx5	0.648	0.350255	0.296	1.22149	0.547	0.27
Pfn1	0.648	0.35883	0.296	1.20255	0.555	0.286
Ybx1	0.648	0.383819	0.296	1.13196	0.617	0.382
Dynll1	0.646	0.363107	0.292	1.75989	0.432	0.151
Rps20	0.645	0.250633	0.29	0.424843	0.99	0.97
Lrg1	0.644	0.41991	0.288	1.71184	0.443	0.164
Clic4	0.643	0.651551	0.286	2.63156	0.378	0.101
Cystm1	0.642	0.329871	0.284	1.60503	0.452	0.182
Gkn3	0.642	0.71752	0.284	2.98738	0.337	0.055
Krt8	0.641	0.577431	0.282	1.18874	0.702	0.53
Actn1	0.641	0.673877	0.282	2.58482	0.389	0.126
Fxyd3	0.641	0.316117	0.282	1.88797	0.397	0.122
S100a11	0.641	0.556754	0.282	1.88453	0.432	0.171
Ccn1	0.638	0.636223	0.276	3.49914	0.321	0.05
Rps27	0.638	0.280661	0.276	0.617145	0.818	0.657
Fth1	0.637	0.189793	0.274	0.353621	0.966	0.891
Rps16	0.637	0.236266	0.274	0.406108	0.984	0.963
Cldn4	0.637	0.626093	0.274	2.97867	0.337	0.073
Rpl23	0.636	0.225203	0.272	0.36953	0.995	0.992
Eef2	0.635	0.317784	0.27	0.700508	0.814	0.741
Rpl14	0.635	0.247505	0.27	0.454527	0.959	0.944
Zfp36	0.635	0.386967	0.27	1.60906	0.432	0.177
Eif4a1	0.634	0.320924	0.268	1.1952	0.512	0.271
Rpl27a	0.634	0.227003	0.268	0.402121	0.977	0.96
Gm20186	0.634	0.673396	0.268	3.8714	0.296	0.032
Rps6	0.633	0.227771	0.266	0.418657	0.958	0.931
Cdh1	0.632	0.489033	0.264	1.76579	0.431	0.189
Spint2	0.632	0.343789	0.264	1.04014	0.626	0.467
Rpl15	0.631	0.24973	0.262	0.45397	0.96	0.941
Marcks	0.631	0.420475	0.262	1.93441	0.381	0.131
Rpl22	0.63	0.24639	0.26	0.512316	0.885	0.79
Rps18	0.629	0.197116	0.258	0.341865	0.982	0.964
Rps7	0.629	0.212542	0.258	0.358795	0.991	0.979
Tcim	0.629	0.383585	0.258	2.52469	0.331	0.079
Tmsb10	0.628	0.451845	0.256	1.30231	0.468	0.227
Atp1a1	0.628	0.304872	0.256	1.763	0.38	0.133
Rpl7a	0.628	0.24567	0.256	0.509385	0.89	0.837
Btf3	0.627	0.294749	0.254	0.741268	0.704	0.539
Myl6	0.627	0.308239	0.254	0.941927	0.572	0.37
Rpsa	0.627	0.200714	0.254	0.343028	0.989	0.975
Xist	0.626	0.612954	0.252	2.46141	0.32	0.069
Ifitm2	0.626	0.272303	0.252	1.36744	0.414	0.168
Dstn	0.626	0.400754	0.252	1.23879	0.504	0.282
Pabpc1	0.625	0.28991	0.25	1.17195	0.469	0.243
Trib1	0.624	0.385603	0.248	2.05095	0.347	0.108
Rps3	0.624	0.205685	0.248	0.382077	0.962	0.922
Gas5	0.624	0.289832	0.248	0.788418	0.628	0.436
C4b	0.623	0.240575	0.246	1.42377	0.386	0.143
Rpl34	0.623	0.207587	0.246	0.380515	0.959	0.921
Spp1	0.622	0.798844	0.244	2.57379	0.299	0.057
Pigr	0.622	0.34634	0.244	1.94557	0.348	0.111
Rpl18a	0.621	0.202808	0.242	0.348018	0.987	0.979
Ly6a	0.62	0.538084	0.24	3.46413	0.273	0.034
Rpl17	0.619	0.187254	0.238	0.322859	0.992	0.973
Hbegf	0.619	0.369981	0.238	2.57849	0.296	0.062
Lgals1	0.619	0.395626	0.238	1.30273	0.493	0.311
Sox4	0.619	0.550692	0.238	2.293	0.334	0.109
Rpl26	0.618	0.185216	0.236	0.324856	0.98	0.964
Rps11	0.618	0.220153	0.236	0.402805	0.957	0.919
Cfl1	0.617	0.309799	0.234	1.51939	0.382	0.158
Rpl3	0.617	0.218902	0.234	0.398967	0.962	0.954
Ywhaz	0.617	0.301672	0.234	1.7506	0.348	0.121
Rps21	0.617	0.239089	0.234	0.440197	0.955	0.912
Cox7a2l	0.616	0.231796	0.232	0.889437	0.524	0.313
Arf4	0.616	0.259272	0.232	1.29552	0.421	0.197
Cd63	0.616	0.27072	0.232	0.681681	0.71	0.605
Rpl28	0.616	0.174007	0.232	0.307196	0.981	0.966
H3f3a	0.616	0.239961	0.232	0.73493	0.566	0.351
Ier3	0.615	0.341578	0.23	2.48349	0.278	0.049
Rpl23a	0.615	0.204221	0.23	0.406502	0.92	0.86
Rps8	0.615	0.158061	0.23	0.255401	0.999	0.994
Lmna	0.615	0.284481	0.23	2.21946	0.3	0.074
Rpl37a	0.615	0.21116	0.23	0.37613	0.97	0.943
Tm9sf3	0.613	0.234168	0.226	1.14335	0.43	0.212
Clic1	0.613	0.300481	0.226	1.58507	0.342	0.122
Rpl39	0.612	0.211557	0.224	0.423238	0.895	0.821
Rpl10a	0.612	0.201049	0.224	0.390801	0.918	0.89
Pfdn5	0.612	0.215054	0.224	0.647566	0.648	0.467
Gadd45g	0.612	0.324398	0.224	1.97239	0.334	0.119
Chchd2	0.612	0.219961	0.224	0.615546	0.669	0.507
Rpl6	0.612	0.21136	0.224	0.386246	0.958	0.938
Sfn	0.612	0.345815	0.224	3.09131	0.259	0.037
Ctnnd1	0.612	0.417274	0.224	2.07377	0.313	0.094
Tceal9	0.611	0.261892	0.222	0.711934	0.701	0.58
Rps12	0.611	0.174031	0.222	0.288027	0.987	0.981
Eef1g	0.61	0.22527	0.22	0.669115	0.649	0.488
Eif1	0.61	0.210719	0.22	0.442101	0.833	0.708
Arf1	0.61	0.211223	0.22	1.14833	0.395	0.178
Bex2	0.609	0.232036	0.218	1.13818	0.407	0.195
Fetub	0.609	0.233717	0.218	1.44662	0.36	0.146
Rpl19	0.609	0.176329	0.218	0.316632	0.974	0.945
Fabp5	0.609	0.311882	0.218	1.62812	0.372	0.169
Rpl35a	0.608	0.181646	0.216	0.348977	0.939	0.895
Hes1	0.608	0.303071	0.216	2.51796	0.272	0.059
Rplp2	0.608	0.203709	0.216	0.379149	0.948	0.908
Errfi1	0.608	0.29615	0.216	0.930653	0.434	0.224
Serinc3	0.608	0.224623	0.216	0.959381	0.471	0.27
Ppp1r14b	0.606	0.268696	0.212	1.06869	0.454	0.266
Myl12a	0.605	0.290552	0.21	1.4976	0.347	0.143
Mecom	0.605	0.515565	0.21	1.9581	0.315	0.108
Fndc3b	0.605	0.348432	0.21	1.68947	0.31	0.1
Pbx1	0.605	0.4508	0.21	2.47511	0.284	0.081
Rpl37	0.604	0.190106	0.208	0.352047	0.949	0.922
Tsc22d1	0.604	0.238283	0.208	2.02341	0.281	0.074
Nfkbia	0.604	0.35136	0.208	1.78333	0.31	0.108
Rps15	0.604	0.171115	0.208	0.329845	0.94	0.912
Eif3f	0.604	0.235122	0.208	0.875752	0.507	0.327
Tes	0.604	0.303196	0.208	2.19962	0.279	0.074
Cldn3	0.604	0.352886	0.208	1.24444	0.465	0.298
Tubb5	0.603	0.409947	0.206	1.6685	0.328	0.126
Eif3h	0.603	0.227469	0.206	1.03373	0.432	0.239
Clu	0.603	0.910502	0.206	1.39871	0.813	0.834
Oaz1	0.603	0.198158	0.206	0.637819	0.608	0.44
Galnt7	0.603	0.275218	0.206	1.82528	0.312	0.114
Rps19	0.603	0.189229	0.206	0.345312	0.959	0.939
Reg2	0.603	0.223768	0.206	0.32615	0.993	0.991
Ptger3	0.603	0.26939	0.206	1.19411	0.432	0.254
Npm1	0.602	0.211696	0.204	0.55209	0.636	0.487
Adam10	0.602	0.252361	0.204	1.61576	0.313	0.111
Chka	0.601	0.456498	0.202	1.72831	0.297	0.097
Rps10	0.601	0.158658	0.202	0.272932	0.986	0.976
Ywhae	0.601	0.229667	0.202	1.17892	0.387	0.193
Id2	0.6	0.268652	0.2	2.12603	0.267	0.068
Cp	0.6	0.306315	0.2	2.59247	0.232	0.032
Ccdc141	0.6	0.29084	0.2	2.26559	0.268	0.071
Rpl36a	0.599	0.179763	0.198	0.394851	0.852	0.796
Cxadr	0.599	0.303566	0.198	1.78432	0.316	0.126
Myl12b	0.598	0.295768	0.196	1.46449	0.327	0.138
Tff1	0.598	0.379633	0.196	4.55813	0.202	0.005
Rhob	0.598	0.284599	0.196	1.95973	0.282	0.09
Sox9	0.598	0.249315	0.196	1.68346	0.3	0.109
Kirrel3	0.598	0.729792	0.196	3.19802	0.247	0.057
Rpl13a	0.598	0.147648	0.196	0.258916	0.981	0.972
Rcan1	0.597	0.305195	0.194	2.90028	0.234	0.042
Hnrnpa1	0.597	0.249371	0.194	1.37667	0.332	0.142
Ctsb	0.597	0.190454	0.194	1.0147	0.379	0.188
Rtn4	0.597	0.349573	0.194	2.14874	0.266	0.075
Gnb1	0.597	0.216697	0.194	1.49439	0.305	0.113
Calm2	0.596	0.219024	0.192	1.23412	0.331	0.142
Rpl24	0.596	0.150531	0.192	0.294414	0.926	0.894
Rps26	0.596	0.146113	0.192	0.268389	0.969	0.938
Hmgb1	0.596	0.212958	0.192	0.895289	0.432	0.256
Tgif1	0.595	0.236807	0.19	2.37485	0.241	0.054
Hnrnpk	0.595	0.216549	0.19	1.29477	0.33	0.144
Rpl4	0.595	0.159612	0.19	0.352542	0.854	0.806
Lmo4	0.595	0.20052	0.19	1.91937	0.262	0.073
Cd2ap	0.594	0.271757	0.188	1.84001	0.281	0.096
Tmbim6	0.594	0.193106	0.188	0.98816	0.397	0.217
Cd24a	0.594	0.252533	0.188	0.901032	0.509	0.368
Pcbp1	0.594	0.180535	0.188	0.94486	0.395	0.212
Arf5	0.594	0.210232	0.188	0.904435	0.426	0.255
Ptprj	0.594	0.307319	0.188	1.96987	0.265	0.079
Mgat4a	0.594	0.246174	0.188	2.07022	0.254	0.066
Cldn7	0.593	0.232231	0.186	1.39333	0.322	0.144
Iqgap1	0.593	0.24779	0.186	2.15013	0.24	0.054
H2-K1	0.592	0.217795	0.184	0.730364	0.492	0.32
Rpl8	0.592	0.161072	0.184	0.301134	0.963	0.941
Rpl13	0.592	0.130019	0.184	0.213147	0.996	0.993
Gapdh	0.592	0.214271	0.184	1.25017	0.323	0.143
Itprid2	0.592	0.215246	0.184	1.23436	0.331	0.149
Rpl12	0.592	0.127938	0.184	0.215999	0.992	0.984
Krt18	0.591	0.33495	0.182	0.704384	0.711	0.631
Rhoa	0.591	0.207909	0.182	1.30342	0.319	0.141
Magi1	0.591	0.323293	0.182	1.86007	0.258	0.075
Pdgfa	0.591	0.209657	0.182	1.58482	0.289	0.113
Id3	0.591	0.28201	0.182	3.25956	0.206	0.024
Lpp	0.59	0.283844	0.18	2.31016	0.234	0.055
Sumo2	0.59	0.182587	0.18	1.12998	0.326	0.146
Ly6e	0.589	0.211473	0.178	0.538368	0.704	0.64
Naca	0.589	0.173537	0.178	0.364965	0.846	0.799
Cd81	0.589	0.188099	0.178	1.15245	0.317	0.137
Rpl21	0.589	0.118169	0.178	0.218094	0.963	0.953
Hnrnpa3	0.589	0.218068	0.178	1.04793	0.368	0.198
Vmp1	0.588	0.221495	0.176	1.09854	0.334	0.161
Rps27a	0.588	0.115356	0.176	0.197055	0.984	0.973
Rbm39	0.588	0.228841	0.176	1.1574	0.33	0.157
Litaf	0.587	0.195599	0.174	1.63927	0.255	0.08
Serpinb6b	0.587	0.311422	0.174	2.89706	0.208	0.035
Tpm1	0.587	0.347628	0.174	1.90935	0.278	0.111
Cyba	0.587	0.195305	0.174	1.45802	0.256	0.082
Klf2	0.587	0.283189	0.174	2.20678	0.229	0.057
Rps13	0.587	0.132058	0.174	0.246054	0.959	0.933
Cd9	0.587	0.189577	0.174	1.56257	0.255	0.08
Vcp	0.587	0.171675	0.174	1.03684	0.338	0.167
Myo1b	0.587	0.255299	0.174	2.07188	0.244	0.072
Itm2b	0.586	0.161268	0.172	0.563338	0.494	0.331
Ywhaq	0.586	0.198616	0.172	1.44939	0.283	0.115
Sdc1	0.586	0.19083	0.172	2.06925	0.228	0.058
Psmb3	0.586	0.169043	0.172	1.10137	0.324	0.154
Rpl29	0.586	0.13393	0.172	0.274131	0.894	0.881
Anxa4	0.586	0.194913	0.172	1.84745	0.246	0.077
Cdc42	0.586	0.181472	0.172	0.99494	0.345	0.176
Nfia	0.586	0.221375	0.172	1.50629	0.267	0.095
Meis2	0.586	0.250478	0.172	1.80472	0.261	0.092
Itga6	0.586	0.29812	0.172	1.47491	0.304	0.133
Slc12a2	0.585	0.222664	0.17	2.0367	0.227	0.058
Ctnna1	0.585	0.240775	0.17	2.03951	0.235	0.068
Myh9	0.585	0.2645	0.17	1.78492	0.244	0.075
Agr2	0.585	0.280053	0.17	2.01321	0.249	0.082
Nrp1	0.585	0.194272	0.17	1.53235	0.262	0.093
Gnb2	0.585	0.202113	0.17	1.16664	0.333	0.17
S100a10	0.585	0.301199	0.17	2.14394	0.214	0.043
Arpc2	0.585	0.181508	0.17	1.16315	0.297	0.128
Zbtb20	0.584	0.280103	0.168	1.32506	0.299	0.133
Pcbp2	0.584	0.178878	0.168	0.66034	0.481	0.332
Trp53inp1	0.584	0.215228	0.168	0.741222	0.372	0.212
Ezr	0.583	0.226231	0.166	2.93253	0.195	0.029
Klf5	0.583	0.19562	0.166	2.5408	0.203	0.037
Prxl2c	0.583	0.187075	0.166	1.46889	0.274	0.111
Ptges3	0.583	0.172173	0.166	1.32972	0.276	0.111
Bsg	0.583	0.177927	0.166	0.842342	0.408	0.255
Prdx2	0.583	0.176167	0.166	1.01731	0.328	0.164
Ceacam1	0.583	0.236073	0.166	1.82385	0.237	0.072
Csrp1	0.583	0.209802	0.166	1.22127	0.289	0.127
Hnrnpab	0.582	0.193322	0.164	1.13083	0.323	0.164
Ctnnb1	0.582	0.200949	0.164	1.50998	0.265	0.105
Eif3k	0.582	0.151803	0.164	0.700006	0.435	0.277
Actn4	0.582	0.220264	0.164	2.11038	0.22	0.057
Rplp0	0.582	0.154275	0.164	0.266845	0.98	0.98
Ddx3x	0.581	0.182532	0.162	1.45435	0.263	0.102
Tnfaip8	0.581	0.234464	0.162	1.72012	0.236	0.075
Eif3e	0.581	0.145932	0.162	0.781494	0.367	0.203
Selenop	0.581	0.196403	0.162	0.568415	0.615	0.528
Hsp90aa1	0.581	0.189293	0.162	0.807559	0.386	0.231
Rtcb	0.581	0.161029	0.162	1.09376	0.311	0.154
Calr	0.581	0.182173	0.162	0.864786	0.381	0.23
Hspb1	0.581	0.230462	0.162	0.856216	0.413	0.272
Tmem59	0.581	0.175995	0.162	0.903403	0.374	0.219
Maged1	0.58	0.161779	0.16	1.35098	0.268	0.11
Tjp2	0.58	0.258801	0.16	2.70015	0.195	0.036
Hmgn1	0.58	0.192602	0.16	1.39114	0.267	0.109
Ube2b	0.58	0.153842	0.16	1.09199	0.291	0.131
Timp3	0.58	0.481835	0.16	3.28065	0.191	0.033
Itgb1	0.58	0.23224	0.16	1.74834	0.246	0.089
Srsf3	0.579	0.174863	0.158	1.36596	0.263	0.105
Dusp1	0.579	0.177164	0.158	1.39351	0.227	0.069
Rgmb	0.579	0.187197	0.158	2.4153	0.201	0.043
Rps29	0.579	0.137406	0.158	0.253993	0.937	0.921
Btg1	0.579	0.176476	0.158	1.11585	0.282	0.125
Nedd4	0.579	0.176099	0.158	0.878453	0.359	0.209
Hnrnpf	0.579	0.166778	0.158	1.02851	0.309	0.152
Eif2ak3	0.579	0.256413	0.158	0.83909	0.34	0.185
Sem1	0.579	0.151234	0.158	0.646185	0.436	0.288
Baiap2l1	0.579	0.256902	0.158	1.53991	0.242	0.083
F11r	0.579	0.200637	0.158	1.85008	0.232	0.076
Morf4l2	0.578	0.165599	0.156	1.30382	0.269	0.113
Rbp4	0.578	0.186777	0.156	2.7616	0.187	0.031
Atp13a3	0.578	0.294089	0.156	1.77599	0.257	0.104
Tbca	0.578	0.168824	0.156	0.808868	0.377	0.23
Gabarap	0.578	0.142318	0.156	0.434218	0.628	0.523
Bhlhe40	0.578	0.200832	0.156	2.64991	0.187	0.031
Capzb	0.578	0.169047	0.156	1.34475	0.254	0.096
Id1	0.578	0.266753	0.156	3.24086	0.177	0.022
Lamp2	0.577	0.170313	0.154	1.10984	0.301	0.15
Atp5a1	0.577	0.159051	0.154	0.824146	0.373	0.225
Atp5g2	0.577	0.148996	0.154	0.523788	0.516	0.384
Flnb	0.577	0.336133	0.154	2.63642	0.198	0.044
Jup	0.577	0.19729	0.154	2.47577	0.196	0.042
Dag1	0.577	0.171962	0.154	1.76664	0.225	0.073
Reg1	0.577	0.133952	0.154	0.194452	1	1
Zyx	0.577	0.192529	0.154	2.01152	0.21	0.056
Rpl11	0.577	0.111074	0.154	0.203957	0.968	0.958
Tpd52	0.577	0.171606	0.154	1.02217	0.329	0.181
Csnk1a1	0.576	0.157493	0.152	0.991042	0.304	0.153
Ddx39b	0.576	0.155725	0.152	1.71385	0.218	0.067
Cfb	0.576	0.166296	0.152	3.56818	0.165	0.013
Krt19	0.576	0.263724	0.152	1.59045	0.257	0.11
Sgms2	0.576	0.328542	0.152	1.90088	0.224	0.075
Pdia3	0.576	0.173805	0.152	0.988875	0.326	0.182
Sgms1	0.575	0.233226	0.15	1.24794	0.238	0.087
Myo1d	0.575	0.250909	0.15	2.39975	0.197	0.047
Ctrb1	0.575	0.104536	0.15	0.151072	1	1
Tpm4	0.575	0.163122	0.15	1.69838	0.206	0.055
Ndufa4	0.575	0.158393	0.15	0.576646	0.508	0.392
Uqcrh	0.575	0.137811	0.15	0.481117	0.553	0.419
Nr5a2	0.575	0.17402	0.15	1.60227	0.234	0.086
Rps24	0.574	0.128116	0.148	0.2095	0.993	0.988
Aopep	0.574	0.260839	0.148	1.54907	0.231	0.084
Lamp1	0.574	0.154413	0.148	0.793178	0.36	0.218
Eif4g2	0.574	0.15875	0.148	0.747168	0.389	0.25
Foxp1	0.574	0.238429	0.148	1.22051	0.287	0.14
Serbp1	0.574	0.147453	0.148	0.626685	0.426	0.284
Hnrnpa2b1	0.574	0.155974	0.148	1.05304	0.286	0.137
Pnrc1	0.574	0.168421	0.148	1.46731	0.237	0.091
Pdlim5	0.574	0.310882	0.148	2.26364	0.205	0.059
Csde1	0.574	0.164671	0.148	0.912729	0.337	0.194
Cdkn1a	0.573	0.262759	0.146	1.30764	0.29	0.153
Atp6v0e	0.573	0.170802	0.146	1.03458	0.3	0.159
Farp1	0.573	0.207858	0.146	1.95795	0.201	0.054
Ran	0.573	0.182373	0.146	1.02364	0.312	0.174
Tmed2	0.573	0.137723	0.146	0.492659	0.538	0.42
Clta	0.573	0.154316	0.146	0.817174	0.338	0.194
Eif4a2	0.572	0.149659	0.144	0.940754	0.313	0.172
Hsp90b1	0.572	0.161602	0.144	0.538562	0.508	0.388
Mif	0.572	0.147826	0.144	0.540974	0.513	0.385
Ndufc2	0.572	0.151457	0.144	0.831026	0.334	0.193
Kdelr2	0.572	0.142068	0.144	1.08375	0.279	0.136
Prom1	0.572	0.161384	0.144	1.45561	0.237	0.096
Ppp1cb	0.572	0.15677	0.144	1.29847	0.254	0.111
Hnrnpu	0.572	0.16012	0.144	1.305	0.245	0.104
Rbm3	0.571	0.159412	0.142	0.953284	0.297	0.159
Cpn1	0.571	0.142112	0.142	1.3888	0.237	0.095
Pbrm1	0.571	0.153317	0.142	1.6122	0.212	0.07
Phlda1	0.571	0.244531	0.142	3.08305	0.165	0.024
Slc25a3	0.571	0.147275	0.142	0.64164	0.415	0.283
Ldha	0.571	0.141345	0.142	1.36386	0.222	0.079
Atpif1	0.571	0.141475	0.142	0.691222	0.369	0.231
Sdcbp	0.571	0.148305	0.142	1.21964	0.247	0.105
Fermt1	0.571	0.279068	0.142	2.89706	0.172	0.031
Dym	0.57	0.14674	0.14	1.22423	0.245	0.106
Psmb1	0.57	0.141726	0.14	0.803286	0.339	0.204
Mbnl2	0.57	0.192252	0.14	1.13969	0.243	0.102
Atxn1	0.57	0.22142	0.14	1.73065	0.207	0.068
Nedd9	0.57	0.222722	0.14	2.3542	0.173	0.033
Laptm4a	0.57	0.141701	0.14	0.988655	0.279	0.14
Lypd8l	0.57	0.185333	0.14	4.60548	0.148	0.007
Ppp2ca	0.57	0.169103	0.14	1.95981	0.196	0.057
Gkn1	0.57	0.245828	0.14	5.96119	0.143	0.003
Set	0.57	0.153476	0.14	0.801363	0.343	0.207
Tnfrsf12a	0.569	0.160172	0.138	1.79189	0.198	0.06
Ranbp1	0.569	0.145657	0.138	1.11817	0.26	0.125
Tc2n	0.569	0.175761	0.138	1.70869	0.208	0.072
Ank3	0.569	0.189127	0.138	1.42407	0.217	0.077
Trf	0.569	0.393049	0.138	2.5343	0.182	0.046
Anxa2	0.569	0.201014	0.138	1.90053	0.183	0.045
Eif3i	0.569	0.127737	0.138	0.611992	0.406	0.272
Rnf11	0.569	0.164156	0.138	1.62914	0.218	0.082
Dnaja1	0.569	0.147606	0.138	0.999903	0.272	0.134
Skil	0.569	0.201746	0.138	2.31339	0.176	0.039
Eif3m	0.569	0.130545	0.138	0.566232	0.444	0.316
Slc12a8	0.568	0.152479	0.136	1.39788	0.231	0.096
Krt7	0.568	0.184186	0.136	2.58804	0.162	0.026
Selenok	0.568	0.157936	0.136	0.881265	0.331	0.201
Vdac2	0.568	0.13731	0.136	0.80812	0.324	0.191
Vcl	0.568	0.248467	0.136	1.58383	0.207	0.071
Serpinb9	0.568	0.232777	0.136	2.21813	0.188	0.054
Tspan8	0.568	0.201826	0.136	3.7061	0.149	0.012
Ptprk	0.568	0.181413	0.136	1.25765	0.223	0.086
Lsr	0.568	0.145102	0.136	1.73401	0.198	0.063
Txnip	0.568	0.19651	0.136	0.837141	0.378	0.255
Ivns1abp	0.568	0.134963	0.136	1.14687	0.244	0.108
Adk	0.567	0.101747	0.134	0.396013	0.314	0.174
Pitpnc1	0.567	0.24195	0.134	2.71919	0.164	0.03
Nectin2	0.567	0.143983	0.134	1.84572	0.188	0.055
Psmb2	0.567	0.140209	0.134	1.23168	0.238	0.105
Klf4	0.567	0.170386	0.134	2.51373	0.158	0.023
Ube2d3	0.567	0.149579	0.134	0.848568	0.321	0.193
Tpm3	0.567	0.155916	0.134	1.48172	0.206	0.072
Srrm2	0.566	0.160797	0.132	1.31823	0.22	0.087
Ghr	0.566	0.202856	0.132	0.980467	0.299	0.171
Arid5b	0.566	0.243867	0.132	1.88027	0.19	0.06
Tead1	0.566	0.162457	0.132	1.46459	0.202	0.07
Shroom3	0.566	0.18607	0.132	1.58864	0.189	0.056
Gng5	0.566	0.133525	0.132	0.489357	0.465	0.349
Procr	0.566	0.199086	0.132	2.43763	0.172	0.041
Ralgapa2	0.566	0.218879	0.132	2.44893	0.171	0.039
Rpl10	0.565	0.0760288	0.13	0.130877	0.986	0.98
Svil	0.565	0.188397	0.13	1.82263	0.186	0.056
Eef1d	0.565	0.120669	0.13	0.459596	0.496	0.38
Psma3	0.565	0.131861	0.13	0.963887	0.266	0.136
Gclc	0.565	0.233063	0.13	1.57626	0.199	0.068
Ptp4a2	0.565	0.153234	0.13	0.880421	0.295	0.171
Tspan1	0.565	0.15319	0.13	1.32588	0.234	0.109
S100a6	0.565	0.19838	0.13	1.26075	0.177	0.047
Sdc4	0.565	0.159559	0.13	1.50221	0.207	0.078
H13	0.565	0.126966	0.13	0.618326	0.397	0.276
Nono	0.564	0.141629	0.128	1.43835	0.209	0.081
Gsk3b	0.564	0.133333	0.128	1.47404	0.192	0.064
Nsa2	0.564	0.124326	0.128	0.723156	0.318	0.19
Tmed10	0.564	0.123247	0.128	0.472316	0.507	0.397
Ifrd1	0.564	0.336169	0.128	0.838072	0.471	0.39
Gm20275	0.564	0.214734	0.128	1.31795	0.227	0.1
Sec11a	0.564	0.132766	0.128	1.14322	0.239	0.112
Ppp3ca	0.564	0.175328	0.128	1.1493	0.243	0.116
Tsc22d2	0.564	0.24365	0.128	1.96747	0.177	0.049
Sulf2	0.564	0.137905	0.128	2.63123	0.154	0.026
Itgav	0.564	0.238142	0.128	2.51727	0.165	0.038
Eef1b2	0.564	0.0980399	0.128	0.200334	0.896	0.886
Rab27b	0.563	0.155017	0.126	1.78487	0.185	0.061
Ssr1	0.563	0.125049	0.126	0.775286	0.311	0.188
Rpl41	0.563	0.103909	0.126	0.176455	0.98	0.987
St14	0.563	0.144468	0.126	1.52552	0.205	0.079
Brk1	0.563	0.120304	0.126	1.07756	0.233	0.106
Rac1	0.563	0.137517	0.126	1.19247	0.227	0.103
Por	0.563	0.138658	0.126	2.06866	0.166	0.041
Chic2	0.563	0.139384	0.126	1.43959	0.201	0.076
Maml3	0.563	0.205529	0.126	1.98237	0.176	0.05
Prdx6	0.563	0.120543	0.126	0.893366	0.268	0.143
Klf7	0.563	0.163839	0.126	2.0987	0.162	0.037
Ddb1	0.562	0.134255	0.124	1.43203	0.202	0.077
Neat1	0.562	0.174118	0.124	0.88969	0.213	0.086
Kif5b	0.562	0.135379	0.124	1.14278	0.23	0.106
Rtraf	0.562	0.122332	0.124	0.639265	0.355	0.235
Msi2	0.562	0.173512	0.124	1.63927	0.192	0.069
Nap1l1	0.562	0.119334	0.124	0.9023	0.248	0.123
Snrpf	0.562	0.125427	0.124	0.987188	0.253	0.129
Rbpms	0.562	0.178589	0.124	2.0741	0.169	0.046
Arpc1a	0.562	0.126741	0.124	1.10639	0.239	0.116
Pmepa1	0.562	0.148485	0.124	2.35749	0.15	0.025
Matn4	0.562	0.124498	0.124	1.59843	0.19	0.067
Fkbp1a	0.562	0.136813	0.124	1.19347	0.225	0.103
Surf4	0.562	0.123815	0.124	0.922087	0.275	0.154
Hnrnpm	0.561	0.129977	0.122	1.62603	0.179	0.056
Tuba1c	0.561	0.135977	0.122	1.39913	0.199	0.077
G3bp1	0.561	0.131391	0.122	1.45655	0.191	0.071
Psmb4	0.561	0.115748	0.122	0.881967	0.263	0.14
Copa	0.561	0.129047	0.122	1.56298	0.182	0.059
Sat1	0.56	0.164658	0.12	0.805535	0.295	0.176
App	0.56	0.140404	0.12	0.842377	0.282	0.165
Morf4l1	0.56	0.128225	0.12	1.0758	0.228	0.108
Stox2	0.56	0.181844	0.12	2.07013	0.164	0.044
Serpinh1	0.56	0.131585	0.12	2.07984	0.156	0.036
Arpc3	0.56	0.118208	0.12	0.821672	0.259	0.138
Akr1a1	0.56	0.121112	0.12	0.965994	0.242	0.121
Car9	0.56	0.135761	0.12	2.8283	0.143	0.023
Gnas	0.56	0.144664	0.12	0.481445	0.53	0.446
Ncl	0.56	0.115548	0.12	0.532445	0.366	0.251
Mid1	0.559	0.211743	0.118	1.86029	0.17	0.053
Cd47	0.559	0.129345	0.118	0.928063	0.237	0.12
Tspo	0.559	0.120044	0.118	1.03887	0.202	0.082
Eif3l	0.559	0.114472	0.118	1.04156	0.23	0.113
Atox1	0.559	0.108997	0.118	0.724154	0.26	0.139
Wtip	0.559	0.121421	0.118	3.37287	0.13	0.012
Psmd8	0.559	0.163223	0.118	0.857327	0.31	0.202
Creb5	0.559	0.344589	0.118	3.48291	0.143	0.025
Tox	0.559	0.219533	0.118	1.56199	0.186	0.069
Ppic	0.558	0.125266	0.116	0.861658	0.284	0.173
Dsg2	0.558	0.136071	0.116	1.35785	0.198	0.083
Rps28	0.558	0.109418	0.116	0.218636	0.904	0.878
Ext1	0.558	0.174254	0.116	1.93883	0.156	0.039
Aplp2	0.558	0.13073	0.116	1.35134	0.192	0.076
Rhou	0.558	0.117422	0.116	0.940695	0.251	0.135
Fus	0.558	0.11873	0.116	1.43734	0.171	0.054
Mat2a	0.558	0.124873	0.116	1.26703	0.2	0.085
Gadd45a	0.558	0.131025	0.116	2.34681	0.145	0.029
Aff1	0.558	0.152181	0.116	1.71599	0.162	0.047
Elapor1	0.558	0.126508	0.116	0.782684	0.308	0.194
Mcl1	0.558	0.116749	0.116	1.04714	0.207	0.09
Actr3	0.558	0.143231	0.116	1.21001	0.213	0.098
Hspe1	0.558	0.111331	0.116	0.545158	0.36	0.244
Bex4	0.557	0.11481	0.114	1.9763	0.151	0.038
Eif5	0.557	0.126603	0.114	0.670698	0.336	0.227
Atp5l	0.557	0.104057	0.114	0.411832	0.463	0.358
Ifitm3	0.557	0.166007	0.114	0.444077	0.586	0.534
Itpkc	0.557	0.171643	0.114	2.56028	0.142	0.027
Cnn3	0.557	0.12607	0.114	2.27948	0.145	0.03
Top1	0.557	0.128493	0.114	1.48347	0.176	0.061
Swi5	0.557	0.110399	0.114	0.779175	0.278	0.165
Ctse	0.557	0.147959	0.114	2.86423	0.127	0.014
Itm2c	0.557	0.119755	0.114	1.79472	0.156	0.042
Diaph1	0.556	0.128139	0.112	1.89933	0.152	0.039
Phldb2	0.556	0.15553	0.112	3.31121	0.126	0.015
Eif4b	0.556	0.113665	0.112	0.775511	0.276	0.166
Hnrnpc	0.556	0.114307	0.112	1.14201	0.198	0.085
Glud1	0.556	0.117296	0.112	0.891244	0.246	0.134
Ocln	0.556	0.127081	0.112	2.14243	0.148	0.036
Cct2	0.556	0.102823	0.112	0.715807	0.266	0.152
Socs2	0.556	0.15046	0.112	2.0101	0.155	0.044
Igf1	0.556	0.116397	0.112	0.727561	0.292	0.181
Tcf12	0.556	0.158282	0.112	1.91769	0.155	0.042
Cox4i1	0.556	0.099188	0.112	0.271727	0.698	0.636
Sfpq	0.556	0.136612	0.112	1.44014	0.182	0.071
Nfib	0.556	0.146247	0.112	1.58334	0.167	0.056
Ssr3	0.556	0.104129	0.112	0.62443	0.318	0.207
Abi1	0.556	0.164479	0.112	1.95692	0.159	0.048
Snrpe	0.556	0.122792	0.112	0.761749	0.274	0.165
Dbi	0.556	0.143087	0.112	0.547219	0.437	0.352
Ets2	0.555	0.114139	0.11	1.20723	0.182	0.072
Fxyd6	0.555	0.112582	0.11	1.5937	0.165	0.055
Tmc5	0.555	0.133253	0.11	1.56558	0.167	0.057
Fam3c	0.555	0.118745	0.11	2.07138	0.146	0.036
Erp29	0.555	0.108487	0.11	0.867038	0.243	0.134
Micos10	0.555	0.0979078	0.11	0.539958	0.345	0.236
Cd44	0.555	0.174012	0.11	2.07471	0.138	0.028
Hspa5	0.555	0.114167	0.11	0.25068	0.78	0.735
Arpc5	0.555	0.106286	0.11	0.975407	0.21	0.099
Rpl31	0.555	0.111805	0.11	0.301421	0.678	0.63
Gcnt2	0.554	0.190108	0.108	3.10321	0.122	0.015
Chrm3	0.554	0.188856	0.108	1.24334	0.19	0.083
Aff4	0.554	0.140824	0.108	1.57539	0.165	0.058
Abracl	0.554	0.105915	0.108	0.78256	0.248	0.14
Galnt2	0.554	0.119527	0.108	1.23782	0.198	0.091
Ptbp3	0.554	0.120049	0.108	1.23927	0.18	0.073
Txn1	0.554	0.120814	0.108	0.410263	0.501	0.412
Enho	0.554	0.109131	0.108	1.86753	0.151	0.044
Ube2r2	0.554	0.118589	0.108	1.1922	0.195	0.088
Fnbp1l	0.554	0.115892	0.108	2.06011	0.14	0.031
Gsto1	0.553	0.140555	0.106	1.71692	0.164	0.059
Zfand5	0.553	0.129336	0.106	1.52823	0.16	0.055
Cxxc5	0.553	0.104507	0.106	1.33831	0.175	0.069
Eif4g1	0.553	0.109601	0.106	1.05043	0.203	0.097
Gpx2	0.553	0.125678	0.106	2.34822	0.129	0.024
Ccdc71l	0.553	0.127352	0.106	2.5962	0.13	0.025
Prr15l	0.553	0.103224	0.106	0.866933	0.246	0.141
Egfr	0.553	0.147413	0.106	1.66282	0.154	0.047
Ddx6	0.553	0.105164	0.106	1.06255	0.184	0.078
Cmip	0.553	0.127235	0.106	1.56793	0.151	0.044
Sh3rf1	0.553	0.15179	0.106	2.11428	0.142	0.036
Stard10	0.553	0.102427	0.106	0.657515	0.305	0.204
Rps17	0.553	0.0830333	0.106	0.172254	0.879	0.862
Cct6a	0.553	0.113824	0.106	1.07138	0.211	0.105
Ddost	0.553	0.101911	0.106	0.672916	0.29	0.186
Tubb4b	0.553	0.119119	0.106	1.59641	0.161	0.055
Ralgps2	0.553	0.123234	0.106	2.167	0.137	0.032
Elf3	0.553	0.118906	0.106	2.52307	0.13	0.025
Eif2s3x	0.552	0.103946	0.104	1.16641	0.187	0.084
Ube2d2a	0.552	0.111705	0.104	1.1636	0.191	0.088
Rbx1	0.552	0.111134	0.104	0.731562	0.272	0.17
Mast4	0.552	0.168932	0.104	2.48476	0.127	0.023
Gdi2	0.552	0.0988039	0.104	0.885426	0.211	0.106
Smoc1	0.552	0.182617	0.104	1.89933	0.164	0.062
Stat3	0.552	0.155227	0.104	1.42463	0.167	0.063
Cttn	0.552	0.107833	0.104	2.15384	0.133	0.029
Igf1r	0.552	0.107906	0.104	1.36775	0.154	0.05
Ptms	0.552	0.114458	0.104	0.647858	0.314	0.217
Gfpt1	0.552	0.111598	0.104	1.28041	0.177	0.073
Snrpg	0.552	0.104071	0.104	0.796622	0.231	0.126
Polr1d	0.552	0.111168	0.104	0.491602	0.396	0.304
Arpc1b	0.552	0.105467	0.104	1.01541	0.195	0.09
Anp32b	0.552	0.101016	0.104	0.618315	0.278	0.176
Arhgef38	0.552	0.156239	0.104	1.8835	0.151	0.048
Rbms1	0.552	0.153975	0.104	2.0735	0.137	0.032
Plp2	0.551	0.108285	0.102	1.49267	0.163	0.061
Pdlim1	0.551	0.115092	0.102	1.17112	0.184	0.083
Tnks2	0.551	0.105275	0.102	1.55954	0.15	0.048
D17H6S56E-5	0.551	0.119893	0.102	1.25011	0.165	0.063
Dlg1	0.551	0.121713	0.102	1.73987	0.142	0.04
Mrpl52	0.551	0.111349	0.102	0.70508	0.295	0.196
Psma2	0.551	0.097202	0.102	0.749214	0.244	0.142
Atp5h	0.551	0.0930792	0.102	0.375655	0.454	0.356
Lrrc59	0.551	0.0935021	0.102	0.724078	0.26	0.157
Hnrnph1	0.551	0.122097	0.102	1.7648	0.145	0.043
Canx	0.551	0.101177	0.102	0.566566	0.324	0.225
Cdk17	0.551	0.114199	0.102	1.35161	0.159	0.056
Jmjd1c	0.551	0.159919	0.102	1.64987	0.149	0.046
Arpp19	0.551	0.104244	0.102	0.719436	0.269	0.169
Rab11a	0.551	0.107106	0.102	1.13752	0.196	0.094
Kdelr1	0.551	0.0994661	0.102	0.706165	0.275	0.175
Exoc4	0.551	0.123596	0.102	1.41962	0.151	0.048
Mdh2	0.551	0.0951192	0.102	0.707745	0.254	0.152
Pld1	0.551	0.113999	0.102	2.52679	0.12	0.018
Nckap1	0.551	0.115882	0.102	1.44925	0.165	0.064
Bzw1	0.551	0.101017	0.102	1.0586	0.186	0.084
Dusp5	0.55	0.122377	0.1	1.47008	0.153	0.053
Ube2i	0.55	0.0996881	0.1	0.919787	0.204	0.104
Atp6v0c	0.55	0.0983984	0.1	0.851636	0.218	0.117
Tle5	0.55	0.124251	0.1	0.526702	0.411	0.332
Tomm20	0.55	0.08343	0.1	0.506056	0.301	0.201
Taf10	0.55	0.0991248	0.1	0.688631	0.267	0.168
Tmem176b	0.55	0.105038	0.1	0.893838	0.21	0.109
Marcksl1	0.55	0.123234	0.1	2.167	0.128	0.028
Tuft1	0.55	0.120418	0.1	1.41405	0.147	0.045
Anxa5	0.55	0.107455	0.1	1.08952	0.175	0.073
B2m	0.55	0.099194	0.1	0.514529	0.289	0.192
Ablim1	0.549	0.120182	0.098	1.99017	0.124	0.026
Fam91a1	0.549	0.109056	0.098	1.75404	0.143	0.044
Plk2	0.549	0.132236	0.098	2.18974	0.132	0.035
Cox7c	0.549	0.0781729	0.098	0.266187	0.519	0.437
Rpl38	0.549	0.0697631	0.098	0.136075	0.904	0.898
Nme1	0.549	0.110106	0.098	0.487646	0.413	0.331
Pard3	0.549	0.116504	0.098	1.56088	0.146	0.047
Irf2bp2	0.549	0.104554	0.098	0.954139	0.202	0.105
Palld	0.549	0.185632	0.098	1.9062	0.138	0.04
Lmcd1	0.549	0.180868	0.098	3.06276	0.113	0.015
Luc7l2	0.549	0.154287	0.098	1.18022	0.185	0.087
Anxa3	0.549	0.135422	0.098	1.88981	0.128	0.031
Septin11	0.549	0.13295	0.098	2.00605	0.136	0.039
Hdgf	0.549	0.108436	0.098	1.03504	0.197	0.1
Dynlrb1	0.549	0.101114	0.098	0.854135	0.226	0.129
Lpgat1	0.549	0.108307	0.098	1.69921	0.143	0.045
Pard3b	0.549	0.140788	0.098	1.79631	0.14	0.041
Bex3	0.548	0.0971619	0.096	1.23184	0.166	0.07
Usp9x	0.548	0.105347	0.096	1.44955	0.149	0.052
Rtn3	0.548	0.10051	0.096	1.09248	0.183	0.089
Mex3c	0.548	0.0957697	0.096	1.4048	0.148	0.052
Apc	0.548	0.113739	0.096	1.73938	0.141	0.044
Nrip1	0.548	0.133147	0.096	1.92399	0.131	0.036
Lrrc58	0.548	0.101172	0.096	1.58003	0.144	0.048
Smim22	0.548	0.097334	0.096	0.887373	0.218	0.124
Tuba1a	0.548	0.11564	0.096	1.88254	0.125	0.03
Ano6	0.548	0.154801	0.096	2.13112	0.132	0.036
Sub1	0.548	0.107624	0.096	0.788228	0.233	0.139
Dsp	0.548	0.0992856	0.096	1.60408	0.138	0.043
Ndufb1	0.548	0.0953577	0.096	0.564611	0.315	0.224
Sdf2	0.548	0.0964278	0.096	1.36256	0.156	0.059
Pafah1b1	0.548	0.105009	0.096	1.24362	0.164	0.067
Atp5b	0.548	0.084527	0.096	0.405538	0.381	0.285
Gnai2	0.548	0.100954	0.096	1.2352	0.154	0.057
Trir	0.548	0.0995738	0.096	1.01086	0.197	0.102
Dock1	0.548	0.1193	0.096	1.75091	0.136	0.04
Tjp1	0.548	0.114143	0.096	2.28603	0.122	0.026
Med13l	0.548	0.104633	0.096	1.78036	0.129	0.032
Dnajc1	0.548	0.108565	0.096	0.802029	0.216	0.12
Ier5	0.548	0.110616	0.096	2.24831	0.115	0.019
Tbl1x	0.547	0.109652	0.094	1.61542	0.142	0.048
Galnt1	0.547	0.0943097	0.094	0.96849	0.19	0.097
Tcp1	0.547	0.0919741	0.094	0.769224	0.229	0.135
Gm56730	0.547	0.110905	0.094	1.72415	0.116	0.022
Ddx17	0.547	0.104575	0.094	1.30284	0.156	0.061
Arhgap5	0.547	0.0972294	0.094	1.11145	0.176	0.082
Psmb6	0.547	0.0852741	0.094	0.594318	0.27	0.175
Ctsh	0.547	0.103486	0.094	1.52823	0.135	0.041
Zfhx3	0.547	0.0978445	0.094	1.59487	0.137	0.042
Smad1	0.547	0.107135	0.094	1.97047	0.13	0.037
Rere	0.547	0.113075	0.094	1.47421	0.145	0.05
Pum1	0.547	0.103252	0.094	1.7933	0.128	0.035
Ptprf	0.547	0.105326	0.094	1.14177	0.182	0.089
Sh3glb1	0.547	0.0878121	0.094	0.677603	0.229	0.134
Srsf6	0.547	0.0854696	0.094	0.69973	0.23	0.135
Celf1	0.547	0.0964363	0.094	1.43281	0.145	0.05
Bok	0.547	0.0946946	0.094	1.58447	0.141	0.047
Las1l	0.546	0.123705	0.092	2.23694	0.123	0.032
Txnl1	0.546	0.0833717	0.092	0.807602	0.21	0.118
Mapk14	0.546	0.117827	0.092	1.95293	0.129	0.038
Srsf5	0.546	0.105997	0.092	0.971841	0.186	0.094
Hif1a	0.546	0.110774	0.092	1.68902	0.13	0.039
Map2k4	0.546	0.12709	0.092	2.24072	0.122	0.031
Sec61g	0.546	0.084586	0.092	0.240806	0.663	0.599
Map7	0.546	0.10453	0.092	1.58204	0.14	0.047
Rps25	0.546	0.0619455	0.092	0.120159	0.93	0.932
Fat1	0.546	0.132633	0.092	2.54305	0.115	0.023
Elavl1	0.546	0.0920302	0.092	1.37623	0.145	0.053
Ucp2	0.546	0.0925208	0.092	1.23025	0.151	0.058
Dusp16	0.546	0.136431	0.092	2.05672	0.122	0.031
Chd4	0.546	0.0947474	0.092	1.29482	0.15	0.057
Rab11fip5	0.546	0.0977902	0.092	1.57786	0.143	0.051
Cux1	0.546	0.119389	0.092	1.5005	0.148	0.056
Eif4h	0.546	0.0981564	0.092	1.37895	0.153	0.062
Rab2a	0.546	0.0947111	0.092	0.580216	0.288	0.197
F3	0.546	0.131531	0.092	4.50716	0.097	0.004
Lrrfip1	0.546	0.09923	0.092	1.58711	0.13	0.037
Oga	0.545	0.116076	0.09	2.25171	0.117	0.027
Rpl36	0.545	0.0694311	0.09	0.14114	0.886	0.871
Cct8	0.545	0.0965733	0.09	1.05656	0.174	0.084
Kng2	0.545	0.0979046	0.09	2.91937	0.106	0.015
Sntb1	0.545	0.111488	0.09	0.863649	0.188	0.097
Nipbl	0.545	0.0980856	0.09	1.30485	0.138	0.049
Dad1	0.545	0.0852201	0.09	0.500732	0.316	0.229
Erbin	0.545	0.107127	0.09	1.60684	0.133	0.043
Irf2bpl	0.545	0.0973866	0.09	2.1662	0.113	0.023
Ubald2	0.545	0.0963312	0.09	1.40607	0.146	0.056
Krt20	0.545	0.107577	0.09	2.03569	0.125	0.034
Tax1bp3	0.545	0.0899213	0.09	1.74779	0.124	0.034
Clint1	0.545	0.102981	0.09	1.17859	0.161	0.07
Cct4	0.545	0.088224	0.09	0.594076	0.265	0.175
Rab1a	0.545	0.0914466	0.09	0.906101	0.188	0.097
Gls2	0.545	0.09334	0.09	1.17705	0.169	0.08
Metap2	0.545	0.098041	0.09	0.544108	0.325	0.24
Sema3f	0.545	0.10066	0.09	3.49725	0.1	0.01
Stt3a	0.545	0.090714	0.09	0.974868	0.184	0.094
Cfdp1	0.545	0.0885171	0.09	0.813295	0.203	0.112
Rpn1	0.545	0.0903268	0.09	0.754968	0.224	0.135
Gkn2	0.545	0.137909	0.09	5.07031	0.093	0.003
Cda	0.545	0.0860686	0.09	1.88862	0.123	0.033
Psma5	0.545	0.105087	0.09	1.1445	0.175	0.085
Naaladl2	0.545	0.151503	0.09	1.37788	0.14	0.049
Pbx3	0.545	0.137246	0.09	1.6146	0.14	0.049
Etl4	0.545	0.113902	0.09	2.05726	0.118	0.028
Flna	0.544	0.100682	0.088	2.41687	0.104	0.015
1110038B12Rik	0.544	0.0851466	0.088	0.833735	0.174	0.086
Brd4	0.544	0.108951	0.088	1.46181	0.14	0.051
Zfand3	0.544	0.106085	0.088	1.37997	0.142	0.053
Nfkbiz	0.544	0.118769	0.088	1.36647	0.136	0.049
Maff	0.544	0.101426	0.088	2.13496	0.114	0.026
Dap	0.544	0.0883365	0.088	0.239335	0.681	0.66
Tnpo1	0.544	0.105135	0.088	1.75917	0.127	0.038
Gmds	0.544	0.125644	0.088	1.61204	0.138	0.051
BC005537	0.544	0.0971741	0.088	1.28631	0.147	0.059
Socs3	0.544	0.118985	0.088	2.05712	0.117	0.029
Cdk4	0.544	0.101787	0.088	1.15875	0.167	0.08
Sbno2	0.544	0.128276	0.088	1.80739	0.117	0.029
Map3k5	0.544	0.163389	0.088	2.25884	0.121	0.033
Tinag	0.544	0.100217	0.088	1.83328	0.129	0.042
Tmem205	0.544	0.0859639	0.088	0.976682	0.183	0.095
Homer2	0.544	0.0992964	0.088	0.906905	0.21	0.124
H2aj	0.544	0.0906116	0.088	0.601242	0.263	0.177
Prss3	0.544	0.759945	0.088	1.36917	0.61	0.579
Cald1	0.544	0.102003	0.088	1.75322	0.122	0.035
Slc7a1	0.544	0.102526	0.088	1.02581	0.167	0.077
Zfp644	0.544	0.110721	0.088	1.48952	0.135	0.047
G3bp2	0.544	0.0965418	0.088	1.46073	0.141	0.052
Lurap1l	0.544	0.11221	0.088	1.13499	0.167	0.078
Rasef	0.544	0.120672	0.088	1.88967	0.128	0.041
Mrpl24	0.544	0.0879613	0.088	0.86113	0.2	0.113
Psma7	0.544	0.0798381	0.088	0.397418	0.349	0.262
Caprin1	0.544	0.0957906	0.088	1.09474	0.171	0.082
Desi2	0.544	0.130203	0.088	1.22829	0.165	0.078
Pfdn2	0.544	0.0883385	0.088	1.01379	0.175	0.087
Niban1	0.544	0.11426	0.088	1.54569	0.138	0.051
Slc25a5	0.543	0.0782839	0.086	0.416388	0.336	0.253
Crb3	0.543	0.0871505	0.086	0.995119	0.179	0.094
Tra2b	0.543	0.0818948	0.086	1.07658	0.151	0.065
Fndc3a	0.543	0.113536	0.086	0.903275	0.195	0.11
Tmed9	0.543	0.0938842	0.086	1.28669	0.149	0.064
Itgb4	0.543	0.114635	0.086	1.56639	0.142	0.058
Jpt1	0.543	0.0989037	0.086	1.02259	0.173	0.088
Manf	0.543	0.113137	0.086	0.379922	0.524	0.471
Cdc37	0.543	0.0860084	0.086	0.943706	0.178	0.093
Clcn3	0.543	0.0981967	0.086	0.89769	0.181	0.095
Ccnd1	0.543	0.0824008	0.086	1.37788	0.111	0.025
Snrpd2	0.543	0.0780864	0.086	0.539423	0.263	0.176
Fkbp4	0.543	0.0831404	0.086	0.782352	0.207	0.121
Rnf10	0.543	0.0914131	0.086	0.9637	0.184	0.098
Parm1	0.543	0.107182	0.086	1.43433	0.149	0.062
Dnajb6	0.543	0.082804	0.086	0.987188	0.165	0.078
Tomm7	0.543	0.0940711	0.086	0.674255	0.246	0.161
Fblim1	0.543	0.0870711	0.086	2.52679	0.102	0.016
Sh3bgrl3	0.543	0.0824596	0.086	0.854339	0.167	0.08
Muc1	0.543	0.0887574	0.086	0.486743	0.34	0.261
Noct	0.543	0.146556	0.086	2.43573	0.107	0.022
Atp5c1	0.543	0.0806361	0.086	0.44052	0.332	0.247
Eif5b	0.543	0.085101	0.086	0.561716	0.264	0.176
Bcap31	0.542	0.0801994	0.084	1.06843	0.156	0.072
Cox8a	0.542	0.0820616	0.084	0.365322	0.39	0.306
Elob	0.542	0.100597	0.084	0.554815	0.309	0.232
Lima1	0.542	0.101449	0.084	1.9962	0.112	0.028
St13	0.542	0.0769918	0.084	0.698286	0.204	0.12
Rbfox2	0.542	0.0916236	0.084	2.05058	0.111	0.026
Ubr5	0.542	0.104021	0.084	1.67445	0.125	0.042
Anxa7	0.542	0.0877105	0.084	1.43598	0.132	0.049
Foxn3	0.542	0.146421	0.084	1.39986	0.148	0.065
Npc2	0.542	0.0900973	0.084	1.18275	0.134	0.05
Srsf2	0.542	0.0922884	0.084	1.37045	0.136	0.051
Krt23	0.542	0.130022	0.084	2.02921	0.12	0.036
Psmd11	0.542	0.084855	0.084	1.25594	0.144	0.06
Ncor1	0.542	0.0906726	0.084	1.04472	0.155	0.071
Atxn7l3b	0.542	0.0933324	0.084	1.2282	0.149	0.064
Tmtc2	0.542	0.097129	0.084	1.63927	0.117	0.032
Dram1	0.542	0.0824985	0.084	1.5369	0.127	0.042
Ankrd10	0.542	0.0966673	0.084	1.67748	0.12	0.037
Picalm	0.542	0.137723	0.084	1.39783	0.141	0.056
Grcc10	0.542	0.0842905	0.084	0.796092	0.195	0.111
Cct7	0.542	0.0871101	0.084	0.713548	0.23	0.147
Snd1	0.542	0.0757491	0.084	0.446379	0.227	0.14
Lsm8	0.542	0.0861635	0.084	1.49725	0.129	0.044
2900026A02Rik	0.542	0.0939671	0.084	1.62974	0.125	0.042
Paics	0.542	0.0793428	0.084	0.949605	0.17	0.086
Mrfap1	0.542	0.072552	0.084	0.547595	0.247	0.163
Ywhah	0.542	0.0889785	0.084	1.17836	0.148	0.064
Cers2	0.542	0.0862963	0.084	1.55061	0.129	0.045
Nbea	0.542	0.13161	0.084	1.72333	0.126	0.042
Npdc1	0.542	0.0877564	0.084	0.866987	0.198	0.115
Slc26a9	0.542	0.0919446	0.084	3.02831	0.096	0.012
Map4k4	0.542	0.0858166	0.084	1.28877	0.131	0.046
Atrx	0.541	0.109626	0.082	1.48802	0.132	0.049
Eif3a	0.541	0.0845074	0.082	0.383563	0.366	0.284
Tcf7l2	0.541	0.100968	0.082	2.20863	0.105	0.023
Smim3	0.541	0.0840149	0.082	2.14491	0.105	0.022
Map3k2	0.541	0.107898	0.082	2.18601	0.109	0.027
Rab18	0.541	0.0797854	0.082	1.03781	0.155	0.073
Slc38a2	0.541	0.0909363	0.082	0.936809	0.171	0.089
Timm23	0.541	0.0752846	0.082	0.707284	0.198	0.115
Lgmn	0.541	0.0922071	0.082	2.04692	0.108	0.025
Psma6	0.541	0.074761	0.082	0.812365	0.183	0.1
Tanc2	0.541	0.124576	0.082	1.34698	0.142	0.059
Kansl1	0.541	0.139841	0.082	1.91454	0.119	0.037
Tob1	0.541	0.0845769	0.082	0.593894	0.265	0.183
Cltc	0.541	0.0883061	0.082	1.27959	0.133	0.05
Fbxw11	0.541	0.131341	0.082	2.36011	0.106	0.025
Frk	0.541	0.0929632	0.082	1.81435	0.114	0.031
Plscr1	0.541	0.100189	0.082	2.78611	0.095	0.013
Atosa	0.541	0.112064	0.082	2.2528	0.108	0.026
Polr2m	0.541	0.0793369	0.082	1.00126	0.159	0.076
St3gal4	0.541	0.0907051	0.082	2.98118	0.093	0.01
Use1	0.541	0.0754108	0.082	0.599592	0.236	0.153
Eps8	0.541	0.102574	0.082	2.12671	0.108	0.026
Cnbp	0.541	0.09185	0.082	0.653115	0.246	0.167
Rbm47	0.541	0.0935923	0.082	1.1736	0.144	0.061
Wdr1	0.541	0.0784743	0.082	1.57267	0.114	0.032
Prdm16	0.541	0.0937464	0.082	1.91712	0.113	0.031
Atp6v1g1	0.541	0.0774686	0.082	0.573842	0.242	0.16
Bpnt2	0.541	0.0831021	0.082	1.42549	0.13	0.047
Tm4sf4	0.541	0.124726	0.082	1.33441	0.152	0.071
Rbpjl	0.541	0.0851816	0.082	0.554801	0.269	0.188
Ehf	0.541	0.0820645	0.082	1.4728	0.125	0.043
Nfe2l2	0.541	0.0918203	0.082	1.39554	0.126	0.045
Fam135a	0.541	0.107881	0.082	1.82689	0.12	0.039
Sfr1	0.54	0.073034	0.08	0.792888	0.175	0.094
Etf1	0.54	0.0759417	0.08	0.645002	0.204	0.125
C3	0.54	0.0854491	0.08	1.55909	0.097	0.016
Ddr1	0.54	0.0804709	0.08	1.411	0.127	0.047
Jpt2	0.54	0.0788176	0.08	1.22662	0.141	0.06
Ppp2r1a	0.54	0.0779382	0.08	1.44662	0.122	0.042
Arf3	0.54	0.0851884	0.08	1.45405	0.127	0.048
Ndufa6	0.54	0.0889981	0.08	0.353573	0.441	0.373
Eny2	0.54	0.0853006	0.08	0.72568	0.217	0.139
Nedd8	0.54	0.0786057	0.08	0.620887	0.224	0.144
Wapl	0.54	0.0943947	0.08	1.22228	0.145	0.065
Esyt2	0.54	0.103133	0.08	1.75174	0.115	0.034
Immp2l	0.54	0.102619	0.08	0.84077	0.152	0.071
Lasp1	0.54	0.0835194	0.08	1.60732	0.119	0.039
Ap2b1	0.54	0.0946946	0.08	1.58447	0.123	0.042
Lgals9	0.54	0.0846442	0.08	1.20052	0.146	0.065
Ndel1	0.54	0.0946941	0.08	1.68851	0.118	0.038
Ntn1	0.54	0.106921	0.08	0.966075	0.185	0.106
Mprip	0.54	0.0963638	0.08	1.78366	0.114	0.034
Pawr	0.54	0.112474	0.08	1.63145	0.124	0.045
Txnrd1	0.54	0.0888708	0.08	1.54432	0.123	0.043
Ptbp1	0.54	0.0856345	0.08	1.40865	0.129	0.048
Plpp2	0.54	0.0808649	0.08	1.59554	0.119	0.04
Ascc3	0.54	0.107364	0.08	1.41687	0.132	0.052
Nr2f6	0.54	0.0867917	0.08	0.726899	0.216	0.138
Osbpl3	0.54	0.127042	0.08	2.74136	0.098	0.019
Tle1	0.54	0.0860732	0.08	1.57872	0.124	0.044
Eif2s2	0.54	0.0666778	0.08	0.231071	0.514	0.448
Atp5g3	0.54	0.0750811	0.08	0.390988	0.346	0.271
Hdlbp	0.54	0.0938003	0.08	0.415377	0.38	0.305
Sf3b1	0.54	0.0893447	0.08	1.26075	0.13	0.05
Paip2	0.539	0.0688264	0.078	0.64572	0.2	0.12
Gm49980	0.539	0.0938889	0.078	1.23015	0.142	0.064
Srsf7	0.539	0.0845257	0.078	1.42109	0.121	0.042
Atf4	0.539	0.0847345	0.078	0.544197	0.274	0.2
Pdcd6	0.539	0.0834627	0.078	1.05966	0.156	0.077
Larp4b	0.539	0.0894923	0.078	1.17112	0.142	0.064
Syne2	0.539	0.097704	0.078	2.18179	0.1	0.022
Tspan13	0.539	0.0895702	0.078	0.868962	0.187	0.11
Spag9	0.539	0.129294	0.078	1.1727	0.134	0.056
Myo5c	0.539	0.0841877	0.078	1.30806	0.137	0.06
Cox5a	0.539	0.0767894	0.078	0.348123	0.386	0.314
Arhgef12	0.539	0.0894555	0.078	1.36285	0.126	0.047
Ubl5	0.539	0.0862387	0.078	0.584981	0.253	0.177
Ankrd11	0.539	0.101578	0.078	1.20657	0.131	0.053
Colgalt1	0.539	0.0784367	0.078	1.5518	0.117	0.039
Pgpep1	0.539	0.0763623	0.078	1.74236	0.113	0.035
Tacc2	0.539	0.125436	0.078	2.15267	0.11	0.032
Tmem238	0.539	0.0752353	0.078	0.472578	0.3	0.224
Kcmf1	0.539	0.0833477	0.078	0.728533	0.207	0.13
Pdia4	0.539	0.0761923	0.078	1.11731	0.138	0.059
Gm10334	0.539	0.525615	0.078	1.59948	0.311	0.244
Iffo2	0.539	0.0868402	0.078	2.26843	0.099	0.02
Ssbp3	0.539	0.0866514	0.078	1.46501	0.125	0.048
Ostc	0.539	0.0792275	0.078	0.631302	0.232	0.156
Sh3d19	0.539	0.104808	0.078	1.95414	0.108	0.031
Ndufa8	0.539	0.0815492	0.078	0.641881	0.233	0.157
Wdr26	0.539	0.0761859	0.078	1.0398	0.142	0.063
Atp1b1	0.539	0.0823137	0.078	2.2507	0.094	0.016
Trip12	0.539	0.0920997	0.078	1.57389	0.114	0.036
Idh1	0.539	0.0746062	0.078	1.77419	0.107	0.028
Msn	0.538	0.100419	0.076	2.06109	0.094	0.018
Atrnl1	0.538	0.0988959	0.076	2.02393	0.099	0.024
Sf1	0.538	0.0828332	0.076	1.43281	0.119	0.044
Ppp1ca	0.538	0.0727696	0.076	0.605713	0.21	0.135
Ptpn2	0.538	0.105631	0.076	1.83191	0.112	0.036
Snrpd1	0.538	0.0648845	0.076	0.868436	0.145	0.068
U2af1	0.538	0.0760144	0.076	0.70283	0.198	0.121
Atxn10	0.538	0.075281	0.076	0.9023	0.162	0.086
H1f0	0.538	0.0913276	0.076	0.705902	0.225	0.154
Mal2	0.538	0.0795209	0.076	2.16533	0.096	0.02
Azin1	0.538	0.0898206	0.076	0.81768	0.179	0.104
Hnrnpa0	0.538	0.0844302	0.076	0.988548	0.158	0.082
Pdia6	0.538	0.0887691	0.076	0.357662	0.441	0.38
Tspan31	0.538	0.0746643	0.076	1.1736	0.136	0.061
Zdhhc3	0.538	0.0708053	0.076	1.12671	0.134	0.059
Csrnp1	0.538	0.0888223	0.076	1.95276	0.102	0.025
Sorbs2	0.538	0.116152	0.076	1.79127	0.11	0.033
Ano1	0.538	0.0891991	0.076	1.68109	0.114	0.037
Ppp4c	0.538	0.0816029	0.076	1.52626	0.117	0.04
Zfand6	0.538	0.0726904	0.076	0.825416	0.162	0.085
Bax	0.538	0.0841598	0.076	0.548552	0.228	0.154
Snrnp70	0.538	0.0937897	0.076	1.21064	0.135	0.059
Mgst1	0.538	0.0688505	0.076	0.954361	0.135	0.059
Phb2	0.538	0.071004	0.076	0.630201	0.21	0.134
Emg1	0.538	0.0771224	0.076	0.891708	0.163	0.088
Mest	0.538	0.0926821	0.076	4.22423	0.08	0.005
Mlec	0.538	0.0693032	0.076	0.521026	0.248	0.172
Fosl2	0.538	0.0876502	0.076	1.95833	0.102	0.025
Efhd2	0.538	0.0776809	0.076	1.13947	0.131	0.055
Ece1	0.538	0.0763623	0.076	1.74236	0.105	0.028
Patj	0.538	0.0890602	0.076	2.12235	0.099	0.023
Rad23b	0.538	0.0779654	0.076	1.06594	0.146	0.07
Shb	0.538	0.0905942	0.076	1.54616	0.112	0.036
Selenof	0.538	0.0852853	0.076	0.466261	0.32	0.25
Cdc42se1	0.538	0.0793442	0.076	1.42441	0.121	0.046
Nes	0.538	0.0841883	0.076	1.65015	0.115	0.04
Dnajc5	0.538	0.0809047	0.076	1.61707	0.111	0.036
Stk39	0.538	0.0958271	0.076	1.49614	0.124	0.05
Fhl2	0.538	0.116742	0.076	3.07838	0.088	0.012
Rdh10	0.538	0.100365	0.076	3.00354	0.088	0.011
Slk	0.537	0.0860239	0.074	1.85977	0.101	0.027
Ldlrad4	0.537	0.0887899	0.074	2.14374	0.091	0.017
Pfdn1	0.537	0.075479	0.074	0.888405	0.166	0.092
Fbxl17	0.537	0.0990639	0.074	1.53857	0.11	0.036
Ndufa7	0.537	0.0625134	0.074	0.426271	0.262	0.188
Dazap2	0.537	0.0836898	0.074	1.17122	0.134	0.06
Cyb5r3	0.537	0.0704099	0.074	1.08762	0.126	0.052
Rala	0.537	0.0748062	0.074	0.711579	0.188	0.114
Dip2c	0.537	0.0958548	0.074	2.12469	0.095	0.021
Sel1l	0.537	0.0630623	0.074	0.164316	0.57	0.522
Hectd1	0.537	0.0860387	0.074	1.20094	0.132	0.058
Strn3	0.537	0.100216	0.074	1.47398	0.12	0.045
Hspa4	0.537	0.0808417	0.074	1.08865	0.14	0.065
Usp34	0.537	0.093367	0.074	1.36066	0.124	0.049
Lif	0.537	0.0909272	0.074	2.84872	0.087	0.013
Ppp1r12a	0.537	0.114939	0.074	1.47093	0.122	0.047
Atp1b3	0.537	0.0914291	0.074	1.53846	0.118	0.044
Arih1	0.537	0.105806	0.074	1.10583	0.141	0.066
Aldoa	0.537	0.0719996	0.074	0.685278	0.188	0.114
Anpep	0.537	0.0807691	0.074	1.13884	0.145	0.071
Cox6b1	0.537	0.0700927	0.074	0.340856	0.365	0.293
Capns1	0.537	0.0900456	0.074	1.45596	0.123	0.05
Kras	0.537	0.0919059	0.074	1.86875	0.106	0.031
Etv6	0.537	0.0968073	0.074	1.53617	0.104	0.03
Exoc6b	0.537	0.096905	0.074	2.0508	0.098	0.023
Met	0.537	0.0896961	0.074	2.15551	0.098	0.024
Sec31a	0.537	0.0810344	0.074	1.13522	0.141	0.067
Ube2k	0.537	0.0742292	0.074	0.858464	0.162	0.087
0610040J01Rik	0.537	0.0805594	0.074	2.32279	0.093	0.019
Krtcap3	0.537	0.0767758	0.074	1.61581	0.111	0.037
Ost4	0.537	0.0722453	0.074	0.525683	0.238	0.164
Rer1	0.537	0.0707766	0.074	0.633165	0.208	0.134
Rcc2	0.537	0.076929	0.074	0.905389	0.164	0.091
Arid1a	0.537	0.0752405	0.074	1.58085	0.107	0.033
Jak1	0.537	0.0737193	0.074	0.918788	0.131	0.057
Zcchc7	0.537	0.100856	0.074	1.4285	0.114	0.039
Rab5if	0.537	0.0691262	0.074	0.44771	0.28	0.208
Baz2b	0.537	0.0985708	0.074	1.411	0.113	0.04
Prpf40a	0.537	0.0813939	0.074	1.32516	0.123	0.05
Noxa1	0.537	0.0694776	0.074	1.76985	0.104	0.03
Eprs	0.537	0.0736771	0.074	0.732822	0.18	0.106
Dhx9	0.537	0.0742987	0.074	1.5469	0.106	0.032
Nfasc	0.537	0.0925922	0.074	1.13988	0.144	0.07
Tsn	0.537	0.0737448	0.074	1.15244	0.131	0.056
Hspd1	0.537	0.0715131	0.074	0.630276	0.204	0.129
Myo5b	0.536	0.093735	0.072	2.30127	0.094	0.023
Brd2	0.536	0.0800832	0.072	1.37116	0.119	0.047
Plxnb2	0.536	0.0809047	0.072	1.61707	0.107	0.036
Pacsin2	0.536	0.0793823	0.072	1.44133	0.11	0.038
Tomm22	0.536	0.0710723	0.072	0.77899	0.168	0.097
Nipal2	0.536	0.0827822	0.072	1.03332	0.148	0.075
Foxq1	0.536	0.094152	0.072	3.18575	0.08	0.009
Papola	0.536	0.0706935	0.072	0.760827	0.172	0.099
Cnot6	0.536	0.0716035	0.072	1.35183	0.116	0.045
Grb10	0.536	0.104021	0.072	1.67445	0.108	0.036
Csrp2	0.536	0.0781174	0.072	0.737002	0.185	0.114
Gna11	0.536	0.0651782	0.072	0.959975	0.142	0.07
Nktr	0.536	0.0853018	0.072	0.883632	0.145	0.073
Smarcc1	0.536	0.076106	0.072	1.40753	0.113	0.041
Rora	0.536	0.0967108	0.072	1.59432	0.11	0.037
Dnaja2	0.536	0.0787834	0.072	0.946645	0.156	0.084
Slc25a4	0.536	0.0767317	0.072	1.11016	0.13	0.059
Ctsd	0.536	0.0750867	0.072	0.372844	0.333	0.268
Pik3c2a	0.536	0.0902352	0.072	1.7591	0.103	0.031
Abhd2	0.536	0.0946396	0.072	2.0987	0.096	0.024
Prmt1	0.536	0.0705285	0.072	1.1308	0.13	0.058
Sec61a1	0.536	0.0774394	0.072	0.542222	0.255	0.184
Bri3	0.536	0.0801722	0.072	0.321998	0.402	0.346
Magoh	0.536	0.0752113	0.072	1.07886	0.136	0.065
Snrpb	0.536	0.0724335	0.072	0.879907	0.156	0.083
Ube2e3	0.536	0.0742915	0.072	1.14419	0.132	0.059
Huwe1	0.535	0.0836656	0.07	1.10179	0.127	0.057
Glis3	0.535	0.099439	0.07	2.16744	0.092	0.021
Vapa	0.535	0.0702792	0.07	0.540429	0.229	0.159
Mapk13	0.535	0.0712307	0.07	1.31064	0.12	0.05
Kcnj15	0.535	0.0834252	0.07	3.05917	0.081	0.011
Cggbp1	0.535	0.0651534	0.07	0.951543	0.135	0.066
Wars1	0.535	0.070254	0.07	0.379745	0.319	0.252
Ubtf	0.535	0.0760253	0.07	1.15248	0.13	0.06
Skp1	0.535	0.0715716	0.07	1.00641	0.138	0.069
Yap1	0.535	0.0732591	0.07	1.45391	0.104	0.033
Vasp	0.535	0.0749265	0.07	1.56944	0.101	0.031
Trim28	0.535	0.0718834	0.07	1.34464	0.117	0.047
Stk38l	0.535	0.0967842	0.07	3.03781	0.082	0.012
Tgoln1	0.535	0.0725831	0.07	1.14675	0.126	0.055
Ankrd17	0.535	0.0826859	0.07	0.96684	0.134	0.064
Fryl	0.535	0.0904289	0.07	1.85986	0.099	0.028
Insig1	0.535	0.0729479	0.07	0.931104	0.153	0.084
Macf1	0.535	0.0912534	0.07	1.39415	0.104	0.034
Ash1l	0.535	0.0750699	0.07	1.33238	0.11	0.039
Psmd14	0.535	0.0765599	0.07	1.48952	0.107	0.037
Itgb6	0.535	0.0890602	0.07	2.12235	0.092	0.021
Marchf7	0.535	0.0769448	0.07	1.53973	0.104	0.033
Rab14	0.535	0.0692491	0.07	0.846031	0.151	0.08
Cab39	0.535	0.07982	0.07	1.11077	0.132	0.061
Gm47283	0.534	0.11653	0.068	1.31088	0.134	0.066
Banf1	0.534	0.0622758	0.068	0.653987	0.178	0.11
Cldn6	0.534	0.0760057	0.068	1.50802	0.106	0.038
Atp5j	0.534	0.0653258	0.068	0.378805	0.309	0.242
Ndfip2	0.534	0.079507	0.068	1.26598	0.122	0.054
Uqcrb	0.534	0.0633005	0.068	0.321277	0.346	0.279
Sptlc2	0.534	0.0690429	0.068	1.63927	0.094	0.025
Dnajc7	0.534	0.0679133	0.068	1.01583	0.133	0.066
Appbp2	0.534	0.0754503	0.068	1.72987	0.099	0.031
Vdac1	0.534	0.0635688	0.068	0.898508	0.141	0.071
H2az2	0.534	0.0699144	0.068	0.722556	0.167	0.099
Sarnp	0.534	0.0682177	0.068	1.02217	0.128	0.06
Cnpy2	0.534	0.0694916	0.068	0.288865	0.446	0.388
Ryk	0.534	0.0667229	0.068	0.999734	0.132	0.064
Tmem208	0.534	0.0628001	0.068	0.609103	0.196	0.127
Kcnq1	0.534	0.0753801	0.068	1.04838	0.132	0.064
Akap13	0.534	0.0985663	0.068	1.24123	0.127	0.059
Tsg101	0.534	0.0601126	0.068	1.02114	0.125	0.058
Capza2	0.534	0.0672134	0.068	1.07506	0.124	0.056
Ica1	0.534	0.0739554	0.068	0.771177	0.153	0.085
Ywhag	0.534	0.0755847	0.068	1.19508	0.124	0.056
Taok3	0.534	0.0686427	0.068	1.85686	0.089	0.021
Rell1	0.534	0.0755207	0.068	1.78702	0.095	0.027
Stmn1	0.534	0.0826962	0.068	0.818971	0.152	0.084
Khdrbs1	0.534	0.0747549	0.068	1.4668	0.109	0.041
Erp44	0.534	0.0671404	0.068	0.629593	0.195	0.127
Spry1	0.534	0.0762691	0.068	2.27511	0.087	0.019
Sec62	0.534	0.0681252	0.068	0.442788	0.267	0.201
Zfas1	0.534	0.0541199	0.068	0.418441	0.21	0.14
Chmp4b	0.534	0.0843207	0.068	0.929562	0.157	0.09
Abtb2	0.534	0.104024	0.068	2.29281	0.087	0.018
Phf21a	0.534	0.0787012	0.068	1.71264	0.093	0.024
Usp6nl	0.534	0.0847616	0.068	1.80777	0.096	0.027
Enah	0.534	0.0762904	0.068	1.68902	0.1	0.032
Smad4	0.533	0.074086	0.066	1.60304	0.1	0.033
Hspa9	0.533	0.0735748	0.066	0.44637	0.269	0.206
Tmem63b	0.533	0.0702042	0.066	1.02014	0.134	0.07
Btbd9	0.533	0.0848489	0.066	1.86358	0.09	0.024
Afdn	0.533	0.0821865	0.066	1.52706	0.107	0.041
Pak2	0.533	0.0631935	0.066	0.968833	0.12	0.054
Dnajb11	0.533	0.0771582	0.066	0.525883	0.256	0.195
Apobec3	0.533	0.0666002	0.066	1.61204	0.093	0.026
Psmb5	0.533	0.0519779	0.066	0.404245	0.236	0.169
Dph3	0.533	0.0604588	0.066	0.617892	0.18	0.114
Ankrd28	0.533	0.0815926	0.066	2.12469	0.087	0.021
Lrmda	0.533	0.0806855	0.066	0.997313	0.115	0.048
ENSMUSG00000121513	0.533	0.0764616	0.066	1.60422	0.095	0.029
Ube2e2	0.533	0.0917566	0.066	1.79242	0.096	0.029
Zswim6	0.533	0.0946935	0.066	1.81045	0.092	0.025
Cast	0.533	0.0880398	0.066	1.6817	0.1	0.033
Zmynd11	0.533	0.0722898	0.066	1.40538	0.104	0.038
Rbm25	0.533	0.079554	0.066	1.11417	0.12	0.053
Rock2	0.533	0.0936495	0.066	1.73171	0.098	0.032
Npepps	0.533	0.0680391	0.066	1.55026	0.096	0.03
Bltp2	0.533	0.0727311	0.066	1.49204	0.104	0.038
Rap1gap2	0.533	0.0791612	0.066	0.917486	0.142	0.076
Spred2	0.533	0.079338	0.066	1.56303	0.1	0.034
Hivep2	0.533	0.0890744	0.066	1.76094	0.09	0.023
Rbm6	0.533	0.0825151	0.066	1.69675	0.096	0.03
Thsd4	0.533	0.077258	0.066	1.55046	0.096	0.03
Cnot1	0.533	0.0753448	0.066	1.89965	0.091	0.024
Tnrc6a	0.533	0.0820779	0.066	1.61741	0.099	0.032
Atf5	0.533	0.0744255	0.066	0.46566	0.281	0.219
Tax1bp1	0.533	0.0710762	0.066	0.737545	0.159	0.093
Ube2h	0.533	0.0922439	0.066	1.1262	0.127	0.062
Ppp1r9a	0.533	0.0708404	0.066	1.93992	0.088	0.021
Clip1	0.533	0.0738428	0.066	1.18714	0.112	0.046
Atp2a2	0.533	0.0754127	0.066	0.830864	0.151	0.084
Esrp1	0.533	0.063754	0.066	0.867797	0.143	0.077
Rbm8a	0.533	0.0626727	0.066	0.590685	0.191	0.125
Dclk1	0.533	0.104507	0.066	2.95552	0.077	0.01
Nop10	0.533	0.0783965	0.066	0.572594	0.234	0.172
Nr6a1	0.533	0.0807855	0.066	1.55438	0.099	0.034
Prrc2c	0.533	0.092705	0.066	1.33441	0.111	0.045
Kdm5c	0.532	0.0700818	0.064	1.76855	0.09	0.026
Ganab	0.532	0.0638314	0.064	1.30485	0.106	0.043
Ltb	0.532	0.0870286	0.064	2.92725	0.073	0.01
Chmp2b	0.532	0.0613149	0.064	1.21184	0.109	0.045
Ube2l3	0.532	0.0648799	0.064	0.736018	0.155	0.091
Ptp4a3	0.532	0.0748294	0.064	0.782734	0.165	0.101
Ptk2	0.532	0.0654193	0.064	1.37412	0.096	0.031
Trio	0.532	0.0733578	0.064	2.0449	0.084	0.019
Myo10	0.532	0.0808996	0.064	1.47051	0.104	0.039
Gata4	0.532	0.0671622	0.064	1.34426	0.107	0.043
Mapk1ip1l	0.532	0.0622715	0.064	1.25594	0.106	0.041
Zmiz1	0.532	0.0702463	0.064	1.63927	0.09	0.025
Prelid1	0.532	0.0619622	0.064	0.602314	0.186	0.122
Snx6	0.532	0.0691384	0.064	1.15233	0.12	0.056
Pum2	0.532	0.0610557	0.064	1.0543	0.111	0.047
Rab10	0.532	0.0592734	0.064	0.795384	0.138	0.075
Smarce1	0.532	0.0709912	0.064	1.09074	0.126	0.063
Tmem98	0.532	0.069279	0.064	1.8908	0.089	0.025
Cxcl16	0.532	0.0695075	0.064	1.8022	0.089	0.024
Eif5a	0.532	0.0592622	0.064	0.266151	0.39	0.334
Usp22	0.532	0.0646056	0.064	1.44167	0.099	0.035
Midn	0.532	0.0688435	0.064	1.73979	0.09	0.026
Herc4	0.532	0.0842172	0.064	1.83687	0.087	0.022
Sar1a	0.532	0.063865	0.064	0.753055	0.161	0.096
Psap	0.532	0.0414249	0.064	0.482923	0.129	0.064
Ddit4	0.532	0.0626072	0.064	0.965035	0.13	0.066
Pdcd6ip	0.532	0.0656818	0.064	1.17166	0.11	0.046
Wwox	0.532	0.0784142	0.064	0.928772	0.117	0.051
Myo16	0.532	0.0809392	0.064	1.48832	0.103	0.04
Taldo1	0.532	0.0550843	0.064	0.333132	0.288	0.226
Ndufab1	0.532	0.0579276	0.064	0.404436	0.245	0.181
Adamts9	0.532	0.0665732	0.064	1.58583	0.085	0.02
Cul1	0.532	0.0740291	0.064	1.06352	0.126	0.063
Slc4a4	0.532	0.0762033	0.064	2.702	0.074	0.011
Unc13b	0.532	0.0732087	0.064	1.6146	0.095	0.031
Srsf11	0.532	0.0727311	0.064	1.0999	0.115	0.052
Tpd52l2	0.532	0.0588631	0.064	0.85181	0.135	0.072
Map1lc3a	0.532	0.0618595	0.064	0.587035	0.191	0.129
Srp14	0.532	0.0615341	0.064	0.578002	0.189	0.125
Ldlrad3	0.532	0.0774213	0.064	1.87448	0.093	0.028
Ufc1	0.532	0.0636357	0.064	0.43866	0.26	0.197
Shisa4	0.532	0.068921	0.064	1.33385	0.11	0.045
Mapkapk2	0.532	0.0665831	0.064	1.18289	0.106	0.041
Ubxn4	0.532	0.0704203	0.064	0.682936	0.172	0.109
Arfgef1	0.532	0.0784861	0.064	1.1283	0.124	0.062
Pten	0.531	0.0775564	0.062	1.03452	0.128	0.066
Mark2	0.531	0.0712564	0.062	1.73594	0.091	0.028
Lbh	0.531	0.0840361	0.062	0.315661	0.449	0.4
Ptprm	0.531	0.0861715	0.062	1.10875	0.111	0.048
Ttc3	0.531	0.0648332	0.062	1.66841	0.088	0.026
Pdxdc1	0.531	0.0658619	0.062	1.11712	0.111	0.049
Nr4a1	0.531	0.0649483	0.062	0.97997	0.099	0.036
Tnrc6b	0.531	0.0739059	0.062	1.6908	0.088	0.025
Rnf19a	0.531	0.0689071	0.062	2.26442	0.077	0.015
Ktn1	0.531	0.0703613	0.062	0.983044	0.128	0.066
Psmc6	0.531	0.0611773	0.062	0.860862	0.136	0.075
Tkt	0.531	0.0646928	0.062	0.991782	0.124	0.063
Arhgef28	0.531	0.0748233	0.062	1.506	0.1	0.038
Macroh2a1	0.531	0.0615599	0.062	1.17653	0.101	0.038
Pdlim7	0.531	0.0633677	0.062	2.35296	0.073	0.01
Daam1	0.531	0.0795158	0.062	2.58268	0.074	0.013
Ypel2	0.531	0.0839443	0.062	1.85199	0.089	0.027
Map2k3	0.531	0.0715724	0.062	1.33548	0.105	0.042
Mdm2	0.531	0.0731575	0.062	1.8243	0.089	0.026
Atp5d	0.531	0.0593483	0.062	0.313181	0.327	0.266
Aig1	0.531	0.0753118	0.062	1.19973	0.12	0.059
Map1lc3b	0.531	0.06403	0.062	0.278471	0.389	0.34
Gdf15	0.531	0.104124	0.062	1.42245	0.121	0.061
Fgfr1	0.531	0.0689262	0.062	1.53973	0.094	0.031
Insr	0.531	0.0726883	0.062	1.30862	0.108	0.045
Kctd14	0.531	0.0660718	0.062	1.41505	0.104	0.042
Tmem147	0.531	0.0614558	0.062	0.286011	0.396	0.34
Sec13	0.531	0.0663867	0.062	0.895104	0.142	0.08
Cftr	0.531	0.117608	0.062	3.39024	0.072	0.01
Denr	0.531	0.0562038	0.062	0.578322	0.178	0.116
Ythdc1	0.531	0.0810522	0.062	1.41249	0.102	0.041
Leprot	0.531	0.0604497	0.062	1.52605	0.092	0.029
Slc39a8	0.531	0.0643163	0.062	1.45164	0.102	0.04
Sec24d	0.531	0.0753462	0.062	1.11815	0.113	0.051
Sars	0.531	0.0588132	0.062	0.464416	0.225	0.164
Dram2	0.531	0.0624369	0.062	1.01564	0.121	0.058
Cct3	0.531	0.0690017	0.062	1.22148	0.111	0.048
Pdcd10	0.531	0.0685255	0.062	1.46239	0.098	0.036
Mbnl1	0.531	0.095752	0.062	0.857387	0.148	0.087
Selenot	0.531	0.0655596	0.062	0.900463	0.136	0.076
Eif6	0.531	0.0661403	0.062	0.9962	0.126	0.064
Bcl2l1	0.531	0.0716374	0.062	2.20186	0.079	0.018
Psmc3	0.531	0.0641603	0.062	0.757447	0.154	0.093
Ola1	0.531	0.0681603	0.062	1.10715	0.122	0.062
Rnd3	0.531	0.0848629	0.062	2.86633	0.072	0.01
Qsox1	0.531	0.0638376	0.062	0.42073	0.272	0.211
1700025G04Rik	0.531	0.0710022	0.062	1.78222	0.087	0.025
Adipor1	0.531	0.0585629	0.062	0.750296	0.152	0.089
Slc35f5	0.531	0.074202	0.062	1.03354	0.131	0.071
Epb41l5	0.531	0.075033	0.062	1.45802	0.103	0.042
Kansl1l	0.531	0.077991	0.062	1.34228	0.1	0.037
Setbp1	0.53	0.0931337	0.06	1.63927	0.087	0.027
Nedd4l	0.53	0.0882123	0.06	2.44979	0.076	0.016
Mcc	0.53	0.0753101	0.06	1.62719	0.087	0.027
Sdf2l1	0.53	0.0759406	0.06	0.509089	0.254	0.198
Cpne8	0.53	0.0734371	0.06	0.980882	0.131	0.071
Bnip3l	0.53	0.0532651	0.06	0.80656	0.129	0.068
Wnk2	0.53	0.0650729	0.06	1.59785	0.092	0.032
Septin9	0.53	0.070646	0.06	2.08943	0.079	0.019
Prkar1a	0.53	0.0559613	0.06	0.845317	0.124	0.063
Med13	0.53	0.0650966	0.06	1.03711	0.102	0.041
Larp1	0.53	0.0588849	0.06	0.501762	0.196	0.134
Purb	0.53	0.0625499	0.06	1.06918	0.109	0.049
Ddx50	0.53	0.062392	0.06	0.99583	0.117	0.057
Rev3l	0.53	0.0694462	0.06	1.15987	0.106	0.045
Bclaf1	0.53	0.0723393	0.06	1.16251	0.108	0.048
Nradd	0.53	0.059247	0.06	1.55091	0.092	0.031
Copb2	0.53	0.0551533	0.06	0.656238	0.156	0.094
Chd9	0.53	0.0631902	0.06	0.672948	0.146	0.086
Fgl1	0.53	0.0684404	0.06	1.99541	0.081	0.021
Mtus1	0.53	0.0601326	0.06	0.798388	0.134	0.075
Zfp703	0.53	0.0682098	0.06	1.71035	0.089	0.028
1110004F10Rik	0.53	0.0634051	0.06	0.940346	0.128	0.068
Uri1	0.53	0.0625965	0.06	0.860107	0.131	0.072
Gpi1	0.53	0.0616944	0.06	0.843927	0.136	0.076
2200002D01Rik	0.53	0.0690859	0.06	2.6911	0.072	0.012
Fbl	0.53	0.0600723	0.06	0.874893	0.13	0.07
Igsf23	0.53	0.0579321	0.06	1.97912	0.08	0.021
Cdc42ep5	0.53	0.0580775	0.06	1.63927	0.085	0.025
Atp6v1e1	0.53	0.0578546	0.06	0.915181	0.121	0.061
Fis1	0.53	0.0677508	0.06	0.963537	0.13	0.072
Rsrc2	0.53	0.0679359	0.06	1.13427	0.109	0.048
Igfbp7	0.53	0.0662595	0.06	0.860929	0.084	0.022
Klf3	0.53	0.0589467	0.06	1.2308	0.095	0.033
Maco1	0.53	0.0660169	0.06	1.19332	0.106	0.047
Tspan5	0.53	0.0767645	0.06	1.44387	0.098	0.037
Zc3h15	0.53	0.0593514	0.06	0.667125	0.158	0.098
Cdk9	0.53	0.0670536	0.06	1.77533	0.088	0.027
Psmd1	0.53	0.060301	0.06	1.36483	0.096	0.036
Cul3	0.53	0.0755491	0.06	1.09468	0.12	0.06
Tceal8	0.529	0.0588584	0.058	0.68037	0.156	0.099
Hmgb3	0.529	0.0588706	0.058	1.45956	0.091	0.033
Trmt112	0.529	0.050331	0.058	0.55087	0.164	0.105
Psmd2	0.529	0.0562796	0.058	1.27827	0.095	0.037
Dip2b	0.529	0.0630124	0.058	1.36534	0.086	0.027
St3gal1	0.529	0.0678878	0.058	2.09096	0.075	0.016
Ndrg1	0.529	0.108495	0.058	0.883257	0.167	0.112
Cox6c	0.529	0.0618247	0.058	0.328532	0.309	0.254
Elf1	0.529	0.0794534	0.058	1.62786	0.088	0.03
Ccdc25	0.529	0.0653474	0.058	1.15065	0.111	0.053
Carmil1	0.529	0.0673992	0.058	1.82568	0.08	0.023
Sypl	0.529	0.0606061	0.058	0.364426	0.293	0.241
Kpnb1	0.529	0.0595915	0.058	1.2679	0.098	0.041
Txndc17	0.529	0.054963	0.058	0.378236	0.245	0.188
Wwc1	0.529	0.05423	0.058	1.05005	0.102	0.044
Psme4	0.529	0.0599369	0.058	0.675185	0.14	0.08
Meis1	0.529	0.0716356	0.058	1.55473	0.088	0.029
Ogdh	0.529	0.0641191	0.058	1.29757	0.097	0.039
Dusp6	0.529	0.0642826	0.058	2.30366	0.072	0.014
Eif3g	0.529	0.0576026	0.058	0.442573	0.225	0.169
Hsbp1	0.529	0.0538645	0.058	0.451492	0.208	0.15
Dnajb1	0.529	0.0775893	0.058	1.76816	0.087	0.028
Smg1	0.529	0.0773103	0.058	1.783	0.082	0.025
Psenen	0.529	0.049945	0.058	0.519726	0.171	0.113
Coq8b	0.529	0.065389	0.058	1.61152	0.084	0.025
Ube2m	0.529	0.0544172	0.058	0.689411	0.146	0.088
Mgll	0.529	0.0665927	0.058	0.956455	0.126	0.068
Copg1	0.529	0.0586541	0.058	1.23752	0.101	0.043
Ccser1	0.529	0.0605963	0.058	0.642988	0.12	0.062
Tmem176a	0.529	0.0480725	0.058	0.910119	0.097	0.038
Stard13	0.529	0.0642068	0.058	0.76778	0.128	0.07
Tbc1d1	0.529	0.0960167	0.058	2.23537	0.076	0.018
Akap9	0.529	0.0583227	0.058	1.21117	0.091	0.033
Tardbp	0.529	0.0634239	0.058	1.2303	0.104	0.046
Dock7	0.529	0.0668458	0.058	1.9023	0.079	0.022
Otud7b	0.529	0.0894262	0.058	2.17769	0.081	0.024
Fxr1	0.529	0.0559553	0.058	1.00354	0.109	0.051
Ythdf3	0.529	0.0634496	0.058	1.08023	0.102	0.044
Cebpb	0.529	0.0328368	0.058	0.317337	0.149	0.09
Mapre1	0.529	0.0587318	0.058	1.07431	0.104	0.045
Spint1	0.529	0.0581563	0.058	0.71417	0.154	0.096
Ssb	0.529	0.065382	0.058	0.932996	0.124	0.066
Galnt3	0.529	0.0618721	0.058	1.42277	0.093	0.034
Atf6	0.529	0.0919505	0.058	0.878052	0.137	0.079
Kdm5b	0.529	0.0684114	0.058	1.95378	0.078	0.021
Frat2	0.528	0.0604544	0.056	2.06011	0.073	0.018
Cyb5a	0.528	0.0629089	0.056	0.524683	0.197	0.143
Smad7	0.528	0.0730193	0.056	2.47798	0.069	0.013
Atp8b1	0.528	0.0625743	0.056	0.853205	0.123	0.067
Dctn4	0.528	0.061851	0.056	1.77051	0.079	0.023
Rhoq	0.528	0.0684944	0.056	1.01923	0.119	0.063
H2-D1	0.528	0.0289128	0.056	0.184887	0.239	0.182
Airn	0.528	0.0897931	0.056	2.2362	0.073	0.017
Arid1b	0.528	0.0741401	0.056	1.30669	0.091	0.035
Mapk1	0.528	0.0599904	0.056	0.961193	0.113	0.058
Tamalin	0.528	0.0610289	0.056	1.95701	0.075	0.019
Creld2	0.528	0.0624767	0.056	0.751292	0.15	0.094
Snhg18	0.528	0.0568543	0.056	0.664212	0.155	0.099
Cnih1	0.528	0.0553393	0.056	0.988273	0.113	0.058
Anxa11	0.528	0.0563497	0.056	1.9168	0.074	0.018
Enc1	0.528	0.0584106	0.056	2.54369	0.066	0.011
Nsd1	0.528	0.0588877	0.056	1.18332	0.094	0.038
Mboat1	0.528	0.0674454	0.056	2.45082	0.069	0.014
Ptprn2	0.528	0.0671317	0.056	0.869646	0.114	0.058
Cep170b	0.528	0.0590459	0.056	1.32009	0.095	0.039
Fasn	0.528	0.0629495	0.056	2.08825	0.075	0.019
9530068E07Rik	0.528	0.057331	0.056	1.44287	0.087	0.031
Peli1	0.528	0.0628159	0.056	1.45869	0.081	0.025
Cstb	0.528	0.0570479	0.056	0.35639	0.245	0.191
Snrpd3	0.528	0.0555614	0.056	0.796806	0.131	0.074
Serinc1	0.528	0.0572986	0.056	0.928772	0.117	0.061
Enpp1	0.528	0.0550423	0.056	1.25308	0.096	0.041
Sf3b5	0.528	0.0628127	0.056	0.653838	0.165	0.109
Ctdspl	0.528	0.054765	0.056	0.828926	0.125	0.07
Stag1	0.528	0.071203	0.056	1.16864	0.096	0.04
Csnk1g1	0.528	0.0684404	0.056	1.99541	0.077	0.021
Sik3	0.528	0.0800468	0.056	1.17079	0.098	0.041
Prkcsh	0.528	0.0535228	0.056	0.964227	0.113	0.057
Lsm6	0.528	0.0750865	0.056	0.821539	0.156	0.101
Rab6a	0.528	0.0647935	0.056	1.35321	0.093	0.037
Hnrnpl	0.528	0.0634967	0.056	1.1036	0.109	0.054
Tmcc1	0.528	0.0716365	0.056	1.8126	0.076	0.021
Mrpl53	0.528	0.0549455	0.056	0.458169	0.214	0.157
Vamp8	0.528	0.0520067	0.056	0.311594	0.298	0.242
Lncpint	0.528	0.100263	0.056	0.844897	0.116	0.059
Sppl3	0.528	0.0605787	0.056	1.7034	0.081	0.025
Smim14	0.528	0.0643013	0.056	0.382555	0.286	0.232
Sel1l3	0.528	0.0577736	0.056	1.25866	0.096	0.04
Kmt2c	0.528	0.068188	0.056	1.11843	0.1	0.042
Gnai1	0.528	0.0584229	0.056	1.06628	0.111	0.056
Nudc	0.528	0.0621075	0.056	0.625258	0.176	0.121
Mast2	0.528	0.06327	0.056	2.11133	0.072	0.016
Tgfbr1	0.528	0.0679498	0.056	1.7571	0.078	0.023
Nfkb1	0.528	0.0385306	0.056	0.522226	0.099	0.042
Rapgef2	0.528	0.0679264	0.056	1.46093	0.081	0.025
Ccnl1	0.528	0.068102	0.056	1.21042	0.095	0.038
Lama5	0.528	0.0644356	0.056	2.79538	0.065	0.008
Fam210b	0.528	0.0568623	0.056	1.01541	0.115	0.059
Adnp	0.528	0.0645669	0.056	1.71482	0.081	0.025
Pard6b	0.528	0.0586932	0.056	2.40865	0.067	0.012
Rrbp1	0.528	0.0649001	0.056	0.184538	0.612	0.565
Trim44	0.528	0.0666183	0.056	1.37831	0.094	0.038
Cacnb2	0.528	0.0740296	0.056	1.3931	0.089	0.032
Nenf	0.528	0.0552039	0.056	0.541131	0.176	0.12
Nucks1	0.528	0.0594479	0.056	0.855944	0.123	0.068
Dtymk	0.528	0.0609363	0.056	0.608089	0.175	0.12
Stk25	0.528	0.0582154	0.056	0.94895	0.117	0.062
Ikzf2	0.528	0.0741094	0.056	1.87059	0.08	0.024
Nab1	0.528	0.0633358	0.056	0.915919	0.127	0.071
Tpp2	0.528	0.0681812	0.056	1.68109	0.082	0.025
Eloc	0.528	0.0481939	0.056	0.591098	0.149	0.093
Acsl4	0.527	0.0653319	0.054	1.9305	0.072	0.019
Cldn2	0.527	0.0670819	0.054	3.49488	0.059	0.006
Gnaq	0.527	0.0653474	0.054	1.15065	0.091	0.037
Tmem258	0.527	0.0445815	0.054	0.285236	0.28	0.224
Prdx5	0.527	0.049273	0.054	0.695849	0.123	0.07
Matr3	0.527	0.0518749	0.054	0.697761	0.127	0.073
Lpin2	0.527	0.0535107	0.054	0.784463	0.1	0.046
Dyrk1a	0.527	0.0581437	0.054	1.32577	0.081	0.028
Son	0.527	0.0597698	0.054	0.869088	0.107	0.052
Mir99ahg	0.527	0.0640019	0.054	1.43996	0.081	0.028
Filip1l	0.527	0.068746	0.054	1.11034	0.108	0.054
Pmm1	0.527	0.0520454	0.054	0.652769	0.133	0.078
Trappc9	0.527	0.0674311	0.054	0.874753	0.116	0.062
Tars	0.527	0.0557891	0.054	0.904504	0.119	0.064
Dnajc3	0.527	0.0700524	0.054	0.273312	0.442	0.409
Esd	0.527	0.0527916	0.054	0.490271	0.181	0.127
Ppp2r2a	0.527	0.0596732	0.054	1.34228	0.089	0.034
Psme1	0.527	0.0504253	0.054	0.871628	0.104	0.049
Exoc5	0.527	0.057022	0.054	1.12853	0.098	0.044
Bmpr1a	0.527	0.0569972	0.054	1.40629	0.086	0.031
Ap3b1	0.527	0.0582978	0.054	1.50868	0.078	0.025
Edn1	0.527	0.114529	0.054	4.30602	0.058	0.005
Txndc5	0.527	0.0556473	0.054	0.995886	0.111	0.057
Mafg	0.527	0.0621231	0.054	1.71812	0.079	0.025
Arhgdia	0.527	0.0534359	0.054	0.90461	0.109	0.054
Mcrip1	0.527	0.0557977	0.054	0.776285	0.132	0.078
Fam104a	0.527	0.0577966	0.054	0.573911	0.172	0.118
Luc7l3	0.527	0.050941	0.054	0.817602	0.115	0.061
Myo18a	0.527	0.0551402	0.054	1.37623	0.086	0.031
Mgat4b	0.527	0.0485291	0.054	0.78246	0.121	0.068
Mdh1	0.527	0.0519749	0.054	0.547343	0.169	0.115
Zfc3h1	0.527	0.0613852	0.054	1.07336	0.092	0.037
Lims1	0.527	0.0544312	0.054	1.2497	0.085	0.03
Gtf3c6	0.527	0.0537442	0.054	1.1598	0.098	0.043
Amotl2	0.527	0.0535181	0.054	1.86166	0.072	0.018
Senp6	0.527	0.0710514	0.054	1.11182	0.11	0.058
Timm8b	0.527	0.050869	0.054	0.773566	0.125	0.072
Tbc1d9	0.527	0.0631972	0.054	1.96525	0.073	0.019
Cope	0.527	0.0549954	0.054	0.360764	0.273	0.222
Eps8l2	0.527	0.0662404	0.054	2.55487	0.068	0.014
Uqcrc2	0.527	0.0509911	0.054	0.688175	0.137	0.082
Ube3a	0.527	0.0559385	0.054	0.992574	0.104	0.049
Setd5	0.527	0.0486389	0.054	0.875194	0.098	0.043
Gng12	0.527	0.0549135	0.054	1.12205	0.096	0.041
Hipk2	0.527	0.0716932	0.054	1.04187	0.102	0.048
Mtpn	0.527	0.0528221	0.054	1.14586	0.095	0.04
Pomp	0.527	0.0525654	0.054	0.557651	0.158	0.105
Pebp1	0.527	0.0480933	0.054	0.463877	0.182	0.127
Hnrnpd	0.527	0.0562464	0.054	1.00015	0.106	0.051
Sri	0.527	0.0496267	0.054	0.730981	0.119	0.066
Srrm1	0.527	0.0668279	0.054	1.03759	0.111	0.057
Serinc2	0.527	0.0572358	0.054	1.80276	0.075	0.022
Rbbp4	0.527	0.0529072	0.054	0.94912	0.105	0.05
Thrap3	0.527	0.0548656	0.054	1.0803	0.095	0.04
Pabpc4	0.527	0.0532765	0.054	0.291211	0.32	0.269
Hs2st1	0.527	0.0634939	0.054	1.53135	0.086	0.031
Rhoc	0.527	0.0562796	0.054	1.27827	0.092	0.038
Arfrp1	0.527	0.0545867	0.054	1.0987	0.101	0.047
Rpn2	0.527	0.0638105	0.054	0.569468	0.193	0.141
Dusp10	0.527	0.0657839	0.054	2.19181	0.068	0.014
Raph1	0.527	0.0642246	0.054	1.66871	0.08	0.025
Timp1	0.526	0.0448442	0.052	1.13969	0.066	0.013
Kdm6a	0.526	0.0596527	0.052	1.32279	0.08	0.029
Vti1a	0.526	0.065449	0.052	1.20417	0.094	0.042
Lzts2	0.526	0.0531097	0.052	1.60491	0.078	0.025
Snx24	0.526	0.0561175	0.052	2.16764	0.065	0.013
Ndfip1	0.526	0.046104	0.052	0.373779	0.202	0.15
Ndufa2	0.526	0.0592925	0.052	0.320197	0.317	0.269
B4galt6	0.526	0.0522108	0.052	1.69512	0.071	0.018
Mydgf	0.526	0.052153	0.052	0.470785	0.198	0.147
Csnk2b	0.526	0.0490684	0.052	0.599976	0.148	0.096
Prr13	0.526	0.0540108	0.052	1.12334	0.093	0.041
Zfr	0.526	0.0621181	0.052	1.37178	0.081	0.03
Scara3	0.526	0.0508975	0.052	1.52108	0.075	0.024
Apex1	0.526	0.0490826	0.052	1.03114	0.1	0.047
Tmem167	0.526	0.0457567	0.052	0.356177	0.224	0.173
Acox1	0.526	0.0633465	0.052	1.71643	0.077	0.026
Smurf2	0.526	0.0635423	0.052	1.58323	0.078	0.027
Ube2z	0.526	0.0572783	0.052	1.09637	0.1	0.048
Wsb1	0.526	0.0567356	0.052	1.46593	0.077	0.026
Nufip2	0.526	0.0636152	0.052	1.66901	0.079	0.026
Smg6	0.526	0.0754146	0.052	1.35663	0.09	0.038
Nhp2	0.526	0.0530156	0.052	0.696221	0.141	0.088
Ugp2	0.526	0.0585747	0.052	1.47099	0.085	0.032
Actr2	0.526	0.0551629	0.052	0.882759	0.108	0.055
Rap1b	0.526	0.04967	0.052	0.756987	0.102	0.05
Ube2n	0.526	0.0597401	0.052	1.15208	0.097	0.045
Map2k2	0.526	0.0434639	0.052	0.50727	0.158	0.105
Timm13	0.526	0.0467238	0.052	0.281103	0.283	0.233
Smarcb1	0.526	0.0549222	0.052	1.51509	0.079	0.027
Lrrfip2	0.526	0.0687986	0.052	1.02554	0.114	0.063
Gpx1	0.526	0.0641426	0.052	0.612914	0.156	0.104
Cdv3	0.526	0.0482461	0.052	0.507354	0.166	0.115
Sltm	0.526	0.0637589	0.052	1.25512	0.091	0.038
Usp3	0.526	0.056933	0.052	1.06248	0.097	0.044
Gm56878	0.526	0.0545734	0.052	1.44662	0.08	0.029
Aars	0.526	0.052362	0.052	1.35264	0.086	0.034
Adgrg1	0.526	0.0613316	0.052	1.49012	0.086	0.033
Wdr83os	0.526	0.047561	0.052	0.563538	0.157	0.105
Ndufb7	0.526	0.0518098	0.052	0.333557	0.265	0.213
Kxd1	0.526	0.0507198	0.052	0.869563	0.109	0.057
Tusc3	0.526	0.0464754	0.052	1.36128	0.079	0.028
Psma1	0.526	0.0527549	0.052	0.847852	0.116	0.063
Dennd2b	0.526	0.0514458	0.052	0.975628	0.1	0.047
Sertad1	0.526	0.0574614	0.052	2.52379	0.062	0.011
Plaur	0.526	0.06503	0.052	2.67579	0.06	0.007
Bbc3	0.526	0.0605571	0.052	1.67063	0.08	0.028
Nop53	0.526	0.0445482	0.052	0.4809	0.163	0.11
Plekha5	0.526	0.0676045	0.052	1.71106	0.077	0.025
Adipor2	0.526	0.0526213	0.052	1.27838	0.088	0.036
Igkc	0.526	0.116165	0.052	1.95909	0.079	0.027
Atp6v1f	0.526	0.0542546	0.052	0.434907	0.207	0.156
Kmt5a	0.526	0.0516388	0.052	0.890522	0.113	0.06
Uso1	0.526	0.0593498	0.052	1.09052	0.104	0.051
Ccnl2	0.526	0.0749987	0.052	1.43959	0.092	0.04
Ssu72	0.526	0.0503572	0.052	0.486562	0.178	0.125
Kdm1a	0.526	0.056558	0.052	1.25224	0.091	0.038
Wasf2	0.526	0.060566	0.052	1.11057	0.097	0.044
Osbpl9	0.526	0.0657842	0.052	1.71327	0.076	0.025
Lrrc7	0.526	0.0637076	0.052	0.854116	0.109	0.057
Alpk1	0.526	0.0628062	0.052	1.82298	0.071	0.02
Ssr2	0.526	0.0638569	0.052	0.609654	0.181	0.132
Lrba	0.526	0.066699	0.052	1.43708	0.085	0.032
Golim4	0.526	0.059146	0.052	1.42514	0.084	0.032
Rin2	0.526	0.0555259	0.052	2.31734	0.064	0.012
Hacd1	0.526	0.0540832	0.052	0.592972	0.165	0.113
Sft2d2	0.526	0.0481792	0.052	1.04472	0.097	0.044
Rc3h1	0.526	0.0615354	0.052	1.38991	0.084	0.031
Rabgap1l	0.526	0.0718834	0.052	1.34464	0.082	0.03
Tor1aip2	0.526	0.0610381	0.052	1.50176	0.084	0.031
Rnpep	0.526	0.0492111	0.052	0.852669	0.11	0.057
Insig2	0.526	0.0563494	0.052	1.35916	0.088	0.036
Ilkap	0.526	0.0456968	0.052	0.98322	0.097	0.045
Agap1	0.526	0.0643818	0.052	1.27398	0.089	0.037
Arid5a	0.526	0.0561385	0.052	1.4904	0.077	0.025
Dock11	0.525	0.0645273	0.05	2.15147	0.063	0.013
Cacul1	0.525	0.0486444	0.05	1.33441	0.078	0.029
Pgam1	0.525	0.0500047	0.05	1.04508	0.094	0.043
Lcor	0.525	0.0578299	0.05	1.31454	0.084	0.034
Gna14	0.525	0.0600496	0.05	1.41687	0.086	0.036
Kdm2a	0.525	0.052893	0.05	1.23161	0.084	0.033
Mbd2	0.525	0.0603544	0.05	0.873153	0.116	0.067
Eif1a	0.525	0.0520109	0.05	0.947387	0.105	0.055
Wac	0.525	0.0491145	0.05	1.07367	0.086	0.036
Arid2	0.525	0.0630051	0.05	1.66932	0.075	0.025
Aco2	0.525	0.0487202	0.05	0.959524	0.099	0.049
Gm43305	0.525	0.0407054	0.05	0.757528	0.09	0.039
Pnp	0.525	0.0608966	0.05	1.71988	0.073	0.024
Nisch	0.525	0.0508475	0.05	1.40732	0.075	0.025
Clptm1l	0.525	0.0556184	0.05	0.479609	0.201	0.153
Serpinb6a	0.525	0.050874	0.05	0.431796	0.181	0.131
Dync1h1	0.525	0.0539872	0.05	1.49878	0.074	0.024
Yy1	0.525	0.0530626	0.05	1.08127	0.096	0.045
Trip11	0.525	0.0531439	0.05	0.906961	0.101	0.05
Flrt2	0.525	0.0557539	0.05	1.37874	0.078	0.029
Pals1	0.525	0.0574424	0.05	1.60756	0.074	0.025
Fut8	0.525	0.0639178	0.05	0.919717	0.112	0.062
Alyref	0.525	0.0568354	0.05	1.22763	0.091	0.041
Trp53	0.525	0.0546856	0.05	1.65654	0.072	0.023
Tnip1	0.525	0.0543042	0.05	1.51373	0.077	0.026
Arhgap18	0.525	0.0632262	0.05	1.56956	0.076	0.026
Utrn	0.525	0.0690184	0.05	1.00455	0.101	0.05
Impdh2	0.525	0.0466407	0.05	0.693713	0.123	0.074
Nfix	0.525	0.0580954	0.05	1.04644	0.101	0.051
Smim7	0.525	0.0508384	0.05	0.62605	0.148	0.098
Psd3	0.525	0.0704702	0.05	1.5768	0.076	0.025
Gsr	0.525	0.0499818	0.05	1.01846	0.094	0.043
Dusp8	0.525	0.044228	0.05	1.15384	0.084	0.033
Mef2a	0.525	0.0631835	0.05	1.26843	0.08	0.031
Hpn	0.525	0.0482733	0.05	0.815115	0.118	0.068
Calm3	0.525	0.0569555	0.05	0.691416	0.142	0.091
Irag2	0.525	0.0553229	0.05	1.22773	0.087	0.037
Rab7	0.525	0.0551814	0.05	0.759559	0.124	0.074
Tesc	0.525	0.0684404	0.05	1.99541	0.064	0.013
Ptpn13	0.525	0.0740645	0.05	2.1746	0.067	0.017
Arhgap24	0.525	0.061827	0.05	1.38073	0.077	0.028
Hnrnpdl	0.525	0.0478562	0.05	0.722361	0.118	0.068
Epb41l4b	0.525	0.0532792	0.05	0.813839	0.123	0.073
Fubp1	0.525	0.0559661	0.05	1.2673	0.087	0.036
Cisd2	0.525	0.057586	0.05	0.926363	0.114	0.064
Gar1	0.525	0.0454511	0.05	1.10875	0.087	0.037
Wwtr1	0.525	0.0518244	0.05	1.50802	0.071	0.021
Chmp4c	0.525	0.0501909	0.05	1.33051	0.085	0.034
Atp9a	0.525	0.0498752	0.05	1.31734	0.084	0.034
Wfdc2	0.525	0.0498703	0.05	2.66311	0.058	0.008
Ywhab	0.525	0.0604822	0.05	1.06196	0.1	0.049
Norad	0.525	0.0585423	0.05	0.838938	0.125	0.076
Rcn1	0.525	0.0506044	0.05	1.56888	0.074	0.025
Cnih4	0.525	0.0564168	0.05	0.926923	0.107	0.057
Acbd3	0.525	0.057022	0.05	1.12853	0.093	0.043
Sumo1	0.525	0.0521722	0.05	0.851363	0.109	0.058
Clk1	0.525	0.0508646	0.05	0.99436	0.089	0.038
Rlim	0.524	0.0654932	0.048	1.72946	0.071	0.024
Fads2	0.524	0.0545842	0.048	0.886846	0.113	0.065
Rela	0.524	0.0543397	0.048	0.916105	0.11	0.061
Sf3b2	0.524	0.0461764	0.048	0.80919	0.105	0.057
Hdac3	0.524	0.0485928	0.048	1.22423	0.085	0.037
Epc1	0.524	0.0550474	0.048	0.991567	0.089	0.04
Lsm2	0.524	0.0475012	0.048	0.949333	0.098	0.05
Rab11b	0.524	0.0435597	0.048	1.01308	0.086	0.038
Btg3	0.524	0.0523594	0.048	0.988339	0.1	0.051
Pcnp	0.524	0.0486794	0.048	0.915239	0.101	0.052
Zfp148	0.524	0.0394763	0.048	0.720949	0.094	0.045
Etv5	0.524	0.0490576	0.048	1.62041	0.072	0.024
Crebbp	0.524	0.0585765	0.048	1.17404	0.086	0.037
Smagp	0.524	0.0560003	0.048	1.30584	0.086	0.037
Scaf11	0.524	0.048189	0.048	1.05917	0.086	0.038
Snu13	0.524	0.0396567	0.048	0.430914	0.158	0.108
Derl1	0.524	0.0474307	0.048	0.639265	0.134	0.087
Mtdh	0.524	0.0399982	0.048	0.511348	0.133	0.085
Lmo7	0.524	0.0694389	0.048	2.82213	0.056	0.008
Arhgef3	0.524	0.0675307	0.048	2.69238	0.058	0.01
Nfil3	0.524	0.0498867	0.048	1.34074	0.077	0.029
Akt1	0.524	0.0475275	0.048	0.698378	0.125	0.076
Plekhg3	0.524	0.0653529	0.048	2.71327	0.059	0.011
Ppm1a	0.524	0.05182	0.048	1.04542	0.095	0.046
Csnk1d	0.524	0.0480221	0.048	1.33114	0.075	0.027
Bptf	0.524	0.0463843	0.048	1.12469	0.08	0.032
Spns2	0.524	0.0477536	0.048	1.45119	0.075	0.028
Tmbim4	0.524	0.0565473	0.048	0.738475	0.131	0.084
Uhrf1bp1l	0.524	0.0544629	0.048	1.88027	0.066	0.018
Ckap4	0.524	0.0461424	0.048	1.29638	0.077	0.029
Lsm7	0.524	0.0451727	0.048	1.19068	0.08	0.033
Stk11	0.524	0.0518859	0.048	1.11631	0.091	0.042
Reep3	0.524	0.0496491	0.048	0.984762	0.094	0.045
Sec63	0.524	0.0426805	0.048	0.571702	0.125	0.076
Arfgef3	0.524	0.0511205	0.048	0.53973	0.149	0.1
Vill	0.524	0.048461	0.048	1.7431	0.07	0.022
Slc38a3	0.524	0.0473663	0.048	0.803241	0.118	0.07
Paqr5	0.524	0.0507662	0.048	2.2135	0.06	0.013
1700017B05Rik	0.524	0.0469243	0.048	1.98921	0.062	0.014
Dcun1d5	0.524	0.0570869	0.048	0.83191	0.121	0.075
Glg1	0.524	0.055898	0.048	1.19726	0.085	0.037
Dync1li2	0.524	0.0509479	0.048	1.65788	0.069	0.021
Gm42031	0.524	0.0653843	0.048	2.01778	0.067	0.02
Dusp4	0.524	0.0492229	0.048	2.57	0.057	0.009
Mrpl23	0.524	0.0422047	0.048	0.431044	0.171	0.121
Mapk3	0.524	0.0552392	0.048	1.53004	0.075	0.028
Lamtor1	0.524	0.0589395	0.048	0.882122	0.115	0.069
Ybx3	0.524	0.0511464	0.048	0.338835	0.252	0.205
Arpc4	0.524	0.0537143	0.048	1.12878	0.09	0.041
Suclg1	0.524	0.0496662	0.048	0.453253	0.193	0.147
Lsm5	0.524	0.0455933	0.048	0.830088	0.104	0.056
Snx10	0.524	0.0453713	0.048	0.948749	0.09	0.041
Tra2a	0.524	0.0507855	0.048	1.28908	0.076	0.028
Ubn2	0.524	0.0544623	0.048	0.998346	0.09	0.041
Srsf9	0.524	0.0532651	0.048	0.80656	0.116	0.068
Babam2	0.524	0.0572941	0.048	1.39599	0.078	0.03
Cdk6	0.524	0.061851	0.048	1.77051	0.07	0.023
Epha2	0.524	0.0489539	0.048	3.2767	0.052	0.005
Cmpk1	0.524	0.0472678	0.048	0.559445	0.147	0.098
Eif4e	0.524	0.0466558	0.048	1.0543	0.089	0.04
Snhg8	0.524	0.0564356	0.048	1.13906	0.095	0.046
S100a16	0.524	0.045457	0.048	0.689306	0.124	0.076
Kpna4	0.524	0.0645939	0.048	1.22127	0.085	0.037
Zfp704	0.524	0.0529218	0.048	1.96608	0.063	0.015
Sys1	0.524	0.0492992	0.048	0.493835	0.176	0.128
Ambra1	0.524	0.055908	0.048	1.62278	0.066	0.018
Agps	0.524	0.0525441	0.048	1.75474	0.067	0.02
Atf2	0.524	0.0548089	0.048	1.34158	0.08	0.032
Gapvd1	0.524	0.0539564	0.048	1.44462	0.073	0.026
Prrc2b	0.524	0.0529358	0.048	1.29026	0.08	0.033
Ehmt1	0.524	0.0509353	0.048	1.62112	0.067	0.019
Gpr39	0.524	0.0498585	0.048	2.54907	0.056	0.008
Ralb	0.524	0.0454731	0.048	1.16335	0.08	0.033
Nck2	0.524	0.0606293	0.048	2.62016	0.059	0.011
Txndc9	0.524	0.0497795	0.048	0.83191	0.112	0.063
Cox5b	0.524	0.0424713	0.048	0.262087	0.27	0.222
Eif1ax	0.523	0.0424251	0.046	0.400953	0.189	0.143
Shtn1	0.523	0.0459233	0.046	0.866036	0.097	0.05
Ahnak	0.523	0.0734412	0.046	1.80754	0.062	0.016
Cdk2ap2	0.523	0.0429214	0.046	0.529418	0.144	0.098
Zfp407	0.523	0.0583756	0.046	1.6235	0.067	0.021
Cd14	0.523	0.0430667	0.046	1.63927	0.059	0.013
Snrpc	0.523	0.0487526	0.046	0.733087	0.12	0.074
Tulp4	0.523	0.0485111	0.046	1.08405	0.085	0.038
Cbx5	0.523	0.0467837	0.046	1.34976	0.074	0.027
Larp4	0.523	0.0530807	0.046	0.622586	0.136	0.092
Cdc42ep1	0.523	0.0467665	0.046	1.30006	0.078	0.032
Puf60	0.523	0.0475562	0.046	1.02573	0.092	0.045
Cyrib	0.523	0.063953	0.046	1.39826	0.073	0.027
Myc	0.523	0.0531922	0.046	1.22423	0.086	0.04
Gm56743	0.523	0.0468711	0.046	1.68049	0.066	0.021
Ipo5	0.523	0.0524823	0.046	1.10558	0.093	0.046
Pabpn1	0.523	0.044409	0.046	0.86734	0.094	0.047
Acin1	0.523	0.0472359	0.046	1.00286	0.086	0.039
Itga2	0.523	0.0764888	0.046	2.65453	0.052	0.007
Iars	0.523	0.0413886	0.046	1.00066	0.086	0.04
Ppp2r5c	0.523	0.0455281	0.046	0.756221	0.106	0.06
Baiap2	0.523	0.0625112	0.046	1.84328	0.066	0.02
Syngr2	0.523	0.0506486	0.046	0.819086	0.112	0.066
2610035D17Rik	0.523	0.0666735	0.046	2.98885	0.053	0.008
Rab5c	0.523	0.0451374	0.046	1.0977	0.082	0.037
Psmd3	0.523	0.0527239	0.046	1.04559	0.095	0.049
Ggnbp2	0.523	0.0551275	0.046	1.05013	0.091	0.045
Crk	0.523	0.0499932	0.046	1.03158	0.09	0.043
Polr2a	0.523	0.050885	0.046	1.49074	0.069	0.023
Rars	0.523	0.0462951	0.046	0.962962	0.095	0.049
Tns3	0.523	0.0480911	0.046	1.53101	0.068	0.022
Erbb3	0.523	0.043997	0.046	1.50361	0.069	0.024
Rbms2	0.523	0.0473806	0.046	1.28047	0.077	0.031
Dyrk2	0.523	0.053731	0.046	1.60532	0.07	0.025
Cpsf6	0.523	0.0530513	0.046	1.4823	0.071	0.026
Ppa1	0.523	0.0422081	0.046	0.729062	0.109	0.062
Cck	0.523	0.0502185	0.046	2.99835	0.051	0.005
Ibtk	0.523	0.0472537	0.046	1.03022	0.088	0.042
Wdr72	0.523	0.0545758	0.046	2.29716	0.059	0.013
Myo1e	0.523	0.0636624	0.046	1.04366	0.081	0.035
Anp32a	0.523	0.0397365	0.046	0.580805	0.122	0.075
Mpzl3	0.523	0.0530099	0.046	2.36918	0.058	0.012
Arhgap32	0.523	0.0609508	0.046	1.40897	0.075	0.029
Septin7	0.523	0.0416564	0.046	0.856857	0.085	0.038
Gm56862	0.523	0.0446551	0.046	1.66064	0.065	0.02
D8Ertd738e	0.523	0.0408918	0.046	0.32079	0.213	0.166
Tecr	0.523	0.0446788	0.046	0.817263	0.103	0.057
Atp6v1b2	0.523	0.0512153	0.046	1.53739	0.071	0.025
Adam9	0.523	0.0494102	0.046	1.763	0.064	0.018
Psmd13	0.523	0.0401234	0.046	0.880971	0.092	0.045
Tlnrd1	0.523	0.0488452	0.046	2.0987	0.061	0.015
Psmc4	0.523	0.0403984	0.046	0.750296	0.105	0.059
Pik3c2g	0.523	0.0692822	0.046	1.21605	0.08	0.035
Emp1	0.523	0.0621282	0.046	2.37623	0.057	0.01
Mical3	0.523	0.0507662	0.046	2.2135	0.057	0.01
Fam13a	0.523	0.126295	0.046	1.36814	0.112	0.066
Fkbp9	0.523	0.0518991	0.046	1.13178	0.089	0.043
Gars	0.523	0.0562997	0.046	0.598309	0.159	0.115
1810009J06Rik	0.523	0.21171	0.046	0.446331	0.355	0.31
Braf	0.523	0.0532212	0.046	1.2619	0.074	0.028
Pon2	0.523	0.0492989	0.046	1.41439	0.074	0.028
Plut	0.523	0.0575186	0.046	2.8409	0.055	0.009
Eif3b	0.523	0.0430354	0.046	0.633892	0.121	0.076
Mafk	0.523	0.0467924	0.046	1.37623	0.074	0.028
Cdk2ap1	0.523	0.0419263	0.046	0.769573	0.105	0.059
Srp72	0.523	0.0455808	0.046	0.449341	0.176	0.13
Park7	0.523	0.0373659	0.046	0.307589	0.207	0.161
Faf1	0.523	0.0439206	0.046	0.634009	0.112	0.066
Mllt3	0.523	0.0568077	0.046	1.57653	0.068	0.022
Chmp5	0.523	0.0499136	0.046	0.946774	0.099	0.054
Mob3b	0.523	0.0505188	0.046	1.36796	0.072	0.027
Akirin2	0.523	0.0502146	0.046	1.37903	0.076	0.03
H2az1	0.523	0.0480482	0.046	0.17511	0.409	0.371
Cfi	0.523	0.0398644	0.046	1.3384	0.065	0.02
Camk2d	0.523	0.0515201	0.046	1.52245	0.064	0.019
1810037I17Rik	0.523	0.0522647	0.046	0.743101	0.118	0.072
Gnai3	0.523	0.0537275	0.046	0.9023	0.106	0.061
Naxe	0.523	0.0446853	0.046	0.826351	0.104	0.057
Rsrc1	0.523	0.056961	0.046	1.36173	0.074	0.028
Sppl2a	0.523	0.0524274	0.046	1.0499	0.093	0.046
Eid1	0.523	0.0548589	0.046	0.651976	0.141	0.095
Chp1	0.523	0.0483122	0.046	0.849483	0.104	0.057
Hsd17b12	0.523	0.0439489	0.046	1.27062	0.073	0.027
Sp3	0.523	0.0537006	0.046	1.54197	0.072	0.025
Ppig	0.523	0.0520109	0.046	0.947387	0.099	0.054
Tanc1	0.523	0.0618738	0.046	1.80721	0.068	0.021
Arl5b	0.523	0.0623098	0.046	1.09657	0.087	0.041
Celf2	0.523	0.0613806	0.046	1.25977	0.079	0.034
Tmem183a	0.523	0.0478297	0.046	0.982153	0.095	0.048
Rbbp7	0.522	0.0466307	0.044	1.01123	0.088	0.043
Rps6ka3	0.522	0.0507363	0.044	1.20912	0.072	0.027
Nhlrc2	0.522	0.0493766	0.044	1.63927	0.063	0.02
Shoc2	0.522	0.0502503	0.044	1.45972	0.068	0.025
Trim8	0.522	0.0446417	0.044	1.57872	0.063	0.019
Scd2	0.522	0.0547291	0.044	0.699098	0.131	0.088
Naa12	0.522	0.0436476	0.044	0.655753	0.121	0.078
Epb41l4aos	0.522	0.0410249	0.044	0.800546	0.098	0.055
Fbxo11	0.522	0.0401444	0.044	1.00426	0.069	0.024
Arhgap28	0.522	0.0555394	0.044	1.51641	0.067	0.024
Rcan2	0.522	0.048982	0.044	1.39959	0.074	0.031
Tapbp	0.522	0.049485	0.044	0.833587	0.102	0.057
Antkmt	0.522	0.0452098	0.044	0.73548	0.112	0.068
Mpc1	0.522	0.0433055	0.044	0.424141	0.17	0.127
St6gal1	0.522	0.0567425	0.044	2.15927	0.054	0.011
Klhl24	0.522	0.0429647	0.044	1.08825	0.078	0.034
Cebpd	0.522	0.0609508	0.044	1.40897	0.072	0.028
Gspt1	0.522	0.0361434	0.044	0.523788	0.125	0.081
Mrpl13	0.522	0.0504969	0.044	0.728968	0.123	0.079
Dleu2	0.522	0.0680709	0.044	1.35633	0.072	0.028
Psme2	0.522	0.0477641	0.044	0.9023	0.094	0.049
Paip1	0.522	0.0452012	0.044	1.27868	0.075	0.032
Marveld2	0.522	0.0443933	0.044	2.16436	0.056	0.013
Lman2	0.522	0.0465955	0.044	0.515086	0.156	0.111
Ninj1	0.522	0.0464008	0.044	1.1608	0.081	0.037
Fam120a	0.522	0.0471915	0.044	0.940921	0.092	0.047
Cdkal1	0.522	0.0543999	0.044	1.21366	0.077	0.032
Siva1	0.522	0.0385378	0.044	0.560121	0.116	0.072
Rcor1	0.522	0.0477536	0.044	1.45119	0.069	0.026
Mideas	0.522	0.0655456	0.044	1.79623	0.064	0.02
Tmx1	0.522	0.0488443	0.044	1.1262	0.085	0.041
Arf6	0.522	0.043242	0.044	0.988599	0.086	0.041
Hbp1	0.522	0.0492769	0.044	1.36216	0.074	0.03
Hpcal1	0.522	0.0497161	0.044	1.06376	0.087	0.042
Sf3b6	0.522	0.0495199	0.044	0.673793	0.122	0.079
Tlk2	0.522	0.0512025	0.044	1.50651	0.07	0.025
Srsf1	0.522	0.0404553	0.044	0.999441	0.079	0.036
Zfp207	0.522	0.0414348	0.044	1.25337	0.071	0.026
Tmem256	0.522	0.0422481	0.044	0.457745	0.161	0.117
Limk2	0.522	0.0411446	0.044	1.47654	0.063	0.02
Nuak1	0.522	0.0494214	0.044	1.80919	0.064	0.02
Stt3b	0.522	0.0526867	0.044	0.80919	0.111	0.067
Shisa5	0.522	0.0530513	0.044	1.4823	0.067	0.022
Pkm	0.522	0.0469421	0.044	1.02069	0.084	0.039
Vsig2	0.522	0.0448442	0.044	1.13969	0.082	0.038
Gabarapl2	0.522	0.0477657	0.044	0.533224	0.152	0.108
Znrf1	0.522	0.0471909	0.044	1.70155	0.061	0.017
Psmd7	0.522	0.0429542	0.044	0.555742	0.135	0.092
Fam32a	0.522	0.0410532	0.044	0.896238	0.089	0.045
Cd151	0.522	0.0461424	0.044	1.29638	0.076	0.031
Tial1	0.522	0.0518595	0.044	1.08672	0.089	0.044
Ctsc	0.522	0.0557108	0.044	0.656041	0.118	0.075
Furin	0.522	0.0454074	0.044	1.01477	0.085	0.04
Relb	0.522	0.042925	0.044	0.965035	0.082	0.039
Med21	0.522	0.0485416	0.044	1.13231	0.085	0.04
Aak1	0.522	0.0557709	0.044	1.40177	0.072	0.028
Bpgm	0.522	0.0458031	0.044	1.21577	0.076	0.033
Vkorc1l1	0.522	0.0473806	0.044	1.28047	0.073	0.03
Limch1	0.522	0.0517879	0.044	2.70965	0.053	0.008
Pds5a	0.522	0.0461184	0.044	1.22848	0.077	0.033
Sdf4	0.522	0.042814	0.044	0.734843	0.106	0.061
Bsdc1	0.522	0.0498637	0.044	1.29482	0.076	0.032
Dctn3	0.522	0.0370404	0.044	0.543405	0.119	0.075
Gem	0.522	0.0583907	0.044	2.4564	0.052	0.008
Clca3a1	0.522	0.046716	0.044	3.63927	0.048	0.004
Pkn2	0.522	0.0461264	0.044	1.25022	0.073	0.03
Prpf38b	0.522	0.0476586	0.044	1.20811	0.075	0.032
Nras	0.522	0.0490576	0.044	1.62041	0.066	0.022
Vtcn1	0.522	0.0476544	0.044	2.98719	0.051	0.007
Ilf2	0.522	0.0443415	0.044	1.68299	0.061	0.017
Fhip1a	0.522	0.0439729	0.044	1.37623	0.069	0.025
Eif2a	0.522	0.0443903	0.044	0.837594	0.1	0.055
Ppdpf	0.522	0.0458552	0.044	0.78589	0.106	0.063
Csnk2a1	0.522	0.0434192	0.044	0.740549	0.103	0.059
Dnaaf9	0.522	0.0462564	0.044	1.77253	0.06	0.016
Map3k20	0.522	0.0550535	0.044	1.78929	0.063	0.02
Mbd5	0.522	0.0454952	0.044	1.22423	0.069	0.025
Arhgap21	0.522	0.0452299	0.044	1.38249	0.067	0.023
Kctd3	0.522	0.045525	0.044	1.31734	0.073	0.03
B4galt3	0.522	0.044615	0.044	1.43933	0.071	0.027
Abl2	0.522	0.0518513	0.044	1.57055	0.065	0.02
Tor1aip1	0.522	0.0535205	0.044	1.25398	0.078	0.033
Ube2f	0.522	0.0474394	0.044	0.644181	0.13	0.087
Tuba4a	0.522	0.0370404	0.044	0.543405	0.126	0.083
Aamp	0.522	0.0482636	0.044	0.806993	0.109	0.065
Mob4	0.522	0.0526961	0.044	1.02036	0.093	0.049
Pdcl3	0.522	0.0415762	0.044	0.675185	0.111	0.067
Pdha1	0.521	0.0382527	0.042	0.708307	0.104	0.061
Diaph2	0.521	0.0600505	0.042	1.1609	0.072	0.031
Ogt	0.521	0.0500736	0.042	0.830262	0.086	0.043
Ndufb11	0.521	0.0344485	0.042	0.159443	0.385	0.345
Nt5c2	0.521	0.0481914	0.042	1.97743	0.056	0.014
Mrpl11	0.521	0.0418528	0.042	0.639265	0.118	0.076
Mbp	0.521	0.0420107	0.042	1.00647	0.077	0.036
Tcf4	0.521	0.0798174	0.042	1.18569	0.084	0.042
Prrc1	0.521	0.0400983	0.042	0.768548	0.098	0.055
Fam13b	0.521	0.0458417	0.042	1.33184	0.065	0.024
Gata6	0.521	0.0417674	0.042	1.37962	0.067	0.024
Micos13	0.521	0.0513386	0.042	0.422798	0.201	0.16
Ptprs	0.521	0.047311	0.042	2.63927	0.05	0.007
Plin3	0.521	0.0397886	0.042	0.752476	0.099	0.057
Glo1	0.521	0.0480179	0.042	0.644115	0.128	0.087
Stub1	0.521	0.0429921	0.042	0.589683	0.128	0.088
Med15	0.521	0.044348	0.042	1.72946	0.057	0.016
Carhsp1	0.521	0.0418377	0.042	0.617732	0.124	0.081
Twf1	0.521	0.0441484	0.042	0.950194	0.089	0.046
Desi1	0.521	0.0388515	0.042	0.633266	0.114	0.071
Csnk1e	0.521	0.0401827	0.042	1.35547	0.065	0.023
Nsmce2	0.521	0.0417362	0.042	1.17486	0.069	0.028
Golph3	0.521	0.0418796	0.042	0.681259	0.109	0.068
Osmr	0.521	0.0462729	0.042	1.8763	0.056	0.014
Rbm26	0.521	0.0473531	0.042	1.21605	0.072	0.031
Zfp395	0.521	0.0500392	0.042	1.08802	0.081	0.041
Fhit	0.521	0.0570399	0.042	1.14284	0.073	0.031
Hmgcs1	0.521	0.0430824	0.042	1.78366	0.057	0.015
Pde4d	0.521	0.0322921	0.042	0.439451	0.092	0.048
Cert1	0.521	0.0483283	0.042	1.32074	0.069	0.027
Spin1	0.521	0.0395427	0.042	1.26545	0.068	0.027
Dek	0.521	0.0370186	0.042	0.814099	0.08	0.039
Rreb1	0.521	0.0464922	0.042	1.41687	0.065	0.023
Ppp2r5e	0.521	0.0518378	0.042	1.53857	0.065	0.024
Map4k5	0.521	0.0465513	0.042	1.65973	0.061	0.018
Bzw2	0.521	0.0534909	0.042	1.21703	0.08	0.038
Cyb561	0.521	0.0429647	0.042	1.08825	0.08	0.039
Nfe2l1	0.521	0.046589	0.042	0.947387	0.088	0.046
Ube2g1	0.521	0.0464504	0.042	0.783341	0.096	0.053
Sqstm1	0.521	0.0607024	0.042	0.433972	0.197	0.156
Ccng1	0.521	0.0492202	0.042	0.474017	0.163	0.121
Dctn2	0.521	0.046706	0.042	0.745307	0.11	0.068
Zwint	0.521	0.0493654	0.042	1.60227	0.065	0.024
Pcbd1	0.521	0.0458142	0.042	0.20967	0.4	0.365
Hdac2	0.521	0.0438606	0.042	0.994182	0.085	0.043
Cited2	0.521	0.061454	0.042	0.96643	0.103	0.061
Tab2	0.521	0.0488443	0.042	1.1262	0.077	0.035
U2surp	0.521	0.0495484	0.042	1.28211	0.072	0.03
Chst2	0.521	0.032602	0.042	0.195784	0.3	0.258
Syncrip	0.521	0.0482251	0.042	0.776201	0.105	0.063
Tmod3	0.521	0.0461344	0.042	1.27284	0.069	0.027
Scamp2	0.521	0.0404847	0.042	1.20987	0.07	0.028
Agt	0.521	0.0418681	0.042	3.8409	0.046	0.003
Nfat5	0.521	0.0549295	0.042	1.13676	0.071	0.03
Large1	0.521	0.0621	0.042	1.68556	0.064	0.023
Casp3	0.521	0.0427079	0.042	1.34092	0.068	0.026
Vps36	0.521	0.0385542	0.042	0.671542	0.105	0.062
Echs1	0.521	0.0441275	0.042	0.565736	0.141	0.098
Numa1	0.521	0.0478995	0.042	2.14741	0.054	0.012
Spcs2	0.521	0.0409573	0.042	0.207055	0.349	0.311
Gab2	0.521	0.0457877	0.042	1.17532	0.066	0.024
Hnrnpul1	0.521	0.0509753	0.042	1.11757	0.082	0.04
Pafah1b3	0.521	0.0430357	0.042	1.41687	0.065	0.023
Bcl3	0.521	0.0453842	0.042	2.58864	0.049	0.008
Tmc4	0.521	0.0442843	0.042	1.36363	0.069	0.026
Atf7ip	0.521	0.0535485	0.042	1.96119	0.058	0.017
Suclg2	0.521	0.0448535	0.042	0.678035	0.114	0.072
9530026P05Rik	0.521	0.0817534	0.042	1.46359	0.077	0.035
Cadps2	0.521	0.0499098	0.042	1.39044	0.069	0.028
Atp8a1	0.521	0.0530692	0.042	2.78128	0.05	0.008
Tmem33	0.521	0.0457648	0.042	1.11989	0.08	0.039
Dhx15	0.521	0.0401281	0.042	0.905439	0.082	0.041
Lap3	0.521	0.0390951	0.042	0.454841	0.154	0.112
Maea	0.521	0.0446217	0.042	1.47154	0.067	0.025
Mrpl33	0.521	0.0462235	0.042	0.610696	0.128	0.086
Ski	0.521	0.0490467	0.042	1.58412	0.064	0.022
Ythdf2	0.521	0.0388866	0.042	0.905545	0.084	0.041
Usp53	0.521	0.0481611	0.042	1.81435	0.058	0.017
Capza1	0.521	0.0439311	0.042	1.2024	0.068	0.025
Magi3	0.521	0.0608426	0.042	1.30942	0.073	0.031
Psmd4	0.521	0.0411609	0.042	0.507621	0.137	0.094
Rab25	0.521	0.0385227	0.042	0.486313	0.142	0.1
Hnf4a	0.521	0.0438956	0.042	1.08747	0.075	0.034
Chd6	0.521	0.0552558	0.042	1.55954	0.067	0.025
Src	0.521	0.0408073	0.042	1.2745	0.068	0.026
Foxa2	0.521	0.045288	0.042	1.66033	0.063	0.021
Qser1	0.521	0.0506269	0.042	1.06358	0.085	0.042
Dnajc10	0.521	0.0463517	0.042	1.05937	0.079	0.038
Fmnl2	0.521	0.0501099	0.042	2.08287	0.051	0.008
Edf1	0.521	0.0384069	0.042	0.24164	0.269	0.227
Nmt2	0.521	0.0501099	0.042	2.08287	0.056	0.013
Plxna2	0.521	0.0506511	0.042	1.09252	0.079	0.037
Trp53bp2	0.521	0.0443673	0.042	1.88862	0.056	0.014
Adss	0.521	0.0509506	0.042	1.08736	0.081	0.04
Sdhc	0.521	0.0443105	0.042	0.730799	0.111	0.068
Lamc2	0.521	0.0733578	0.042	3.55487	0.047	0.005
Inava	0.521	0.041527	0.042	2.75956	0.049	0.007
Acadl	0.521	0.0467473	0.042	0.7821	0.107	0.064
Cracdl	0.521	0.0373265	0.042	0.937489	0.084	0.042
Dst	0.521	0.0517065	0.042	2.16283	0.052	0.01
Hprt	0.52	0.0370134	0.04	0.926842	0.076	0.036
Gpc3	0.52	0.051332	0.04	1.89835	0.055	0.016
Tle4	0.52	0.0477921	0.04	1.58268	0.058	0.017
Zfp91	0.52	0.0379442	0.04	0.651976	0.105	0.064
Snhg1	0.52	0.0142593	0.04	0.105327	0.214	0.169
Gramd3	0.52	0.0460786	0.04	1.13112	0.074	0.035
Riok3	0.52	0.0388049	0.04	0.453785	0.143	0.103
Mib1	0.52	0.0481393	0.04	0.715501	0.11	0.07
Arhgap12	0.52	0.0468359	0.04	1.52823	0.064	0.024
Birc6	0.52	0.0469335	0.04	1.007	0.071	0.032
Tfg	0.52	0.0464745	0.04	0.807663	0.105	0.065
Mcrs1	0.52	0.0395194	0.04	0.99816	0.08	0.04
Rangap1	0.52	0.0484301	0.04	1.62016	0.062	0.022
Micall1	0.52	0.0424267	0.04	1.5962	0.059	0.02
Cct5	0.52	0.0255117	0.04	0.217714	0.2	0.158
Fzd3	0.52	0.0398772	0.04	1.55046	0.06	0.02
Fdft1	0.52	0.0401327	0.04	0.931446	0.085	0.044
Rnase4	0.52	0.0595357	0.04	0.354897	0.264	0.228
Fermt2	0.52	0.0354635	0.04	0.791268	0.08	0.04
Kat6b	0.52	0.0442906	0.04	1.39235	0.062	0.022
Chchd1	0.52	0.0398945	0.04	0.379789	0.176	0.137
Srek1	0.52	0.0572208	0.04	1.31169	0.073	0.033
Tut7	0.52	0.0388984	0.04	1.0604	0.069	0.03
Sfxn1	0.52	0.0411516	0.04	0.497669	0.145	0.104
Uqcrfs1	0.52	0.0422322	0.04	0.447606	0.16	0.121
Arid4b	0.52	0.0534173	0.04	1.13434	0.078	0.039
G2e3	0.52	0.0424176	0.04	1.51727	0.061	0.022
Agmo	0.52	0.0485518	0.04	1.14946	0.073	0.032
Acp1	0.52	0.0397327	0.04	0.571423	0.122	0.082
Ddx1	0.52	0.0392118	0.04	1.0543	0.074	0.035
Gpatch8	0.52	0.0585134	0.04	1.88184	0.059	0.019
Supt4a	0.52	0.0296504	0.04	0.390799	0.128	0.088
Gdpd1	0.52	0.040482	0.04	1.18675	0.073	0.033
Taf15	0.52	0.0479962	0.04	0.833643	0.092	0.052
Nf1	0.52	0.0521145	0.04	1.46562	0.065	0.025
Tnfaip1	0.52	0.0436898	0.04	1.55797	0.06	0.021
Kdm6b	0.52	0.0515201	0.04	1.52245	0.061	0.021
Specc1	0.52	0.0440831	0.04	2.30223	0.049	0.008
Slit3	0.52	0.0621516	0.04	2.45119	0.05	0.01
C1d	0.52	0.044453	0.04	0.946694	0.086	0.046
Ewsr1	0.52	0.0435486	0.04	0.984401	0.079	0.04
Ormdl2	0.52	0.0392103	0.04	1.0366	0.078	0.038
Gadd45b	0.52	0.0576654	0.04	1.4812	0.063	0.024
Mcu	0.52	0.0472184	0.04	1.84408	0.056	0.015
Ranbp2	0.52	0.0532358	0.04	1.28171	0.07	0.031
Golga4	0.52	0.0573184	0.04	0.8098	0.114	0.074
Rfx7	0.52	0.0581743	0.04	1.81984	0.06	0.02
Zfp280d	0.52	0.044885	0.04	1.26487	0.063	0.024
Cgnl1	0.52	0.0442404	0.04	1.19413	0.072	0.031
Gse1	0.52	0.0440459	0.04	1.86166	0.051	0.012
Il34	0.52	0.0460323	0.04	2.69173	0.047	0.008
Ist1	0.52	0.0382773	0.04	1.37623	0.061	0.022
Wwp2	0.52	0.0392514	0.04	2.00184	0.052	0.013
Cyb5b	0.52	0.0391356	0.04	0.565803	0.119	0.08
Cbfb	0.52	0.0385908	0.04	1.21916	0.064	0.025
Phkb	0.52	0.0440092	0.04	1.57786	0.06	0.02
Fkbp8	0.52	0.0406885	0.04	0.710604	0.105	0.064
Nsd3	0.52	0.0498016	0.04	0.848903	0.09	0.049
Sbf2	0.52	0.0417284	0.04	1.13363	0.068	0.027
Nipa2	0.52	0.0433432	0.04	1.37299	0.065	0.025
Cyth2	0.52	0.0366986	0.04	0.945692	0.077	0.038
Ppp1r15a	0.52	0.0422587	0.04	0.83191	0.085	0.044
Ptov1	0.52	0.0422206	0.04	0.752085	0.1	0.061
Pdcd5	0.52	0.0420161	0.04	0.496971	0.136	0.096
Samd4b	0.52	0.0442843	0.04	1.36363	0.066	0.026
Bicd1	0.52	0.0508975	0.04	1.52108	0.063	0.022
Gprc5a	0.52	0.0402397	0.04	3.25594	0.044	0.004
Mansc1	0.52	0.0405258	0.04	1.7388	0.058	0.018
Wnk1	0.52	0.0584611	0.04	1.09114	0.077	0.038
Arl6ip5	0.52	0.0423236	0.04	1.01697	0.077	0.038
Spr	0.52	0.0440588	0.04	0.794108	0.101	0.06
Creb3l2	0.52	0.0470031	0.04	1.1294	0.073	0.033
Mkln1	0.52	0.0514712	0.04	0.999053	0.082	0.042
Calu	0.52	0.0385652	0.04	0.775327	0.082	0.043
N4bp2l2	0.52	0.0514585	0.04	0.987188	0.088	0.047
Anapc5	0.52	0.0376397	0.04	0.70185	0.1	0.06
Wsb2	0.52	0.0454146	0.04	1.02921	0.084	0.043
Suds3	0.52	0.0358032	0.04	0.652812	0.102	0.062
Lrrc8c	0.52	0.043465	0.04	2.81614	0.046	0.006
Ccni	0.52	0.0376397	0.04	0.995409	0.075	0.035
Ctbp1	0.52	0.0434351	0.04	0.763656	0.101	0.062
Yes1	0.52	0.0455324	0.04	1.34313	0.066	0.025
Gale	0.52	0.0392451	0.04	1.74236	0.056	0.017
C77080	0.52	0.0445234	0.04	1.11001	0.077	0.037
Gm12840	0.52	0.0457317	0.04	3.11926	0.045	0.004
Eri3	0.52	0.0424405	0.04	1.7339	0.056	0.017
Dhcr24	0.52	0.0386064	0.04	1.93472	0.053	0.013
E130308A19Rik	0.52	0.0411413	0.04	1.44133	0.061	0.022
Stoml2	0.52	0.0376397	0.04	0.854994	0.086	0.045
Zzz3	0.52	0.0427467	0.04	1.61757	0.058	0.019
Aimp1	0.52	0.041294	0.04	0.387308	0.179	0.139
Slc44a3	0.52	0.0395427	0.04	1.26545	0.068	0.029
Rap1a	0.52	0.0335002	0.04	0.438503	0.12	0.079
Raly	0.52	0.0411049	0.04	1.14863	0.07	0.031
Tm9sf4	0.52	0.0382677	0.04	1.00184	0.076	0.037
Cstf3	0.52	0.0451374	0.04	1.0977	0.07	0.029
Fam107b	0.52	0.0899392	0.04	2.37216	0.051	0.011
Tpr	0.52	0.0324781	0.04	0.541418	0.098	0.057
Nek7	0.52	0.0484607	0.04	1.01288	0.075	0.036
Bmpr2	0.52	0.0507855	0.04	1.28908	0.07	0.031
Casp8	0.52	0.0408439	0.04	1.71202	0.056	0.016
Tmem131	0.52	0.0382488	0.04	0.658374	0.101	0.06
Il13ra1	0.519	0.0446484	0.038	1.61851	0.057	0.019
Cask	0.519	0.0360612	0.038	1.04136	0.067	0.028
Myrf	0.519	0.0366693	0.038	2.12469	0.048	0.011
[truncated: 6,439 more rows]
