# Supplementary material for: Hereditary chronic pancreatitis induced plasticity cooperates with mutant Kras in early pancreatic carcinogenesis
Source: Gut. 2025 Dec 19;75(5):e335947. doi: 10.1136/gutjnl-2025-335947 (PMC13151493; doi:10.1136/gutjnl-2025-335947)
Supplement: online supplemental table 9 [file gutjnl-75-5-s017.xlsx]

## Sheet: Table S9
Online supplemental table 9 Moran's I test statistic pseudotime trajectory KC-Cpa1. Moran's I test statistic of pseudotime trajectory inferred across 8-week-old Cre acinar cells and metaplastic cells in 8-, 18- and 52-week-old in KC-Cpa1 mice.
Gene symbol	status	p_value	morans_test_statistic	morans_I	q_value
Xkr4	OK	1.29666e-181	28.7134	0.0949656	5.56691e-181
Gm1992	FAIL	NA	NA	NA	1
Gm19938	OK	0.570264	-0.177047	-0.000641496	0.620015
Gm37381	FAIL	NA	NA	NA	1
Rp1	FAIL	NA	NA	NA	1
Sox17	OK	2.51746e-10	6.21801	0.0203156	4.55908e-10
Gm37587	FAIL	NA	NA	NA	1
Gm37323	FAIL	NA	NA	NA	1
Mrpl15	OK	6.29049e-18	8.54748	0.0283069	1.30901e-17
A930006A01Rik	FAIL	NA	NA	NA	1
Lypla1	OK	1.41538e-24	10.1654	0.0336309	3.21227e-24
Tcea1	OK	4.49203e-46	14.2014	0.0470928	1.22723e-45
Rgs20	OK	0.541657	-0.10461	-0.000415847	0.60888
Atp6v1h	OK	6.73967e-145	25.6048	0.084975	2.64796e-144
Oprk1	FAIL	NA	NA	NA	1
4732440D04Rik	OK	3.74477e-32	11.745	0.0387656	9.20195e-32
Rb1cc1	OK	7.09023e-150	26.048	0.0865317	2.82254e-149
Alkal1	FAIL	NA	NA	NA	1
St18	OK	0	192.628	0.635679	0
Gm57122	FAIL	NA	NA	NA	1
Pcmtd1	OK	6.79856e-05	3.81538	0.0125595	0.000105286
Gm26901	OK	0.314661	0.482682	-0.000115607	0.385323
Sntg1	OK	0.49818	0.00456296	-0.000122436	0.592897
Rrs1	OK	9.18856e-19	8.76683	0.0289917	1.94394e-18
Adhfe1	OK	0.140804	1.07671	0.00341368	0.17971
2610203C22Rik	OK	0.574428	-0.18766	-0.000701885	0.62207
Vxn	FAIL	NA	NA	NA	1
Mybl1	OK	0.653201	-0.393976	-0.00135379	0.679589
Vcpip1	OK	3.01437e-76	18.4422	0.0610985	9.62348e-76
1700034P13Rik	OK	0.520235	-0.0507424	-0.00025091	0.606173
Sgk3	OK	0	39.9196	0.130148	0
Snhg6	OK	5.54825e-97	20.8652	0.0691897	1.9049e-96
Mcmdc2	OK	1.69851e-17	8.43204	0.0189909	3.51378e-17
Tcf24	OK	1.80925e-10	6.26965	0.0202891	3.28458e-10
Ppp1r42	FAIL	NA	NA	NA	1
Gm15818	FAIL	NA	NA	NA	1
Cops5	OK	2.49402e-55	15.6241	0.0518548	7.18961e-55
Cspp1	OK	2.90202e-66	17.1546	0.0568903	8.84265e-66
Arfgef1	OK	0	60.8261	0.202301	0
Cpa6	FAIL	NA	NA	NA	1
Prex2	OK	0.126622	1.14251	0.00340187	0.162528
A830018L16Rik	FAIL	NA	NA	NA	1
Sulf1	OK	4.953e-05	3.89288	0.0126524	7.70941e-05
Slco5a1	OK	1.20571e-36	12.5895	0.0414497	3.0787e-36
Prdm14	FAIL	NA	NA	NA	1
Ncoa2	OK	0	60.6744	0.201689	0
Gm29570	FAIL	NA	NA	NA	1
Tram1	OK	4.17334e-22	9.59555	0.0318129	9.22551e-22
Gm57152	FAIL	NA	NA	NA	1
Lactb2	OK	3.69518e-79	18.8011	0.0623789	1.19258e-78
Xkr9	OK	1.04582e-50	14.9304	0.0492809	2.92961e-50
Eya1	OK	0	51.7328	0.16559	0
Gm9947	FAIL	NA	NA	NA	1
Msc	OK	0.543465	-0.109168	-0.000425791	0.60937
Trpa1	OK	0.789437	-0.80447	-0.000157646	0.800721
Kcnb2	OK	6.38015e-33	11.8937	0.0390521	1.57949e-32
Terf1	OK	2.14573e-14	7.55184	0.0249323	4.22644e-14
Sbspon	OK	2.27688e-73	18.0803	0.0598547	7.17179e-73
4930444P10Rik	FAIL	NA	NA	NA	1
Rpl7	OK	0	199.399	0.663939	0
Rdh10	OK	0	118.748	0.39493	0
Gm28095	FAIL	NA	NA	NA	1
Stau2	OK	3.03567e-148	25.9036	0.086047	1.2017e-147
Gm7568	FAIL	NA	NA	NA	1
Ube2w	OK	3.77029e-39	13.037	0.0432117	9.82004e-39
Eloc	OK	2.07804e-260	34.4523	0.114567	1.03109e-259
D030040B21Rik	FAIL	NA	NA	NA	1
Tmem70	OK	7.94632e-07	4.79967	0.0158137	1.31081e-06
Ly96	OK	1.82984e-46	14.2642	0.0473129	5.01939e-46
Gm28376	OK	0.589515	-0.226297	-0.000829037	0.632151
Jph1	OK	1.72451e-29	11.2148	0.0369296	4.13506e-29
Gdap1	FAIL	NA	NA	NA	1
Pi15	OK	0.592895	-0.235	-0.000841993	0.634478
Gm28154	FAIL	NA	NA	NA	1
Gm16070	FAIL	NA	NA	NA	1
Crispld1	OK	0.539726	-0.0997428	-0.000362739	0.608292
Gm28153	FAIL	NA	NA	NA	1
Tfap2d	FAIL	NA	NA	NA	1
Pkhd1	OK	0	127.005	0.421659	0
4930486I03Rik	OK	0.543176	-0.108439	-0.000424875	0.609236
Il17a	OK	0.524899	-0.0624519	-0.000299392	0.606594
Il17f	FAIL	NA	NA	NA	1
Mcm3	OK	1.20086e-25	10.403	0.0343019	2.75777e-25
6720483E21Rik	FAIL	NA	NA	NA	1
Paqr8	OK	0	106.119	0.352766	0
Efhc1	OK	0.674828	-0.453285	-0.00153621	0.698647
Tram2	OK	0.124854	1.15106	0.00345095	0.160335
Tmem14a	OK	3.25734e-12	6.86792	0.0226919	6.14843e-12
Gsta3	OK	0	120.43	0.400685	0
Gm28836	OK	1.03397e-29	11.26	0.0362034	2.48257e-29
Gm4956	OK	0.557735	-0.145229	-0.000559964	0.614484
Khdc1a	OK	6.70309e-29	11.0941	0.0361726	1.59855e-28
Khdc1b	FAIL	NA	NA	NA	1
Kcnq5	OK	5.64869e-07	4.86758	0.0151602	9.35881e-07
Rims1	OK	8.40281e-16	7.9629	0.0260723	1.69223e-15
Gm29506	FAIL	NA	NA	NA	1
Gm29107	FAIL	NA	NA	NA	1
Ogfrl1	OK	0.0100406	2.32483	0.00751409	0.0139679
B3gat2	OK	0.510258	-0.0257147	-0.00019195	0.603106
Smap1	OK	1.93138e-243	33.3	0.110715	9.31302e-243
Sdhaf4	OK	5.83281e-38	12.8264	0.0425229	1.50617e-37
Fam135a	OK	0	48.6847	0.16176	0
Col9a1	FAIL	NA	NA	NA	1
Col19a1	OK	0.103228	1.26337	-9.01093e-05	0.133704
Lmbrd1	OK	1.53943e-181	28.7075	0.0952264	6.60743e-181
Adgrb3	OK	0.580018	-0.201939	-0.000695169	0.625583
Phf3	OK	0	43.7928	0.145598	0
Ptp4a1	OK	0.361093	0.355538	0.00103932	0.43927
Ptp4a1.1	FAIL	NA	NA	NA	1
4931428L18Rik	OK	0.0828914	1.38588	-8.61081e-05	0.108305
Gm29128	FAIL	NA	NA	NA	1
Khdrbs2	FAIL	NA	NA	NA	1
Gm37724	FAIL	NA	NA	NA	1
Prim2	OK	5.09543e-18	8.57177	0.0280229	1.06196e-17
Gm57180	FAIL	NA	NA	NA	1
Rab23	OK	0.0466921	1.67781	0.00541709	0.0622178
Bag2	OK	2.06854e-14	7.55661	0.0249563	4.07539e-14
Zfp451	OK	6.28601e-37	12.6408	0.041863	1.60964e-36
Bend6	OK	0.555947	-0.140701	-0.000532425	0.613653
Dst	OK	9.48624e-209	30.8105	0.102164	4.2999e-208
Gm26788	FAIL	NA	NA	NA	1
Gm37233	FAIL	NA	NA	NA	1
Ccdc115	OK	2.24478e-39	13.0764	0.0431676	5.858e-39
Gm28306	FAIL	NA	NA	NA	1
Imp4	OK	3.22246e-25	10.3086	0.0341485	7.366e-25
Ptpn18	OK	0	174.661	0.577264	0
Gm28417	OK	1.28274e-119	23.2247	0.075472	4.72451e-119
4930568A12Rik	FAIL	NA	NA	NA	1
Cfc1	FAIL	NA	NA	NA	1
Amer3	FAIL	NA	NA	NA	1
Arhgef4	OK	0.670437	-0.441121	-0.00153568	0.694588
Gm38336	FAIL	NA	NA	NA	1
Fam168b	OK	4.34279e-104	21.6335	0.0718344	1.52849e-103
Plekhb2	OK	0	95.4976	0.317644	0
Gm37068	FAIL	NA	NA	NA	1
1110002O04Rik	FAIL	NA	NA	NA	1
Hs6st1	OK	1.94788e-185	29.018	0.0964226	8.44081e-185
Gm37335	FAIL	NA	NA	NA	1
Gm33280	FAIL	NA	NA	NA	1
Uggt1	OK	3.56075e-08	5.38808	0.0177902	6.12622e-08
Neurl3	OK	0	56.1883	0.186543	0
Arid5a	OK	0	38.6043	0.128304	0
4930403P22Rik	OK	0.563912	-0.160894	-0.000136626	0.616826
Kansl3	OK	2.22452e-87	19.7797	0.0656284	7.37271e-87
Fer1l5	OK	0.547298	-0.118837	-0.000454372	0.610697
Lman2l	OK	8.59037e-21	9.27855	0.0306894	1.86323e-20
Cnnm4	OK	2.5128e-93	20.4587	0.0679307	8.52109e-93
Cnnm3	OK	5.58624e-07	4.86978	0.0160506	9.25724e-07
Gm38033	FAIL	NA	NA	NA	1
Ankrd23	OK	0.572907	-0.18378	-0.000677464	0.62123
Ankrd39	OK	0.0241614	1.97452	0.00641564	0.0328637
Sema4c	OK	9.77065e-05	3.72487	0.0121413	0.00015041
D430040D24Rik	FAIL	NA	NA	NA	1
Fam178b	FAIL	NA	NA	NA	1
Cox5b	OK	0	78.0628	0.259735	0
Actr1b	OK	1.6615e-15	7.87814	0.0260723	3.32874e-15
4933424G06Rik	FAIL	NA	NA	NA	1
Gm33533	FAIL	NA	NA	NA	1
Zap70	OK	0.557399	-0.144378	-0.000542314	0.614484
Tmem131	OK	1.95182e-259	34.3873	0.114163	9.66099e-259
Gm38115	OK	0.000716428	3.18795	0.0103753	0.00105903
Vwa3b	OK	4.44444e-09	5.75067	0.0169602	7.82134e-09
Gm37020	FAIL	NA	NA	NA	1
Cnga3	FAIL	NA	NA	NA	1
Inpp4a	OK	1.58591e-28	11.0168	0.0361778	3.76824e-28
4930439A04Rik	FAIL	NA	NA	NA	1
Coa5	OK	0.00040127	3.35192	0.0110146	0.000601313
Unc50	OK	2.07616e-27	10.7828	0.0357396	4.86695e-27
Mgat4a	OK	0	108.922	0.362232	0
Cracdl	OK	2.00229e-79	18.8336	0.0625556	6.46735e-79
4930556I23Rik	FAIL	NA	NA	NA	1
Tsga10	OK	1.44206e-08	5.54833	0.018119	2.50625e-08
Gm26805	FAIL	NA	NA	NA	1
Lipt1	OK	0.535806	-0.0898738	-0.000341766	0.607986
Mitd1	OK	3.82082e-12	6.84511	0.0226137	7.20114e-12
Mrpl30	OK	2.45835e-36	12.5332	0.0415877	6.26737e-36
Gm15457	FAIL	NA	NA	NA	1
Lyg1	FAIL	NA	NA	NA	1
Txndc9	OK	3.72206e-179	28.5159	0.0947667	1.59041e-178
Eif5b	OK	1.63388e-172	27.9751	0.0928987	6.8766e-172
Rev1	OK	4.30843e-75	18.2978	0.060688	1.36849e-74
Gm37062	FAIL	NA	NA	NA	1
Gm5099	FAIL	NA	NA	NA	1
Aff3	OK	1.31844e-38	12.9411	0.0405402	3.41918e-38
Gm16150	FAIL	NA	NA	NA	1
Gm16151	FAIL	NA	NA	NA	1
Gm16152	OK	0.832819	-0.965364	-0.000162901	0.840839
Lonrf2	FAIL	NA	NA	NA	1
Chst10	OK	0.548568	-0.122043	-0.000462821	0.611107
Gm37707	FAIL	NA	NA	NA	1
Pdcl3	OK	7.92381e-181	28.6504	0.0952197	3.39562e-180
Gm37821	FAIL	NA	NA	NA	1
Npas2	OK	4.80341e-52	15.1344	0.0501124	1.35513e-51
Rpl31	OK	0	55.9814	0.186286	0
Tbc1d8	OK	1.35204e-65	17.065	0.0560914	4.11205e-65
Cnot11	OK	3.02967e-07	4.98932	0.0164029	5.06712e-07
Gm15832	OK	0.796722	-0.829971	-0.00283379	0.807556
Rnf149	OK	2.18732e-21	9.42322	0.0311308	4.78127e-21
Creg2	FAIL	NA	NA	NA	1
D930019O06Rik	FAIL	NA	NA	NA	1
Rfx8	FAIL	NA	NA	NA	1
Gm3646	FAIL	NA	NA	NA	1
1700066B17Rik	OK	0.832819	-0.965364	-0.000162901	0.840839
Map4k4	OK	0	118.264	0.392554	0
Il1r2	OK	0.65854	-0.408482	-0.00128819	0.6844
Gm16894	FAIL	NA	NA	NA	1
Il1r1	OK	1.34139e-10	6.31608	0.020795	2.44312e-10
Il1rl2	OK	1.39424e-08	5.55422	0.0180033	2.42522e-08
Il1rl1	OK	0.552806	-0.132754	-0.000505934	0.612763
Il18r1	OK	4.38827e-84	19.3934	0.064338	1.43943e-83
Il18rap	OK	0	43.4315	0.143288	0
Gm35801	FAIL	NA	NA	NA	1
Slc9a4	OK	0	114.789	0.381834	0
Slc9a2	OK	0	78.4698	0.260966	0
Gm37623	OK	0.878777	-1.16889	-0.000169548	0.884985
Gm37915	FAIL	NA	NA	NA	1
Mfsd9	OK	0.63677	-0.349838	-0.00122983	0.665991
Tmem182	FAIL	NA	NA	NA	1
Pantr1	FAIL	NA	NA	NA	1
Mrps9	OK	7.9707e-47	14.322	0.0474772	2.19124e-46
Gpr45	FAIL	NA	NA	NA	1
Tgfbrap1	OK	2.70958e-11	6.55894	0.0216514	5.01889e-11
8430432A02Rik	FAIL	NA	NA	NA	1
AI597479	OK	1.05165e-09	5.98962	0.0196811	1.87671e-09
Fhl2	OK	0	135.936	0.45233	0
Gm30307	OK	0.685339	-0.482682	-0.000147136	0.706872
Gm29040	FAIL	NA	NA	NA	1
Nck2	OK	0	96.6374	0.321373	0
Ecrg4	FAIL	NA	NA	NA	1
Gm29155	FAIL	NA	NA	NA	1
Gm29157	FAIL	NA	NA	NA	1
Gm29156	FAIL	NA	NA	NA	1
Uxs1	OK	1.29529e-15	7.9092	0.0261534	2.59954e-15
Gm57117	FAIL	NA	NA	NA	1
Tpp2	OK	0	47.0997	0.156509	0
Mettl21c	OK	0.362436	0.351956	-0.000119877	0.440804
Gm8251	OK	0.133004	1.1123	0.00349526	0.170169
Tex30	OK	0.00468782	2.59804	0.00849224	0.00666583
Poglut2	OK	9.15205e-05	3.74134	0.012258	0.000141034
Bivm	OK	2.38279e-05	4.06684	0.013344	3.75015e-05
Ercc5	OK	0.00986394	2.33148	0.00755213	0.0137304
Gulp1	OK	0.0882838	1.3514	0.00430477	0.115202
4930521E06Rik	FAIL	NA	NA	NA	1
Col3a1	OK	0.0230766	1.99399	0.00609975	0.0314277
Col5a2	OK	0.000128997	3.65419	0.0114094	0.000197643
Wdr75	OK	4.30957e-48	14.5234	0.0481807	1.19343e-47
Gm57168	FAIL	NA	NA	NA	1
Slc40a1	OK	2.83583e-24	10.0974	0.0326081	6.41814e-24
Dnah7b	OK	1.25191e-83	19.3394	0.0641468	4.10069e-83
Dnah7c	OK	4.11929e-37	12.674	0.0407326	1.05631e-36
Slc39a10	OK	3.67385e-82	19.1643	0.0635603	1.19928e-81
Gm28151	FAIL	NA	NA	NA	1
C230029F24Rik	FAIL	NA	NA	NA	1
Tmeff2	OK	7.29238e-52	15.1069	0.0490254	2.05553e-51
Gm28319	FAIL	NA	NA	NA	1
Gm28320	FAIL	NA	NA	NA	1
Gm29325	FAIL	NA	NA	NA	1
9330175M20Rik	OK	0.000159268	3.59974	0.0103647	0.00024306
Cavin2	OK	0	41.4921	0.137476	0
1700072G22Rik	FAIL	NA	NA	NA	1
Nabp1	OK	1.69932e-17	8.43198	0.0277155	3.51502e-17
Gm57109	FAIL	NA	NA	NA	1
Gm17767	OK	0.529016	-0.0727964	-0.000300199	0.607043
Gm28055	OK	0.000646655	3.21746	0.0103472	0.000957549
Myo1b	OK	0	108.453	0.360253	0
Gm29453	OK	0.528258	-0.0708912	-0.000324115	0.607022
Gm28323	OK	0.685339	-0.482682	-0.000147136	0.706872
Stat4	OK	5.48353e-54	15.4259	0.0475153	1.56631e-53
Gm31812	FAIL	NA	NA	NA	1
Stat1	OK	0.00257992	2.79688	0.00912026	0.00371335
Gls	OK	0	47.575	0.157823	0
Nab1	OK	0	46.3406	0.154107	0
Gm53065	OK	0.534635	-0.0869264	-0.000367826	0.607986
Gm28178	FAIL	NA	NA	NA	1
Nemp2	OK	0.126664	1.1423	0.00359462	0.162569
Mfsd6	OK	9.00779e-134	24.5856	0.0816649	3.45228e-133
Gm29670	FAIL	NA	NA	NA	1
Inpp1	OK	3.77415e-10	6.15415	0.0202479	6.80386e-10
Hibch	OK	0.0051215	2.56752	0.00839887	0.0072666
1700019D03Rik	OK	0.000454617	3.3172	0.0108637	0.000679562
1700019A02Rik	FAIL	NA	NA	NA	1
Pms1	OK	0.625145	-0.319022	-0.00117844	0.657851
Gm28777	FAIL	NA	NA	NA	1
Ormdl1	OK	4.11184e-05	3.93779	0.0129532	6.41673e-05
Osgepl1	OK	0.560964	-0.153413	-0.000639775	0.616074
ENSMUSG00000121346	FAIL	NA	NA	NA	1
Asnsd1	OK	0.119348	1.17825	0.00378805	0.15358
Dnah7a	FAIL	NA	NA	NA	1
Stk17b	OK	1.33497e-26	10.6103	0.0345632	3.10259e-26
Hecw2	OK	0.676746	-0.458619	-0.00154629	0.700275
Ccdc150	FAIL	NA	NA	NA	1
Gtf3c3	OK	0.000594296	3.2416	0.0106185	0.00088235
Gm34066	FAIL	NA	NA	NA	1
Pgap1	OK	0	117.518	0.390744	0
Ankrd44	OK	2.62974e-170	27.7931	0.0918038	1.10052e-169
4930444A19Rik	OK	0.769648	-0.737689	-0.00251676	0.783044
Sf3b1	OK	0	85.5101	0.284457	0
Coq10b	OK	0	94.0246	0.312866	0
Hspd1	OK	0	76.2497	0.253608	0
Hspe1	OK	0	68.4677	0.227781	0
Mob4	OK	0	40.2674	0.133889	0
Rftn2	OK	1.21109e-05	4.22193	0.013721	1.92944e-05
Gm10561	OK	0.558961	-0.148336	-0.000558399	0.615012
Mars2	OK	0.680006	-0.467715	-0.0016732	0.702977
Boll	OK	0.575708	-0.190925	-0.000695194	0.62306
Plcl1	OK	4.19367e-61	16.45	0.0542521	1.24401e-60
9130227L01Rik	FAIL	NA	NA	NA	1
Satb2	OK	1.1975e-33	12.0326	0.0394912	2.98639e-33
9130024F11Rik	FAIL	NA	NA	NA	1
BC055402	FAIL	NA	NA	NA	1
4930558J18Rik	FAIL	NA	NA	NA	1
1700066M21Rik	OK	0.661451	-0.416428	-0.00149308	0.686811
Tyw5	OK	0.247067	0.683749	0.00213449	0.306804
Maip1	OK	2.90388e-23	9.86664	0.0326655	6.50601e-23
Spats2l	OK	5.73424e-62	16.5701	0.054951	1.70881e-61
Gm17234	FAIL	NA	NA	NA	1
Kctd18	OK	5.16695e-13	7.12598	0.0234402	9.91649e-13
Sgo2a	OK	0.363029	0.350373	0.00101001	0.44146
Aox1	OK	0.54435	-0.1114	-0.000393803	0.609557
Aox3	OK	0.269961	0.61293	-0.000111353	0.3334
Aox4	FAIL	NA	NA	NA	1
Gm15759	FAIL	NA	NA	NA	1
Aox2	FAIL	NA	NA	NA	1
Bzw1	OK	0	108.459	0.360997	0
Clk1	OK	0	50.7706	0.168664	0
Ppil3	OK	1.00616e-07	5.1982	0.0171335	1.70687e-07
Nif3l1	OK	0.0485307	1.65927	0.00537312	0.0645725
Orc2	OK	6.58564e-07	4.83715	0.0158791	1.08934e-06
Gm15834	OK	0.56162	-0.155077	-0.000575518	0.616352
Hycc2	OK	3.38039e-43	13.7295	0.0454708	9.07957e-43
Ndufb3	OK	0	51.2755	0.170551	0
Flacc1	OK	0.57423	-0.187155	-0.000687068	0.621958
Gm20257	OK	0.0138727	2.20087	0.00711148	0.0191222
Cflar	OK	0	56.8723	0.189091	0
Casp8	OK	0	47.192	0.156876	0
Trak2	OK	6.05158e-37	12.6438	0.0418552	1.5501e-36
Stradb	OK	0.60169	-0.257725	-0.000986167	0.640935
C2cd6	FAIL	NA	NA	NA	1
Gm29018	FAIL	NA	NA	NA	1
Tmem237	OK	1.01661e-24	10.1976	0.0337252	2.31047e-24
G730003C15Rik	FAIL	NA	NA	NA	1
Mpp4	OK	0.436088	0.160894	-0.000126117	0.523525
Gm29017	FAIL	NA	NA	NA	1
Als2	OK	5.36212e-10	6.09824	0.0199402	9.62599e-10
Gm33667	FAIL	NA	NA	NA	1
Cdk15	FAIL	NA	NA	NA	1
Fzd7	OK	0.0899965	1.34078	0.00429011	0.117333
Gm26813	FAIL	NA	NA	NA	1
Gm973	FAIL	NA	NA	NA	1
Gm28411	FAIL	NA	NA	NA	1
Sumo1	OK	0	52.9443	0.176107	0
Nop58	OK	0	45.139	0.150105	0
B430105G09Rik	OK	0.685339	-0.482682	-0.000147136	0.706872
Bmpr2	OK	3.36104e-289	36.3242	0.120652	1.75111e-288
Fam117b	OK	3.64576e-222	31.7963	0.104923	1.69898e-221
Ica1l	OK	0.0074381	2.43538	0.00707758	0.0104486
Wdr12	OK	6.26049e-11	6.43288	0.0212247	1.14927e-10
Carf	OK	0.189529	0.879635	0.00276674	0.238101
Nbeal1	OK	0	53.8278	0.178933	0
Cyp20a1	OK	3.11072e-22	9.62581	0.0318573	6.88682e-22
Abi2	OK	4.30026e-29	11.1337	0.036789	1.02779e-28
Raph1	OK	0	92.9437	0.309102	0
Gm57165	OK	0.0324557	1.84587	-7.10848e-05	0.0437463
Gm57147	FAIL	NA	NA	NA	1
Cd28	OK	0.607605	-0.273082	-0.000848263	0.645039
Gm11579	FAIL	NA	NA	NA	1
2310016D23Rik	FAIL	NA	NA	NA	1
Ctla4	OK	0.212294	0.798488	0.00248885	0.265408
Icos	OK	0.542839	-0.10759	-0.000421222	0.609236
9530026F06Rik	FAIL	NA	NA	NA	1
Gm11588	FAIL	NA	NA	NA	1
Pard3b	OK	0	91.301	0.303573	0
Pard3bos1	OK	4.08327e-20	9.11095	0.0299999	8.79548e-20
Pard3bos3	FAIL	NA	NA	NA	1
Nrp2	OK	2.02241e-172	27.9674	0.0926797	8.50521e-172
Gm29083	FAIL	NA	NA	NA	1
Gm4208	FAIL	NA	NA	NA	1
Ino80d	OK	1.70968e-300	37.0326	0.12304	9.05255e-300
Ino80dos	OK	3.7283e-26	10.5139	0.0346967	8.61806e-26
Gm20342	OK	3.30059e-19	8.88142	0.0293314	7.02483e-19
Ndufs1	OK	1.44154e-39	13.1101	0.0434172	3.7691e-39
Eef1b2	OK	0	141.286	0.470382	0
Cmklr2	FAIL	NA	NA	NA	1
Platr12	FAIL	NA	NA	NA	1
Zdbf2	OK	0.523515	-0.0589763	-0.000270242	0.606276
Adam23	OK	0.528296	-0.0709866	-0.000227373	0.607022
Dytn	FAIL	NA	NA	NA	1
Mdh1b	FAIL	NA	NA	NA	1
Fastkd2	OK	6.43734e-05	3.82884	0.0125856	9.9768e-05
4933402D24Rik	FAIL	NA	NA	NA	1
Gm13749	FAIL	NA	NA	NA	1
Klf7	OK	0	87.2249	0.290039	0
Gm13748	OK	0.130468	1.12418	-9.46553e-05	0.167161
Gm28981	OK	0.00649739	2.48391	0.00751409	0.00916436
Creb1	OK	4.35322e-124	23.6628	0.0785204	1.62695e-123
Mettl21a	OK	6.47538e-05	3.82739	0.0125644	0.000100348
Gm28982	FAIL	NA	NA	NA	1
Gm29152	FAIL	NA	NA	NA	1
2810408I11Rik	OK	0.0881423	1.35228	0.00432111	0.115036
Ccnyl1	OK	0	41.9768	0.139297	0
Fzd5	OK	0	38.9497	0.129493	0
Plekhm3	OK	3.48242e-10	6.16689	0.020232	6.28281e-10
Akr1cl	OK	0.446706	0.133988	-0.000126995	0.534928
D630023F18Rik	FAIL	NA	NA	NA	1
Idh1	OK	0	94.7717	0.315367	0
Pikfyve	OK	6.48594e-33	11.8923	0.0393207	1.60494e-32
Pth2r	FAIL	NA	NA	NA	1
Map2	OK	0	166.115	0.54966	0
Gm10558	FAIL	NA	NA	NA	1
Unc80	OK	6.22315e-09	5.6935	0.0160854	1.09102e-08
Rpe	OK	1.28598e-28	11.0356	0.03656	3.05783e-28
Kansl1l	OK	0	53.2413	0.176815	0
Gm57189	OK	3.22964e-15	7.79464	0.0256952	6.44106e-15
Acadl	OK	0	54.1529	0.18015	0
Myl1	FAIL	NA	NA	NA	1
Lancl1	OK	1.67573e-12	6.96214	0.0230093	3.18487e-12
Cps1	OK	2.06766e-241	33.1595	0.0987798	9.9348e-241
Erbb4	OK	0	72.9058	0.239889	0
Gm28497	FAIL	NA	NA	NA	1
Gm29113	FAIL	NA	NA	NA	1
Gm29114	FAIL	NA	NA	NA	1
Ikzf2	OK	5.62281e-299	36.9383	0.122615	2.97141e-298
Gm29112	FAIL	NA	NA	NA	1
Gm28112	OK	0.727779	-0.606109	-0.000151167	0.744783
Spag16	FAIL	NA	NA	NA	1
Bard1	OK	0.0219494	2.01505	0.00652235	0.0299378
Abca12	FAIL	NA	NA	NA	1
Atic	OK	1.59981e-55	15.6524	0.0519257	4.61592e-55
Fn1	OK	0	211.629	0.694479	0
Apol7d	FAIL	NA	NA	NA	1
Gm8883	FAIL	NA	NA	NA	1
Gm28818	FAIL	NA	NA	NA	1
Gm57173	FAIL	NA	NA	NA	1
4933417E11Rik	FAIL	NA	NA	NA	1
4930556G22Rik	FAIL	NA	NA	NA	1
Gm4319	FAIL	NA	NA	NA	1
Mreg	OK	0.153254	1.02258	0.00240957	0.19485
Gm57184	OK	0.000451001	3.31943	0.0107821	0.000674406
Pecr	OK	4.21416e-05	3.93188	0.0129356	6.57451e-05
Tmem169	FAIL	NA	NA	NA	1
Xrcc5	OK	3.65225e-47	14.3762	0.0476871	1.00592e-46
Marchf4	OK	6.54068e-30	11.3003	0.0363582	1.57391e-29
Smarcal1	OK	4.44924e-06	4.44234	0.0146221	7.18761e-06
Ankar	FAIL	NA	NA	NA	1
Rpl37a	OK	0	139.58	0.464664	0
Gm30788	FAIL	NA	NA	NA	1
Igfbp2	OK	0.560003	-0.150976	-0.000574608	0.615533
Igfbp5	OK	1.07015e-15	7.93293	0.0258151	2.15115e-15
C530043A13Rik	FAIL	NA	NA	NA	1
6030407O03Rik	OK	0.529692	-0.0744968	-0.000333954	0.607081
Tns1	OK	0	38.9313	0.129187	0
Rufy4	OK	0.526352	-0.0661032	-0.000286502	0.606878
Cxcr2	FAIL	NA	NA	NA	1
Gm57183	FAIL	NA	NA	NA	1
Cxcr1	FAIL	NA	NA	NA	1
Arpc2	OK	0	148.513	0.494366	0
Gpbar1	FAIL	NA	NA	NA	1
Aamp	OK	2.58934e-110	22.2849	0.0740555	9.28848e-110
Pnkd	OK	8.11195e-36	12.4381	0.0412394	2.05935e-35
Tmbim1	OK	0	56.8625	0.189157	0
Gm29358	OK	0.314661	0.482682	-0.000115607	0.385323
Catip	FAIL	NA	NA	NA	1
Slc11a1	OK	0.624903	-0.318385	-0.00112852	0.657851
Ctdsp1	OK	2.12827e-08	5.47986	0.0180892	3.68311e-08
Vil1	OK	0	110.14	0.365942	0
Usp37	OK	1.26889e-90	20.1529	0.0668754	4.25584e-90
Cnot9	OK	0.000187769	3.5567	0.011685	0.000285778
Plcd4	OK	0.871385	-1.13296	-0.000168374	0.877704
Zfp142	OK	0.000561086	3.25796	0.0106384	0.000834491
Bcs1l	OK	0.00773173	2.42134	0.00788904	0.010847
Rnf25	OK	3.21278e-13	7.19113	0.023756	6.19602e-13
Stk36	OK	0.219518	0.773824	-0.000106098	0.273997
Ttll4	OK	3.42726e-11	6.52381	0.0215377	6.32875e-11
Cyp27a1	OK	6.0271e-28	10.8959	0.0356169	1.42314e-27
Prkag3	FAIL	NA	NA	NA	1
Wnt6	FAIL	NA	NA	NA	1
Gm29539	FAIL	NA	NA	NA	1
Wnt10a	OK	2.33869e-30	11.3902	0.0369501	5.64691e-30
Cdk5r2	FAIL	NA	NA	NA	1
Fev	OK	0.535665	-0.0895194	-0.000374743	0.607986
Cryba2	OK	0.552767	-0.132654	-0.000506376	0.612761
Cfap65	FAIL	NA	NA	NA	1
Ihh	OK	5.73152e-42	13.5229	0.0443574	1.52359e-41
Nhej1	OK	0.0400506	1.7501	0.00565973	0.0536584
Slc23a3	OK	0.540079	-0.100632	-0.000404923	0.608408
Cnppd1	OK	1.92834e-17	8.41718	0.0278501	3.9867e-17
Gm57175	FAIL	NA	NA	NA	1
Retreg2	OK	6.70093e-08	5.27326	0.0173999	1.14308e-07
Zfand2b	OK	4.95081e-14	7.44221	0.0245925	9.68818e-14
Abcb6	OK	8.69019e-05	3.75433	0.0122831	0.000134031
Atg9a	OK	0.0010361	3.07968	0.0100934	0.00151832
Ankzf1	OK	4.21808e-06	4.45381	0.0146454	6.81757e-06
Glb1l	OK	4.42691e-05	3.92003	0.0126277	6.90046e-05
Stk16	OK	5.67214e-11	6.44786	0.0212984	1.04256e-10
Tuba4a	OK	5.56251e-162	27.0955	0.0900659	2.28144e-161
A630095N17Rik	FAIL	NA	NA	NA	1
Dnajb2	OK	1.06036e-19	9.00684	0.0297704	2.26931e-19
Ptprn	OK	6.74542e-279	35.6656	0.116795	3.44804e-278
Gm28294	FAIL	NA	NA	NA	1
Resp18	OK	5.78518e-06	4.38553	0.012648	9.31153e-06
Dnpep	OK	2.16434e-48	14.5705	0.0483636	6.00589e-48
Des	OK	0.0314626	1.85972	0.0056347	0.0424464
Gm15179	FAIL	NA	NA	NA	1
Speg	OK	0.559632	-0.150036	-0.000561132	0.615376
Gm15178	FAIL	NA	NA	NA	1
Gmppa	OK	0.00240036	2.82011	0.00923103	0.00346226
Asic4	FAIL	NA	NA	NA	1
Chpf	OK	0.0434559	1.71192	0.00553592	0.0580483
Obsl1	OK	0.156636	1.00838	0.00316645	0.198979
Tmem198	FAIL	NA	NA	NA	1
Inha	FAIL	NA	NA	NA	1
Stk11ip	OK	0.00248322	2.8092	0.00917518	0.00357797
Slc4a3	OK	7.1193e-12	6.75546	0.0222543	1.33466e-11
Gm816	FAIL	NA	NA	NA	1
Epha4	OK	6.61986e-245	33.401	0.105457	3.20062e-244
Gm28386	FAIL	NA	NA	NA	1
Pax3	FAIL	NA	NA	NA	1
Sgpp2	OK	0	42.3657	0.140811	0
Gm28410	FAIL	NA	NA	NA	1
Farsb	OK	5.39008e-245	33.4072	0.110976	2.60681e-244
BC035947	FAIL	NA	NA	NA	1
Mogat1	OK	0.53113	-0.0781109	-0.000315015	0.607192
5730419F03Rik	OK	0.301808	0.519207	0.00156267	0.37073
Acsl3	OK	0	62.247	0.206864	0
Utp14b	OK	1.45914e-143	25.4846	0.0844098	5.70939e-143
Gm29536	FAIL	NA	NA	NA	1
Kcne4	OK	0.545894	-0.115294	-0.000443992	0.610118
Scg2	OK	0.000390466	3.35947	0.00985151	0.00058575
Ap1s3	OK	8.91295e-11	6.37899	0.0210484	1.63066e-10
Wdfy1	OK	1.57739e-149	26.0173	0.0863993	6.26714e-149
Mrpl44	OK	7.38878e-23	9.77249	0.0323626	1.6486e-22
Serpine2	OK	9.81984e-12	6.70868	0.0200338	1.8367e-11
9830004L10Rik	FAIL	NA	NA	NA	1
Fam124b	FAIL	NA	NA	NA	1
Cul3	OK	0	79.2807	0.263647	0
1700016L21Rik	OK	0.558959	-0.148331	-0.000559184	0.615012
Gm45261	FAIL	NA	NA	NA	1
Dock10	OK	3.92285e-13	7.16382	0.0208976	7.54752e-13
Nyap2	FAIL	NA	NA	NA	1
Irs1	OK	0.606886	-0.271211	-0.000663682	0.644695
Rhbdd1	OK	3.91689e-63	16.7307	0.055483	1.17283e-62
Gm28940	FAIL	NA	NA	NA	1
Col4a4	OK	0.000709362	3.19081	0.0102181	0.00104878
Col4a3	OK	0.0508067	1.63708	0.00488939	0.0675124
C430014B12Rik	OK	0.590657	-0.229235	-0.000828318	0.633125
Mff	OK	3.06471e-57	15.9021	0.0527678	8.93782e-57
Gm28941	FAIL	NA	NA	NA	1
Tm4sf20	OK	0	72.5269	0.239863	0
Gm28942	FAIL	NA	NA	NA	1
Agfg1	OK	0	54.2943	0.180289	0
A030005L19Rik	FAIL	NA	NA	NA	1
A030014E15Rik	FAIL	NA	NA	NA	1
Slc19a3	FAIL	NA	NA	NA	1
Ccl20	OK	1.74198e-25	10.3675	0.0334742	3.99311e-25
Daw1	FAIL	NA	NA	NA	1
Sphkap	OK	4.53209e-19	8.84609	0.0228836	9.63077e-19
4933436I20Rik	FAIL	NA	NA	NA	1
Pid1	OK	0.000303182	3.42875	0.0101703	0.000456811
Dner	OK	0.0538147	1.60894	-7.88229e-05	0.0712996
Trip12	OK	0	80.4267	0.267274	0
Fbxo36	OK	0.0631265	1.52905	0.00493392	0.0832162
Slc16a14	FAIL	NA	NA	NA	1
Gm15433	FAIL	NA	NA	NA	1
C130026I21Rik	OK	0.538013	-0.0954281	-0.000388494	0.607986
Gm7582	FAIL	NA	NA	NA	1
A530032D15Rik	OK	0.525791	-0.0646933	-0.00028374	0.606878
Gm10553	FAIL	NA	NA	NA	1
A530040E14Rik	FAIL	NA	NA	NA	1
ENSMUSG00000121342	FAIL	NA	NA	NA	1
Gm7609	FAIL	NA	NA	NA	1
Gm16028	FAIL	NA	NA	NA	1
ENSMUSG00000121478	FAIL	NA	NA	NA	1
Gm2619	FAIL	NA	NA	NA	1
Gm16025	FAIL	NA	NA	NA	1
Gm52955	FAIL	NA	NA	NA	1
Gm16092	FAIL	NA	NA	NA	1
Gm7592	FAIL	NA	NA	NA	1
Sp110	OK	0.467761	0.0808985	0.000123649	0.558824
Gm57169	FAIL	NA	NA	NA	1
Gm16094	FAIL	NA	NA	NA	1
Sp140	OK	0.00850688	2.38641	0.00752402	0.0118862
Gm10552	OK	0.537365	-0.0937964	-0.000382188	0.607986
Gm17017	FAIL	NA	NA	NA	1
Sp100	OK	0.20271	0.831979	0.00257876	0.25417
A630001G21Rik	OK	0.00199478	2.87899	0.00894528	0.00288777
9930111H07Rik	FAIL	NA	NA	NA	1
Cab39	OK	0	81.3808	0.270791	0
Itm2c	OK	7.25769e-301	37.0557	0.123154	3.84411e-300
4933407L21Rik	FAIL	NA	NA	NA	1
Gm28884	FAIL	NA	NA	NA	1
Gpr55	OK	1.67282e-40	13.2724	0.0438531	4.40214e-40
Gm28100	FAIL	NA	NA	NA	1
2810459M11Rik	OK	0.000221376	3.5132	0.0115244	0.00033595
Psmd1	OK	0	41.6578	0.138532	0
Htr2b	OK	0.575143	-0.189482	-0.00013756	0.622615
Armc9	OK	8.18421e-13	7.06237	0.023249	1.56316e-12
Gm16341	OK	0.514105	-0.035363	-0.000214542	0.605552
B3gnt7	OK	0	39.6548	0.124392	0
Gm28626	FAIL	NA	NA	NA	1
Ncl	OK	0	99.1302	0.32984	0
C130036L24Rik	OK	0.709127	-0.550835	-0.00192932	0.727619
Nmur1	FAIL	NA	NA	NA	1
Gm57129	FAIL	NA	NA	NA	1
Gm57170	FAIL	NA	NA	NA	1
Gm57118	FAIL	NA	NA	NA	1
Gm57135	FAIL	NA	NA	NA	1
Gm57144	FAIL	NA	NA	NA	1
Ptma	OK	0	193.01	0.642605	0
Pde6d	OK	1.98191e-08	5.49246	0.0180832	3.43201e-08
Cops7b	OK	0.00856509	2.3839	0.00776789	0.0119655
Nppc	OK	0.789437	-0.80447	-0.000157646	0.800721
Dis3l2	OK	1.92189e-189	29.3338	0.0972467	8.39309e-189
Gm29055	FAIL	NA	NA	NA	1
Gm28375	OK	0.133673	1.1092	0.00354026	0.170944
ENSMUSG00000121351	FAIL	NA	NA	NA	1
Gm29371	FAIL	NA	NA	NA	1
Alpi	OK	0	61.7443	0.172467	0
Akp3	OK	7.00494e-65	16.9687	0.0398431	2.12093e-64
Ecel1	FAIL	NA	NA	NA	1
Prss56	FAIL	NA	NA	NA	1
Chrnd	FAIL	NA	NA	NA	1
Chrng	FAIL	NA	NA	NA	1
Eif4e2	OK	4.89937e-55	15.581	0.0517327	1.40836e-54
Efhd1	OK	1.66733e-10	6.28236	0.0199943	3.02999e-10
Gigyf2	OK	1.2683e-78	18.7356	0.0621236	4.08603e-78
Kcnj13	FAIL	NA	NA	NA	1
Snorc	OK	0.147565	1.04694	-9.71782e-05	0.188014
Ngef	OK	0	43.2953	0.143066	0
Neu2	OK	0.000389096	3.36044	0.0108064	0.000583823
Gm57143	FAIL	NA	NA	NA	1
Inpp5d	OK	0	170.763	0.564276	0
Atg16l1	OK	8.213e-21	9.28333	0.0306034	1.7821e-20
Sag	OK	0.0477919	1.66665	0.00533828	0.0636312
Dgkd	OK	4.59498e-95	20.6529	0.0685221	1.56866e-94
Gm19582	FAIL	NA	NA	NA	1
Usp40	OK	3.94825e-08	5.36948	0.0176544	6.78187e-08
Ugt1a10	FAIL	NA	NA	NA	1
Gm20528	OK	2.14996e-16	8.1298	0.0267454	4.37203e-16
Ugt1a7c	OK	0.605034	-0.2664	-0.000952746	0.64319
Ugt1a6b	FAIL	NA	NA	NA	1
Ugt1a6a	FAIL	NA	NA	NA	1
Ugt1a5	FAIL	NA	NA	NA	1
Ugt1a2	FAIL	NA	NA	NA	1
Dnajb3	OK	0.58559	-0.216215	-0.000138433	0.629437
Ugt1a1	FAIL	NA	NA	NA	1
Mroh2a	OK	0.832819	-0.965364	-0.000162901	0.840839
Hjurp	OK	2.69637e-18	8.64474	0.0285595	5.65367e-18
Trpm8	FAIL	NA	NA	NA	1
Spp2	FAIL	NA	NA	NA	1
Gm29538	FAIL	NA	NA	NA	1
Gm28888	FAIL	NA	NA	NA	1
Glrp1	FAIL	NA	NA	NA	1
Gm19589	OK	0.986168	-2.20202	-0.00020329	0.987018
Gm29336	FAIL	NA	NA	NA	1
Arl4c	OK	0	114.213	0.37965	0
1700067G17Rik	FAIL	NA	NA	NA	1
Gm57145	FAIL	NA	NA	NA	1
Sh3bp4	OK	4.1754e-200	30.1583	0.100174	1.86812e-199
Gm34331	FAIL	NA	NA	NA	1
Gm28342	FAIL	NA	NA	NA	1
Agap1	OK	0	75.2802	0.250203	0
Gm41914	FAIL	NA	NA	NA	1
Gm28499	FAIL	NA	NA	NA	1
4933400F21Rik	OK	0.609147	-0.277095	-0.000140422	0.64604
Gbx2	FAIL	NA	NA	NA	1
D130058E05Rik	FAIL	NA	NA	NA	1
Asb18	FAIL	NA	NA	NA	1
Iqca	FAIL	NA	NA	NA	1
Ackr3	OK	1.19593e-47	14.4532	0.0476827	3.30228e-47
Gm28723	FAIL	NA	NA	NA	1
Gm28722	FAIL	NA	NA	NA	1
Cops8	OK	4.92245e-42	13.534	0.0447734	1.30959e-41
Gm9991	FAIL	NA	NA	NA	1
Col6a3	OK	1.5376e-06	4.66573	0.0148828	2.51545e-06
Mlph	OK	0	116.036	0.386134	0
Prlh	FAIL	NA	NA	NA	1
Rab17	OK	2.26511e-26	10.5608	0.0324035	5.25304e-26
Gm28199	FAIL	NA	NA	NA	1
Lrrfip1	OK	0	159.948	0.532284	0
Rbm44	OK	1.17307e-05	4.22911	0.0126589	1.86977e-05
Ramp1	OK	4.76783e-198	30.001	0.0995838	2.12383e-197
Ube2f	OK	6.7066e-46	14.1733	0.0470071	1.83071e-45
Scly	OK	3.55577e-06	4.49032	0.0147806	5.76027e-06
Gm17090	FAIL	NA	NA	NA	1
Espnl	FAIL	NA	NA	NA	1
Klhl30	FAIL	NA	NA	NA	1
Erfe	FAIL	NA	NA	NA	1
Ilkap	OK	1.68485e-29	11.2169	0.0371899	4.04116e-29
1700020N18Rik	FAIL	NA	NA	NA	1
Hes6	OK	7.11911e-57	15.8492	0.0525338	2.07248e-56
Gm57139	FAIL	NA	NA	NA	1
Per2	OK	3.67131e-131	24.3403	0.080587	1.39946e-130
Traf3ip1	OK	0.00171564	2.9262	0.00957824	0.00249188
Asb1	OK	0.421917	0.196991	0.000515745	0.50785
Gm29100	FAIL	NA	NA	NA	1
Twist2	OK	0.540313	-0.101223	-0.000406018	0.608475
Gm29101	FAIL	NA	NA	NA	1
Hdac4	OK	2.71481e-194	29.7117	0.0986812	1.19815e-193
Gm35992	FAIL	NA	NA	NA	1
Ndufa10	OK	2.65304e-36	12.5271	0.0415569	6.76158e-36
Cops9	OK	1.48591e-280	35.7724	0.11896	7.60507e-280
Otos	FAIL	NA	NA	NA	1
Gm29483	FAIL	NA	NA	NA	1
Gm29481	FAIL	NA	NA	NA	1
Gpc1	OK	1.02193e-105	21.8058	0.0714018	3.6132e-105
Gm29480	FAIL	NA	NA	NA	1
Ankmy1	FAIL	NA	NA	NA	1
Dusp28	OK	0.00483744	2.58724	0.00843875	0.00687196
5033417F24Rik	FAIL	NA	NA	NA	1
Rnpepl1	OK	0.00553293	2.54061	0.00831271	0.00783257
9430060I03Rik	FAIL	NA	NA	NA	1
Capn10	OK	0.0231816	1.99207	0.00647293	0.031568
Gpr35	OK	0.372626	0.324906	0.000922697	0.452284
Aqp12	OK	0	94.7939	0.315329	0
Kif1a	OK	0.0118064	2.26337	0.00723138	0.0163601
Gm28086	FAIL	NA	NA	NA	1
Agxt	FAIL	NA	NA	NA	1
Mab21l4	OK	0	109.701	0.355868	0
Crocc2	FAIL	NA	NA	NA	1
Sned1	OK	0.113897	1.20606	0.00303799	0.146903
Mterf4	OK	3.81519e-06	4.4753	0.0147239	6.17806e-06
Gm28535	FAIL	NA	NA	NA	1
Pask	OK	0.530684	-0.0769905	-0.0003126	0.607192
Ppp1r7	OK	6.21502e-20	9.06527	0.0299915	1.33537e-19
Ano7	OK	0	145.63	0.484433	0
Hdlbp	OK	1.42179e-294	36.663	0.121864	7.46739e-294
Septin2	OK	0.0310546	1.86552	0.00605072	0.0418995
Farp2	OK	6.45141e-17	8.27447	0.0273721	1.32118e-16
Stk25	OK	0	85.189	0.283193	0
Gm28536	FAIL	NA	NA	NA	1
Bok	OK	0	63.3253	0.210622	0
Thap4	OK	3.30552e-26	10.5252	0.0348846	7.64512e-26
Gm10550	OK	0.0182362	2.09162	-6.30583e-05	0.0249821
Atg4b	OK	4.66242e-24	10.0485	0.033261	1.05404e-23
Dtymk	OK	1.93333e-218	31.5257	0.104769	8.93534e-218
Gm57164	FAIL	NA	NA	NA	1
Ing5	OK	2.11912e-42	13.5958	0.0450697	5.65632e-42
D2hgdh	OK	3.81594e-05	3.95568	0.0129695	5.96012e-05
Gal3st2	OK	1.95545e-63	16.772	0.0556649	5.86383e-63
Gal3st2b	OK	0.62793	-0.326376	-0.0011625	0.658994
Gal3st2c	OK	0.521344	-0.0535276	-0.00025745	0.606276
Pdcd1	OK	0.383884	0.295297	-0.000121727	0.464352
Fam174a	OK	1.16997e-13	7.32778	0.0242228	2.27716e-13
St8sia4	OK	8.548e-07	4.78503	0.0144793	1.40863e-06
Gm30431	OK	0.900232	-1.28288	-0.000173271	0.90575
4930598F16Rik	FAIL	NA	NA	NA	1
Slco4c1	FAIL	NA	NA	NA	1
Panct2	OK	0.54228	-0.106181	-0.000420139	0.609082
Gm28901	FAIL	NA	NA	NA	1
ENSMUSG00000121413	FAIL	NA	NA	NA	1
Macir	OK	2.21311e-25	10.3446	0.0342236	5.06879e-25
Ppip5k2	OK	1.79726e-107	21.9899	0.0729895	6.38232e-107
Gin1	OK	1.77891e-13	7.2714	0.0240056	3.45038e-13
Pam	OK	0	92.7807	0.308501	0
B230216N24Rik	OK	1.02378e-35	12.4195	0.0411325	2.5966e-35
1810006J02Rik	OK	0.5706	-0.177901	-0.000660939	0.620217
Gm29461	FAIL	NA	NA	NA	1
Slco6d1	FAIL	NA	NA	NA	1
Gm7967	OK	0.210563	0.80447	-0.000105097	0.263447
Cntnap5b	OK	2.98312e-11	6.54458	0.0154812	5.51738e-11
Gm28187	OK	0.534638	-0.0869331	-0.000366919	0.607986
Cdh20	OK	5.90932e-06	4.38091	0.0120142	9.50946e-06
Rnf152	OK	6.5691e-141	25.2441	0.0836307	2.55683e-140
Gm17634	OK	0.00777561	2.41928	0.00739431	0.0109076
Gm28403	OK	0.178103	0.922619	0.00291631	0.224372
Pign	OK	5.66846e-106	21.8328	0.0724006	2.00506e-105
Gm28404	FAIL	NA	NA	NA	1
Relch	OK	0	41.5441	0.137811	0
Tnfrsf11a	OK	4.42986e-29	11.131	0.0368283	1.05861e-28
Gm7160	OK	0.0126111	2.23798	0.00724407	0.0174335
Zcchc2	OK	1.36463e-17	8.4576	0.0279487	2.82667e-17
Gm20753	FAIL	NA	NA	NA	1
Phlpp1	OK	0	38.0908	0.126241	0
A530053M12Rik	FAIL	NA	NA	NA	1
Bcl2	OK	2.93218e-76	18.4437	0.0611313	9.36294e-76
D630008O14Rik	FAIL	NA	NA	NA	1
Kdsr	OK	4.80319e-112	22.4627	0.0746227	1.73487e-111
Vps4b	OK	0	60.9107	0.202588	0
Serpinb5	OK	0	94.1274	0.313243	0
Serpinb12	FAIL	NA	NA	NA	1
Serpinb3b	FAIL	NA	NA	NA	1
Serpinb7	FAIL	NA	NA	NA	1
Serpinb2	FAIL	NA	NA	NA	1
Serpinb10	FAIL	NA	NA	NA	1
Serpinb8	OK	3.13536e-07	4.98269	0.0160802	5.24011e-07
Cdh7	FAIL	NA	NA	NA	1
Cdh19	FAIL	NA	NA	NA	1
Gm29088	FAIL	NA	NA	NA	1
Dsel	OK	6.02056e-07	4.85496	0.0159007	9.96782e-07
9330185C12Rik	FAIL	NA	NA	NA	1
Cntnap5a	FAIL	NA	NA	NA	1
Tsn	OK	0	45.1301	0.150111	0
Nifk	OK	6.8648e-07	4.82889	0.0158972	1.13459e-06
Gm57162	FAIL	NA	NA	NA	1
Clasp1	OK	0	40.066	0.133001	0
2900060B14Rik	OK	8.55251e-19	8.7749	0.0288163	1.81103e-18
Tfcp2l1	OK	0	37.6474	0.125017	0
Gli2	OK	0.603046	-0.261238	-0.000941374	0.641992
Gm26831	FAIL	NA	NA	NA	1
Gm29456	FAIL	NA	NA	NA	1
Gm29455	FAIL	NA	NA	NA	1
Inhbb	OK	7.86291e-21	9.28797	0.0306166	1.70636e-20
Ralb	OK	6.93372e-273	35.2757	0.117265	3.50678e-272
Gm27184	OK	0.530375	-0.0762124	-0.000309981	0.607192
Tmem185b	OK	5.39573e-09	5.7178	0.0188382	9.47898e-09
3830432H09Rik	FAIL	NA	NA	NA	1
Epb41l5	OK	0	56.0311	0.186281	0
Ptpn4	OK	1.64727e-125	23.8006	0.0789379	6.18202e-125
Tmem177	OK	0.57116	-0.179328	-0.000663747	0.620494
Cfap221	FAIL	NA	NA	NA	1
Sctr	OK	4.25035e-107	21.9508	0.0725394	1.50738e-106
Tmem37	OK	3.55329e-07	4.95843	0.0162623	5.92945e-07
Dbi	OK	0	148.767	0.494854	0
3110009E18Rik	OK	0.0254284	1.95269	0.00632768	0.0345206
Steap3	OK	0.0221035	2.01212	0.00629755	0.0301428
C1ql2	FAIL	NA	NA	NA	1
Marco	OK	0.183156	0.903403	0.0019926	0.230555
En1	OK	1.46231e-284	36.0292	0.119238	7.54367e-284
2610027F03Rik	FAIL	NA	NA	NA	1
Gm29346	FAIL	NA	NA	NA	1
Gm29345	FAIL	NA	NA	NA	1
Celrr	FAIL	NA	NA	NA	1
Insig2	OK	2.44963e-265	34.7799	0.115484	1.22406e-264
2210011K15Rik	FAIL	NA	NA	NA	1
Ccdc93	OK	0.00838317	2.39179	0.00778923	0.0117204
Gm15392	FAIL	NA	NA	NA	1
Htr5b	FAIL	NA	NA	NA	1
Ddx18	OK	2.83374e-17	8.37195	0.0276948	5.84147e-17
Dpp10	OK	0.276278	0.593936	0.001456	0.34076
Actr3	OK	0	149.899	0.498946	0
Gm57176	OK	0.900979	-1.28715	-0.00017341	0.906109
Gm28706	FAIL	NA	NA	NA	1
Slc35f5	OK	0	57.0411	0.189712	0
Gpr39	OK	0	161.584	0.537363	0
Lypd1	FAIL	NA	NA	NA	1
Nckap5	OK	3.64006e-31	11.5512	0.0380046	8.85229e-31
Mgat5	OK	0	98.0076	0.325503	0
Tmem163	OK	0.521472	-0.0538493	-0.000300522	0.606276
Gm35993	FAIL	NA	NA	NA	1
Acmsd	FAIL	NA	NA	NA	1
2900009J06Rik	OK	5.35385e-06	4.40237	0.0132425	8.62839e-06
Ccnt2	OK	1.31187e-135	24.7567	0.0821471	5.05404e-135
Map3k19	FAIL	NA	NA	NA	1
Rab3gap1	OK	3.62207e-136	24.8086	0.0823691	1.3974e-135
Zranb3	OK	0.144799	1.059	0.00337243	0.18462
Gm28800	FAIL	NA	NA	NA	1
R3hdm1	OK	3.93319e-161	27.0233	0.0896051	1.60953e-160
Ubxn4	OK	0	44.1215	0.146714	0
Lct	OK	6.38836e-165	27.3439	0.0527337	2.63613e-164
Mcm6	OK	1.84659e-48	14.5813	0.0483255	5.12767e-48
Dars	OK	3.67358e-18	8.60936	0.0284975	7.67888e-18
Cxcr4	OK	0.0194935	2.06432	0.00638716	0.026673
Gm57160	FAIL	NA	NA	NA	1
Gm26686	FAIL	NA	NA	NA	1
Thsd7b	FAIL	NA	NA	NA	1
Gm36347	FAIL	NA	NA	NA	1
Gm16081	OK	0.869972	-1.12626	-0.000168156	0.876498
Cd55b	OK	0.15655	1.00874	0.00286288	0.198885
Cd55os	FAIL	NA	NA	NA	1
Gm15675	OK	5.51288e-16	8.01487	0.0261341	1.11368e-15
Cd55	OK	4.85517e-200	30.1533	0.0999641	2.17106e-199
Gm16083	OK	1.53011e-31	11.6254	0.0383687	3.7373e-31
Zp3r	FAIL	NA	NA	NA	1
C4bp	OK	0.641149	-0.361532	-0.00127914	0.669624
Pfkfb2	OK	1.50105e-33	12.0139	0.0398051	3.74168e-33
Yod1	OK	2.48225e-14	7.53285	0.024905	4.88632e-14
AA986860	OK	0	46.4898	0.154627	0
Gm57178	FAIL	NA	NA	NA	1
Gm28857	OK	0.686057	-0.484703	-0.00167658	0.707522
Gm28856	OK	0.0182362	2.09162	-6.30583e-05	0.0249821
Fcamr	FAIL	NA	NA	NA	1
Gm15848	OK	2.02804e-18	8.67721	0.028217	4.26224e-18
Pigr	OK	0	128.695	0.428262	0
Fcmr	OK	1.71932e-33	12.0027	0.0351685	4.28248e-33
Il24	OK	2.56163e-16	8.10854	0.0254141	5.20267e-16
Il19	FAIL	NA	NA	NA	1
Il10	OK	0.73658	-0.632837	-0.00210076	0.752652
Mapkapk2	OK	1.25652e-230	32.4027	0.107403	5.93385e-230
Dyrk3	OK	0	102.271	0.338973	0
Eif2d	OK	5.58462e-12	6.79057	0.0224456	1.04889e-11
Rassf5	OK	2.07064e-06	4.60416	0.0150029	3.37695e-06
Ikbke	OK	1.24932e-08	5.57337	0.0182792	2.17453e-08
Gm28913	FAIL	NA	NA	NA	1
Srgap2	OK	8.77435e-101	21.2796	0.0704788	3.05252e-100
Gm29488	OK	0.51008	-0.0252702	-0.000190901	0.602998
Fam72a	OK	0.528406	-0.0712634	-0.000299253	0.607022
Avpr1b	FAIL	NA	NA	NA	1
Ctse	OK	0	220.307	0.733381	0
Rab7b	OK	0.00105052	3.07557	0.0099827	0.00153903
Slc26a9	OK	0	57.2061	0.19007	0
Pm20d1	OK	3.92718e-08	5.37044	0.0168272	6.74666e-08
Slc41a1	OK	6.13477e-31	11.5063	0.0380891	1.48991e-30
Rab29	OK	0.678294	-0.462933	-0.00165904	0.701564
Nucks1	OK	5.76335e-244	33.3362	0.110777	2.78237e-243
Slc45a3	OK	0	46.4324	0.154425	0
Elk4	OK	1.2277e-114	22.7264	0.0753503	4.4651e-114
Mfsd4a	OK	0	75.3366	0.250633	0
Cdk18	OK	1.18782e-18	8.73786	0.0289413	2.50729e-18
Gm29629	FAIL	NA	NA	NA	1
Lemd1	OK	0.161787	0.98714	0.00305195	0.205073
Gm29695	FAIL	NA	NA	NA	1
Klhdc8a	FAIL	NA	NA	NA	1
Nuak2	OK	0.0654082	1.51089	0.00480287	0.086161
F730311O21Rik	OK	0.54217	-0.105902	-0.000418643	0.609082
Tmcc2	OK	0.603426	-0.262226	-0.000944479	0.642153
Gm15849	FAIL	NA	NA	NA	1
Dstyk	OK	7.13221e-26	10.4525	0.0345239	1.64232e-25
6030442K20Rik	FAIL	NA	NA	NA	1
Rbbp5	OK	0.000987181	3.09406	0.0101328	0.00144833
Tmem81	OK	0.524557	-0.0615954	-0.000276463	0.606479
Cntn2	FAIL	NA	NA	NA	1
Nfasc	OK	0	61.4157	0.202875	0
Gm10538	FAIL	NA	NA	NA	1
Lrrn2	OK	0.565988	-0.166169	-0.000622407	0.617614
Mdm4	OK	8.34062e-169	27.6686	0.0918166	3.47793e-168
Pik3c2b	OK	3.76532e-44	13.8876	0.0460048	1.0174e-43
Gm28609	FAIL	NA	NA	NA	1
Ppp1r15b	OK	1.98838e-213	31.1578	0.103501	9.09916e-213
Plekha6	OK	0	114.854	0.381987	0
Gm19461	OK	0.71864	-0.578807	-0.00200144	0.736069
Golt1a	OK	1.43283e-129	24.1896	0.08019	5.43117e-129
Gm28040	FAIL	NA	NA	NA	1
Ren1	FAIL	NA	NA	NA	1
Etnk2	OK	0.531513	-0.0790727	-0.000358318	0.607352
Sox13	OK	3.74073e-08	5.37921	0.0177298	6.43112e-08
Snrpe	OK	0	88.1758	0.29346	0
Zc3h11a	OK	5.96262e-25	10.2493	0.0339352	1.35837e-24
Zbed6	OK	1.4306e-97	20.9299	0.0694614	4.92944e-97
Lax1	OK	0.554971	-0.138231	-0.000489678	0.613431
Atp2b4	OK	3.87102e-31	11.5459	0.0367457	9.41114e-31
Optc	FAIL	NA	NA	NA	1
Gm15851	FAIL	NA	NA	NA	1
Prelp	OK	0.14561	1.05545	0.00315569	0.18561
Gm1627	FAIL	NA	NA	NA	1
Bmncr	FAIL	NA	NA	NA	1
Fmod	OK	0.60503	-0.266389	-0.000858693	0.64319
Gm19497	OK	4.50705e-16	8.03959	0.0264505	9.11621e-16
Gm57140	FAIL	NA	NA	NA	1
Btg2	OK	0	100.5	0.334465	0
Gm31974	FAIL	NA	NA	NA	1
Chit1	OK	8.98495e-54	15.394	0.0487919	2.56465e-53
Chil1	OK	0.554419	-0.136834	-0.00052544	0.613251
Mybph	FAIL	NA	NA	NA	1
Adora1	OK	2.97695e-47	14.3903	0.0476075	8.20339e-47
Ppfia4	OK	9.00235e-10	6.01486	0.0197764	1.6088e-09
Gm57107	FAIL	NA	NA	NA	1
Tmem183a	OK	1.23614e-271	35.194	0.11703	6.23439e-271
Cyb5r1	OK	0.0375096	1.78035	0.0057821	0.0503328
Adipor1	OK	5.01844e-287	36.1862	0.120347	2.59629e-286
Platr1	FAIL	NA	NA	NA	1
Klhl12	OK	2.2078e-73	18.082	0.0597719	6.95556e-73
Rabif	OK	0.000208522	3.52906	0.0115986	0.000316769
Mgat4e	FAIL	NA	NA	NA	1
Gm57134	FAIL	NA	NA	NA	1
Kdm5b	OK	0	64.3974	0.214105	0
Syt2	FAIL	NA	NA	NA	1
Ppp1r12b	OK	4.48309e-82	19.154	0.0634748	1.46227e-81
Gm28892	FAIL	NA	NA	NA	1
Ube2t	OK	0.000324426	3.41033	0.011127	0.000488005
Lgr6	OK	0	87.0359	0.277989	0
Ptprv	FAIL	NA	NA	NA	1
Ptpn7	OK	0.509129	-0.022885	-0.000184708	0.60218
Arl8a	OK	1.34337e-178	28.4709	0.0945612	5.73413e-178
Gm15445	FAIL	NA	NA	NA	1
Gpr37l1	FAIL	NA	NA	NA	1
Gm26642	FAIL	NA	NA	NA	1
Elf3	OK	0	156.839	0.522114	0
Rnpep	OK	1.28126e-295	36.7285	0.122109	6.73803e-295
Timm17a	OK	1.38157e-103	21.5801	0.0716956	4.85416e-103
Lmod1	OK	0.507951	-0.0199318	-0.000178312	0.601268
Shisa4	OK	0	49.7488	0.164904	0
Ipo9	OK	5.79742e-05	3.85454	0.012656	8.9979e-05
Gm28277	FAIL	NA	NA	NA	1
Nav1	OK	0	48.4676	0.159923	0
Gm4793	FAIL	NA	NA	NA	1
Gm57161	FAIL	NA	NA	NA	1
Csrp1	OK	0	66.8775	0.222376	0
Phlda3	OK	0	63.4058	0.210557	0
Tnni1	OK	0.524416	-0.0612413	-0.000297769	0.606465
Lad1	OK	0	41.9659	0.139575	0
Tnnt2	OK	0	42.0205	0.135598	0
Pkp1	OK	0	62.4168	0.203307	0
Igfn1	FAIL	NA	NA	NA	1
Tmem9	OK	6.36289e-18	8.54615	0.0282869	1.32357e-17
Cacna1s	FAIL	NA	NA	NA	1
Gm37759	FAIL	NA	NA	NA	1
Gm15850	FAIL	NA	NA	NA	1
Kif21b	OK	1.55252e-85	19.5645	0.0636747	5.11525e-85
Mroh3	OK	2.30128e-193	29.6397	0.0984323	1.01344e-192
Inava	OK	0	50.9009	0.16933	0
Gm26568	FAIL	NA	NA	NA	1
A430034D21Rik	FAIL	NA	NA	NA	1
Gm37552	FAIL	NA	NA	NA	1
Gm26781	FAIL	NA	NA	NA	1
Gpr25	FAIL	NA	NA	NA	1
Camsap2	OK	1.29954e-253	33.9955	0.112684	6.38377e-253
9230116N13Rik	OK	0.0538147	1.60894	-7.88229e-05	0.0712996
Ddx59	OK	0.000139804	3.63349	0.0118692	0.000213798
Kif14	OK	0.547613	-0.119632	-0.000456761	0.610733
Gm37799	FAIL	NA	NA	NA	1
Gm57131	FAIL	NA	NA	NA	1
Gm33994	FAIL	NA	NA	NA	1
Platr23	FAIL	NA	NA	NA	1
Zfp281	OK	4.39712e-54	15.4401	0.0511575	1.25643e-53
Gm19705	OK	0.684748	-0.481018	-0.00166391	0.706872
Platr22	OK	0.650265	-0.386036	-0.00132415	0.676839
Nr5a2	OK	1.51075e-227	32.1833	0.106672	7.0994e-227
Gm4258	OK	5.51218e-81	19.0229	0.0626424	1.78967e-80
Gm26979	FAIL	NA	NA	NA	1
Gm26936	OK	0.946185	-1.60894	-0.00018392	0.949106
Gm26930	FAIL	NA	NA	NA	1
Mir181a-1hg	FAIL	NA	NA	NA	1
Ptprc	OK	3.98472e-38	12.8559	0.0421518	1.03009e-37
Gm28556	FAIL	NA	NA	NA	1
Atp6v1g3	FAIL	NA	NA	NA	1
Nek7	OK	0	44.0158	0.146316	0
Gm28501	OK	0.000241691	3.4898	0.0112151	0.000366164
Lhx9	FAIL	NA	NA	NA	1
2310009B15Rik	OK	4.08864e-111	22.3674	0.0742963	1.47025e-110
Dennd1b	OK	0	41.568	0.138105	0
4930596I21Rik	FAIL	NA	NA	NA	1
Crb1	OK	0.00226012	2.83937	0.00791646	0.00326519
Zbtb41	OK	7.39108e-19	8.79131	0.0290546	1.56611e-18
Aspm	OK	0.00347803	2.69894	0.00865573	0.00497474
F13b	FAIL	NA	NA	NA	1
Cfhr1	FAIL	NA	NA	NA	1
Cfhr4	FAIL	NA	NA	NA	1
Cfhr2	OK	0.376349	0.315084	-0.000121081	0.455849
Cfh	OK	1.31582e-34	12.2135	0.0402411	3.3089e-34
Kcnt2	OK	0	40.4114	0.133924	0
4930590L20Rik	FAIL	NA	NA	NA	1
Cdc73	OK	3.78159e-129	24.1495	0.0802076	1.43242e-128
B3galt2	OK	0.421964	0.196873	0.000510925	0.50785
Glrx2	OK	0.000187196	3.55751	0.0116993	0.000284933
Ro60	OK	5.51122e-45	14.0246	0.0464951	1.49762e-44
Uchl5	OK	0.0144873	2.18383	0.00712496	0.0199524
Gm29170	OK	0.624974	-0.318571	-0.00116773	0.657851
Rgs2	OK	0	143.338	0.474599	0
Rgs13	OK	0	214.371	0.707136	0
Rgs1	OK	4.12137e-10	6.14018	0.011057	7.42065e-10
Rgs21	FAIL	NA	NA	NA	1
Rgs18	OK	0.527423	-0.0687941	-0.000317946	0.607022
Brinp3	OK	0.261459	0.638853	0.00187454	0.323465
A230059L01Rik	OK	0.864322	-1.09994	-0.000167296	0.871454
Gm15584	FAIL	NA	NA	NA	1
Pla2g4a	OK	0	105.239	0.349398	0
Ptgs2os	OK	0.0173165	2.11262	0.00623691	0.0237643
Ptgs2	OK	2.06181e-96	20.8023	0.068234	7.06843e-96
Ptgs2os2	FAIL	NA	NA	NA	1
Pdc	FAIL	NA	NA	NA	1
2310030A07Rik	FAIL	NA	NA	NA	1
Odr4	OK	0.103067	1.26427	0.00406989	0.133528
Tpr	OK	0	60.1096	0.199918	0
Prg4	FAIL	NA	NA	NA	1
Hmcn1	OK	0.595487	-0.241683	-0.000846593	0.636413
Gm20631	FAIL	NA	NA	NA	1
Gm10138	OK	1.73167e-31	11.6149	0.0383179	4.22708e-31
Ivns1abp	OK	0	136.63	0.454285	0
Swt1	OK	4.71065e-13	7.13871	0.0235865	9.04502e-13
Trmt1l	OK	4.14844e-18	8.59541	0.0283133	8.66257e-18
Rnf2	OK	5.64328e-85	19.4986	0.0647132	1.85709e-84
Niban1	OK	9.46876e-263	34.6083	0.114473	4.71407e-262
2810414N06Rik	FAIL	NA	NA	NA	1
Edem3	OK	9.77321e-05	3.72481	0.0122433	0.000150435
1700025G04Rik	OK	5.7826e-127	23.9406	0.0793399	2.17718e-126
Gm28610	FAIL	NA	NA	NA	1
Gm36920	FAIL	NA	NA	NA	1
Tsen15	OK	3.88829e-45	14.0493	0.0465825	1.05731e-44
Colgalt2	OK	0.576963	-0.19413	-0.000726987	0.623754
Rgl1	OK	7.71276e-05	3.78412	0.0117984	0.00011916
Gm28792	FAIL	NA	NA	NA	1
Apobec4	FAIL	NA	NA	NA	1
Arpc5	OK	0	102.644	0.341479	0
Ncf2	OK	0	58.4622	0.190167	0
Smg7	OK	0	45.308	0.150601	0
Gm28791	OK	1.57819e-10	6.2909	0.0207332	2.86896e-10
Nmnat2	OK	0.748108	-0.668547	-0.00223585	0.763088
Gm28960	OK	0.55755	-0.14476	-0.000517884	0.614484
Lamc2	OK	0	125.21	0.416379	0
Lamc1	OK	0	66.6103	0.221297	0
E330020D12Rik	OK	0.651435	-0.389197	-0.00131889	0.677969
Shcbp1l	OK	0.696731	-0.51502	-0.000148192	0.717028
Dhx9	OK	2.26007e-250	33.7755	0.112193	1.10322e-249
Npl	OK	1.07254e-73	18.1218	0.0598586	3.3816e-73
Rgs8	FAIL	NA	NA	NA	1
C230024C17Rik	FAIL	NA	NA	NA	1
Rgs16	OK	1.35839e-22	9.71062	0.0281685	3.0234e-22
Gm28513	FAIL	NA	NA	NA	1
Rnasel	OK	0	51.1221	0.169881	0
Gm28512	FAIL	NA	NA	NA	1
Rgsl1	FAIL	NA	NA	NA	1
Teddm2	OK	0.51619	-0.0405931	-0.00022695	0.605889
Glul	OK	0	110.305	0.367053	0
Gm29290	FAIL	NA	NA	NA	1
Gm29291	FAIL	NA	NA	NA	1
Gm28286	FAIL	NA	NA	NA	1
A830008E24Rik	OK	0.571513	-0.180227	-0.000667988	0.620649
Cacna1e	OK	0.00986918	2.33128	0.00615145	0.0137365
Gm29282	OK	1.59568e-05	4.15936	0.011063	2.53147e-05
Gm41979	FAIL	NA	NA	NA	1
Gm9530	OK	0.537849	-0.095015	-0.000388693	0.607986
Gm57167	FAIL	NA	NA	NA	1
Ier5	OK	0	110.218	0.366594	0
Mr1	OK	0.022143	2.01137	0.00653492	0.0301941
Stx6	OK	0	50.677	0.168465	0
BC034090	OK	1.46216e-09	5.93579	0.0193116	2.60015e-09
Gm37622	FAIL	NA	NA	NA	1
Gm57136	FAIL	NA	NA	NA	1
Xpr1	OK	3.31682e-42	13.563	0.044931	8.83288e-42
Gm5532	FAIL	NA	NA	NA	1
Acbd6	OK	2.96962e-28	10.9602	0.0363239	7.03855e-28
Lhx4	FAIL	NA	NA	NA	1
Qsox1	OK	0	88.5495	0.293706	0
Gm37571	OK	0.832819	-0.965364	-0.000162901	0.840839
Cep350	OK	7.2872e-110	22.2385	0.0737647	2.60945e-109
Tor1aip1	OK	9.05512e-97	20.8417	0.0691345	3.10762e-96
Tor1aip2	OK	0	39.1027	0.130018	0
Fam163a	OK	0.536017	-0.0904045	-0.000377067	0.607986
Tdrd5	OK	0.578241	-0.197396	-0.000739705	0.624637
Nphs2	FAIL	NA	NA	NA	1
Axdnd1	OK	0.531745	-0.0796566	-0.000318836	0.607362
Gm2000	OK	2.17314e-13	7.24432	0.0239729	4.2045e-13
Soat1	OK	3.72886e-217	31.4317	0.104142	1.71947e-216
Abl2	OK	0	92.3119	0.307083	0
Tor3a	OK	5.25902e-159	26.8418	0.089131	2.13969e-158
Fam20b	OK	3.23342e-72	17.9334	0.0595489	1.01317e-71
Ralgps2	OK	7.17307e-279	35.6639	0.118481	3.66548e-278
Angptl1	OK	0.034877	1.8135	0.00583864	0.0469078
4930439D14Rik	FAIL	NA	NA	NA	1
Gm28694	FAIL	NA	NA	NA	1
Tex35	FAIL	NA	NA	NA	1
Rasal2	OK	0	44.6736	0.148166	0
Cryzl2	OK	2.07998e-20	9.18384	0.0304085	4.49285e-20
Gm15486	FAIL	NA	NA	NA	1
Sec16b	OK	7.66185e-28	10.8741	0.0359176	1.80573e-27
Brinp2	FAIL	NA	NA	NA	1
Astn1	FAIL	NA	NA	NA	1
Gm37679	FAIL	NA	NA	NA	1
Pappa2	FAIL	NA	NA	NA	1
1600012P17Rik	FAIL	NA	NA	NA	1
Cop1	OK	2.07568e-305	37.3368	0.123926	1.10517e-304
Tnr	FAIL	NA	NA	NA	1
Gm38039	FAIL	NA	NA	NA	1
Gm37294	FAIL	NA	NA	NA	1
4930523C07Rik	OK	0	102.932	0.341991	0
4930562F07Rik	FAIL	NA	NA	NA	1
Tnn	FAIL	NA	NA	NA	1
Mrps14	OK	1.49098e-172	27.9783	0.0930167	6.27678e-172
Cacybp	OK	3.0698e-104	21.6495	0.071909	1.08162e-103
Rabgap1l	OK	0	97.17	0.322008	0
Gm36975	OK	6.87264e-91	20.1832	0.0662173	2.30697e-90
Gm37529	OK	0.612397	-0.285572	-0.00101904	0.648218
Gpr52	FAIL	NA	NA	NA	1
Gm37328	FAIL	NA	NA	NA	1
Gm37083	FAIL	NA	NA	NA	1
Rc3h1	OK	0	48.5952	0.161513	0
Serpinc1	OK	0.30044	0.523137	0.00158434	0.369188
Zbtb37	OK	2.78313e-05	4.03048	0.0132212	4.36839e-05
Gm37362	FAIL	NA	NA	NA	1
Gas5	OK	0	142.231	0.473408	0
Dars2	OK	4.50491e-06	4.43967	0.0143008	7.27538e-06
Gm37634	FAIL	NA	NA	NA	1
Cenpl	OK	0.0102519	2.317	0.00752938	0.0142583
Klhl20	OK	2.54616e-05	4.05135	0.0132521	4.00262e-05
Ankrd45	FAIL	NA	NA	NA	1
Tex50	FAIL	NA	NA	NA	1
ENSMUSG00000121369	FAIL	NA	NA	NA	1
Prdx6	OK	0	105.153	0.349819	0
Tnfsf4	OK	0.575008	-0.189138	-0.000692888	0.62251
Tnfsf18	OK	0.412209	0.221865	-0.000124125	0.496617
Fasl	OK	0.374398	0.320228	-0.000120913	0.453689
Suco	OK	0	102.288	0.338794	0
Gm57181	FAIL	NA	NA	NA	1
Gm31925	FAIL	NA	NA	NA	1
4930558K02Rik	FAIL	NA	NA	NA	1
Pigc	OK	4.51608e-13	7.1445	0.0235806	8.6745e-13
Gm38304	OK	0.819803	-0.914614	-0.000161243	0.82914
Dnm3	OK	0.53473	-0.0871663	-0.000400659	0.607986
2810442N19Rik	FAIL	NA	NA	NA	1
Dnm3os	OK	0.966703	-1.83441	-0.000191284	0.968372
Mettl13	OK	0.11646	1.19287	0.00379965	0.150053
Vamp4	OK	0.306308	0.506343	0.00153611	0.376058
Myoc	FAIL	NA	NA	NA	1
Myocos	FAIL	NA	NA	NA	1
Prrc2c	OK	0	86.028	0.285958	0
Fmo4	OK	0.0828914	1.38588	-8.61081e-05	0.108305
Fmo1	OK	0.662223	-0.418539	-0.00146116	0.687349
Fmo2	OK	4.1659e-193	29.6197	0.0976979	1.83358e-192
Fmo6	FAIL	NA	NA	NA	1
Fmo3	FAIL	NA	NA	NA	1
Gm37273	FAIL	NA	NA	NA	1
Prrx1	OK	0.270808	0.610371	0.00176818	0.334343
Gm20471	FAIL	NA	NA	NA	1
Gorab	OK	0.000971719	3.09874	0.0101296	0.00142622
Kifap3	OK	6.61357e-37	12.6368	0.0418183	1.69272e-36
Scyl3	OK	0.000264864	3.46526	0.0113699	0.000400412
BC055324	OK	0.162164	0.985602	0.00307899	0.205535
Mettl18	OK	0.0881506	1.35223	0.00429355	0.115038
Gm57120	FAIL	NA	NA	NA	1
Sele	OK	0.512181	-0.0305384	-0.000202614	0.604163
Sell	OK	0.551652	-0.129836	-0.000416908	0.61211
Selp	OK	0.55913	-0.148763	-0.000273433	0.615081
Gm16587	FAIL	NA	NA	NA	1
Gm16548	FAIL	NA	NA	NA	1
F5	OK	0	103.343	0.343727	0
Slc19a2	OK	2.44871e-05	4.06047	0.0133473	3.85091e-05
Ccdc181	OK	1.14201e-10	6.34092	0.0209374	2.08302e-10
Blzf1	OK	0.434801	0.164164	0.000412955	0.522791
Nme7	OK	1.14914e-85	19.5798	0.064996	3.78849e-85
Atp1b1	OK	0	191.644	0.638084	0
Gm32391	OK	0.511877	-0.029776	-0.000201336	0.603934
Gm26685	FAIL	NA	NA	NA	1
Gm37754	FAIL	NA	NA	NA	1
Gm37853	FAIL	NA	NA	NA	1
Gm37184	FAIL	NA	NA	NA	1
Gm36945	OK	0.735435	-0.629335	-0.000151926	0.751577
Dpt	OK	0.131132	1.12105	0.00346505	0.167907
Gm32569	FAIL	NA	NA	NA	1
Gm32652	FAIL	NA	NA	NA	1
Gm20743	FAIL	NA	NA	NA	1
Xcl1	OK	0.664093	-0.423661	-0.000145208	0.689025
Tbx19	FAIL	NA	NA	NA	1
Sft2d2	OK	1.78356e-288	36.2782	0.120653	9.27749e-288
Tiprl	OK	8.90069e-45	13.9906	0.0464161	2.41543e-44
Gm38190	OK	0.0261875	1.94004	0.00626844	0.0355274
Gpr161	OK	0.373807	0.321788	-0.000120862	0.453074
Dcaf6	OK	9.96919e-67	17.2166	0.0570393	3.0451e-66
Gm37864	FAIL	NA	NA	NA	1
Mpc2	OK	0	50.2197	0.16704	0
Adcy10	OK	0.530414	-0.0763108	-0.000310532	0.607192
Mpzl1	OK	0	60.9202	0.202384	0
Rcsd1	OK	0.63298	-0.339757	-0.00116102	0.663052
Creg1	OK	1.52224e-45	14.1156	0.0468467	4.14761e-45
Gm16565	FAIL	NA	NA	NA	1
Cd247	OK	0.688441	-0.491437	-0.00169072	0.709711
Gm37469	FAIL	NA	NA	NA	1
Pou2f1	OK	6.98055e-84	19.3695	0.0640954	2.2879e-83
Gm26665	FAIL	NA	NA	NA	1
Gm57142	FAIL	NA	NA	NA	1
Dusp27	FAIL	NA	NA	NA	1
Gpa33	OK	0	97.7216	0.325187	0
Ildr2	OK	1.55147e-117	23.0177	0.0759843	5.69491e-117
Gm57148	FAIL	NA	NA	NA	1
Gm15853	FAIL	NA	NA	NA	1
Tada1	OK	3.00008e-05	4.0128	0.0131867	4.7039e-05
Pogk	OK	1.636e-33	12.0068	0.0397964	4.07621e-33
Gm16701	FAIL	NA	NA	NA	1
Gm16701.1	FAIL	NA	NA	NA	1
Fam78b	OK	0.577124	-0.194541	-0.000707193	0.623762
Uck2	OK	1.27659e-59	16.2418	0.053822	3.76352e-59
Gm37982	OK	7.04524e-06	4.34245	0.0142253	1.13183e-05
Gm2453	FAIL	NA	NA	NA	1
Gm57182	OK	0.0812019	1.39703	0.00443295	0.106277
Tmco1	OK	6.35465e-285	36.0523	0.119824	3.27924e-284
Aldh9a1	OK	1.85786e-44	13.9381	0.0460764	5.02919e-44
Mgst3	OK	0	229.998	0.765164	0
Rxrg	FAIL	NA	NA	NA	1
Lmx1a	FAIL	NA	NA	NA	1
Gm20711	FAIL	NA	NA	NA	1
Pbx1	OK	0	117.075	0.388683	0
Nuf2	OK	0.515178	-0.0380536	-0.000247513	0.605874
Rgs5	OK	0	39.3955	0.129812	0
Rgs4	OK	0	42.7139	0.12474	0
Ccdc190	FAIL	NA	NA	NA	1
Gm15852	FAIL	NA	NA	NA	1
Hsd17b7	OK	4.67326e-82	19.1518	0.0635419	1.52399e-81
3110045C21Rik	OK	0.516984	-0.0425863	-0.000231649	0.605889
Ddr2	OK	0.706117	-0.542076	-0.0017214	0.72507
Uap1	OK	0	132.726	0.441022	0
Gm37748	FAIL	NA	NA	NA	1
Gm37502	FAIL	NA	NA	NA	1
Uhmk1	OK	7.02505e-78	18.6443	0.0618928	2.25607e-77
4930500M09Rik	FAIL	NA	NA	NA	1
Sh2d1b2	FAIL	NA	NA	NA	1
Gm6345	FAIL	NA	NA	NA	1
Sh2d1b1	OK	0.564545	-0.162504	-0.000614939	0.617187
Gm7694	OK	0.344174	0.401099	0.00119462	0.41963
Nos1ap	OK	0	60.1364	0.198669	0
Spata46	FAIL	NA	NA	NA	1
Olfml2b	OK	1.41704e-08	5.55139	0.018048	2.46329e-08
Atf6	OK	0	40.5321	0.134608	0
Gm9929	OK	0.250181	0.67392	0.00207187	0.310458
Dusp12	OK	2.28532e-08	5.46725	0.0180344	3.9511e-08
Gm26620	FAIL	NA	NA	NA	1
Fcrlb	FAIL	NA	NA	NA	1
Fcrla	OK	0.102233	1.26893	0.00378115	0.1325
Fcgr2b	OK	0.347268	0.392708	0.00111498	0.423211
Gm38204	FAIL	NA	NA	NA	1
Gm10522	OK	0.54778	-0.120055	-0.000357627	0.610733
Fcgr4	OK	0.555813	-0.140362	-0.000531652	0.613653
Fcgr3	OK	0.000233475	3.49903	0.0106031	0.000353981
Cfap126	OK	1.40295e-10	6.30914	0.0198585	2.55353e-10
Sdhc	OK	3.95008e-238	32.9311	0.109469	1.88624e-237
Mpz	FAIL	NA	NA	NA	1
Pcp4l1	OK	0.603535	-0.262507	-0.000945773	0.642226
Nr1i3	OK	0.0828914	1.38588	-8.61081e-05	0.108305
Tomm40l	OK	0.0602762	1.55246	0.00502216	0.0796202
Apoa2	FAIL	NA	NA	NA	1
Fcer1g	OK	0.365521	0.343741	0.000994549	0.444257
Ndufs2	OK	0	43.0296	0.143127	0
Adamts4	OK	0.0350668	1.81105	0.00555886	0.0471483
B4galt3	OK	2.48929e-44	13.9172	0.0461689	6.72949e-44
Ppox	OK	1.24024e-06	4.70973	0.0155067	2.03637e-06
Gm57119	FAIL	NA	NA	NA	1
Usp21	OK	0.830977	-0.958032	-0.00329778	0.839971
Ufc1	OK	3.60427e-172	27.9468	0.0929132	1.51499e-171
Gm20045	OK	0.000400396	3.35252	0.0108628	0.000600059
Dedd	OK	7.31804e-14	7.39042	0.024437	1.42913e-13
Nit1	OK	3.48021e-100	21.2149	0.0704584	1.20815e-99
Pfdn2	OK	0	94.0952	0.313201	0
Klhdc9	FAIL	NA	NA	NA	1
Nectin4	OK	2.07806e-37	12.7276	0.0421281	5.34058e-37
Arhgap30	OK	0.622109	-0.311023	-0.00103001	0.655749
Usf1	OK	4.58574e-06	4.43584	0.0145312	7.40297e-06
Tstd1	OK	0	109.083	0.362906	0
Gm26641	FAIL	NA	NA	NA	1
F11r	OK	0	133.069	0.442886	0
B930036N10Rik	OK	0.000536321	3.27075	0.0105249	0.000798609
Alyref2	OK	0.195116	0.859197	0.0027058	0.24495
Itln1	OK	0.584643	-0.213787	-0.000191104	0.628753
Cd244a	FAIL	NA	NA	NA	1
Ly9	OK	0.0026376	2.78973	-4.02578e-05	0.00379535
Slamf7	OK	0.529603	-0.074273	-0.000303646	0.607081
Gm37787	FAIL	NA	NA	NA	1
A630035G10Rik	FAIL	NA	NA	NA	1
Cd48	OK	0.26126	0.639466	0.00184459	0.323243
Slamf1	OK	0.961623	-1.76983	-0.000189175	0.963758
Cd84	OK	0.560757	-0.152888	-0.000508908	0.616047
Gm37065	FAIL	NA	NA	NA	1
Slamf6	OK	0.000205267	3.53322	0.00999513	0.000311971
Vangl2	OK	1.33335e-10	6.31701	0.0208181	2.42875e-10
Ncstn	OK	5.2864e-300	37.0022	0.123022	2.79726e-299
Copa	OK	0	55.6941	0.18528	0
Gm37756	FAIL	NA	NA	NA	1
Pex19	OK	8.3815e-20	9.03261	0.0298972	1.79682e-19
Dcaf8	OK	1.1334e-163	27.2386	0.0903943	4.66153e-163
Pea15a	OK	0	96.1523	0.318515	0
Casq1	FAIL	NA	NA	NA	1
Gm17224	FAIL	NA	NA	NA	1
Atp1a4	FAIL	NA	NA	NA	1
Igsf8	OK	2.51412e-123	23.5887	0.0783065	9.37458e-123
Atp1a2	OK	0.640451	-0.359664	-0.00126345	0.669066
Kcnj9	FAIL	NA	NA	NA	1
Gm36937	FAIL	NA	NA	NA	1
Gm57153	FAIL	NA	NA	NA	1
Kcnj10	FAIL	NA	NA	NA	1
Gm57172	FAIL	NA	NA	NA	1
Pigm	OK	3.94461e-06	4.46817	0.0147104	6.38254e-06
Slamf9	OK	4.2907e-07	4.92166	0.0161302	7.14238e-07
Igsf9	OK	0	50.1428	0.166757	0
Tagln2	OK	0	161.204	0.536522	0
Gm57108	FAIL	NA	NA	NA	1
Cfap45	OK	8.47447e-10	6.02464	0.0198053	1.51563e-09
4933439K11Rik	OK	0.55822	-0.146458	-0.000552792	0.614696
Vsig8	FAIL	NA	NA	NA	1
Slamf8	OK	0.523912	-0.0599753	-0.000294252	0.606276
Fcrl6	FAIL	NA	NA	NA	1
Dusp23	OK	0.000255355	3.47508	0.011421	0.000386325
Crp	OK	0	44.3382	0.147005	0
Apcs	OK	0.66772	-0.433626	-0.00151431	0.692258
Gm35686	FAIL	NA	NA	NA	1
Gm35742	FAIL	NA	NA	NA	1
Fcer1a	FAIL	NA	NA	NA	1
Ackr1	OK	0.533509	-0.0840937	-0.00035876	0.60784
Cadm3	OK	0.960514	-1.75668	-0.000188745	0.963122
Aim2	OK	2.06275e-51	15.0382	0.0498039	5.79523e-51
Ifi206	OK	0.537308	-0.0936541	-0.000358748	0.607986
Ifi214	OK	0.588063	-0.222566	-0.000806047	0.63118
Ifi213	OK	0.565	-0.163659	-0.000617162	0.617352
Ifi209	OK	0.576845	-0.193828	-0.000645674	0.623678
Ifi208	OK	0.289598	0.55456	-0.000113259	0.356486
ENSMUSG00000121434	FAIL	NA	NA	NA	1
Ifi207	OK	0.109587	1.22873	0.00359949	0.141569
Ifi204	OK	0.171184	0.949499	0.00293385	0.21599
Mndal	OK	0.33579	0.423981	0.00122235	0.409777
Ifi211	OK	0.0236167	1.9842	0.00624062	0.032139
Ifi203	OK	7.69666e-05	3.78464	0.0118267	0.000118934
Ifi202b	OK	5.81716e-30	11.3106	0.0332523	1.40043e-29
Ifi205	OK	0.454011	0.115533	0.000238591	0.543236
Or10aa1	FAIL	NA	NA	NA	1
Or10aa3	FAIL	NA	NA	NA	1
Or6k6	FAIL	NA	NA	NA	1
Spta1	FAIL	NA	NA	NA	1
Fmn2	OK	0.579388	-0.200329	-0.000727425	0.625295
Grem2	OK	0.0414159	1.73449	-7.47225e-05	0.0554191
Rgs7	OK	0.000508123	3.28599	0.0103005	0.000757801
Fh1	OK	4.77642e-37	12.6624	0.0419835	1.22385e-36
Kmo	OK	0.618727	-0.302139	-0.00107849	0.65316
Opn3	OK	1.45659e-05	4.18015	0.013517	2.31306e-05
Chml	OK	7.65039e-07	4.80727	0.0158193	1.26302e-06
Wdr64	FAIL	NA	NA	NA	1
Exo1	OK	0.16979	0.954995	0.0029472	0.214265
Pld5	OK	4.76886e-55	15.5827	0.0473376	1.37109e-54
Rbm8a2	FAIL	NA	NA	NA	1
Cep170	OK	2.4135e-233	32.595	0.107829	1.14342e-232
Gm36992	OK	0.178047	0.922832	-0.000101231	0.224319
Sdccag8	OK	1.44205e-103	21.5781	0.0714384	5.06557e-103
Hmga2-ps1	OK	0	39.1828	0.130073	0
Gm15423	FAIL	NA	NA	NA	1
Akt3	OK	4.06152e-90	20.0952	0.0656552	1.35858e-89
Gm26801	OK	0.57408	-0.186771	-0.000687704	0.621874
Zbtb18	OK	1.26463e-15	7.91218	0.0261704	2.53842e-15
Gm37306	FAIL	NA	NA	NA	1
2310043L19Rik	FAIL	NA	NA	NA	1
1700016C15Rik	OK	3.6181e-72	17.9272	0.0531738	1.13327e-71
Adss	OK	0	78.3955	0.260615	0
Catspere2	OK	7.20938e-06	4.33739	0.0142432	1.15775e-05
Desi2	OK	9.41555e-249	33.665	0.111021	4.59054e-248
B230369F24Rik	OK	4.0199e-13	7.16048	0.0235556	7.72875e-13
Cox20	OK	4.10775e-46	14.2076	0.0471348	1.12262e-45
Hnrnpu	OK	0	82.6149	0.274876	0
Efcab2	OK	0.000479	3.30258	0.010813	0.000715353
Kif26b	OK	5.4774e-110	22.2513	0.0731604	1.96312e-109
Gm16564	FAIL	NA	NA	NA	1
Smyd3	OK	0	58.8716	0.195594	0
Tfb2m	OK	7.23068e-05	3.80014	0.0124998	0.000111893
Cnst	OK	4.76811e-09	5.73878	0.0188032	8.38457e-09
Sccpdh	OK	3.39688e-16	8.07417	0.0266982	6.88272e-16
Kif28	FAIL	NA	NA	NA	1
Ahctf1	OK	3.51715e-161	27.0274	0.089672	1.43964e-160
Gm10518	FAIL	NA	NA	NA	1
Cdc42bpa	OK	0	74.2981	0.246893	0
Coq8a	OK	0.00024735	3.48361	0.0114355	0.000374494
Gm37336	FAIL	NA	NA	NA	1
Psen2	OK	9.37434e-16	7.94935	0.0262899	1.88601e-15
Gm31728	OK	0.995537	-2.61487	-0.000216774	0.996089
Itpkb	OK	0.222831	0.762666	0.00223558	0.277855
Stum	FAIL	NA	NA	NA	1
Gm37267	FAIL	NA	NA	NA	1
Parp1	OK	1.6953e-11	6.62852	0.0218831	3.15455e-11
Lin9	OK	0.00534684	2.55255	0.00831356	0.00757801
Acbd3	OK	1.68073e-274	35.3809	0.117594	8.52695e-274
Gm37768	OK	2.27483e-10	6.2339	0.0205058	4.12291e-10
Gm38293	FAIL	NA	NA	NA	1
H3f3a	OK	0	167.518	0.557649	0
H3f3aos	FAIL	NA	NA	NA	1
Sde2	OK	1.38179e-116	22.9226	0.0761609	5.05723e-116
Lefty2	FAIL	NA	NA	NA	1
Pycr2	OK	0.117997	1.18506	0.00380673	0.151937
Lefty1	OK	0.0369056	1.78778	0.0057831	0.049551
Tmem63a	OK	0	54.2495	0.180381	0
2210411M09Rik	FAIL	NA	NA	NA	1
Ephx1	OK	0	52.779	0.175544	0
9130409I23Rik	FAIL	NA	NA	NA	1
Nvl	OK	1.63154e-14	7.58743	0.0249613	3.22145e-14
Cnih4	OK	0	78.943	0.262703	0
Wdr26	OK	0	56.906	0.189302	0
Gm57146	OK	0.0402364	1.74795	0.00562366	0.0538984
A430110L20Rik	FAIL	NA	NA	NA	1
Gm57166	FAIL	NA	NA	NA	1
Gm57185	FAIL	NA	NA	NA	1
Cnih3	OK	5.19849e-25	10.2625	0.0277295	1.18512e-24
Dnah14	FAIL	NA	NA	NA	1
Lbr	OK	1.69826e-18	8.69737	0.0287574	3.57471e-18
Gm5533	FAIL	NA	NA	NA	1
Enah	OK	0	81.0654	0.268553	0
Srp9	OK	3.02025e-35	12.3327	0.0409282	7.62688e-35
Gm33887	OK	0.387854	0.284917	0.000806412	0.468876
Degs1	OK	0	44.0571	0.146538	0
1700047M11Rik	FAIL	NA	NA	NA	1
Fbxo28	OK	4.80646e-51	14.9821	0.0496279	1.3478e-50
Trp53bp2	OK	0	75.5236	0.251198	0
Capn2	OK	0	85.2921	0.283743	0
Gm37885	FAIL	NA	NA	NA	1
Capn8	OK	2.3196e-87	19.7776	0.0604634	7.68627e-87
Susd4	OK	0.692525	-0.50302	-0.00173494	0.713468
Tlr5	OK	0.707976	-0.547481	-0.000149252	0.726576
Disp1	OK	1.84082e-10	6.26696	0.0206609	3.34115e-10
Brox	OK	4.26863e-41	13.3744	0.0443516	1.12716e-40
Aida	OK	3.28245e-31	11.5601	0.0383028	7.9862e-31
Mia3	OK	1.47633e-131	24.3776	0.0810168	5.63552e-131
Gm34102	OK	0.540825	-0.102513	-0.000372834	0.608549
Taf1a	OK	3.37404e-18	8.6191	0.028488	7.05912e-18
Gm37986	FAIL	NA	NA	NA	1
Hhipl2	FAIL	NA	NA	NA	1
A430073I11Rik	FAIL	NA	NA	NA	1
Gm33973	FAIL	NA	NA	NA	1
Gm34068	FAIL	NA	NA	NA	1
Dusp10	OK	0	75.6994	0.251663	0
1700056E22Rik	OK	0.000375754	3.37006	0.0109419	0.000564013
Gm37223	FAIL	NA	NA	NA	1
Gm37712	FAIL	NA	NA	NA	1
1700112H15Rik	FAIL	NA	NA	NA	1
Gm37800	OK	0.0267584	1.93073	-6.83132e-05	0.0362594
Hlx	OK	0.54211	-0.105751	-0.000410297	0.609082
Gm57121	FAIL	NA	NA	NA	1
Gm34342	FAIL	NA	NA	NA	1
Mtarc1	FAIL	NA	NA	NA	1
Mtarc2	OK	0	68.9001	0.228827	0
C130074G19Rik	OK	5.74993e-95	20.6421	0.0685478	1.9613e-94
Mark1	OK	0.00372747	2.67581	0.00834444	0.00531981
Gm38251	FAIL	NA	NA	NA	1
Rab3gap2	OK	0	51.4571	0.171087	0
Gm34882	FAIL	NA	NA	NA	1
Iars2	OK	2.02468e-52	15.1911	0.0503377	5.7269e-52
2010103J01Rik	OK	0.0828914	1.38588	-8.61081e-05	0.108305
Bpnt1	OK	0	57.9928	0.192595	0
4930532G15Rik	FAIL	NA	NA	NA	1
Eprs	OK	2.7006e-214	31.2217	0.10376	1.23863e-213
9630028B13Rik	FAIL	NA	NA	NA	1
Gm2061	FAIL	NA	NA	NA	1
Slc30a10	OK	7.00494e-65	16.9687	0.0398431	2.12093e-64
Lyplal1	OK	3.53203e-16	8.06941	0.0266964	7.15476e-16
Gm37134	FAIL	NA	NA	NA	1
A730004F24Rik	FAIL	NA	NA	NA	1
Gm35546	OK	2.2838e-22	9.65753	0.0311502	5.06439e-22
Tgfb2	OK	7.05768e-155	26.4858	0.0868114	2.84302e-154
Gm29491	FAIL	NA	NA	NA	1
Rrp15	OK	6.1948e-96	20.7495	0.0688826	2.12061e-95
A430105J06Rik	FAIL	NA	NA	NA	1
Spata17	OK	1.17053e-05	4.2296	0.0131518	1.86591e-05
Gpatch2	OK	4.52223e-68	17.3947	0.0575278	1.39152e-67
Gm38155	FAIL	NA	NA	NA	1
Gm37896	FAIL	NA	NA	NA	1
Esrrg	OK	2.78281e-26	10.5414	0.0295513	6.44627e-26
Gm55759	FAIL	NA	NA	NA	1
Ush2a	FAIL	NA	NA	NA	1
Kctd3	OK	6.09997e-241	33.1269	0.110089	2.92575e-240
Kcnk2	OK	0.0212094	2.02939	0.00642338	0.0289478
2900042K21Rik	FAIL	NA	NA	NA	1
A430027H14Rik	FAIL	NA	NA	NA	1
Cenpf	OK	0.0123874	2.24489	0.00717374	0.017133
Ptpn14	OK	0	43.8648	0.145774	0
Gm26574	FAIL	NA	NA	NA	1
Gm37422	FAIL	NA	NA	NA	1
Smyd2	OK	4.4387e-18	8.58764	0.0284284	9.26153e-18
Prox1	OK	0	55.7852	0.184023	0
Gm28172	FAIL	NA	NA	NA	1
Gm57154	FAIL	NA	NA	NA	1
Prox1os	OK	0.269961	0.61293	-0.000111353	0.3334
Gm57174	FAIL	NA	NA	NA	1
Rps6kc1	OK	1.30055e-06	4.70004	0.0154231	2.13324e-06
Angel2	OK	1.95541e-19	8.93946	0.0295663	4.17439e-19
Vash2	OK	3.86739e-26	10.5104	0.033979	8.9383e-26
Gm31373	FAIL	NA	NA	NA	1
Flvcr1	OK	4.58985e-09	5.74523	0.0188911	8.0746e-09
A230020J21Rik	FAIL	NA	NA	NA	1
Spata45	FAIL	NA	NA	NA	1
Tatdn3	OK	0.000303447	3.42851	0.0112232	0.000457169
Nsl1	OK	0.441374	0.147486	-0.000126555	0.529128
Batf3	OK	0.592776	-0.234691	-0.000794788	0.634392
Gm38161	FAIL	NA	NA	NA	1
Garin4	OK	5.58405e-05	3.8637	0.0125361	8.67171e-05
Atf3	OK	0	92.466	0.3075	0
D730003I15Rik	OK	1.79176e-12	6.9527	0.0228287	3.40381e-12
Gm37168	OK	0.700751	-0.526562	-0.000148569	0.720481
Nenf	OK	1.0263e-215	31.3262	0.104046	4.71646e-215
Pacc1	OK	0.0887359	1.34858	0.00431987	0.115746
Ppp2r5a	OK	2.27903e-09	5.86255	0.0193657	4.03468e-09
Gm32200	FAIL	NA	NA	NA	1
Dtl	OK	0.00144062	2.98013	0.00965828	0.00209974
Ints7	OK	4.30026e-37	12.6706	0.0419148	1.10237e-36
Lpgat1	OK	0	58.6216	0.19486	0
5430414B12Rik	FAIL	NA	NA	NA	1
Gm38037	FAIL	NA	NA	NA	1
Nek2	OK	0.52877	-0.0721787	-0.000365343	0.607022
1700034H15Rik	OK	0.510771	-0.0270021	-0.000194983	0.603477
Slc30a1	OK	3.97839e-22	9.60049	0.0318014	8.79815e-22
Gm57116	FAIL	NA	NA	NA	1
Rd3	FAIL	NA	NA	NA	1
Gm26670	OK	0.558509	-0.14719	-0.000555501	0.61493
Traf5	OK	2.63328e-19	8.90651	0.0294558	5.61264e-19
Gm26879	OK	0.591405	-0.231162	-0.000138921	0.633534
Rcor3	OK	1.13477e-15	7.92565	0.0261613	2.28021e-15
Gm10516	OK	3.17332e-05	3.99954	0.0126452	4.96882e-05
Kcnh1	OK	0.314661	0.482682	-0.000115607	0.385323
Hhat	OK	2.50788e-06	4.56413	0.0149591	4.08347e-06
Sertad4	OK	2.81519e-93	20.4532	0.0678776	9.54451e-93
Gm15867	OK	2.58194e-301	37.0836	0.123244	1.36844e-300
Syt14	OK	0.526878	-0.0674248	-0.000314694	0.607022
Utp25	OK	0.00963813	2.34014	0.00759483	0.0134242
Irf6	OK	0	40.4665	0.134584	0
A130010J15Rik	OK	4.53419e-05	3.91426	0.0128703	7.06564e-05
Gm57171	FAIL	NA	NA	NA	1
Traf3ip3	OK	0.620489	-0.306765	-0.00102172	0.654609
Gm15872	FAIL	NA	NA	NA	1
4930570N18Rik	FAIL	NA	NA	NA	1
Lamb3	OK	0	88.7739	0.293905	0
Hsd11b1	OK	0.749725	-0.673624	-0.00222437	0.764545
G0s2	OK	0.578999	-0.199333	-0.000723959	0.624957
Gm37650	FAIL	NA	NA	NA	1
Camk1g	FAIL	NA	NA	NA	1
Mir205hg	OK	0.552761	-0.132641	-0.000514	0.612761
Gm31870	OK	0.428652	0.179808	0.000457832	0.515626
Gm6403	FAIL	NA	NA	NA	1
Plxna2	OK	0	52.1531	0.17327	0
Cd34	OK	1.39941e-05	4.18925	0.0132183	2.22465e-05
Gm16897	FAIL	NA	NA	NA	1
A330023F24Rik	OK	0	39.8028	0.132063	0
Gm32250	OK	0.0220193	2.01372	0.00645417	0.0300306
Gm37027	FAIL	NA	NA	NA	1
Cd46	OK	2.16275e-07	5.05405	0.0166078	3.63252e-07
Cr1l	OK	2.35606e-143	25.4659	0.0845886	9.21666e-143
Cr2	OK	0.410594	0.226018	0.000158233	0.49482
Fam171a1	OK	4.85139e-112	22.4623	0.0744978	1.75189e-111
Nmt2	OK	0	66.8401	0.221807	0
Rpp38	OK	0.0205004	2.04352	0.00661577	0.028013
Acbd7	FAIL	NA	NA	NA	1
Olah	FAIL	NA	NA	NA	1
Meig1	FAIL	NA	NA	NA	1
Dclre1c	OK	0.189506	0.879717	0.00275141	0.238092
Suv39h2	OK	0.576528	-0.19302	-0.000761723	0.623575
Gm13184	OK	0.500127	-0.00031867	-0.000132114	0.593954
Hspa14	OK	6.14451e-22	9.55558	0.0316234	1.35535e-21
Gm45902	OK	0.0044041	2.61941	0.00849241	0.00627007
Cdnf	OK	0.574448	-0.18771	-0.000137502	0.62207
Fam107b	OK	0	114.589	0.380175	0
Gm13185	FAIL	NA	NA	NA	1
Frmd4a	OK	0	73.9914	0.242561	0
Gm13187	FAIL	NA	NA	NA	1
Gm36988	FAIL	NA	NA	NA	1
Gm13179	FAIL	NA	NA	NA	1
Prpf18	OK	3.1378e-07	4.98254	0.0163764	5.24365e-07
Bend7	OK	6.12539e-112	22.4519	0.0745769	2.21096e-111
Sephs1	OK	2.51935e-13	7.22425	0.0238069	4.86737e-13
Phyh	OK	0	41.8081	0.139005	0
Ucma	FAIL	NA	NA	NA	1
Mcm10	OK	2.16474e-05	4.08915	0.0132413	3.4136e-05
Optn	OK	0	48.6799	0.161578	0
4930551O13Rik	FAIL	NA	NA	NA	1
Ccdc3	OK	0.00995848	2.32791	0.00685161	0.0138597
Camk1d	OK	0	60.2976	0.199888	0
Cdc123	OK	2.98237e-31	11.5683	0.0383635	7.25937e-31
Nudt5	OK	2.18297e-07	5.05227	0.0166608	3.66572e-07
Gm13199	FAIL	NA	NA	NA	1
Sec61a2	OK	1.724e-23	9.91882	0.0328208	3.87161e-23
Dhtkd1	OK	0.528829	-0.0723273	-0.000301759	0.607022
Upf2	OK	1.03772e-25	10.4169	0.0344401	2.38481e-25
Proser2	OK	2.60928e-222	31.8068	0.105672	1.21632e-221
Gm10857	FAIL	NA	NA	NA	1
Echdc3	OK	8.89473e-11	6.3793	0.0210187	1.62751e-10
A230108P19Rik	OK	0.520057	-0.0502962	-0.000249768	0.606173
Gm13383	FAIL	NA	NA	NA	1
1700014B07Rik	FAIL	NA	NA	NA	1
Usp6nl	OK	0	138.039	0.458615	0
Gm13388	FAIL	NA	NA	NA	1
Gm13391	OK	0.538368	-0.0963225	-0.000393367	0.607986
Celf2	OK	0	102.384	0.339353	0
Gm13389	FAIL	NA	NA	NA	1
Gm10855	FAIL	NA	NA	NA	1
Gm10115	OK	7.12882e-07	4.82137	0.0157204	1.17775e-06
1700061F12Rik	FAIL	NA	NA	NA	1
Gm13219	FAIL	NA	NA	NA	1
Dreg1	FAIL	NA	NA	NA	1
Gata3	OK	1.38866e-32	11.8286	0.0389274	3.42268e-32
Gm13256	FAIL	NA	NA	NA	1
4930412O13Rik	FAIL	NA	NA	NA	1
9230102O04Rik	FAIL	NA	NA	NA	1
Gm13262	FAIL	NA	NA	NA	1
Taf3	OK	2.19644e-42	13.5932	0.0446004	5.86175e-42
Atp5c1	OK	0	95.8327	0.318983	0
Kin	OK	2.16452e-50	14.8818	0.0493571	6.05501e-50
Itih2	OK	0.600646	-0.255019	-0.000917708	0.640116
Itih5	OK	0.255064	0.65864	0.00201516	0.316106
Gm13261	FAIL	NA	NA	NA	1
Sfmbt2	OK	0.0281974	1.90797	-6.90564e-05	0.0381363
Gm13264	FAIL	NA	NA	NA	1
Prkcq	OK	3.93377e-11	6.50311	0.0189051	7.25583e-11
Gm38171	FAIL	NA	NA	NA	1
Gm57445	FAIL	NA	NA	NA	1
8030442B05Rik	OK	0.0127061	2.23508	0.00692765	0.0175574
Gm13293	FAIL	NA	NA	NA	1
Pfkfb3	OK	1.39207e-79	18.8529	0.0620793	4.50081e-79
Gm10851	OK	0.645973	-0.37447	-0.00131257	0.673363
Rbm17	OK	2.25319e-100	21.2353	0.0705461	7.82692e-100
Il2ra	OK	0.604129	-0.26405	-0.000912512	0.642649
Il15ra	OK	7.65762e-176	28.2474	0.0936177	3.24814e-175
Fbh1	OK	6.11848e-08	5.28992	0.0174065	1.04526e-07
Ankrd16	OK	7.07331e-08	5.26333	0.0173333	1.20534e-07
Itga8	OK	0.712686	-0.561248	-0.000149702	0.73081
E030013I19Rik	FAIL	NA	NA	NA	1
Mindy3	OK	2.15996e-270	35.1127	0.116319	1.08768e-269
Pter	OK	1.09041e-12	7.0224	0.0232022	2.07997e-12
C1ql3	OK	0.525601	-0.0642165	-0.000133469	0.606878
Rsu1	OK	3.48711e-94	20.5548	0.0681789	1.18597e-93
Gm13270	OK	0.540578	-0.101889	-0.000370051	0.608549
Cubn	OK	0.580145	-0.202265	-0.000745679	0.625583
Trdmt1	OK	1.67813e-05	4.14784	0.0135592	2.65915e-05
Vim	OK	2.03563e-06	4.60771	0.0140596	3.32019e-06
St8sia6	OK	0	78.1269	0.259387	0
Gm37126	FAIL	NA	NA	NA	1
Hacd1	OK	1.8999e-131	24.3673	0.0809718	7.24899e-131
Stamos	FAIL	NA	NA	NA	1
Gm57420	FAIL	NA	NA	NA	1
Stam	OK	2.35819e-242	33.2248	0.110372	1.13442e-241
Tmem236	OK	0	41.343	0.136659	0
Mrc1	OK	0.000108301	3.69882	0.011319	0.000166435
Slc39a12	FAIL	NA	NA	NA	1
Gm13266	FAIL	NA	NA	NA	1
Cacnb2	OK	2.83867e-83	19.2971	0.063792	9.28883e-83
Gm10848	FAIL	NA	NA	NA	1
Gm13269	OK	0.626193	-0.321788	-0.000141881	0.657851
Nsun6	OK	2.5361e-07	5.02356	0.0165068	4.25125e-07
Arl5b	OK	0	52.0511	0.172979	0
Malrd1	OK	0	52.6887	0.156186	0
Plxdc2	OK	0.017758	2.10243	0.00673935	0.0243558
Nebl	OK	0	221.155	0.732737	0
A930004D18Rik	OK	0.527833	-0.0698249	-0.000321265	0.607022
Gm57453	OK	0.596318	-0.243829	-0.000872311	0.636935
Skida1	OK	0.891975	-1.2371	-0.000171776	0.897831
1810059C17Rik	FAIL	NA	NA	NA	1
Mllt10	OK	0	41.1364	0.136561	0
Gm57467	FAIL	NA	NA	NA	1
Dnajc1	OK	0	43.8687	0.14582	0
Commd3	OK	3.03351e-184	28.9234	0.0961112	1.30894e-183
Bmi1	OK	2.66068e-31	11.5781	0.038365	6.47924e-31
Spag6	FAIL	NA	NA	NA	1
Gm3363	FAIL	NA	NA	NA	1
Gm57429	FAIL	NA	NA	NA	1
Carlr	FAIL	NA	NA	NA	1
Pip4k2a	OK	0.000190612	3.55275	0.0106908	0.000290023
4930426L09Rik	FAIL	NA	NA	NA	1
Armc3	OK	0.634124	-0.342795	-0.00121454	0.663865
4930447M23Rik	FAIL	NA	NA	NA	1
Msrb2	OK	0.000319663	3.41436	0.0112029	0.000480974
Gm13344	OK	0.314661	0.482682	-0.000115607	0.385323
Ptf1aos	FAIL	NA	NA	NA	1
Ptf1a	OK	0	37.6771	0.124964	0
1810010K12Rik	OK	6.98829e-09	5.67368	0.0186752	1.22305e-08
4921504E06Rik	FAIL	NA	NA	NA	1
Otud1	OK	4.88446e-10	6.11314	0.0201379	8.77625e-10
Gm13346	FAIL	NA	NA	NA	1
Etl4	OK	0	118.957	0.39479	0
Gm17171	OK	0.436088	0.160894	-0.000126117	0.523525
Gm57473	FAIL	NA	NA	NA	1
Gm13362	FAIL	NA	NA	NA	1
Arhgap21	OK	0	70.4361	0.234235	0
Gm13380	FAIL	NA	NA	NA	1
Gm13375	OK	0.546895	-0.11782	-0.00045173	0.610458
Gm57438	FAIL	NA	NA	NA	1
Enkur	OK	2.56597e-06	4.55932	0.014928	4.17638e-06
Thnsl1	OK	0.000276742	3.45344	0.0113334	0.000417864
Gpr158	OK	1.14799e-06	4.72546	0.0127185	1.88585e-06
Myo3a	FAIL	NA	NA	NA	1
Gad2	FAIL	NA	NA	NA	1
1700092C17Rik	FAIL	NA	NA	NA	1
Gm57452	FAIL	NA	NA	NA	1
Apbb1ip	OK	0.00768767	2.42342	0.00743555	0.0107861
Pdss1	OK	2.00528e-20	9.18777	0.0303413	4.33207e-20
Abi1	OK	0	90.4427	0.30063	0
Acbd5	OK	1.42839e-116	22.9212	0.0761169	5.22659e-116
Mastl	OK	5.09098e-06	4.41327	0.0144658	8.20881e-06
Yme1l1	OK	2.20541e-38	12.9016	0.0427026	5.71123e-38
Potegl	FAIL	NA	NA	NA	1
Nxph2	OK	0.0503761	1.64122	-7.77687e-05	0.0669676
Spopl	OK	1.7433e-86	19.6757	0.065204	5.76371e-86
Hnmt	OK	4.82661e-07	4.89858	0.016129	8.01968e-07
Il36g	OK	0.0982281	1.29171	0.00351956	0.127635
Il36a	OK	0.133093	1.11189	0.00351122	0.170269
Gm13411	FAIL	NA	NA	NA	1
Il1rn	OK	0	52.4332	0.173642	0
Psd4	OK	4.81997e-105	21.7347	0.072024	1.7016e-104
Pax8	FAIL	NA	NA	NA	1
Gm13415	OK	0.523059	-0.0578329	-0.000266581	0.606276
Cacna1b	OK	3.1603e-17	8.35909	0.0271506	6.50638e-17
Ehmt1	OK	2.44505e-205	30.5547	0.101491	1.1052e-204
Arrdc1	OK	3.72919e-157	26.6828	0.0886703	1.51007e-156
Zmynd19	OK	1.4059e-05	4.1882	0.0137814	2.23476e-05
Dph7	OK	0.11642	1.19307	0.00380795	0.150014
Mrpl41	OK	2.2061e-39	13.0778	0.0433358	5.75797e-39
Pnpla7	OK	0.370881	0.32952	0.000951779	0.450368
Nsmf	OK	3.28802e-11	6.53002	0.0215701	6.0737e-11
Gm39770	OK	0.627839	-0.326134	-0.00115456	0.658941
Entpd8	OK	4.19171e-16	8.04847	0.0259637	8.4826e-16
Noxa1	OK	3.17641e-70	17.6766	0.0586228	9.86558e-70
Gm13387	OK	0.582918	-0.209365	-0.000755075	0.627335
Nrarp	OK	0.000390642	3.35934	0.0108861	0.000585927
Gm38287	FAIL	NA	NA	NA	1
Tor4a	OK	5.97923e-07	4.85632	0.0159455	9.90141e-07
Nelfb	OK	2.07743e-26	10.5689	0.0349075	4.81916e-26
Stpg3	FAIL	NA	NA	NA	1
Fam166a	FAIL	NA	NA	NA	1
Tubb4b	OK	0	108.353	0.360396	0
Slc34a3	FAIL	NA	NA	NA	1
Rnf224	FAIL	NA	NA	NA	1
Cysrt1	OK	7.77208e-26	10.4444	0.033745	1.78814e-25
Rnf208	OK	0.676284	-0.457333	-0.00158931	0.699886
Ndor1	OK	9.48114e-05	3.73245	0.0122395	0.00014605
Tmem203	OK	1.67635e-07	5.10246	0.0168206	2.82697e-07
Tprn	OK	3.30074e-167	27.5355	0.0914991	1.37214e-166
Ssna1	OK	2.45913e-123	23.5897	0.0782736	9.17164e-123
Anapc2	OK	1.58083e-23	9.92747	0.0327976	3.55206e-23
Tmem210	FAIL	NA	NA	NA	1
Lrrc26	OK	0	71.2103	0.236863	0
Grin1	FAIL	NA	NA	NA	1
Grin1os	FAIL	NA	NA	NA	1
Man1b1	OK	1.64871e-12	6.96443	0.0229496	3.13425e-12
Dpp7	OK	0.177282	0.925773	0.00294225	0.223424
Gm46732	FAIL	NA	NA	NA	1
Uap1l1	OK	4.18473e-29	11.1361	0.0369089	1.00032e-28
Sapcd2	OK	0.65651	-0.402956	-0.00138546	0.68277
Entpd2	OK	9.19414e-06	4.28361	0.0140694	1.4698e-05
Npdc1	OK	8.5226e-300	36.9893	0.123012	4.50821e-299
Fut7	FAIL	NA	NA	NA	1
Abca2	OK	1.67746e-08	5.52183	0.0181994	2.91102e-08
Paxx	OK	2.8524e-27	10.7535	0.0356187	6.67759e-27
Clic3	OK	0.00589401	2.51843	0.00811959	0.00833139
Ptgds	OK	3.16319e-90	20.1076	0.0663549	1.05874e-89
Lcn12	FAIL	NA	NA	NA	1
C8g	OK	0.469501	0.0765241	-0.000128872	0.560861
Fbxw5	OK	4.16634e-05	3.93462	0.0129501	6.50116e-05
Traf2	OK	2.19692e-24	10.1224	0.0334953	4.97561e-24
Edf1	OK	0	54.1286	0.180017	0
Mamdc4	FAIL	NA	NA	NA	1
Phpt1	OK	1.66692e-05	4.14938	0.0136493	2.64242e-05
Ajm1	FAIL	NA	NA	NA	1
Rabl6	OK	2.1421e-06	4.5971	0.0151294	3.49104e-06
Fcnaos	FAIL	NA	NA	NA	1
Gm57475	FAIL	NA	NA	NA	1
Ccdc183	FAIL	NA	NA	NA	1
Tmem141	OK	0	46.5699	0.154599	0
Fcna	OK	0	52.4287	0.1721	0
Lcn8	FAIL	NA	NA	NA	1
Obp2a	OK	0.0538147	1.60894	-7.88229e-05	0.0712996
A230005M16Rik	FAIL	NA	NA	NA	1
Bmyc	OK	0	65.6642	0.217674	0
Obp2b	OK	0.661875	-0.417586	-0.00014501	0.687162
Lcn11	FAIL	NA	NA	NA	1
Sohlh1	FAIL	NA	NA	NA	1
Kcnt1	FAIL	NA	NA	NA	1
Camsap1	OK	5.8914e-32	11.7067	0.0387848	1.44462e-31
Ubac1	OK	0.00415863	2.63891	0.00862831	0.00592735
Nacc2	OK	2.64375e-55	15.6204	0.0518251	7.61853e-55
Tmem250-ps	OK	4.54449e-08	5.34406	0.0176332	7.79234e-08
1810012K08Rik	FAIL	NA	NA	NA	1
Lhx3	FAIL	NA	NA	NA	1
Qsox2	OK	2.19239e-17	8.40212	0.027801	4.52915e-17
Ccdc187	FAIL	NA	NA	NA	1
Gpsm1	OK	2.08577e-09	5.87724	0.0193535	3.69615e-09
Dnlz	OK	0.000392506	3.35803	0.0110331	0.000588669
Card9	FAIL	NA	NA	NA	1
Gm13562	FAIL	NA	NA	NA	1
Snapc4	OK	0.0864054	1.36323	0.00437778	0.112787
Gm13563	OK	0.929953	-1.47544	-0.00017956	0.934092
Entr1	OK	1.08588e-36	12.5978	0.04175	2.77445e-36
Pmpca	OK	1.26046e-28	11.0374	0.0365554	2.99758e-28
Inpp5e	OK	1.3464e-06	4.69296	0.0154288	2.20643e-06
Sec16a	OK	2.02488e-67	17.3086	0.0574152	6.20835e-67
0610009E02Rik	OK	0.282486	0.575471	0.00173993	0.348048
Gm13568	FAIL	NA	NA	NA	1
Notch1	OK	3.70981e-22	9.60769	0.0316536	8.20643e-22
Egfl7	OK	0.402389	0.247167	0.000558556	0.48522
Agpat2	OK	0	42.0825	0.139862	0
Gm57466	FAIL	NA	NA	NA	1
Dipk1b	OK	0.000217561	3.51781	0.0114924	0.000330285
Snhg7	OK	5.97788e-207	30.6758	0.101897	2.70587e-206
Snhg7os	FAIL	NA	NA	NA	1
Lcn4	FAIL	NA	NA	NA	1
Abo	OK	0.00659516	2.47859	-5.04198e-05	0.00929903
Surf6	OK	0.000588166	3.24456	0.0106015	0.000873647
Med22	OK	6.83688e-08	5.26958	0.0173664	1.16566e-07
Rpl7a	OK	0	128.281	0.427056	0
Surf1	OK	1.21442e-17	8.4712	0.0280043	2.51874e-17
Surf2	OK	1.02021e-08	5.60854	0.0184815	1.77918e-08
Surf4	OK	3.97769e-104	21.6376	0.0718872	1.40029e-103
Stkld1	FAIL	NA	NA	NA	1
Rexo4	OK	0.000605682	3.23619	0.01058	0.000898597
Adamts13	FAIL	NA	NA	NA	1
Cacfd1	OK	1.40983e-38	12.936	0.0429139	3.65445e-38
Slc2a6	OK	0.539101	-0.098168	-0.000397415	0.608007
Gm13398	FAIL	NA	NA	NA	1
Mymk	FAIL	NA	NA	NA	1
Adamtsl2	OK	0.544853	-0.112666	-0.000437699	0.609642
Fam163b	FAIL	NA	NA	NA	1
Dbhos	FAIL	NA	NA	NA	1
Dbh	FAIL	NA	NA	NA	1
Sardh	OK	0.00062235	3.22843	0.0105844	0.000922652
Sardhos	FAIL	NA	NA	NA	1
Vav2	OK	2.0166e-31	11.6018	0.0382929	4.91891e-31
AA645442	FAIL	NA	NA	NA	1
Brd3os	FAIL	NA	NA	NA	1
Brd3	OK	5.03364e-63	16.7157	0.0554732	1.50666e-62
Wdr5	OK	1.75152e-24	10.1446	0.0335691	3.97128e-24
Gm13421	OK	0.511172	-0.0280075	-0.000197352	0.603477
Rxra	OK	0.0244417	1.96961	0.00641573	0.0332283
2810430I11Rik	FAIL	NA	NA	NA	1
Col5a1	OK	0.138076	1.089	0.00325536	0.176381
Gm13372	FAIL	NA	NA	NA	1
Fcnb	FAIL	NA	NA	NA	1
F730016J06Rik	FAIL	NA	NA	NA	1
Olfm1	OK	0.00157104	2.95349	0.00885027	0.00228614
Gm13373	FAIL	NA	NA	NA	1
Ppp1r26	OK	0.413767	0.217865	-0.000124256	0.498385
Pierce1	OK	0.00169171	2.93057	-3.5658e-05	0.00245778
Mrps2	OK	0.277753	0.589531	0.00182374	0.342501
Gbgt1	FAIL	NA	NA	NA	1
Gm10134	OK	0.0299019	1.88224	0.00598322	0.0403844
Ralgds	OK	0	45.388	0.150922	0
Cel	OK	0	229.882	0.765341	0
Gm13381	OK	0.527301	-0.0684871	-0.000316384	0.607022
Gtf3c5	OK	0.00238919	2.82161	0.0092237	0.00344707
Gfi1b	OK	2.15604e-41	13.4251	0.0406495	5.70892e-41
Tsc1	OK	1.24692e-68	17.4684	0.0579049	3.84778e-68
Spaca9	OK	0.519205	-0.0481575	-0.000244726	0.60616
Ak8	OK	0.517393	-0.0436105	-0.000233063	0.605889
Gtf3c4	OK	0.125897	1.146	0.00366953	0.161623
Ddx31	OK	1.30867e-32	11.8336	0.0391468	3.22699e-32
Barhl1	FAIL	NA	NA	NA	1
Cfap77	OK	0.566292	-0.166942	-0.00062809	0.617767
Ttf1	OK	4.29394e-09	5.75649	0.0189459	7.55893e-09
Gm13393	FAIL	NA	NA	NA	1
Setx	OK	1.26204e-87	19.8083	0.0656567	4.18703e-87
Gm57451	FAIL	NA	NA	NA	1
Ntng2	OK	0.000393892	3.35705	0.0102084	0.000590693
6530402F18Rik	FAIL	NA	NA	NA	1
Med27	OK	1.23873e-22	9.72001	0.0321348	2.75896e-22
Gm13402	OK	0.000821477	3.14817	0.010188	0.0012109
Rapgef1	OK	4.65519e-72	17.9132	0.0592397	1.45671e-71
Gm13420	FAIL	NA	NA	NA	1
Trub2	OK	0.0128355	2.23115	0.00725731	0.0177316
Coq4	OK	0.00168362	2.93206	0.00960613	0.00244646
Slc27a4	OK	1.60724e-06	4.65662	0.01533	2.62859e-06
Urm1	OK	2.46523e-13	7.2272	0.0238642	4.7645e-13
2600006K01Rik	FAIL	NA	NA	NA	1
Cercam	OK	0.119185	1.17907	0.00363671	0.153382
Odf2	OK	9.24267e-13	7.04546	0.0232332	1.76449e-12
Gle1	OK	4.98336e-05	3.8914	0.0127682	7.75519e-05
Sptan1	OK	5.93494e-213	31.1227	0.103104	2.71288e-212
Dync2i2	OK	1.88537e-19	8.94349	0.0295884	4.02539e-19
Set	OK	0	91.6391	0.304973	0
Pkn3	OK	0.000646109	3.2177	0.0104003	0.000956828
Zdhhc12	OK	5.40059e-49	14.665	0.0485964	1.50376e-48
Zer1	OK	6.7756e-17	8.26863	0.0272629	1.38687e-16
Tbc1d13	OK	0.270017	0.612762	0.00190041	0.333443
Endog	OK	0.000605124	3.23645	0.0106289	0.000897934
Spout1	OK	0.00490533	2.58243	0.00843505	0.00696659
Kyat1	OK	3.35517e-14	7.49342	0.0247578	6.5895e-14
1700084E18Rik	OK	0.545046	-0.113154	-0.000135067	0.60965
Lrrc8a	OK	1.08943e-69	17.6069	0.058417	3.37654e-69
Phyhd1	OK	4.33547e-200	30.157	0.100143	1.93921e-199
Dolk	OK	5.01696e-05	3.88977	0.012767	7.80598e-05
Nup188	OK	5.26283e-41	13.3588	0.0441634	1.38878e-40
Gm14471	OK	0.6089	-0.276453	-0.00099189	0.645863
Sh3glb2	OK	6.45616e-19	8.80649	0.0291208	1.36944e-18
Miga2	OK	0.0774724	1.42228	0.00458133	0.101494
Dolpp1	OK	0.000214088	3.52208	0.0115678	0.000325073
Crat	OK	0.253457	0.663651	0.00206916	0.314283
Gm16323	FAIL	NA	NA	NA	1
Ptpa	OK	1.08628e-25	10.4126	0.0344245	2.49569e-25
Ier5l	OK	3.0407e-141	25.2746	0.0835886	1.18436e-140
Gm14487	FAIL	NA	NA	NA	1
Gm57430	FAIL	NA	NA	NA	1
Cstad	FAIL	NA	NA	NA	1
9330198N18Rik	FAIL	NA	NA	NA	1
Gm57431	FAIL	NA	NA	NA	1
Gm14486	FAIL	NA	NA	NA	1
Gm57432	FAIL	NA	NA	NA	1
Gm14488	OK	0.700885	-0.526948	-0.000148582	0.720573
1700001O22Rik	FAIL	NA	NA	NA	1
Ntmt1	OK	4.27175e-21	9.3527	0.030922	9.30258e-21
Asb6	OK	0.00358229	2.6891	0.00877894	0.00511711
Prrx2	OK	8.83727e-136	24.7727	0.0806854	3.40621e-135
Ptges	OK	0.631817	-0.336669	-0.00118595	0.662175
Tor1b	OK	0.0023474	2.82726	0.00925468	0.00338768
Tor1a	OK	1.04324e-20	9.25782	0.0306554	2.26035e-20
BC005624	OK	2.87054e-26	10.5385	0.0348006	6.64572e-26
Usp20	OK	7.28437e-07	4.81706	0.0158216	1.20296e-06
Fnbp1	OK	8.72449e-115	22.7414	0.072883	3.17592e-114
Gm57456	FAIL	NA	NA	NA	1
D330023K18Rik	OK	0.294037	0.54163	0.00166008	0.361648
Gpr107	OK	4.49702e-73	18.0428	0.0598231	1.41429e-72
Gm13405	FAIL	NA	NA	NA	1
Ncs1	OK	3.38339e-214	31.2145	0.10357	1.55004e-213
Hmcn2	OK	0.602841	-0.260708	-0.000942929	0.641867
Ass1	OK	1.06135e-20	9.25598	0.030378	2.29898e-20
Fubp3	OK	2.28361e-58	16.0639	0.0533125	6.68746e-58
Exosc2	OK	0.119758	1.1762	0.00376623	0.154071
Gm13427	FAIL	NA	NA	NA	1
Abl1	OK	6.07055e-37	12.6436	0.041859	1.55471e-36
Qrfp	FAIL	NA	NA	NA	1
Fibcd1	FAIL	NA	NA	NA	1
Lamc3	FAIL	NA	NA	NA	1
Aif1l	OK	3.04945e-93	20.4493	0.0662048	1.03344e-92
Nup214	OK	3.43386e-37	12.6883	0.0420244	8.81102e-37
Gm13609	FAIL	NA	NA	NA	1
Fam78a	OK	0.517765	-0.0445443	-0.000234218	0.605889
Gm16534	FAIL	NA	NA	NA	1
Plpp7	OK	0.219518	0.773824	-0.000106098	0.273997
Prrc2b	OK	6.45553e-185	28.9768	0.0961777	2.79516e-184
Gm13610	FAIL	NA	NA	NA	1
Pomt1	OK	0.870711	-1.12976	-0.00385403	0.877189
Uck1	OK	1.6605e-08	5.52361	0.0181852	2.8822e-08
Swi5	OK	0	58.0236	0.193042	0
Golga2	OK	3.02789e-45	14.067	0.0466476	8.23899e-45
Dnm1	OK	5.67241e-08	5.30375	0.0164063	9.70382e-08
Ciz1	OK	8.7552e-14	7.36655	0.0243431	1.70795e-13
Bbln	OK	2.73635e-66	17.158	0.0569448	8.3394e-66
Lcn2	OK	0	122.199	0.40479	0
Ptges2	OK	0.000140199	3.63277	0.0119478	0.000214362
Slc25a25	OK	0	47.14	0.156743	0
Naif1	OK	0.102122	1.26955	0.00404621	0.132367
Gm13412	FAIL	NA	NA	NA	1
Eeig1	OK	2.4431e-213	31.1512	0.103424	1.11769e-212
Dpm2	OK	3.10076e-10	6.18522	0.0204175	5.60295e-10
9430097D07Rik	FAIL	NA	NA	NA	1
Pip5kl1	FAIL	NA	NA	NA	1
St6galnac4	OK	1.30758e-06	4.69894	0.0154251	2.14455e-06
St6galnac6	OK	0.000404801	3.34949	0.0106072	0.000606492
[truncated: 23,816 more rows]
