# Supplementary material for: Hereditary chronic pancreatitis induced plasticity cooperates with mutant Kras in early pancreatic carcinogenesis
Source: Gut. 2025 Dec 19;75(5):e335947. doi: 10.1136/gutjnl-2025-335947 (PMC13151493; doi:10.1136/gutjnl-2025-335947)
Supplement: online supplemental table 10 [file gutjnl-75-5-s018.xlsx]

## Sheet: Table S10
Online supplemental table 10 Fibroblast signalling in KC-Cpa1. Upregulated fibroblast signalling in 8- and 18-week-old KC-Cpa1 mice compared to 8- and 15-week-old KC mice.
	Gene symbol	Interacts with	Gene symbol	Gene symbol	Gene symbol	Gene symbol	Gene symbol	Gene symbol	Gene symbol	Gene symbol	Gene symbol
Fibroblast >	Lama2	ADM>	ITGA6_ITGB1	Dag1	Cd44	ITGA6_ITGB4
Fibroblast >	Mdk	ADM>	ITGA6_ITGB1	Sdc4	Sdc1	Ncl
Fibroblast >	Thbs2	ADM>	CD47	Sdc4	Sdc1
Fibroblast >	Tnc	ADM>	ITGAV_ITGB6	Sdc4	Sdc1
Fibroblast >	Thbs4	ADM>	CD47	Sdc4	Sdc1
Fibroblast >	Spp1	ADM>	ITGAV_ITGB6
Fibroblast >	Ncam1	ADM>	Fgfr1
Fibroblast >	Tnfsf12	ADM>	tnfrsf12a
Fibroblast >	Lama2	Ductal>	Cd44	ITGA6_ITGB1	ITGA2_ITGB1	Dag1	ITGA3_ITGB1	ITGAV_ITGB8	ITGA6_ITGB4	ITGA9_ITGB1	Adgrg6
Fibroblast >	Wnt2	Ductal>	FZD6_LRP5	FZD6_LRP6
Fibroblast >	Mdk	Ductal>	Sdc4	ITGA6_ITGB1	Sdc1	Ncl	Sdc2
Fibroblast >	Spp1	Ductal>	ITGAV_ITGB1	ITGAV_ITGB6
Fibroblast >	Thbs2	Ductal>	Sdc4	Sdc1	Cd47	ITGA3_ITGB1
Fibroblast >	Tnc	Ductal>	Sdc4	Sdc1	ITGAV_ITGB6	ITGA9_ITGB1
Fibroblast >	Thbs4	Ductal>	Sdc4	Sdc1	ITGA3_ITGB1
Fibroblast >	Ncam1	Ductal>	Fgfr1
Fibroblast >	Tnfsf12	Ductal>	tnfrsf12a
Fibroblast >	Tgm2	Ductal>	Adgrg1
Fibroblast >	Igfbp3	Ductal>	Tmem219
Fibroblast >	Lama2	Macrophage>	Adgrg6	ITGA6_ITGB1	ITGA9_ITGB1	Cd44
Fibroblast >	Mdk	Macrophage>	Lrp1	ITGA6_ITGB1	ITGA4_ITGB1	Ncl	Sdc4
Fibroblast >	Spp1	Macrophage>	ITGA9_ITGB1
Fibroblast >	Thbs2	Macrophage>	CD36	CD47	Sdc4
Fibroblast >	Tnc	Macrophage>	ITGA9_ITGB1	Sdc4
Fibroblast >	Thbs4	Macrophage>	CD36	CD47	Sdc4
Fibroblast >	Igfbp3	Macrophage>	Tmem219
Fibroblast >	Tgfb3	Macrophage>	TGFbR1_R2
Fibroblast >	Cd200	Macrophage>	Cd200r1
Fibroblast >	Thy1	Macrophage>	ITGAX_ITGB2	Adgre5	ITGAM_ITGB2
Fibroblast >	Icam1	Macrophage>	ITGAL_ITGB2	ITGAM_ITGB2
Fibroblast >	Gas6	Macrophage>	Axl	Mertk
Fibroblast >	Il34	Macrophage>	Csf1r
Fibroblast >	Mif	Macrophage>	CD74_CXCR4	CD74_CD44
Fibroblast >	Lama2	PanIN>	ITGA1_ITGB1	Dag1	ITGA3_ITGB1	ITGA2_ITGB1	Cd44	ITGA6_ITGB1	ITGA6_ITGB4
Fibroblast >	Mdk	PanIN>	Ncl	Sdc1	ITGA6_ITGB1	Sdc4
Fibroblast >	Spp1	PanIN>	ITGAV_ITGB6
Fibroblast >	Thbs2	PanIN>	Cd47	ITGA3_ITGB1	Sdc1	Sdc4
Fibroblast >	Tnc	PanIN>	ITGAV_ITGB6	Sdc1	Sdc4
Fibroblast >	Thbs4	PanIN>	ITGA3_ITGB1	Sdc1	Cd47	Sdc4
Fibroblast >	Tnfsf12	PanIN>	Tnfrsf12a
Fibroblast >	Tgm2	PanIN>	Adgrg1
Fibroblast >	Wnt2	PanIN>	FZD5_LRP6	FZD5_LRP5
Fibroblast >	Tgfb3	PanIN>	ACVR1B_TGFbR2	ACVR1_TGFbR
Fibroblast >	Lama2	T/NK>	ITGA6_ITGB1	Cd44
Fibroblast >	Mdk	T/NK>	ITGA6_ITGB1	ITGA4_ITGB1	Ncl
Fibroblast >	Spp1	T/NK>	ITGAV_ITGB3
Fibroblast >	Thbs2	T/NK>	ITGAV_ITGB3	Cd47
Fibroblast >	Tnc	T/NK>	ITGAV_ITGB3
Fibroblast >	Thbs4	T/NK>	ITGAV_ITGB3	Cd47
Fibroblast >	Tgfb3	T/NK>	TGFbR1_R2
Fibroblast >	Cd200	T/NK>	Cd200r1
Fibroblast >	Thy1	T/NK>	ITGAV_ITGB3	Adgre5
Fibroblast >	Icam1	T/NK>	Spn	ITGAL_ITGB2	Itgal
Fibroblast >	H2-T23	T/NK>	Cd8b1	Cd8a
Fibroblast >	Penk	T/NK>	Oprm1
